# Supplementary material for: Let-7a-5p Regulates Animal Lipid Accumulation by Targeting Srebf2 and Thbs1 Signaling
Source: Int J Mol Sci. 2024 Jan 11;25(2):894. doi: 10.3390/ijms25020894 (PMC10815625; doi:10.3390/ijms25020894)
Supplement: Supplementary file 1 [file ijms-25-00894-s001.zip › Table S3.xlsx]

## Sheet: Sheet1
Table S9. The KEGG analysis of DE genes.
KEGGID	Description	GeneRatio	BgRatio	pvalue	padj	geneID	geneName	keggID	Count	Up	Up_Gene_id	Down	Down_Gene_id
ocu00982	Drug metabolism - cytochrome P450	7/289	33/4859	0.00273791	0.182227	ENSOCUG00000023401/ENSOCUG00000001216/ENSOCUG00000029486/ENSOCUG00000005177/ENSOCUG00000002788/ENSOCUG00000007724/ENSOCUG00000008708	ADH2-1/ADAM8/-/FMO2/FMO1/CYP2E1/GSTO2	ocu:100327260/ocu:100342572/ocu:100328910/ocu:100009119/ocu:100009120/ocu:100342322/ocu:100339842	7	1	ENSOCUG00000005177	6	ENSOCUG00000023401/ENSOCUG00000001216/ENSOCUG00000029486/ENSOCUG00000002788/ENSOCUG00000007724/ENSOCUG00000008708
ocu05204	Chemical carcinogenesis	8/289	42/4859	0.00284319	0.182227	ENSOCUG00000029267/ENSOCUG00000016771/ENSOCUG00000023401/ENSOCUG00000001216/ENSOCUG00000029486/ENSOCUG00000007724/ENSOCUG00000008708/ENSOCUG00000020989	CYP2C/PTGS2/ADH2-1/ADAM8/-/CYP2E1/GSTO2/-	ocu:100328933/ocu:100009248/ocu:100327260/ocu:100342572/ocu:100328910/ocu:100342322/ocu:100339842/ocu:100348276	8	2	ENSOCUG00000016771/ENSOCUG00000020989	6	ENSOCUG00000029267/ENSOCUG00000023401/ENSOCUG00000001216/ENSOCUG00000029486/ENSOCUG00000007724/ENSOCUG00000008708
ocu04974	Protein digestion and absorption	10/289	63/4859	0.00363558	0.182227	novel.1825/ENSOCUG00000017924/novel.1826/novel.2122/novel.2121/ENSOCUG00000003049/ENSOCUG00000017940/ENSOCUG00000000098/novel.2032/ENSOCUG00000012014	-/MME/-/-/-/COL17A1/CPB2/SLC16A10/-/SLC15A1	ocu:100343947/ocu:100009251/ocu:100343947/ocu:100327268/ocu:100327268/ocu:100339335/ocu:100341346/ocu:100101617/ocu:100340124/ocu:100009186	10	7	novel.1825/ENSOCUG00000017924/novel.1826/novel.2122/novel.2121/ENSOCUG00000000098/novel.2032	3	ENSOCUG00000003049/ENSOCUG00000017940/ENSOCUG00000012014
ocu04151	PI3K-Akt signaling pathway	24/289	227/4859	0.00386275	0.182227	novel.1825/ENSOCUG00000011500/ENSOCUG00000008499/novel.1826/ENSOCUG00000026842/ENSOCUG00000004418/ENSOCUG00000013369/ENSOCUG00000026354/ENSOCUG00000009736/ENSOCUG00000009143/ENSOCUG00000011124/ENSOCUG00000025012/ENSOCUG00000016772/ENSOCUG00000008543/ENSOCUG00000005579/ENSOCUG00000015312/ENSOCUG00000003792/ENSOCUG00000009720/ENSOCUG00000007362/ENSOCUG00000026150/ENSOCUG00000022575/ENSOCUG000000227…	-/TNC/FGF10/-/LPAR1/CREB3L1/ITGA5/PGF/NTRK2/-/FGF18/ANGPT4/DDIT4/TNN/ITGB3/PDGFD/THBS1/MTCP1/PRKCA/CD19/VTN/-/-/FRMD6	ocu:100343947/ocu:100301551/ocu:100342802/ocu:100343947/ocu:100355169/ocu:100345475/ocu:100009172/ocu:100339515/ocu:100352548/ocu:100134864/ocu:100340478/ocu:100348305/ocu:100341887/ocu:100356305/ocu:100008735/ocu:100008912/ocu:100350430/ocu:100339526/ocu:100037720/ocu:100345233/ocu:100009128/ocu:103345135/ocu:100339133/ocu:100352954	24	18	novel.1825/ENSOCUG00000011500/ENSOCUG00000008499/novel.1826/ENSOCUG00000026842/ENSOCUG00000004418/ENSOCUG00000013369/ENSOCUG00000026354/ENSOCUG00000009736/ENSOCUG00000009143/ENSOCUG00000011124/ENSOCUG00000025012/ENSOCUG00000008543/ENSOCUG00000005579/ENSOCUG00000015312/ENSOCUG00000003792/ENSOCUG00000007362/ENSOCUG00000015126	6	ENSOCUG00000016772/ENSOCUG00000009720/ENSOCUG00000026150/ENSOCUG00000022575/ENSOCUG00000022761/ENSOCUG00000028076
ocu00980	Metabolism of xenobiotics by cytochrome P450	7/289	35/4859	0.00389116	0.182227	ENSOCUG00000023401/ENSOCUG00000001216/ENSOCUG00000029486/ENSOCUG00000007724/ENSOCUG00000000829/ENSOCUG00000008708/ENSOCUG00000020989	ADH2-1/ADAM8/-/CYP2E1/CYP2S1/GSTO2/-	ocu:100327260/ocu:100342572/ocu:100328910/ocu:100342322/ocu:100353317/ocu:100339842/ocu:100348276	7	2	ENSOCUG00000000829/ENSOCUG00000020989	5	ENSOCUG00000023401/ENSOCUG00000001216/ENSOCUG00000029486/ENSOCUG00000007724/ENSOCUG00000008708
ocu00591	Linoleic acid metabolism	6/289	27/4859	0.00429721	0.182227	ENSOCUG00000029267/ENSOCUG00000001216/ENSOCUG00000007724/ENSOCUG00000026233/ENSOCUG00000001105/ENSOCUG00000008356	CYP2C/ADAM8/CYP2E1/PLAAT2/PLA2G1B/-	ocu:100328933/ocu:100342572/ocu:100342322/ocu:100344012/ocu:100347180/ocu:100343664	6	3	ENSOCUG00000026233/ENSOCUG00000001105/ENSOCUG00000008356	3	ENSOCUG00000029267/ENSOCUG00000001216/ENSOCUG00000007724
ocu04923	Regulation of lipolysis in adipocytes	7/289	36/4859	0.00459022	0.182227	ENSOCUG00000016771/ENSOCUG00000026233/ENSOCUG00000017851/ENSOCUG00000015141/ENSOCUG00000006495/ENSOCUG00000007719/ENSOCUG00000008644	PTGS2/PLAAT2/-/ADCY5/ABHD5/PDE3B/-	ocu:100009248/ocu:100344012/ocu:100350611/ocu:100009315/ocu:100350162/ocu:100352820/ocu:100339305	7	5	ENSOCUG00000016771/ENSOCUG00000026233/ENSOCUG00000015141/ENSOCUG00000006495/ENSOCUG00000008644	2	ENSOCUG00000017851/ENSOCUG00000007719
ocu04657	IL-17 signaling pathway	9/289	56/4859	0.00524395	0.182227	ENSOCUG00000009566/ENSOCUG00000016280/ENSOCUG00000016771/ENSOCUG00000024883/ENSOCUG00000008632/ENSOCUG00000021002/ENSOCUG00000021506/ENSOCUG00000021710/ENSOCUG00000002310	S100A8/CXCL10/PTGS2/-/S100A9/LCN2/FOS/CCL2/TNFAIP3	ocu:100008985/ocu:100353112/ocu:100009248/ocu:100354804/ocu:100008704/ocu:100352980/ocu:100338345/ocu:100009130/ocu:100350259	9	4	ENSOCUG00000016280/ENSOCUG00000016771/ENSOCUG00000021506/ENSOCUG00000021710	5	ENSOCUG00000009566/ENSOCUG00000024883/ENSOCUG00000008632/ENSOCUG00000021002/ENSOCUG00000002310
ocu00590	Arachidonic acid metabolism	8/289	51/4859	0.00964375	0.259805	ENSOCUG00000029267/ENSOCUG00000016771/ENSOCUG00000001216/ENSOCUG00000007724/ENSOCUG00000026233/ENSOCUG00000001105/ENSOCUG00000008356/ENSOCUG00000020989	CYP2C/PTGS2/ADAM8/CYP2E1/PLAAT2/PLA2G1B/-/-	ocu:100328933/ocu:100009248/ocu:100342572/ocu:100342322/ocu:100344012/ocu:100347180/ocu:100343664/ocu:100348276	8	5	ENSOCUG00000016771/ENSOCUG00000026233/ENSOCUG00000001105/ENSOCUG00000008356/ENSOCUG00000020989	3	ENSOCUG00000029267/ENSOCUG00000001216/ENSOCUG00000007724
ocu05206	MicroRNAs in cancer	14/289	118/4859	0.0096892	0.259805	ENSOCUG00000011500/ENSOCUG00000016771/ENSOCUG00000013369/ENSOCUG00000009143/ENSOCUG00000023896/ENSOCUG00000016772/ENSOCUG00000008543/ENSOCUG00000012028/ENSOCUG00000005579/ENSOCUG00000015068/ENSOCUG00000003792/ENSOCUG00000007362/ENSOCUG00000014663/ENSOCUG00000013105	TNC/PTGS2/ITGA5/-/E2F2/DDIT4/TNN/PIM1/ITGB3/KIF23/THBS1/PRKCA/ATM/PLCG2	ocu:100301551/ocu:100009248/ocu:100009172/ocu:100134864/ocu:100346379/ocu:100341887/ocu:100356305/ocu:100342639/ocu:100008735/ocu:100343765/ocu:100350430/ocu:100037720/ocu:100349299/ocu:100340139	14	12	ENSOCUG00000011500/ENSOCUG00000016771/ENSOCUG00000013369/ENSOCUG00000009143/ENSOCUG00000023896/ENSOCUG00000008543/ENSOCUG00000012028/ENSOCUG00000005579/ENSOCUG00000015068/ENSOCUG00000003792/ENSOCUG00000007362/ENSOCUG00000013105	2	ENSOCUG00000016772/ENSOCUG00000014663
ocu04512	ECM-receptor interaction	9/289	62/4859	0.01028	0.259805	novel.1825/ENSOCUG00000011500/ENSOCUG00000025956/novel.1826/ENSOCUG00000013369/ENSOCUG00000008543/ENSOCUG00000005579/ENSOCUG00000003792/ENSOCUG00000022575	-/TNC/SDC1/-/ITGA5/TNN/ITGB3/THBS1/VTN	ocu:100343947/ocu:100301551/ocu:100338470/ocu:100343947/ocu:100009172/ocu:100356305/ocu:100008735/ocu:100350430/ocu:100009128	9	8	novel.1825/ENSOCUG00000011500/ENSOCUG00000025956/novel.1826/ENSOCUG00000013369/ENSOCUG00000008543/ENSOCUG00000005579/ENSOCUG00000003792	1	ENSOCUG00000022575
ocu00561	Glycerolipid metabolism	7/289	43/4859	0.0124173	0.287666	ENSOCUG00000003071/ENSOCUG00000014076/ENSOCUG00000012071/ENSOCUG00000007847/ENSOCUG00000010380/novel.1579/ENSOCUG00000012800	LPIN1/DGKB/GPAT3/GLYCTK/-/-/DGKE	ocu:100346262/ocu:100355585/ocu:100348761/ocu:100346884/ocu:100354540/ocu:100338378/ocu:100358196	7	2	ENSOCUG00000003071/ENSOCUG00000014076	5	ENSOCUG00000012071/ENSOCUG00000007847/ENSOCUG00000010380/novel.1579/ENSOCUG00000012800
ocu05164	Influenza A	12/289	99/4859	0.0136932	0.292824	ENSOCUG00000034178/ENSOCUG00000015913/ENSOCUG00000016280/ENSOCUG00000010146/ENSOCUG00000033536/ENSOCUG00000002455/novel.943/ENSOCUG00000015823/ENSOCUG00000002863/ENSOCUG00000021710/ENSOCUG00000007362/ENSOCUG00000004986	-/-/CXCL10/TNFRSF1A/FDPS/STAT1/-/OAS2/IFIH1/CCL2/PRKCA/XPO1	ocu:100008822/ocu:100351853/ocu:100353112/ocu:100346106/ocu:103350044/ocu:100343893/ocu:100344467/ocu:100340787/ocu:100343560/ocu:100009130/ocu:100037720/ocu:100343451	12	11	ENSOCUG00000034178/ENSOCUG00000015913/ENSOCUG00000016280/ENSOCUG00000010146/ENSOCUG00000033536/ENSOCUG00000002455/novel.943/ENSOCUG00000015823/ENSOCUG00000002863/ENSOCUG00000021710/ENSOCUG00000007362	1	ENSOCUG00000004986
ocu00900	Terpenoid backbone biosynthesis	4/289	17/4859	0.0157465	0.31268	ENSOCUG00000013967/ENSOCUG00000003569/ENSOCUG00000033536/ENSOCUG00000002882	MVK/HMGCS1/FDPS/ACAT1	ocu:100340365/ocu:100338744/ocu:103350044/ocu:100350797	4	3	ENSOCUG00000013967/ENSOCUG00000003569/ENSOCUG00000033536	1	ENSOCUG00000002882
ocu04510	Focal adhesion	15/289	139/4859	0.0172913	0.320466	ENSOCUG00000034178/novel.1825/ENSOCUG00000011500/ENSOCUG00000026796/novel.1826/ENSOCUG00000013369/ENSOCUG00000026354/ENSOCUG00000011942/ENSOCUG00000015784/ENSOCUG00000008543/ENSOCUG00000005579/ENSOCUG00000015312/ENSOCUG00000003792/ENSOCUG00000007362/ENSOCUG00000022575	-/-/TNC/ZYX/-/ITGA5/PGF/FLNC/FYN/TNN/ITGB3/PDGFD/THBS1/PRKCA/VTN	ocu:100008822/ocu:100343947/ocu:100301551/ocu:100348821/ocu:100343947/ocu:100009172/ocu:100339515/ocu:100353671/ocu:100339741/ocu:100356305/ocu:100008735/ocu:100008912/ocu:100350430/ocu:100037720/ocu:100009128	15	14	ENSOCUG00000034178/novel.1825/ENSOCUG00000011500/ENSOCUG00000026796/novel.1826/ENSOCUG00000013369/ENSOCUG00000026354/ENSOCUG00000011942/ENSOCUG00000015784/ENSOCUG00000008543/ENSOCUG00000005579/ENSOCUG00000015312/ENSOCUG00000003792/ENSOCUG00000007362	1	ENSOCUG00000022575
ocu04540	Gap junction	8/289	58/4859	0.0202848	0.352449	ENSOCUG00000009827/ENSOCUG00000026842/ENSOCUG00000028032/ENSOCUG00000002858/ENSOCUG00000015312/ENSOCUG00000015141/ENSOCUG00000007362/ENSOCUG00000027812	TUBB2A/LPAR1/-/CDK1/PDGFD/ADCY5/PRKCA/TUBA1B	ocu:100349792/ocu:100355169/ocu:100357567/ocu:100352863/ocu:100008912/ocu:100009315/ocu:100037720/ocu:100009327	8	8	ENSOCUG00000009827/ENSOCUG00000026842/ENSOCUG00000028032/ENSOCUG00000002858/ENSOCUG00000015312/ENSOCUG00000015141/ENSOCUG00000007362/ENSOCUG00000027812	0
ocu04640	Hematopoietic cell lineage	8/289	59/4859	0.0222996	0.364664	ENSOCUG00000017924/ENSOCUG00000013369/ENSOCUG00000034082/ENSOCUG00000007941/ENSOCUG00000005579/ENSOCUG00000024433/ENSOCUG00000026150/ENSOCUG00000022761	MME/ITGA5/CR2/MS4A1/ITGB3/FCER2/CD19/-	ocu:100009251/ocu:100009172/ocu:108178217/ocu:100357719/ocu:100008735/ocu:100339607/ocu:100345233/ocu:103345135	8	3	ENSOCUG00000017924/ENSOCUG00000013369/ENSOCUG00000005579	5	ENSOCUG00000034082/ENSOCUG00000007941/ENSOCUG00000024433/ENSOCUG00000026150/ENSOCUG00000022761
ocu05418	Fluid shear stress and atherosclerosis	11/289	99/4859	0.0319594	0.492949	ENSOCUG00000034178/ENSOCUG00000025956/ENSOCUG00000001937/ENSOCUG00000010146/ENSOCUG00000029486/ENSOCUG00000021506/ENSOCUG00000009967/ENSOCUG00000005579/ENSOCUG00000021710/ENSOCUG00000008708/ENSOCUG00000013396	-/SDC1/ARHGEF2/TNFRSF1A/-/FOS/PLAT/ITGB3/CCL2/GSTO2/EDN1	ocu:100008822/ocu:100338470/ocu:100346634/ocu:100346106/ocu:100328910/ocu:100338345/ocu:100009556/ocu:100008735/ocu:100009130/ocu:100339842/ocu:100009270	11	8	ENSOCUG00000034178/ENSOCUG00000025956/ENSOCUG00000001937/ENSOCUG00000010146/ENSOCUG00000021506/ENSOCUG00000009967/ENSOCUG00000005579/ENSOCUG00000021710	3	ENSOCUG00000029486/ENSOCUG00000008708/ENSOCUG00000013396
ocu03010	Ribosome	15/289	151/4859	0.0336907	0.492949	ENSOCUG00000010546/ENSOCUG00000010961/ENSOCUG00000022442/ENSOCUG00000000851/ENSOCUG00000024077/ENSOCUG00000039533/ENSOCUG00000028029/ENSOCUG00000013915/ENSOCUG00000025002/ENSOCUG00000002506/ENSOCUG00000004111/ENSOCUG00000001606/ENSOCUG00000028076/ENSOCUG00000009091/ENSOCUG00000003872	-/-/-/RPL23A/-/-/-/-/-/-/-/RPS12/-/-/-	ocu:100356144/ocu:100356383/ocu:100348261/ocu:100568446/ocu:100346761/ocu:108177184/ocu:100341365/ocu:100008824/ocu:100345694/ocu:100338855/ocu:100356272/ocu:100345945/ocu:100339133/ocu:100354760/ocu:100354467	15	1	ENSOCUG00000039533	14	ENSOCUG00000010546/ENSOCUG00000010961/ENSOCUG00000022442/ENSOCUG00000000851/ENSOCUG00000024077/ENSOCUG00000028029/ENSOCUG00000013915/ENSOCUG00000025002/ENSOCUG00000002506/ENSOCUG00000004111/ENSOCUG00000001606/ENSOCUG00000028076/ENSOCUG00000009091/ENSOCUG00000003872
ocu04115	p53 signaling pathway	7/289	53/4859	0.0359094	0.499141	ENSOCUG00000001652/ENSOCUG00000009143/ENSOCUG00000002858/ENSOCUG00000013423/ENSOCUG00000022049/ENSOCUG00000003792/ENSOCUG00000014663	CCNB2/-/CDK1/STEAP3/SHISA5/THBS1/ATM	ocu:100357416/ocu:100134864/ocu:100352863/ocu:100354683/ocu:100355793/ocu:100350430/ocu:100349299	7	6	ENSOCUG00000001652/ENSOCUG00000009143/ENSOCUG00000002858/ENSOCUG00000013423/ENSOCUG00000022049/ENSOCUG00000003792	1	ENSOCUG00000014663
ocu00410	beta-Alanine metabolism	4/289	22/4859	0.0383409	0.50756	ENSOCUG00000010380/ENSOCUG00000025121/ENSOCUG00000008024/ENSOCUG00000000473	-/ALDH6A1/SMOX/ECHS1	ocu:100354540/ocu:100341559/ocu:100347645/ocu:100341040	4	1	ENSOCUG00000008024	3	ENSOCUG00000010380/ENSOCUG00000025121/ENSOCUG00000000473
ocu00620	Pyruvate metabolism	5/289	33/4859	0.0433662	0.547991	ENSOCUG00000010190/ENSOCUG00000010380/ENSOCUG00000002882/ENSOCUG00000012005/ENSOCUG00000001913	ACYP1/-/ACAT1/ME3/LDHD	ocu:100338844/ocu:100354540/ocu:100350797/ocu:100342604/ocu:100341422	5	0		5	ENSOCUG00000010190/ENSOCUG00000010380/ENSOCUG00000002882/ENSOCUG00000012005/ENSOCUG00000001913
ocu04668	TNF signaling pathway	9/289	81/4859	0.0497211	0.600977	ENSOCUG00000016280/ENSOCUG00000016771/ENSOCUG00000004418/ENSOCUG00000010146/ENSOCUG00000024883/ENSOCUG00000021506/ENSOCUG00000021710/ENSOCUG00000002310/ENSOCUG00000013396	CXCL10/PTGS2/CREB3L1/TNFRSF1A/-/FOS/CCL2/TNFAIP3/EDN1	ocu:100353112/ocu:100009248/ocu:100345475/ocu:100346106/ocu:100354804/ocu:100338345/ocu:100009130/ocu:100350259/ocu:100009270	9	6	ENSOCUG00000016280/ENSOCUG00000016771/ENSOCUG00000004418/ENSOCUG00000010146/ENSOCUG00000021506/ENSOCUG00000021710	3	ENSOCUG00000024883/ENSOCUG00000002310/ENSOCUG00000013396
ocu04360	Axon guidance	13/289	136/4859	0.0594972	0.689176	ENSOCUG00000016002/ENSOCUG00000027183/ENSOCUG00000025224/ENSOCUG00000015784/novel.1989/ENSOCUG00000006943/ENSOCUG00000007362/ENSOCUG00000002537/ENSOCUG00000017302/ENSOCUG00000007723/novel.1792/ENSOCUG00000012016/ENSOCUG00000013105	DPYSL2/NTN1/LIMK1/FYN/-/UNC5B/PRKCA/ROBO1/SLIT3/NCK1/-/SEMA3D/PLCG2	ocu:100351135/ocu:100340273/ocu:100344018/ocu:100339741/ocu:100341589/ocu:100338427/ocu:100037720/ocu:100344245/ocu:100338309/ocu:100358703/ocu:103346036/ocu:100356972/ocu:100340139	13	13	ENSOCUG00000016002/ENSOCUG00000027183/ENSOCUG00000025224/ENSOCUG00000015784/novel.1989/ENSOCUG00000006943/ENSOCUG00000007362/ENSOCUG00000002537/ENSOCUG00000017302/ENSOCUG00000007723/novel.1792/ENSOCUG00000012016/ENSOCUG00000013105	0
ocu05169	Epstein-Barr virus infection	13/289	137/4859	0.06238	0.693666	ENSOCUG00000027981/ENSOCUG00000016280/ENSOCUG00000009363/ENSOCUG00000009143/ENSOCUG00000023896/ENSOCUG00000034082/ENSOCUG00000002455/novel.943/ENSOCUG00000015823/ENSOCUG00000024433/ENSOCUG00000026150/ENSOCUG00000002310/ENSOCUG00000013105	ISG15/CXCL10/HES1/-/E2F2/CR2/STAT1/-/OAS2/FCER2/CD19/TNFAIP3/PLCG2	ocu:100354504/ocu:100353112/ocu:100358704/ocu:100134864/ocu:100346379/ocu:108178217/ocu:100343893/ocu:100344467/ocu:100340787/ocu:100339607/ocu:100345233/ocu:100350259/ocu:100340139	13	9	ENSOCUG00000027981/ENSOCUG00000016280/ENSOCUG00000009363/ENSOCUG00000009143/ENSOCUG00000023896/ENSOCUG00000002455/novel.943/ENSOCUG00000015823/ENSOCUG00000013105	4	ENSOCUG00000034082/ENSOCUG00000024433/ENSOCUG00000026150/ENSOCUG00000002310
ocu04210	Apoptosis	10/289	100/4859	0.0720203	0.770064	ENSOCUG00000034178/ENSOCUG00000007499/ENSOCUG00000028032/ENSOCUG00000010146/ENSOCUG00000010011/ENSOCUG00000021506/ENSOCUG00000002920/ENSOCUG00000027812/ENSOCUG00000022761/ENSOCUG00000014663	-/LMNB1/-/TNFRSF1A/LMNA/FOS/AIFM1/TUBA1B/-/ATM	ocu:100008822/ocu:100346094/ocu:100357567/ocu:100346106/ocu:100343574/ocu:100338345/ocu:100347778/ocu:100009327/ocu:103345135/ocu:100349299	10	7	ENSOCUG00000034178/ENSOCUG00000007499/ENSOCUG00000028032/ENSOCUG00000010146/ENSOCUG00000010011/ENSOCUG00000021506/ENSOCUG00000027812	3	ENSOCUG00000002920/ENSOCUG00000022761/ENSOCUG00000014663
ocu04935	Growth hormone synthesis, secretion and action	8/289	75/4859	0.075536	0.777741	ENSOCUG00000004418/ENSOCUG00000002455/ENSOCUG00000021506/ENSOCUG00000015141/ENSOCUG00000007362/ENSOCUG00000007260/ENSOCUG00000008644/ENSOCUG00000013105	CREB3L1/STAT1/FOS/ADCY5/PRKCA/-/-/PLCG2	ocu:100345475/ocu:100343893/ocu:100338345/ocu:100009315/ocu:100037720/ocu:100348238/ocu:100339305/ocu:100340139	8	7	ENSOCUG00000004418/ENSOCUG00000002455/ENSOCUG00000021506/ENSOCUG00000015141/ENSOCUG00000007362/ENSOCUG00000008644/ENSOCUG00000013105	1	ENSOCUG00000007260
ocu00100	Steroid biosynthesis	3/289	18/4859	0.0876265	0.870006	ENSOCUG00000015771/ENSOCUG00000003769/ENSOCUG00000004549	SQLE/MSMO1/CYP51A1	ocu:100356021/ocu:100343167/ocu:100355623	3	3	ENSOCUG00000015771/ENSOCUG00000003769/ENSOCUG00000004549	0
ocu04014	Ras signaling pathway	14/289	160/4859	0.0926383	0.88805	ENSOCUG00000008499/ENSOCUG00000026354/ENSOCUG00000009736/ENSOCUG00000011124/ENSOCUG00000025012/ENSOCUG00000026233/ENSOCUG00000015312/ENSOCUG00000011362/ENSOCUG00000007362/ENSOCUG00000001105/ENSOCUG00000007048/ENSOCUG00000008356/ENSOCUG00000015126/ENSOCUG00000013105	FGF10/PGF/NTRK2/FGF18/ANGPT4/PLAAT2/PDGFD/RRAS2/PRKCA/PLA2G1B/KSR1/-/FRMD6/PLCG2	ocu:100342802/ocu:100339515/ocu:100352548/ocu:100340478/ocu:100348305/ocu:100344012/ocu:100008912/ocu:100355920/ocu:100037720/ocu:100347180/ocu:100350586/ocu:100343664/ocu:100352954/ocu:100340139	14	14	ENSOCUG00000008499/ENSOCUG00000026354/ENSOCUG00000009736/ENSOCUG00000011124/ENSOCUG00000025012/ENSOCUG00000026233/ENSOCUG00000015312/ENSOCUG00000011362/ENSOCUG00000007362/ENSOCUG00000001105/ENSOCUG00000007048/ENSOCUG00000008356/ENSOCUG00000015126/ENSOCUG00000013105	0
ocu04015	Rap1 signaling pathway	12/289	134/4859	0.100082	0.927425	ENSOCUG00000034178/ENSOCUG00000008499/ENSOCUG00000026842/ENSOCUG00000026354/ENSOCUG00000005845/ENSOCUG00000011124/ENSOCUG00000025012/ENSOCUG00000005579/ENSOCUG00000015312/ENSOCUG00000015141/ENSOCUG00000003792/ENSOCUG00000007362	-/FGF10/LPAR1/PGF/-/FGF18/ANGPT4/ITGB3/PDGFD/ADCY5/THBS1/PRKCA	ocu:100008822/ocu:100342802/ocu:100355169/ocu:100339515/ocu:100350673/ocu:100340478/ocu:100348305/ocu:100008735/ocu:100008912/ocu:100009315/ocu:100350430/ocu:100037720	12	12	ENSOCUG00000034178/ENSOCUG00000008499/ENSOCUG00000026842/ENSOCUG00000026354/ENSOCUG00000005845/ENSOCUG00000011124/ENSOCUG00000025012/ENSOCUG00000005579/ENSOCUG00000015312/ENSOCUG00000015141/ENSOCUG00000003792/ENSOCUG00000007362	0
ocu00592	alpha-Linolenic acid metabolism	3/289	20/4859	0.11235	0.93085	ENSOCUG00000026233/ENSOCUG00000001105/ENSOCUG00000008356	PLAAT2/PLA2G1B/-	ocu:100344012/ocu:100347180/ocu:100343664	3	3	ENSOCUG00000026233/ENSOCUG00000001105/ENSOCUG00000008356	0
ocu00564	Glycerophospholipid metabolism	7/289	69/4859	0.113823	0.93085	ENSOCUG00000003071/ENSOCUG00000014076/ENSOCUG00000026233/ENSOCUG00000012071/ENSOCUG00000001105/ENSOCUG00000008356/ENSOCUG00000012800	LPIN1/DGKB/PLAAT2/GPAT3/PLA2G1B/-/DGKE	ocu:100346262/ocu:100355585/ocu:100344012/ocu:100348761/ocu:100347180/ocu:100343664/ocu:100358196	7	5	ENSOCUG00000003071/ENSOCUG00000014076/ENSOCUG00000026233/ENSOCUG00000001105/ENSOCUG00000008356	2	ENSOCUG00000012071/ENSOCUG00000012800
ocu05165	Human papillomavirus infection	18/289	224/4859	0.116046	0.93085	novel.1825/ENSOCUG00000011500/ENSOCUG00000027981/novel.1826/ENSOCUG00000016771/ENSOCUG00000004418/ENSOCUG00000013369/ENSOCUG00000009363/ENSOCUG00000009143/ENSOCUG00000010146/ENSOCUG00000002455/novel.943/ENSOCUG00000008543/ENSOCUG00000005579/ENSOCUG00000003792/ENSOCUG00000022575/ENSOCUG00000014663/ENSOCUG00000029328	-/TNC/ISG15/-/PTGS2/CREB3L1/ITGA5/HES1/-/TNFRSF1A/STAT1/-/TNN/ITGB3/THBS1/VTN/ATM/OASL	ocu:100343947/ocu:100301551/ocu:100354504/ocu:100343947/ocu:100009248/ocu:100345475/ocu:100009172/ocu:100358704/ocu:100134864/ocu:100346106/ocu:100343893/ocu:100344467/ocu:100356305/ocu:100008735/ocu:100350430/ocu:100009128/ocu:100349299/ocu:100356242	18	16	novel.1825/ENSOCUG00000011500/ENSOCUG00000027981/novel.1826/ENSOCUG00000016771/ENSOCUG00000004418/ENSOCUG00000013369/ENSOCUG00000009363/ENSOCUG00000009143/ENSOCUG00000010146/ENSOCUG00000002455/novel.943/ENSOCUG00000008543/ENSOCUG00000005579/ENSOCUG00000003792/ENSOCUG00000029328	2	ENSOCUG00000022575/ENSOCUG00000014663
ocu00830	Retinol metabolism	4/289	32/4859	0.119314	0.93085	ENSOCUG00000029267/ENSOCUG00000023401/ENSOCUG00000009444/ENSOCUG00000000829	CYP2C/ADH2-1/ALDH1A1/CYP2S1	ocu:100328933/ocu:100327260/ocu:100008636/ocu:100353317	4	2	ENSOCUG00000009444/ENSOCUG00000000829	2	ENSOCUG00000029267/ENSOCUG00000023401
ocu04725	Cholinergic synapse	7/289	70/4859	0.120431	0.93085	ENSOCUG00000004418/ENSOCUG00000015784/ENSOCUG00000021506/ENSOCUG00000015141/ENSOCUG00000007362/ENSOCUG00000015126/ENSOCUG00000010416	CREB3L1/FYN/FOS/ADCY5/PRKCA/FRMD6/KCNJ2	ocu:100345475/ocu:100339741/ocu:100338345/ocu:100009315/ocu:100037720/ocu:100352954/ocu:100008987	7	7	ENSOCUG00000004418/ENSOCUG00000015784/ENSOCUG00000021506/ENSOCUG00000015141/ENSOCUG00000007362/ENSOCUG00000015126/ENSOCUG00000010416	0
ocu00983	Drug metabolism - other enzymes	5/289	45/4859	0.126584	0.93085	ENSOCUG00000001216/ENSOCUG00000029486/ENSOCUG00000007724/ENSOCUG00000008708/ENSOCUG00000014873	ADAM8/-/CYP2E1/GSTO2/-	ocu:100342572/ocu:100328910/ocu:100342322/ocu:100339842/ocu:100341517	5	1	ENSOCUG00000014873	4	ENSOCUG00000001216/ENSOCUG00000029486/ENSOCUG00000007724/ENSOCUG00000008708
ocu00071	Fatty acid degradation	4/289	33/4859	0.129789	0.93085	ENSOCUG00000023401/ENSOCUG00000010380/ENSOCUG00000002882/ENSOCUG00000000473	ADH2-1/-/ACAT1/ECHS1	ocu:100327260/ocu:100354540/ocu:100350797/ocu:100341040	4	0		4	ENSOCUG00000023401/ENSOCUG00000010380/ENSOCUG00000002882/ENSOCUG00000000473
ocu04810	Regulation of actin cytoskeleton	12/289	141/4859	0.131899	0.93085	ENSOCUG00000034178/ENSOCUG00000008499/ENSOCUG00000026842/ENSOCUG00000012177/ENSOCUG00000013369/ENSOCUG00000011124/ENSOCUG00000025224/ENSOCUG00000001719/ENSOCUG00000005579/novel.1989/ENSOCUG00000015312/ENSOCUG00000011362	-/FGF10/LPAR1/IQGAP3/ITGA5/FGF18/LIMK1/DIAPH3/ITGB3/-/PDGFD/RRAS2	ocu:100008822/ocu:100342802/ocu:100355169/ocu:100338069/ocu:100009172/ocu:100340478/ocu:100344018/ocu:100344823/ocu:100008735/ocu:100341589/ocu:100008912/ocu:100355920	12	12	ENSOCUG00000034178/ENSOCUG00000008499/ENSOCUG00000026842/ENSOCUG00000012177/ENSOCUG00000013369/ENSOCUG00000011124/ENSOCUG00000025224/ENSOCUG00000001719/ENSOCUG00000005579/novel.1989/ENSOCUG00000015312/ENSOCUG00000011362	0
ocu04072	Phospholipase D signaling pathway	9/289	99/4859	0.132717	0.93085	ENSOCUG00000026842/ENSOCUG00000014076/ENSOCUG00000015784/ENSOCUG00000015312/ENSOCUG00000011362/ENSOCUG00000015141/ENSOCUG00000007362/ENSOCUG00000012800/ENSOCUG00000013105	LPAR1/DGKB/FYN/PDGFD/RRAS2/ADCY5/PRKCA/DGKE/PLCG2	ocu:100355169/ocu:100355585/ocu:100339741/ocu:100008912/ocu:100355920/ocu:100009315/ocu:100037720/ocu:100358196/ocu:100340139	9	8	ENSOCUG00000026842/ENSOCUG00000014076/ENSOCUG00000015784/ENSOCUG00000015312/ENSOCUG00000011362/ENSOCUG00000015141/ENSOCUG00000007362/ENSOCUG00000013105	1	ENSOCUG00000012800
ocu00280	Valine, leucine and isoleucine degradation	5/289	46/4859	0.13555	0.93085	ENSOCUG00000003569/ENSOCUG00000010380/ENSOCUG00000025121/ENSOCUG00000002882/ENSOCUG00000000473	HMGCS1/-/ALDH6A1/ACAT1/ECHS1	ocu:100338744/ocu:100354540/ocu:100341559/ocu:100350797/ocu:100341040	5	1	ENSOCUG00000003569	4	ENSOCUG00000010380/ENSOCUG00000025121/ENSOCUG00000002882/ENSOCUG00000000473
ocu00650	Butanoate metabolism	3/289	22/4859	0.139376	0.93085	ENSOCUG00000003569/ENSOCUG00000002882/ENSOCUG00000000473	HMGCS1/ACAT1/ECHS1	ocu:100338744/ocu:100350797/ocu:100341040	3	1	ENSOCUG00000003569	2	ENSOCUG00000002882/ENSOCUG00000000473
ocu00330	Arginine and proline metabolism	4/289	34/4859	0.140632	0.93085	ENSOCUG00000008818/ENSOCUG00000008966/ENSOCUG00000010380/ENSOCUG00000008024	CKB/P4HA2/-/SMOX	ocu:100009085/ocu:100355439/ocu:100354540/ocu:100347645	4	3	ENSOCUG00000008818/ENSOCUG00000008966/ENSOCUG00000008024	1	ENSOCUG00000010380
ocu00532	Glycosaminoglycan biosynthesis - chondroitin sulfate / dermatan sulfate	2/289	12/4859	0.157167	0.960853	ENSOCUG00000016593/ENSOCUG00000011348	CSGALNACT1/CHPF	ocu:100339411/ocu:100328892	2	2	ENSOCUG00000016593/ENSOCUG00000011348	0
ocu04713	Circadian entrainment	6/289	62/4859	0.161039	0.960853	ENSOCUG00000011459/ENSOCUG00000021506/ENSOCUG00000015141/ENSOCUG00000007362/ENSOCUG00000015126/ENSOCUG00000007260	RYR3/FOS/ADCY5/PRKCA/FRMD6/-	ocu:100009545/ocu:100338345/ocu:100009315/ocu:100037720/ocu:100352954/ocu:100348238	6	5	ENSOCUG00000011459/ENSOCUG00000021506/ENSOCUG00000015141/ENSOCUG00000007362/ENSOCUG00000015126	1	ENSOCUG00000007260
ocu00140	Steroid hormone biosynthesis	4/289	36/4859	0.163337	0.960853	ENSOCUG00000029267/ENSOCUG00000001216/ENSOCUG00000020995/ENSOCUG00000007724	CYP2C/ADAM8/HSD17B8/CYP2E1	ocu:100328933/ocu:100342572/ocu:100353430/ocu:100342322	4	0		4	ENSOCUG00000029267/ENSOCUG00000001216/ENSOCUG00000020995/ENSOCUG00000007724
ocu05031	Amphetamine addiction	4/289	36/4859	0.163337	0.960853	ENSOCUG00000004418/ENSOCUG00000021506/ENSOCUG00000015141/ENSOCUG00000007362	CREB3L1/FOS/ADCY5/PRKCA	ocu:100345475/ocu:100338345/ocu:100009315/ocu:100037720	4	4	ENSOCUG00000004418/ENSOCUG00000021506/ENSOCUG00000015141/ENSOCUG00000007362	0
ocu04924	Renin secretion	5/289	49/4859	0.164051	0.960853	ENSOCUG00000038415/ENSOCUG00000015141/ENSOCUG00000010416/ENSOCUG00000013396/ENSOCUG00000007719	PDE1B/ADCY5/KCNJ2/EDN1/PDE3B	ocu:100341084/ocu:100009315/ocu:100008987/ocu:100009270/ocu:100352820	5	3	ENSOCUG00000038415/ENSOCUG00000015141/ENSOCUG00000010416	2	ENSOCUG00000013396/ENSOCUG00000007719
ocu04662	B cell receptor signaling pathway	5/289	50/4859	0.174047	0.960853	ENSOCUG00000004345/ENSOCUG00000034082/ENSOCUG00000021506/ENSOCUG00000026150/ENSOCUG00000013105	CD79B/CR2/FOS/CD19/PLCG2	ocu:100350284/ocu:108178217/ocu:100338345/ocu:100345233/ocu:100340139	5	2	ENSOCUG00000021506/ENSOCUG00000013105	3	ENSOCUG00000004345/ENSOCUG00000034082/ENSOCUG00000026150
ocu00565	Ether lipid metabolism	4/289	37/4859	0.175157	0.960853	ENSOCUG00000013534/ENSOCUG00000026233/ENSOCUG00000001105/ENSOCUG00000008356	ENPP2/PLAAT2/PLA2G1B/-	ocu:100348637/ocu:100344012/ocu:100347180/ocu:100343664	4	4	ENSOCUG00000013534/ENSOCUG00000026233/ENSOCUG00000001105/ENSOCUG00000008356	0
ocu04061	Viral protein interaction with cytokine and cytokine receptor	6/289	64/4859	0.178629	0.960853	ENSOCUG00000024738/ENSOCUG00000016280/ENSOCUG00000010146/ENSOCUG00000024883/ENSOCUG00000021710/ENSOCUG00000012952	CXCL13/CXCL10/TNFRSF1A/-/CCL2/-	ocu:100144333/ocu:100353112/ocu:100346106/ocu:100354804/ocu:100009130/ocu:100349255	6	4	ENSOCUG00000016280/ENSOCUG00000010146/ENSOCUG00000021710/ENSOCUG00000012952	2	ENSOCUG00000024738/ENSOCUG00000024883
ocu04110	Cell cycle	8/289	92/4859	0.17933	0.960853	ENSOCUG00000001652/ENSOCUG00000009143/ENSOCUG00000027277/ENSOCUG00000023896/ENSOCUG00000002858/ENSOCUG00000001710/ENSOCUG00000006771/ENSOCUG00000014663	CCNB2/-/LPH/E2F2/CDK1/MCM4/TFDP1/ATM	ocu:100357416/ocu:100134864/ocu:100009256/ocu:100346379/ocu:100352863/ocu:100349822/ocu:100354495/ocu:100349299	8	7	ENSOCUG00000001652/ENSOCUG00000009143/ENSOCUG00000027277/ENSOCUG00000023896/ENSOCUG00000002858/ENSOCUG00000001710/ENSOCUG00000006771	1	ENSOCUG00000014663
ocu00630	Glyoxylate and dicarboxylate metabolism	3/289	26/4859	0.198833	0.960853	ENSOCUG00000021143/ENSOCUG00000007847/ENSOCUG00000002882	HYI/GLYCTK/ACAT1	ocu:100354617/ocu:100346884/ocu:100350797	3	0		3	ENSOCUG00000021143/ENSOCUG00000007847/ENSOCUG00000002882
ocu05030	Cocaine addiction	3/289	26/4859	0.198833	0.960853	ENSOCUG00000003079/ENSOCUG00000004418/ENSOCUG00000015141	RGS9/CREB3L1/ADCY5	ocu:100340016/ocu:100345475/ocu:100009315	3	3	ENSOCUG00000003079/ENSOCUG00000004418/ENSOCUG00000015141	0
ocu04371	Apelin signaling pathway	8/289	95/4859	0.202205	0.960853	ENSOCUG00000011459/ENSOCUG00000009967/ENSOCUG00000011362/ENSOCUG00000015141/ENSOCUG00000028076/ENSOCUG00000015126/ENSOCUG00000007260/ENSOCUG00000007719	RYR3/PLAT/RRAS2/ADCY5/-/FRMD6/-/PDE3B	ocu:100009545/ocu:100009556/ocu:100355920/ocu:100009315/ocu:100339133/ocu:100352954/ocu:100348238/ocu:100352820	8	5	ENSOCUG00000011459/ENSOCUG00000009967/ENSOCUG00000011362/ENSOCUG00000015141/ENSOCUG00000015126	3	ENSOCUG00000028076/ENSOCUG00000007260/ENSOCUG00000007719
ocu04380	Osteoclast differentiation	7/289	81/4859	0.204969	0.960853	ENSOCUG00000010146/ENSOCUG00000015784/ENSOCUG00000002455/novel.943/ENSOCUG00000021506/ENSOCUG00000005579/ENSOCUG00000013105	TNFRSF1A/FYN/STAT1/-/FOS/ITGB3/PLCG2	ocu:100346106/ocu:100339741/ocu:100343893/ocu:100344467/ocu:100338345/ocu:100008735/ocu:100340139	7	7	ENSOCUG00000010146/ENSOCUG00000015784/ENSOCUG00000002455/novel.943/ENSOCUG00000021506/ENSOCUG00000005579/ENSOCUG00000013105	0
ocu04610	Complement and coagulation cascades	5/289	53/4859	0.205349	0.960853	ENSOCUG00000014468/ENSOCUG00000034082/ENSOCUG00000009967/ENSOCUG00000017940/ENSOCUG00000022575	C1S/CR2/PLAT/CPB2/VTN	ocu:100348898/ocu:108178217/ocu:100009556/ocu:100341346/ocu:100009128	5	2	ENSOCUG00000014468/ENSOCUG00000009967	3	ENSOCUG00000034082/ENSOCUG00000017940/ENSOCUG00000022575
ocu01200	Carbon metabolism	8/289	97/4859	0.218078	0.960853	ENSOCUG00000007866/ENSOCUG00000007847/ENSOCUG00000025121/ENSOCUG00000007765/ENSOCUG00000002882/ENSOCUG00000024051/ENSOCUG00000000473/ENSOCUG00000012005	G6PD/GLYCTK/ALDH6A1/PSAT1/ACAT1/IDH3B/ECHS1/ME3	ocu:100328765/ocu:100346884/ocu:100341559/ocu:100009099/ocu:100350797/ocu:100342113/ocu:100341040/ocu:100342604	8	1	ENSOCUG00000007866	7	ENSOCUG00000007847/ENSOCUG00000025121/ENSOCUG00000007765/ENSOCUG00000002882/ENSOCUG00000024051/ENSOCUG00000000473/ENSOCUG00000012005
ocu04611	Platelet activation	7/289	84/4859	0.231245	0.960853	ENSOCUG00000034178/ENSOCUG00000005845/ENSOCUG00000026915/ENSOCUG00000015784/ENSOCUG00000005579/ENSOCUG00000015141/ENSOCUG00000013105	-/-/PTGIR/FYN/ITGB3/ADCY5/PLCG2	ocu:100008822/ocu:100350673/ocu:100355165/ocu:100339741/ocu:100008735/ocu:100009315/ocu:100340139	7	7	ENSOCUG00000034178/ENSOCUG00000005845/ENSOCUG00000026915/ENSOCUG00000015784/ENSOCUG00000005579/ENSOCUG00000015141/ENSOCUG00000013105	0
ocu04064	NF-kappa B signaling pathway	6/289	70/4859	0.235544	0.960853	ENSOCUG00000016771/ENSOCUG00000010146/ENSOCUG00000024883/ENSOCUG00000002310/ENSOCUG00000014663/ENSOCUG00000013105	PTGS2/TNFRSF1A/-/TNFAIP3/ATM/PLCG2	ocu:100009248/ocu:100346106/ocu:100354804/ocu:100350259/ocu:100349299/ocu:100340139	6	3	ENSOCUG00000016771/ENSOCUG00000010146/ENSOCUG00000013105	3	ENSOCUG00000024883/ENSOCUG00000002310/ENSOCUG00000014663
ocu04625	C-type lectin receptor signaling pathway	6/289	70/4859	0.235544	0.960853	ENSOCUG00000016771/ENSOCUG00000002455/novel.943/ENSOCUG00000011362/ENSOCUG00000007048/ENSOCUG00000013105	PTGS2/STAT1/-/RRAS2/KSR1/PLCG2	ocu:100009248/ocu:100343893/ocu:100344467/ocu:100355920/ocu:100350586/ocu:100340139	6	6	ENSOCUG00000016771/ENSOCUG00000002455/novel.943/ENSOCUG00000011362/ENSOCUG00000007048/ENSOCUG00000013105	0
ocu04972	Pancreatic secretion	6/289	70/4859	0.235544	0.960853	ENSOCUG00000015141/ENSOCUG00000007362/ENSOCUG00000017940/ENSOCUG00000001105/ENSOCUG00000008356/ENSOCUG00000002381	ADCY5/PRKCA/CPB2/PLA2G1B/-/-	ocu:100009315/ocu:100037720/ocu:100341346/ocu:100347180/ocu:100343664/ocu:100356734	6	5	ENSOCUG00000015141/ENSOCUG00000007362/ENSOCUG00000001105/ENSOCUG00000008356/ENSOCUG00000002381	1	ENSOCUG00000017940
ocu04933	AGE-RAGE signaling pathway in diabetic complications	6/289	71/4859	0.245541	0.960853	ENSOCUG00000002455/ENSOCUG00000012028/ENSOCUG00000021710/ENSOCUG00000007362/ENSOCUG00000013396/ENSOCUG00000013105	STAT1/PIM1/CCL2/PRKCA/EDN1/PLCG2	ocu:100343893/ocu:100342639/ocu:100009130/ocu:100037720/ocu:100009270/ocu:100340139	6	5	ENSOCUG00000002455/ENSOCUG00000012028/ENSOCUG00000021710/ENSOCUG00000007362/ENSOCUG00000013105	1	ENSOCUG00000013396
ocu05162	Measles	7/289	86/4859	0.249365	0.960853	ENSOCUG00000009143/ENSOCUG00000002455/novel.943/ENSOCUG00000021506/ENSOCUG00000015823/ENSOCUG00000002863/ENSOCUG00000002310	-/STAT1/-/FOS/OAS2/IFIH1/TNFAIP3	ocu:100134864/ocu:100343893/ocu:100344467/ocu:100338345/ocu:100340787/ocu:100343560/ocu:100350259	7	6	ENSOCUG00000009143/ENSOCUG00000002455/novel.943/ENSOCUG00000021506/ENSOCUG00000015823/ENSOCUG00000002863	1	ENSOCUG00000002310
ocu05205	Proteoglycans in cancer	11/289	146/4859	0.250079	0.960853	ENSOCUG00000034178/ENSOCUG00000025956/ENSOCUG00000013369/ENSOCUG00000011942/ENSOCUG00000005579/ENSOCUG00000011362/ENSOCUG00000003792/ENSOCUG00000007362/ENSOCUG00000022575/ENSOCUG00000028076/ENSOCUG00000013105	-/SDC1/ITGA5/FLNC/ITGB3/RRAS2/THBS1/PRKCA/VTN/-/PLCG2	ocu:100008822/ocu:100338470/ocu:100009172/ocu:100353671/ocu:100008735/ocu:100355920/ocu:100350430/ocu:100037720/ocu:100009128/ocu:100339133/ocu:100340139	11	9	ENSOCUG00000034178/ENSOCUG00000025956/ENSOCUG00000013369/ENSOCUG00000011942/ENSOCUG00000005579/ENSOCUG00000011362/ENSOCUG00000003792/ENSOCUG00000007362/ENSOCUG00000013105	2	ENSOCUG00000022575/ENSOCUG00000028076
ocu05034	Alcoholism	8/289	101/4859	0.251142	0.960853	ENSOCUG00000027003/ENSOCUG00000004418/ENSOCUG00000009736/ENSOCUG00000027315/ENSOCUG00000012043/ENSOCUG00000025918/ENSOCUG00000015141/ENSOCUG00000015126	-/CREB3L1/NTRK2/-/CAMKK1/HIST2H2AA4/ADCY5/FRMD6	ocu:100347239/ocu:100345475/ocu:100352548/ocu:103350067/ocu:100350843/ocu:100353691/ocu:100009315/ocu:100352954	8	8	ENSOCUG00000027003/ENSOCUG00000004418/ENSOCUG00000009736/ENSOCUG00000027315/ENSOCUG00000012043/ENSOCUG00000025918/ENSOCUG00000015141/ENSOCUG00000015126	0
ocu05167	Kaposi sarcoma-associated herpesvirus infection	9/289	118/4859	0.267538	0.960853	ENSOCUG00000016771/ENSOCUG00000010146/ENSOCUG00000023896/ENSOCUG00000024883/ENSOCUG00000002455/novel.943/ENSOCUG00000021506/ENSOCUG00000015126/ENSOCUG00000013105	PTGS2/TNFRSF1A/E2F2/-/STAT1/-/FOS/FRMD6/PLCG2	ocu:100009248/ocu:100346106/ocu:100346379/ocu:100354804/ocu:100343893/ocu:100344467/ocu:100338345/ocu:100352954/ocu:100340139	9	8	ENSOCUG00000016771/ENSOCUG00000010146/ENSOCUG00000023896/ENSOCUG00000002455/novel.943/ENSOCUG00000021506/ENSOCUG00000015126/ENSOCUG00000013105	1	ENSOCUG00000024883
ocu04070	Phosphatidylinositol signaling system	6/289	74/4859	0.276228	0.960853	ENSOCUG00000014076/ENSOCUG00000005896/ENSOCUG00000005025/ENSOCUG00000007362/ENSOCUG00000012800/ENSOCUG00000013105	DGKB/INPP4B/-/PRKCA/DGKE/PLCG2	ocu:100355585/ocu:100348588/ocu:100349176/ocu:100037720/ocu:100358196/ocu:100340139	6	3	ENSOCUG00000014076/ENSOCUG00000007362/ENSOCUG00000013105	3	ENSOCUG00000005896/ENSOCUG00000005025/ENSOCUG00000012800
ocu05218	Melanoma	4/289	45/4859	0.278032	0.960853	ENSOCUG00000008499/ENSOCUG00000011124/ENSOCUG00000023896/ENSOCUG00000015312	FGF10/FGF18/E2F2/PDGFD	ocu:100342802/ocu:100340478/ocu:100346379/ocu:100008912	4	4	ENSOCUG00000008499/ENSOCUG00000011124/ENSOCUG00000023896/ENSOCUG00000015312	0
ocu00640	Propanoate metabolism	3/289	31/4859	0.279541	0.960853	ENSOCUG00000025121/ENSOCUG00000002882/ENSOCUG00000000473	ALDH6A1/ACAT1/ECHS1	ocu:100341559/ocu:100350797/ocu:100341040	3	0		3	ENSOCUG00000025121/ENSOCUG00000002882/ENSOCUG00000000473
ocu05144	Malaria	3/289	31/4859	0.279541	0.960853	ENSOCUG00000025956/ENSOCUG00000003792/ENSOCUG00000021710	SDC1/THBS1/CCL2	ocu:100338470/ocu:100350430/ocu:100009130	3	3	ENSOCUG00000025956/ENSOCUG00000003792/ENSOCUG00000021710	0
ocu05032	Morphine addiction	5/289	60/4859	0.284349	0.960853	ENSOCUG00000038415/ENSOCUG00000015141/ENSOCUG00000007362/ENSOCUG00000015126/ENSOCUG00000007719	PDE1B/ADCY5/PRKCA/FRMD6/PDE3B	ocu:100341084/ocu:100009315/ocu:100037720/ocu:100352954/ocu:100352820	5	4	ENSOCUG00000038415/ENSOCUG00000015141/ENSOCUG00000007362/ENSOCUG00000015126	1	ENSOCUG00000007719
ocu04919	Thyroid hormone signaling pathway	6/289	75/4859	0.286656	0.960853	ENSOCUG00000034178/ENSOCUG00000002455/ENSOCUG00000005579/ENSOCUG00000007362/ENSOCUG00000000098/ENSOCUG00000013105	-/STAT1/ITGB3/PRKCA/SLC16A10/PLCG2	ocu:100008822/ocu:100343893/ocu:100008735/ocu:100037720/ocu:100101617/ocu:100340139	6	6	ENSOCUG00000034178/ENSOCUG00000002455/ENSOCUG00000005579/ENSOCUG00000007362/ENSOCUG00000000098/ENSOCUG00000013105	0
ocu00310	Lysine degradation	4/289	46/4859	0.291602	0.960853	ENSOCUG00000010380/ENSOCUG00000002882/ENSOCUG00000000473/ENSOCUG00000007960	-/ACAT1/ECHS1/PLOD1	ocu:100354540/ocu:100350797/ocu:100341040/ocu:100350364	4	1	ENSOCUG00000007960	3	ENSOCUG00000010380/ENSOCUG00000002882/ENSOCUG00000000473
ocu00260	Glycine, serine and threonine metabolism	3/289	32/4859	0.296116	0.960853	ENSOCUG00000007847/ENSOCUG00000007765/ENSOCUG00000003144	GLYCTK/PSAT1/BPGM	ocu:100346884/ocu:100009099/ocu:100009096	3	1	ENSOCUG00000003144	2	ENSOCUG00000007847/ENSOCUG00000007765
ocu05166	Human T-cell leukemia virus 1 infection	11/289	153/4859	0.300631	0.960853	ENSOCUG00000001652/ENSOCUG00000004418/ENSOCUG00000009143/ENSOCUG00000010146/ENSOCUG00000023896/ENSOCUG00000033536/ENSOCUG00000022471/ENSOCUG00000021506/ENSOCUG00000015141/ENSOCUG00000004986/ENSOCUG00000014663	CCNB2/CREB3L1/-/TNFRSF1A/E2F2/FDPS/-/FOS/ADCY5/XPO1/ATM	ocu:100357416/ocu:100345475/ocu:100134864/ocu:100346106/ocu:100346379/ocu:103350044/ocu:100357230/ocu:100338345/ocu:100009315/ocu:100343451/ocu:100349299	11	9	ENSOCUG00000001652/ENSOCUG00000004418/ENSOCUG00000009143/ENSOCUG00000010146/ENSOCUG00000023896/ENSOCUG00000033536/ENSOCUG00000022471/ENSOCUG00000021506/ENSOCUG00000015141	2	ENSOCUG00000004986/ENSOCUG00000014663
ocu00010	Glycolysis / Gluconeogenesis	4/289	47/4859	0.305259	0.960853	ENSOCUG00000023401/ENSOCUG00000006325/ENSOCUG00000010380/ENSOCUG00000003144	ADH2-1/GALM/-/BPGM	ocu:100327260/ocu:100338306/ocu:100354540/ocu:100009096	4	1	ENSOCUG00000003144	3	ENSOCUG00000023401/ENSOCUG00000006325/ENSOCUG00000010380
ocu04664	Fc epsilon RI signaling pathway	4/289	47/4859	0.305259	0.960853	ENSOCUG00000015784/ENSOCUG00000007362/ENSOCUG00000008200/ENSOCUG00000013105	FYN/PRKCA/ALOX5AP/PLCG2	ocu:100339741/ocu:100037720/ocu:100009413/ocu:100340139	4	3	ENSOCUG00000015784/ENSOCUG00000007362/ENSOCUG00000013105	1	ENSOCUG00000008200
ocu04270	Vascular smooth muscle contraction	7/289	92/4859	0.306014	0.960853	ENSOCUG00000023406/ENSOCUG00000026915/ENSOCUG00000015141/ENSOCUG00000007362/ENSOCUG00000001105/ENSOCUG00000008356/ENSOCUG00000013396	PPP1R14A/PTGIR/ADCY5/PRKCA/PLA2G1B/-/EDN1	ocu:103348434/ocu:100355165/ocu:100009315/ocu:100037720/ocu:100347180/ocu:100343664/ocu:100009270	7	5	ENSOCUG00000026915/ENSOCUG00000015141/ENSOCUG00000007362/ENSOCUG00000001105/ENSOCUG00000008356	2	ENSOCUG00000023406/ENSOCUG00000013396
ocu04145	Phagosome	8/289	108/4859	0.312362	0.960853	ENSOCUG00000034178/ENSOCUG00000009827/ENSOCUG00000028032/ENSOCUG00000013369/ENSOCUG00000005579/ENSOCUG00000011065/ENSOCUG00000003792/ENSOCUG00000027812	-/TUBB2A/-/ITGA5/ITGB3/SEC61G/THBS1/TUBA1B	ocu:100008822/ocu:100349792/ocu:100357567/ocu:100009172/ocu:100008735/ocu:100346284/ocu:100350430/ocu:100009327	8	7	ENSOCUG00000034178/ENSOCUG00000009827/ENSOCUG00000028032/ENSOCUG00000013369/ENSOCUG00000005579/ENSOCUG00000003792/ENSOCUG00000027812	1	ENSOCUG00000011065
ocu04330	Notch signaling pathway	3/289	33/4859	0.312749	0.960853	ENSOCUG00000010474/ENSOCUG00000009363/ENSOCUG00000010756	ADAM17/HES1/DLL4	ocu:100101613/ocu:100358704/ocu:100352191	3	3	ENSOCUG00000010474/ENSOCUG00000009363/ENSOCUG00000010756	0
ocu04370	VEGF signaling pathway	3/289	33/4859	0.312749	0.960853	ENSOCUG00000016771/ENSOCUG00000007362/ENSOCUG00000013105	PTGS2/PRKCA/PLCG2	ocu:100009248/ocu:100037720/ocu:100340139	3	3	ENSOCUG00000016771/ENSOCUG00000007362/ENSOCUG00000013105	0
ocu05410	Hypertrophic cardiomyopathy (HCM)	5/289	63/4859	0.319883	0.960853	ENSOCUG00000034178/ENSOCUG00000013369/ENSOCUG00000010011/ENSOCUG00000005579/ENSOCUG00000013396	-/ITGA5/LMNA/ITGB3/EDN1	ocu:100008822/ocu:100009172/ocu:100343574/ocu:100008735/ocu:100009270	5	4	ENSOCUG00000034178/ENSOCUG00000013369/ENSOCUG00000010011/ENSOCUG00000005579	1	ENSOCUG00000013396
ocu05160	Hepatitis C	7/289	94/4859	0.325473	0.960853	ENSOCUG00000005445/ENSOCUG00000016280/ENSOCUG00000010146/ENSOCUG00000023896/ENSOCUG00000002455/novel.943/ENSOCUG00000015823	-/CXCL10/TNFRSF1A/E2F2/STAT1/-/OAS2	ocu:100342321/ocu:100353112/ocu:100346106/ocu:100346379/ocu:100343893/ocu:100344467/ocu:100340787	7	7	ENSOCUG00000005445/ENSOCUG00000016280/ENSOCUG00000010146/ENSOCUG00000023896/ENSOCUG00000002455/novel.943/ENSOCUG00000015823	0
ocu05170	Human immunodeficiency virus 1 infection	10/289	141/4859	0.328476	0.960853	ENSOCUG00000001652/ENSOCUG00000010146/ENSOCUG00000025224/ENSOCUG00000002858/ENSOCUG00000021506/novel.1989/ENSOCUG00000007362/ENSOCUG00000015126/ENSOCUG00000014663/ENSOCUG00000013105	CCNB2/TNFRSF1A/LIMK1/CDK1/FOS/-/PRKCA/FRMD6/ATM/PLCG2	ocu:100357416/ocu:100346106/ocu:100344018/ocu:100352863/ocu:100338345/ocu:100341589/ocu:100037720/ocu:100352954/ocu:100349299/ocu:100340139	10	9	ENSOCUG00000001652/ENSOCUG00000010146/ENSOCUG00000025224/ENSOCUG00000002858/ENSOCUG00000021506/novel.1989/ENSOCUG00000007362/ENSOCUG00000015126/ENSOCUG00000013105	1	ENSOCUG00000014663
ocu04750	Inflammatory mediator regulation of TRP channels	5/289	65/4859	0.343867	0.960853	ENSOCUG00000029267/ENSOCUG00000015141/ENSOCUG00000007362/ENSOCUG00000004870/ENSOCUG00000013105	CYP2C/ADCY5/PRKCA/IL1RAP/PLCG2	ocu:100328933/ocu:100009315/ocu:100037720/ocu:100341281/ocu:100340139	5	3	ENSOCUG00000015141/ENSOCUG00000007362/ENSOCUG00000013105	2	ENSOCUG00000029267/ENSOCUG00000004870
ocu05414	Dilated cardiomyopathy (DCM)	5/289	65/4859	0.343867	0.960853	ENSOCUG00000034178/ENSOCUG00000013369/ENSOCUG00000010011/ENSOCUG00000005579/ENSOCUG00000015141	-/ITGA5/LMNA/ITGB3/ADCY5	ocu:100008822/ocu:100009172/ocu:100343574/ocu:100008735/ocu:100009315	5	5	ENSOCUG00000034178/ENSOCUG00000013369/ENSOCUG00000010011/ENSOCUG00000005579/ENSOCUG00000015141	0
ocu00380	Tryptophan metabolism	3/289	35/4859	0.346054	0.960853	ENSOCUG00000010380/ENSOCUG00000002882/ENSOCUG00000000473	-/ACAT1/ECHS1	ocu:100354540/ocu:100350797/ocu:100341040	3	0		3	ENSOCUG00000010380/ENSOCUG00000002882/ENSOCUG00000000473
ocu01212	Fatty acid metabolism	4/289	50/4859	0.346555	0.960853	ENSOCUG00000020995/ENSOCUG00000002882/ENSOCUG00000000473/ENSOCUG00000013069	HSD17B8/ACAT1/ECHS1/ELOVL6	ocu:100353430/ocu:100350797/ocu:100341040/ocu:100358451	4	0		4	ENSOCUG00000020995/ENSOCUG00000002882/ENSOCUG00000000473/ENSOCUG00000013069
ocu04970	Salivary secretion	4/289	50/4859	0.346555	0.960853	ENSOCUG00000011459/ENSOCUG00000015141/ENSOCUG00000007362/ENSOCUG00000002381	RYR3/ADCY5/PRKCA/-	ocu:100009545/ocu:100009315/ocu:100037720/ocu:100356734	4	4	ENSOCUG00000011459/ENSOCUG00000015141/ENSOCUG00000007362/ENSOCUG00000002381	0
ocu05161	Hepatitis B	8/289	112/4859	0.348661	0.960853	ENSOCUG00000004418/ENSOCUG00000009143/ENSOCUG00000023896/ENSOCUG00000002455/novel.943/ENSOCUG00000021506/ENSOCUG00000002863/ENSOCUG00000007362	CREB3L1/-/E2F2/STAT1/-/FOS/IFIH1/PRKCA	ocu:100345475/ocu:100134864/ocu:100346379/ocu:100343893/ocu:100344467/ocu:100338345/ocu:100343560/ocu:100037720	8	8	ENSOCUG00000004418/ENSOCUG00000009143/ENSOCUG00000023896/ENSOCUG00000002455/novel.943/ENSOCUG00000021506/ENSOCUG00000002863/ENSOCUG00000007362	0
ocu04926	Relaxin signaling pathway	6/289	81/4859	0.350659	0.960853	ENSOCUG00000004418/ENSOCUG00000021506/ENSOCUG00000015141/ENSOCUG00000007362/ENSOCUG00000015126/ENSOCUG00000013396	CREB3L1/FOS/ADCY5/PRKCA/FRMD6/EDN1	ocu:100345475/ocu:100338345/ocu:100009315/ocu:100037720/ocu:100352954/ocu:100009270	6	5	ENSOCUG00000004418/ENSOCUG00000021506/ENSOCUG00000015141/ENSOCUG00000007362/ENSOCUG00000015126	1	ENSOCUG00000013396
ocu05224	Breast cancer	7/289	97/4859	0.355006	0.960853	ENSOCUG00000008499/ENSOCUG00000009363/ENSOCUG00000011124/ENSOCUG00000023896/ENSOCUG00000021506/novel.1309/ENSOCUG00000010756	FGF10/HES1/FGF18/E2F2/FOS/-/DLL4	ocu:100342802/ocu:100358704/ocu:100340478/ocu:100346379/ocu:100338345/ocu:100009566/ocu:100352191	7	7	ENSOCUG00000008499/ENSOCUG00000009363/ENSOCUG00000011124/ENSOCUG00000023896/ENSOCUG00000021506/novel.1309/ENSOCUG00000010756	0
ocu04350	TGF-beta signaling pathway	5/289	66/4859	0.355908	0.960853	ENSOCUG00000009598/ENSOCUG00000003792/ENSOCUG00000006771/ENSOCUG00000010678/ENSOCUG00000009208	LTBP1/THBS1/TFDP1/NOG/ACVR1C	ocu:100342431/ocu:100350430/ocu:100354495/ocu:100358460/ocu:100357061	5	4	ENSOCUG00000009598/ENSOCUG00000003792/ENSOCUG00000006771/ENSOCUG00000010678	1	ENSOCUG00000009208
ocu04710	Circadian rhythm	2/289	21/4859	0.357849	0.960853	ENSOCUG00000009732/ENSOCUG00000022907	NR1D1/RORC	ocu:100357678/ocu:100353540	2	1	ENSOCUG00000009732	1	ENSOCUG00000022907
ocu05132	Salmonella infection	4/289	51/4859	0.360367	0.960853	ENSOCUG00000034178/ENSOCUG00000011942/ENSOCUG00000024883/ENSOCUG00000021506	-/FLNC/-/FOS	ocu:100008822/ocu:100353671/ocu:100354804/ocu:100338345	4	3	ENSOCUG00000034178/ENSOCUG00000011942/ENSOCUG00000021506	1	ENSOCUG00000024883
ocu05133	Pertussis	4/289	51/4859	0.360367	0.960853	ENSOCUG00000014468/ENSOCUG00000013369/ENSOCUG00000021506/novel.1989	C1S/ITGA5/FOS/-	ocu:100348898/ocu:100009172/ocu:100338345/ocu:100341589	4	4	ENSOCUG00000014468/ENSOCUG00000013369/ENSOCUG00000021506/novel.1989	0
ocu04622	RIG-I-like receptor signaling pathway	3/289	36/4859	0.362664	0.960853	ENSOCUG00000027981/ENSOCUG00000016280/ENSOCUG00000002863	ISG15/CXCL10/IFIH1	ocu:100354504/ocu:100353112/ocu:100343560	3	3	ENSOCUG00000027981/ENSOCUG00000016280/ENSOCUG00000002863	0
ocu04916	Melanogenesis	5/289	67/4859	0.367968	0.960853	ENSOCUG00000004418/ENSOCUG00000015141/ENSOCUG00000007362/ENSOCUG00000000407/ENSOCUG00000013396	CREB3L1/ADCY5/PRKCA/DCT/EDN1	ocu:100345475/ocu:100009315/ocu:100037720/ocu:100353923/ocu:100009270	5	4	ENSOCUG00000004418/ENSOCUG00000015141/ENSOCUG00000007362/ENSOCUG00000000407	1	ENSOCUG00000013396
ocu05215	Prostate cancer	5/289	67/4859	0.367968	0.960853	ENSOCUG00000004418/ENSOCUG00000009143/ENSOCUG00000023896/ENSOCUG00000009967/ENSOCUG00000015312	CREB3L1/-/E2F2/PLAT/PDGFD	ocu:100345475/ocu:100134864/ocu:100346379/ocu:100009556/ocu:100008912	5	5	ENSOCUG00000004418/ENSOCUG00000009143/ENSOCUG00000023896/ENSOCUG00000009967/ENSOCUG00000015312	0
ocu05231	Choline metabolism in cancer	5/289	67/4859	0.367968	0.960853	ENSOCUG00000014076/ENSOCUG00000021506/ENSOCUG00000015312/ENSOCUG00000007362/ENSOCUG00000012800	DGKB/FOS/PDGFD/PRKCA/DGKE	ocu:100355585/ocu:100338345/ocu:100008912/ocu:100037720/ocu:100358196	5	4	ENSOCUG00000014076/ENSOCUG00000021506/ENSOCUG00000015312/ENSOCUG00000007362	1	ENSOCUG00000012800
ocu04066	HIF-1 signaling pathway	6/289	83/4859	0.37232	0.960853	ENSOCUG00000007617/ENSOCUG00000025012/ENSOCUG00000007362/ENSOCUG00000028076/ENSOCUG00000013396/ENSOCUG00000013105	TF/ANGPT4/PRKCA/-/EDN1/PLCG2	ocu:100009267/ocu:100348305/ocu:100037720/ocu:100339133/ocu:100009270/ocu:100340139	6	4	ENSOCUG00000007617/ENSOCUG00000025012/ENSOCUG00000007362/ENSOCUG00000013105	2	ENSOCUG00000028076/ENSOCUG00000013396
ocu00030	Pentose phosphate pathway	2/289	22/4859	0.379696	0.960853	ENSOCUG00000007866/ENSOCUG00000007847	G6PD/GLYCTK	ocu:100328765/ocu:100346884	2	1	ENSOCUG00000007866	1	ENSOCUG00000007847
ocu00052	Galactose metabolism	2/289	22/4859	0.379696	0.960853	ENSOCUG00000027277/ENSOCUG00000006325	LPH/GALM	ocu:100009256/ocu:100338306	2	1	ENSOCUG00000027277	1	ENSOCUG00000006325
ocu00350	Tyrosine metabolism	2/289	22/4859	0.379696	0.960853	ENSOCUG00000023401/ENSOCUG00000000407	ADH2-1/DCT	ocu:100327260/ocu:100353923	2	1	ENSOCUG00000000407	1	ENSOCUG00000023401
ocu03030	DNA replication	2/289	22/4859	0.379696	0.960853	ENSOCUG00000027277/ENSOCUG00000001710	LPH/MCM4	ocu:100009256/ocu:100349822	2	2	ENSOCUG00000027277/ENSOCUG00000001710	0
ocu04392	Hippo signaling pathway - multiple species	2/289	22/4859	0.379696	0.960853	ENSOCUG00000013750/ENSOCUG00000015126	WWTR1/FRMD6	ocu:100355214/ocu:100352954	2	2	ENSOCUG00000013750/ENSOCUG00000015126	0
ocu04062	Chemokine signaling pathway	9/289	132/4859	0.385549	0.960853	ENSOCUG00000024738/ENSOCUG00000016280/ENSOCUG00000024883/ENSOCUG00000002455/novel.943/ENSOCUG00000015141/ENSOCUG00000021710/ENSOCUG00000012952/ENSOCUG00000015126	CXCL13/CXCL10/-/STAT1/-/ADCY5/CCL2/-/FRMD6	ocu:100144333/ocu:100353112/ocu:100354804/ocu:100343893/ocu:100344467/ocu:100009315/ocu:100009130/ocu:100349255/ocu:100352954	9	7	ENSOCUG00000016280/ENSOCUG00000002455/novel.943/ENSOCUG00000015141/ENSOCUG00000021710/ENSOCUG00000012952/ENSOCUG00000015126	2	ENSOCUG00000024738/ENSOCUG00000024883
ocu04921	Oxytocin signaling pathway	7/289	101/4859	0.394743	0.960853	ENSOCUG00000034178/ENSOCUG00000016771/ENSOCUG00000011459/ENSOCUG00000021506/ENSOCUG00000015141/ENSOCUG00000007362/ENSOCUG00000010416	-/PTGS2/RYR3/FOS/ADCY5/PRKCA/KCNJ2	ocu:100008822/ocu:100009248/ocu:100009545/ocu:100338345/ocu:100009315/ocu:100037720/ocu:100008987	7	7	ENSOCUG00000034178/ENSOCUG00000016771/ENSOCUG00000011459/ENSOCUG00000021506/ENSOCUG00000015141/ENSOCUG00000007362/ENSOCUG00000010416	0
ocu00480	Glutathione metabolism	3/289	39/4859	0.411999	0.960853	ENSOCUG00000007866/ENSOCUG00000029486/ENSOCUG00000008708	G6PD/-/GSTO2	ocu:100328765/ocu:100328910/ocu:100339842	3	1	ENSOCUG00000007866	2	ENSOCUG00000029486/ENSOCUG00000008708
ocu04010	MAPK signaling pathway	13/289	202/4859	0.425568	0.960853	ENSOCUG00000008499/ENSOCUG00000026354/ENSOCUG00000009736/ENSOCUG00000010146/ENSOCUG00000011124/ENSOCUG00000025012/ENSOCUG00000011942/ENSOCUG00000021506/ENSOCUG00000012065/ENSOCUG00000015312/ENSOCUG00000011362/ENSOCUG00000007362/ENSOCUG00000004870	FGF10/PGF/NTRK2/TNFRSF1A/FGF18/ANGPT4/FLNC/FOS/PTPRR/PDGFD/RRAS2/PRKCA/IL1RAP	ocu:100342802/ocu:100339515/ocu:100352548/ocu:100346106/ocu:100340478/ocu:100348305/ocu:100353671/ocu:100338345/ocu:100351238/ocu:100008912/ocu:100355920/ocu:100037720/ocu:100341281	13	11	ENSOCUG00000008499/ENSOCUG00000026354/ENSOCUG00000009736/ENSOCUG00000010146/ENSOCUG00000011124/ENSOCUG00000025012/ENSOCUG00000011942/ENSOCUG00000021506/ENSOCUG00000015312/ENSOCUG00000011362/ENSOCUG00000007362	2	ENSOCUG00000012065/ENSOCUG00000004870
ocu04928	Parathyroid hormone synthesis, secretion and action	5/289	72/4859	0.428125	0.960853	ENSOCUG00000004418/ENSOCUG00000021506/novel.1309/ENSOCUG00000015141/ENSOCUG00000007362	CREB3L1/FOS/-/ADCY5/PRKCA	ocu:100345475/ocu:100338345/ocu:100009566/ocu:100009315/ocu:100037720	5	5	ENSOCUG00000004418/ENSOCUG00000021506/novel.1309/ENSOCUG00000015141/ENSOCUG00000007362	0
ocu03320	PPAR signaling pathway	4/289	56/4859	0.429	0.960853	ENSOCUG00000003569/ENSOCUG00000017851/ENSOCUG00000003377/ENSOCUG00000012005	HMGCS1/-/CYP27A1/ME3	ocu:100338744/ocu:100350611/ocu:100348736/ocu:100342604	4	1	ENSOCUG00000003569	3	ENSOCUG00000017851/ENSOCUG00000003377/ENSOCUG00000012005
ocu04060	Cytokine-cytokine receptor interaction	11/289	170/4859	0.431363	0.960853	ENSOCUG00000024738/ENSOCUG00000016280/ENSOCUG00000010146/ENSOCUG00000024883/ENSOCUG00000021710/ENSOCUG00000012952/ENSOCUG00000024871/ENSOCUG00000022761/ENSOCUG00000004870/ENSOCUG00000010189/ENSOCUG00000009208	CXCL13/CXCL10/TNFRSF1A/-/CCL2/-/GDF11/-/IL1RAP/LEP/ACVR1C	ocu:100144333/ocu:100353112/ocu:100346106/ocu:100354804/ocu:100009130/ocu:100349255/ocu:100341680/ocu:103345135/ocu:100341281/ocu:100008747/ocu:100357061	11	6	ENSOCUG00000016280/ENSOCUG00000010146/ENSOCUG00000021710/ENSOCUG00000012952/ENSOCUG00000024871/ENSOCUG00000010189	5	ENSOCUG00000024738/ENSOCUG00000024883/ENSOCUG00000022761/ENSOCUG00000004870/ENSOCUG00000009208
ocu05225	Hepatocellular carcinoma	8/289	121/4859	0.4317	0.960853	ENSOCUG00000034178/ENSOCUG00000029486/ENSOCUG00000023896/novel.1309/ENSOCUG00000000249/ENSOCUG00000007362/ENSOCUG00000008708/ENSOCUG00000013105	-/-/E2F2/-/SMARCD3/PRKCA/GSTO2/PLCG2	ocu:100008822/ocu:100328910/ocu:100346379/ocu:100009566/ocu:100345769/ocu:100037720/ocu:100339842/ocu:100340139	8	6	ENSOCUG00000034178/ENSOCUG00000023896/novel.1309/ENSOCUG00000000249/ENSOCUG00000007362/ENSOCUG00000013105	2	ENSOCUG00000029486/ENSOCUG00000008708
ocu00062	Fatty acid elongation	2/289	25/4859	0.44318	0.960853	ENSOCUG00000000473/ENSOCUG00000013069	ECHS1/ELOVL6	ocu:100341040/ocu:100358451	2	0		2	ENSOCUG00000000473/ENSOCUG00000013069
ocu04917	Prolactin signaling pathway	3/289	41/4859	0.444235	0.960853	ENSOCUG00000009494/ENSOCUG00000002455/ENSOCUG00000021506	CSN2/STAT1/FOS	ocu:100009539/ocu:100343893/ocu:100338345	3	3	ENSOCUG00000009494/ENSOCUG00000002455/ENSOCUG00000021506	0
ocu04020	Calcium signaling pathway	8/289	123/4859	0.450125	0.960853	ENSOCUG00000023741/ENSOCUG00000011459/ENSOCUG00000038415/ENSOCUG00000009959/ENSOCUG00000007362/ENSOCUG00000013618/ENSOCUG00000002381/ENSOCUG00000013105	ORAI2/RYR3/PDE1B/CASQ1/PRKCA/PHKG1/-/PLCG2	ocu:100359269/ocu:100009545/ocu:100341084/ocu:100009095/ocu:100037720/ocu:100009297/ocu:100356734/ocu:100340139	8	7	ENSOCUG00000011459/ENSOCUG00000038415/ENSOCUG00000009959/ENSOCUG00000007362/ENSOCUG00000013618/ENSOCUG00000002381/ENSOCUG00000013105	1	ENSOCUG00000023741
ocu05412	Arrhythmogenic right ventricular cardiomyopathy (ARVC)	4/289	58/4859	0.455975	0.960853	ENSOCUG00000034178/ENSOCUG00000013369/ENSOCUG00000010011/ENSOCUG00000005579	-/ITGA5/LMNA/ITGB3	ocu:100008822/ocu:100009172/ocu:100343574/ocu:100008735	4	4	ENSOCUG00000034178/ENSOCUG00000013369/ENSOCUG00000010011/ENSOCUG00000005579	0
ocu00603	Glycosphingolipid biosynthesis - globo and isoglobo series	1/289	10/4859	0.4587	0.960853	ENSOCUG00000006739	NAGA	ocu:100350048	1	1	ENSOCUG00000006739	0
ocu00250	Alanine, aspartate and glutamate metabolism	2/289	26/4859	0.463542	0.960853	ENSOCUG00000016591/ENSOCUG00000013982	GFPT2/ADSS	ocu:100347096/ocu:100352188	2	2	ENSOCUG00000016591/ENSOCUG00000013982	0
ocu03020	RNA polymerase	2/289	26/4859	0.463542	0.960853	ENSOCUG00000010624/ENSOCUG00000023609	-/POLR2J	ocu:100339819/ocu:100358757	2	1	ENSOCUG00000010624	1	ENSOCUG00000023609
ocu01521	EGFR tyrosine kinase inhibitor resistance	4/289	59/4859	0.469306	0.960853	ENSOCUG00000015312/ENSOCUG00000007362/ENSOCUG00000028076/ENSOCUG00000013105	PDGFD/PRKCA/-/PLCG2	ocu:100008912/ocu:100037720/ocu:100339133/ocu:100340139	4	3	ENSOCUG00000015312/ENSOCUG00000007362/ENSOCUG00000013105	1	ENSOCUG00000028076
ocu01522	Endocrine resistance	4/289	59/4859	0.469306	0.960853	ENSOCUG00000023896/ENSOCUG00000021506/ENSOCUG00000015141/ENSOCUG00000010756	E2F2/FOS/ADCY5/DLL4	ocu:100346379/ocu:100338345/ocu:100009315/ocu:100352191	4	4	ENSOCUG00000023896/ENSOCUG00000021506/ENSOCUG00000015141/ENSOCUG00000010756	0
ocu04925	Aldosterone synthesis and secretion	4/289	59/4859	0.469306	0.960853	ENSOCUG00000004418/ENSOCUG00000015141/ENSOCUG00000007362/ENSOCUG00000002381	CREB3L1/ADCY5/PRKCA/-	ocu:100345475/ocu:100009315/ocu:100037720/ocu:100356734	4	4	ENSOCUG00000004418/ENSOCUG00000015141/ENSOCUG00000007362/ENSOCUG00000002381	0
ocu04218	Cellular senescence	7/289	109/4859	0.473905	0.960853	ENSOCUG00000001652/ENSOCUG00000009143/ENSOCUG00000002703/ENSOCUG00000023896/ENSOCUG00000002858/ENSOCUG00000011362/ENSOCUG00000014663	CCNB2/-/FOXM1/E2F2/CDK1/RRAS2/ATM	ocu:100357416/ocu:100134864/ocu:100358944/ocu:100346379/ocu:100352863/ocu:100355920/ocu:100349299	7	6	ENSOCUG00000001652/ENSOCUG00000009143/ENSOCUG00000002703/ENSOCUG00000023896/ENSOCUG00000002858/ENSOCUG00000011362	1	ENSOCUG00000014663
ocu04726	Serotonergic synapse	5/289	76/4859	0.47546	0.960853	ENSOCUG00000029267/ENSOCUG00000016771/ENSOCUG00000015141/ENSOCUG00000007362/ENSOCUG00000015126	CYP2C/PTGS2/ADCY5/PRKCA/FRMD6	ocu:100328933/ocu:100009248/ocu:100009315/ocu:100037720/ocu:100352954	5	4	ENSOCUG00000016771/ENSOCUG00000015141/ENSOCUG00000007362/ENSOCUG00000015126	1	ENSOCUG00000029267
ocu04723	Retrograde endocannabinoid signaling	6/289	94/4859	0.49057	0.960853	ENSOCUG00000016771/ENSOCUG00000029140/ENSOCUG00000037176/ENSOCUG00000015141/ENSOCUG00000007362/ENSOCUG00000015126	PTGS2/-/-/ADCY5/PRKCA/FRMD6	ocu:100009248/ocu:100345777/ocu:103348994/ocu:100009315/ocu:100037720/ocu:100352954	6	4	ENSOCUG00000016771/ENSOCUG00000015141/ENSOCUG00000007362/ENSOCUG00000015126	2	ENSOCUG00000029140/ENSOCUG00000037176
ocu00604	Glycosphingolipid biosynthesis - ganglio series	1/289	11/4859	0.490961	0.960853	ENSOCUG00000020994	ST6GALNAC4	ocu:100356933	1	1	ENSOCUG00000020994	0
ocu04614	Renin-angiotensin system	1/289	11/4859	0.490961	0.960853	ENSOCUG00000017924	MME	ocu:100009251	1	1	ENSOCUG00000017924	0
ocu04744	Phototransduction	1/289	11/4859	0.490961	0.960853	ENSOCUG00000003079	RGS9	ocu:100340016	1	1	ENSOCUG00000003079	0
ocu04971	Gastric acid secretion	3/289	44/4859	0.491213	0.960853	ENSOCUG00000015141/ENSOCUG00000007362/ENSOCUG00000010416	ADCY5/PRKCA/KCNJ2	ocu:100009315/ocu:100037720/ocu:100008987	3	3	ENSOCUG00000015141/ENSOCUG00000007362/ENSOCUG00000010416	0
ocu05200	Pathways in cancer	22/289	363/4859	0.496735	0.960853	ENSOCUG00000008499/ENSOCUG00000016771/ENSOCUG00000026842/ENSOCUG00000026354/ENSOCUG00000009363/ENSOCUG00000009143/ENSOCUG00000029486/ENSOCUG00000011124/ENSOCUG00000023896/ENSOCUG00000002455/novel.943/ENSOCUG00000021506/ENSOCUG00000012028/novel.1309/ENSOCUG00000015141/ENSOCUG00000007362/ENSOCUG00000010756/ENSOCUG00000022761/ENSOCUG00000008708/ENSOCUG00000015126/ENSOCUG00000013396/ENSOCUG00000013105	FGF10/PTGS2/LPAR1/PGF/HES1/-/-/FGF18/E2F2/STAT1/-/FOS/PIM1/-/ADCY5/PRKCA/DLL4/-/GSTO2/FRMD6/EDN1/PLCG2	ocu:100342802/ocu:100009248/ocu:100355169/ocu:100339515/ocu:100358704/ocu:100134864/ocu:100328910/ocu:100340478/ocu:100346379/ocu:100343893/ocu:100344467/ocu:100338345/ocu:100342639/ocu:100009566/ocu:100009315/ocu:100037720/ocu:100352191/ocu:103345135/ocu:100339842/ocu:100352954/ocu:100009270/ocu:100340139	22	18	ENSOCUG00000008499/ENSOCUG00000016771/ENSOCUG00000026842/ENSOCUG00000026354/ENSOCUG00000009363/ENSOCUG00000009143/ENSOCUG00000011124/ENSOCUG00000023896/ENSOCUG00000002455/novel.943/ENSOCUG00000021506/ENSOCUG00000012028/novel.1309/ENSOCUG00000015141/ENSOCUG00000007362/ENSOCUG00000010756/ENSOCUG00000015126/ENSOCUG00000013105	4	ENSOCUG00000029486/ENSOCUG00000022761/ENSOCUG00000008708/ENSOCUG00000013396
ocu05219	Bladder cancer	2/289	28/4859	0.502918	0.960853	ENSOCUG00000023896/ENSOCUG00000003792	E2F2/THBS1	ocu:100346379/ocu:100350430	2	2	ENSOCUG00000023896/ENSOCUG00000003792	0
ocu04932	Non-alcoholic fatty liver disease (NAFLD)	7/289	112/4859	0.503004	0.960853	ENSOCUG00000001216/ENSOCUG00000010146/ENSOCUG00000007724/ENSOCUG00000029140/ENSOCUG00000037176/ENSOCUG00000013627/ENSOCUG00000010189	ADAM8/TNFRSF1A/CYP2E1/-/-/UQCRQ/LEP	ocu:100342572/ocu:100346106/ocu:100342322/ocu:100345777/ocu:103348994/ocu:100338219/ocu:100008747	7	2	ENSOCUG00000010146/ENSOCUG00000010189	5	ENSOCUG00000001216/ENSOCUG00000007724/ENSOCUG00000029140/ENSOCUG00000037176/ENSOCUG00000013627
ocu04918	Thyroid hormone synthesis	3/289	45/4859	0.50644	0.960853	ENSOCUG00000004418/ENSOCUG00000015141/ENSOCUG00000007362	CREB3L1/ADCY5/PRKCA	ocu:100345475/ocu:100009315/ocu:100037720	3	3	ENSOCUG00000004418/ENSOCUG00000015141/ENSOCUG00000007362	0
ocu05223	Non-small cell lung cancer	3/289	45/4859	0.50644	0.960853	ENSOCUG00000023896/ENSOCUG00000007362/ENSOCUG00000013105	E2F2/PRKCA/PLCG2	ocu:100346379/ocu:100037720/ocu:100340139	3	3	ENSOCUG00000023896/ENSOCUG00000007362/ENSOCUG00000013105	0
ocu05163	Human cytomegalovirus infection	9/289	147/4859	0.514606	0.960853	ENSOCUG00000016771/ENSOCUG00000004418/ENSOCUG00000010146/ENSOCUG00000023896/ENSOCUG00000005579/ENSOCUG00000015141/ENSOCUG00000021710/ENSOCUG00000007362/ENSOCUG00000015126	PTGS2/CREB3L1/TNFRSF1A/E2F2/ITGB3/ADCY5/CCL2/PRKCA/FRMD6	ocu:100009248/ocu:100345475/ocu:100346106/ocu:100346379/ocu:100008735/ocu:100009315/ocu:100009130/ocu:100037720/ocu:100352954	9	9	ENSOCUG00000016771/ENSOCUG00000004418/ENSOCUG00000010146/ENSOCUG00000023896/ENSOCUG00000005579/ENSOCUG00000015141/ENSOCUG00000021710/ENSOCUG00000007362/ENSOCUG00000015126	0
ocu00511	Other glycan degradation	1/289	12/4859	0.521306	0.960853	novel.1289	-	ocu:103347443	1	1	novel.1289	0
ocu00533	Glycosaminoglycan biosynthesis - keratan sulfate	1/289	12/4859	0.521306	0.960853	ENSOCUG00000006596	CHST1	ocu:100348291	1	1	ENSOCUG00000006596	0
ocu04914	Progesterone-mediated oocyte maturation	4/289	63/4859	0.521328	0.960853	ENSOCUG00000001652/ENSOCUG00000002858/ENSOCUG00000015141/ENSOCUG00000007719	CCNB2/CDK1/ADCY5/PDE3B	ocu:100357416/ocu:100352863/ocu:100009315/ocu:100352820	4	3	ENSOCUG00000001652/ENSOCUG00000002858/ENSOCUG00000015141	1	ENSOCUG00000007719
ocu04913	Ovarian steroidogenesis	2/289	29/4859	0.521897	0.960853	ENSOCUG00000016771/ENSOCUG00000015141	PTGS2/ADCY5	ocu:100009248/ocu:100009315	2	2	ENSOCUG00000016771/ENSOCUG00000015141	0
ocu04975	Fat digestion and absorption	2/289	29/4859	0.521897	0.960853	ENSOCUG00000001105/ENSOCUG00000008356	PLA2G1B/-	ocu:100347180/ocu:100343664	2	2	ENSOCUG00000001105/ENSOCUG00000008356	0
ocu04979	Cholesterol metabolism	2/289	29/4859	0.521897	0.960853	ENSOCUG00000003377/ENSOCUG00000008056	CYP27A1/LDLRAP1	ocu:100348736/ocu:100342213	2	1	ENSOCUG00000008056	1	ENSOCUG00000003377
ocu04024	cAMP signaling pathway	8/289	131/4859	0.522532	0.960853	ENSOCUG00000004418/ENSOCUG00000021506/ENSOCUG00000011362/ENSOCUG00000015141/ENSOCUG00000007260/ENSOCUG00000013396/ENSOCUG00000007719/ENSOCUG00000002381	CREB3L1/FOS/RRAS2/ADCY5/-/EDN1/PDE3B/-	ocu:100345475/ocu:100338345/ocu:100355920/ocu:100009315/ocu:100348238/ocu:100009270/ocu:100352820/ocu:100356734	8	5	ENSOCUG00000004418/ENSOCUG00000021506/ENSOCUG00000011362/ENSOCUG00000015141/ENSOCUG00000002381	3	ENSOCUG00000007260/ENSOCUG00000013396/ENSOCUG00000007719
ocu04728	Dopaminergic synapse	5/289	81/4859	0.532705	0.960853	ENSOCUG00000004418/ENSOCUG00000021506/ENSOCUG00000015141/ENSOCUG00000007362/ENSOCUG00000015126	CREB3L1/FOS/ADCY5/PRKCA/FRMD6	ocu:100345475/ocu:100338345/ocu:100009315/ocu:100037720/ocu:100352954	5	5	ENSOCUG00000004418/ENSOCUG00000021506/ENSOCUG00000015141/ENSOCUG00000007362/ENSOCUG00000015126	0
ocu04666	Fc gamma R-mediated phagocytosis	4/289	64/4859	0.533959	0.960853	ENSOCUG00000025224/novel.1989/ENSOCUG00000007362/ENSOCUG00000013105	LIMK1/-/PRKCA/PLCG2	ocu:100344018/ocu:100341589/ocu:100037720/ocu:100340139	4	4	ENSOCUG00000025224/novel.1989/ENSOCUG00000007362/ENSOCUG00000013105	0
ocu04911	Insulin secretion	3/289	47/4859	0.536167	0.960853	ENSOCUG00000004418/ENSOCUG00000015141/ENSOCUG00000007362	CREB3L1/ADCY5/PRKCA	ocu:100345475/ocu:100009315/ocu:100037720	3	3	ENSOCUG00000004418/ENSOCUG00000015141/ENSOCUG00000007362	0
ocu05214	Glioma	3/289	47/4859	0.536167	0.960853	ENSOCUG00000023896/ENSOCUG00000007362/ENSOCUG00000013105	E2F2/PRKCA/PLCG2	ocu:100346379/ocu:100037720/ocu:100340139	3	3	ENSOCUG00000023896/ENSOCUG00000007362/ENSOCUG00000013105	0
ocu02010	ABC transporters	2/289	30/4859	0.540385	0.960853	ENSOCUG00000008023/ENSOCUG00000014338	ABCC9/ABCA5	ocu:100008700/ocu:100354723	2	1	ENSOCUG00000008023	1	ENSOCUG00000014338
ocu00230	Purine metabolism	6/289	99/4859	0.542113	0.960853	ENSOCUG00000038415/ENSOCUG00000015141/ENSOCUG00000013982/ENSOCUG00000017722/ENSOCUG00000007260/ENSOCUG00000007719	PDE1B/ADCY5/ADSS/GMPR/-/PDE3B	ocu:100341084/ocu:100009315/ocu:100352188/ocu:100342587/ocu:100348238/ocu:100352820	6	3	ENSOCUG00000038415/ENSOCUG00000015141/ENSOCUG00000013982	3	ENSOCUG00000017722/ENSOCUG00000007260/ENSOCUG00000007719
ocu04217	Necroptosis	6/289	99/4859	0.542113	0.960853	ENSOCUG00000010146/ENSOCUG00000002455/novel.943/ENSOCUG00000025918/ENSOCUG00000002920/ENSOCUG00000002310	TNFRSF1A/STAT1/-/HIST2H2AA4/AIFM1/TNFAIP3	ocu:100346106/ocu:100343893/ocu:100344467/ocu:100353691/ocu:100347778/ocu:100350259	6	4	ENSOCUG00000010146/ENSOCUG00000002455/novel.943/ENSOCUG00000025918	2	ENSOCUG00000002920/ENSOCUG00000002310
ocu04071	Sphingolipid signaling pathway	5/289	82/4859	0.543823	0.960853	ENSOCUG00000010146/ENSOCUG00000015784/ENSOCUG00000015376/ENSOCUG00000007362/ENSOCUG00000017775	TNFRSF1A/FYN/S1PR3/PRKCA/ADAMTS14	ocu:100346106/ocu:100339741/ocu:103348690/ocu:100037720/ocu:100338930	5	5	ENSOCUG00000010146/ENSOCUG00000015784/ENSOCUG00000015376/ENSOCUG00000007362/ENSOCUG00000017775	0
ocu00061	Fatty acid biosynthesis	1/289	13/4859	0.549848	0.960853	ENSOCUG00000020995	HSD17B8	ocu:100353430	1	0		1	ENSOCUG00000020995
ocu00120	Primary bile acid biosynthesis	1/289	13/4859	0.549848	0.960853	ENSOCUG00000003377	CYP27A1	ocu:100348736	1	0		1	ENSOCUG00000003377
ocu00910	Nitrogen metabolism	1/289	13/4859	0.549848	0.960853	ENSOCUG00000009399	CA4	ocu:100009226	1	0		1	ENSOCUG00000009399
ocu01210	2-Oxocarboxylic acid metabolism	1/289	13/4859	0.549848	0.960853	ENSOCUG00000024051	IDH3B	ocu:100342113	1	0		1	ENSOCUG00000024051
ocu04216	Ferroptosis	2/289	31/4859	0.558374	0.960853	ENSOCUG00000007617/ENSOCUG00000013423	TF/STEAP3	ocu:100009267/ocu:100354683	2	2	ENSOCUG00000007617/ENSOCUG00000013423	0
ocu04140	Autophagy - animal	6/289	101/4859	0.562097	0.960853	ENSOCUG00000004210/ENSOCUG00000016772/ENSOCUG00000017409/ENSOCUG00000011362/ENSOCUG00000008644/ENSOCUG00000008436	VMP1/DDIT4/WIPI1/RRAS2/-/SUPT20H	ocu:100351532/ocu:100341887/ocu:100340527/ocu:100355920/ocu:100339305/ocu:100338943	6	3	ENSOCUG00000017409/ENSOCUG00000011362/ENSOCUG00000008644	3	ENSOCUG00000004210/ENSOCUG00000016772/ENSOCUG00000008436
ocu04920	Adipocytokine signaling pathway	3/289	49/4859	0.564857	0.960853	ENSOCUG00000010146/ENSOCUG00000010189/ENSOCUG00000008644	TNFRSF1A/LEP/-	ocu:100346106/ocu:100008747/ocu:100339305	3	3	ENSOCUG00000010146/ENSOCUG00000010189/ENSOCUG00000008644	0
ocu04530	Tight junction	7/289	119/4859	0.568623	0.960853	ENSOCUG00000034178/ENSOCUG00000001937/ENSOCUG00000016944/ENSOCUG00000010229/ENSOCUG00000028032/ENSOCUG00000027812/ENSOCUG00000016624	-/ARHGEF2/BVES/MYH8/-/TUBA1B/MYH10	ocu:100008822/ocu:100346634/ocu:100346465/ocu:100303760/ocu:100357567/ocu:100009327/ocu:100009002	7	7	ENSOCUG00000034178/ENSOCUG00000001937/ENSOCUG00000016944/ENSOCUG00000010229/ENSOCUG00000028032/ENSOCUG00000027812/ENSOCUG00000016624	0
ocu04650	Natural killer cell mediated cytotoxicity	4/289	67/4859	0.570827	0.960853	ENSOCUG00000015784/ENSOCUG00000007362/ENSOCUG00000027879/ENSOCUG00000013105	FYN/PRKCA/-/PLCG2	ocu:100339741/ocu:100037720/ocu:103349960/ocu:100340139	4	4	ENSOCUG00000015784/ENSOCUG00000007362/ENSOCUG00000027879/ENSOCUG00000013105	0
ocu00340	Histidine metabolism	1/289	14/4859	0.576694	0.960853	ENSOCUG00000010380	-	ocu:100354540	1	0		1	ENSOCUG00000010380
ocu00670	One carbon pool by folate	1/289	14/4859	0.576694	0.960853	ENSOCUG00000011720	MTHFD1	ocu:100347271	1	0		1	ENSOCUG00000011720
ocu04114	Oocyte meiosis	5/289	86/4859	0.586997	0.960853	ENSOCUG00000001652/ENSOCUG00000009143/ENSOCUG00000002858/ENSOCUG00000000061/ENSOCUG00000015141	CCNB2/-/CDK1/FBXO5/ADCY5	ocu:100357416/ocu:100134864/ocu:100352863/ocu:100353279/ocu:100009315	5	5	ENSOCUG00000001652/ENSOCUG00000009143/ENSOCUG00000002858/ENSOCUG00000000061/ENSOCUG00000015141	0
ocu04621	NOD-like receptor signaling pathway	6/289	104/4859	0.591281	0.960853	ENSOCUG00000024883/ENSOCUG00000002455/novel.943/ENSOCUG00000015823/ENSOCUG00000021710/ENSOCUG00000002310	-/STAT1/-/OAS2/CCL2/TNFAIP3	ocu:100354804/ocu:100343893/ocu:100344467/ocu:100340787/ocu:100009130/ocu:100350259	6	4	ENSOCUG00000002455/novel.943/ENSOCUG00000015823/ENSOCUG00000021710	2	ENSOCUG00000024883/ENSOCUG00000002310
ocu04727	GABAergic synapse	3/289	51/4859	0.592442	0.960853	ENSOCUG00000015141/ENSOCUG00000007362/ENSOCUG00000015126	ADCY5/PRKCA/FRMD6	ocu:100009315/ocu:100037720/ocu:100352954	3	3	ENSOCUG00000015141/ENSOCUG00000007362/ENSOCUG00000015126	0
ocu05140	Leishmaniasis	3/289	51/4859	0.592442	0.960853	ENSOCUG00000016771/ENSOCUG00000002455/ENSOCUG00000021506	PTGS2/STAT1/FOS	ocu:100009248/ocu:100343893/ocu:100338345	3	3	ENSOCUG00000016771/ENSOCUG00000002455/ENSOCUG00000021506	0
ocu04623	Cytosolic DNA-sensing pathway	2/289	33/4859	0.592833	0.960853	ENSOCUG00000016280/ENSOCUG00000010624	CXCL10/-	ocu:100353112/ocu:100339819	2	2	ENSOCUG00000016280/ENSOCUG00000010624	0
ocu04978	Mineral absorption	2/289	33/4859	0.592833	0.960853	ENSOCUG00000007617/ENSOCUG00000002381	TF/-	ocu:100009267/ocu:100356734	2	2	ENSOCUG00000007617/ENSOCUG00000002381	0
ocu05014	Amyotrophic lateral sclerosis (ALS)	2/289	33/4859	0.592833	0.960853	ENSOCUG00000010146/ENSOCUG00000013823	TNFRSF1A/CCS	ocu:100346106/ocu:100354501	2	1	ENSOCUG00000010146	1	ENSOCUG00000013823
ocu04740	Olfactory transduction	4/289	69/4859	0.594484	0.960853	ENSOCUG00000034183/novel.2211/ENSOCUG00000038415/novel.1599	-/-/PDE1B/-	ocu:100346173/ocu:100356944/ocu:100341084/ocu:100356944	4	2	novel.2211/ENSOCUG00000038415	2	ENSOCUG00000034183/novel.1599
ocu05322	Systemic lupus erythematosus	4/289	69/4859	0.594484	0.960853	ENSOCUG00000014468/ENSOCUG00000027003/ENSOCUG00000027315/ENSOCUG00000025918	C1S/-/-/HIST2H2AA4	ocu:100348898/ocu:100347239/ocu:103350067/ocu:100353691	4	4	ENSOCUG00000014468/ENSOCUG00000027003/ENSOCUG00000027315/ENSOCUG00000025918	0
ocu04659	Th17 cell differentiation	4/289	70/4859	0.606021	0.970982	ENSOCUG00000002455/ENSOCUG00000022907/ENSOCUG00000021506/ENSOCUG00000004870	STAT1/RORC/FOS/IL1RAP	ocu:100343893/ocu:100353540/ocu:100338345/ocu:100341281	4	2	ENSOCUG00000002455/ENSOCUG00000021506	2	ENSOCUG00000022907/ENSOCUG00000004870
ocu05135	Yersinia infection	5/289	88/4859	0.607737	0.970982	ENSOCUG00000034178/ENSOCUG00000013369/ENSOCUG00000025224/ENSOCUG00000021506/ENSOCUG00000021710	-/ITGA5/LIMK1/FOS/CCL2	ocu:100008822/ocu:100009172/ocu:100344018/ocu:100338345/ocu:100009130	5	5	ENSOCUG00000034178/ENSOCUG00000013369/ENSOCUG00000025224/ENSOCUG00000021506/ENSOCUG00000021710	0
ocu04658	Th1 and Th2 cell differentiation	3/289	53/4859	0.618877	0.975789	ENSOCUG00000002455/ENSOCUG00000021506/ENSOCUG00000010756	STAT1/FOS/DLL4	ocu:100343893/ocu:100338345/ocu:100352191	3	3	ENSOCUG00000002455/ENSOCUG00000021506/ENSOCUG00000010756	0
ocu00790	Folate biosynthesis	1/289	16/4859	0.625692	0.975789	ENSOCUG00000020989	-	ocu:100348276	1	1	ENSOCUG00000020989	0
ocu05010	Alzheimer disease	7/289	126/4859	0.629997	0.975789	ENSOCUG00000017924/ENSOCUG00000010474/ENSOCUG00000011459/ENSOCUG00000010146/ENSOCUG00000029140/ENSOCUG00000037176/ENSOCUG00000013627	MME/ADAM17/RYR3/TNFRSF1A/-/-/UQCRQ	ocu:100009251/ocu:100101613/ocu:100009545/ocu:100346106/ocu:100345777/ocu:103348994/ocu:100338219	7	4	ENSOCUG00000017924/ENSOCUG00000010474/ENSOCUG00000011459/ENSOCUG00000010146	3	ENSOCUG00000029140/ENSOCUG00000037176/ENSOCUG00000013627
ocu03040	Spliceosome	6/289	109/4859	0.637571	0.975789	ENSOCUG00000027653/ENSOCUG00000009274/ENSOCUG00000022568/ENSOCUG00000008145/ENSOCUG00000027756/ENSOCUG00000011088	-/SRSF5/-/SMNDC1/-/-	ocu:100345430/ocu:100340192/ocu:100359118/ocu:100353047/ocu:100340516/ocu:100346711	6	1	ENSOCUG00000027653	5	ENSOCUG00000009274/ENSOCUG00000022568/ENSOCUG00000008145/ENSOCUG00000027756/ENSOCUG00000011088
ocu04910	Insulin signaling pathway	5/289	92/4859	0.647372	0.975789	ENSOCUG00000027484/ENSOCUG00000028076/ENSOCUG00000013618/ENSOCUG00000007719/ENSOCUG00000008644	PPP1R3E/-/PHKG1/PDE3B/-	ocu:100339759/ocu:100339133/ocu:100009297/ocu:100352820/ocu:100339305	5	2	ENSOCUG00000013618/ENSOCUG00000008644	3	ENSOCUG00000027484/ENSOCUG00000028076/ENSOCUG00000007719
ocu00534	Glycosaminoglycan biosynthesis - heparan sulfate / heparin	1/289	17/4859	0.648028	0.975789	ENSOCUG00000002011	EXTL2	ocu:100352420	1	1	ENSOCUG00000002011	0
ocu05012	Parkinson disease	6/289	111/4859	0.655199	0.975789	ENSOCUG00000029140/ENSOCUG00000016511/ENSOCUG00000037176/ENSOCUG00000015141/ENSOCUG00000013627/ENSOCUG00000001353	-/PARK7/-/ADCY5/UQCRQ/UCHL1	ocu:100345777/ocu:100352938/ocu:103348994/ocu:100009315/ocu:100338219/ocu:100357806	6	2	ENSOCUG00000015141/ENSOCUG00000001353	4	ENSOCUG00000029140/ENSOCUG00000016511/ENSOCUG00000037176/ENSOCUG00000013627
ocu00562	Inositol phosphate metabolism	3/289	56/4859	0.656307	0.975789	ENSOCUG00000025121/ENSOCUG00000005896/ENSOCUG00000013105	ALDH6A1/INPP4B/PLCG2	ocu:100341559/ocu:100348588/ocu:100340139	3	1	ENSOCUG00000013105	2	ENSOCUG00000025121/ENSOCUG00000005896
ocu05168	Herpes simplex virus 1 infection	12/289	220/4859	0.666679	0.975789	ENSOCUG00000013369/ENSOCUG00000010146/novel.1852/ENSOCUG00000009274/ENSOCUG00000033018/ENSOCUG00000002455/novel.943/ENSOCUG00000015823/ENSOCUG00000005579/ENSOCUG00000002863/ENSOCUG00000021710/ENSOCUG00000029054	ITGA5/TNFRSF1A/-/SRSF5/-/STAT1/-/OAS2/ITGB3/IFIH1/CCL2/ZNF782	ocu:100009172/ocu:100346106/ocu:103347292/ocu:100340192/ocu:100351453/ocu:100343893/ocu:100344467/ocu:100340787/ocu:100008735/ocu:100343560/ocu:100009130/ocu:100347369	12	8	ENSOCUG00000013369/ENSOCUG00000010146/ENSOCUG00000002455/novel.943/ENSOCUG00000015823/ENSOCUG00000005579/ENSOCUG00000002863/ENSOCUG00000021710	4	novel.1852/ENSOCUG00000009274/ENSOCUG00000033018/ENSOCUG00000029054
ocu01524	Platinum drug resistance	3/289	57/4859	0.668183	0.975789	ENSOCUG00000029486/ENSOCUG00000008708/ENSOCUG00000014663	-/GSTO2/ATM	ocu:100328910/ocu:100339842/ocu:100349299	3	0		3	ENSOCUG00000029486/ENSOCUG00000008708/ENSOCUG00000014663
ocu04964	Proximal tubule bicarbonate reclamation	1/289	18/4859	0.669036	0.975789	ENSOCUG00000009399	CA4	ocu:100009226	1	0		1	ENSOCUG00000009399
ocu03460	Fanconi anemia pathway	2/289	38/4859	0.670083	0.975789	ENSOCUG00000009363/ENSOCUG00000003746	HES1/-	ocu:100358704/ocu:100342545	2	1	ENSOCUG00000009363	1	ENSOCUG00000003746
ocu04961	Endocrine and other factor-regulated calcium reabsorption	2/289	38/4859	0.670083	0.975789	ENSOCUG00000007362/ENSOCUG00000002381	PRKCA/-	ocu:100037720/ocu:100356734	2	2	ENSOCUG00000007362/ENSOCUG00000002381	0
ocu00520	Amino sugar and nucleotide sugar metabolism	2/289	39/4859	0.684033	0.975789	ENSOCUG00000016591/ENSOCUG00000025840	GFPT2/RENBP	ocu:100347096/ocu:103345585	2	1	ENSOCUG00000016591	1	ENSOCUG00000025840
ocu04213	Longevity regulating pathway - multiple species	2/289	39/4859	0.684033	0.975789	ENSOCUG00000015141/ENSOCUG00000008644	ADCY5/-	ocu:100009315/ocu:100339305	2	2	ENSOCUG00000015141/ENSOCUG00000008644	0
ocu04927	Cortisol synthesis and secretion	2/289	39/4859	0.684033	0.975789	ENSOCUG00000004418/ENSOCUG00000015141	CREB3L1/ADCY5	ocu:100345475/ocu:100009315	2	2	ENSOCUG00000004418/ENSOCUG00000015141	0
ocu04630	JAK-STAT signaling pathway	5/289	96/4859	0.68441	0.975789	ENSOCUG00000002455/novel.943/ENSOCUG00000012028/ENSOCUG00000022761/ENSOCUG00000010189	STAT1/-/PIM1/-/LEP	ocu:100343893/ocu:100344467/ocu:100342639/ocu:103345135/ocu:100008747	5	4	ENSOCUG00000002455/novel.943/ENSOCUG00000012028/ENSOCUG00000010189	1	ENSOCUG00000022761
ocu00512	Mucin type O-glycan biosynthesis	1/289	19/4859	0.688794	0.975789	ENSOCUG00000007108	GALNT17	ocu:100352324	1	1	ENSOCUG00000007108	0
ocu00515	Mannose type O-glycan biosynthesis	1/289	19/4859	0.688794	0.975789	ENSOCUG00000012868	CHST10	ocu:100343380	1	1	ENSOCUG00000012868	0
ocu00563	Glycosylphosphatidylinositol (GPI)-anchor biosynthesis	1/289	19/4859	0.688794	0.975789	ENSOCUG00000024546	-	ocu:100339176	1	0		1	ENSOCUG00000024546
ocu03060	Protein export	1/289	19/4859	0.688794	0.975789	ENSOCUG00000011065	SEC61G	ocu:100346284	1	0		1	ENSOCUG00000011065
ocu04012	ErbB signaling pathway	3/289	59/4859	0.691032	0.975789	ENSOCUG00000007362/ENSOCUG00000007723/ENSOCUG00000013105	PRKCA/NCK1/PLCG2	ocu:100037720/ocu:100358703/ocu:100340139	3	3	ENSOCUG00000007362/ENSOCUG00000007723/ENSOCUG00000013105	0
ocu04514	Cell adhesion molecules (CAMs)	5/289	97/4859	0.69325	0.975789	ENSOCUG00000025956/ENSOCUG00000017432/ENSOCUG00000008285/ENSOCUG00000007327/ENSOCUG00000016252	SDC1/SELL/NEGR1/CNTNAP1/VSIR	ocu:100338470/ocu:100009204/ocu:100350266/ocu:100351604/ocu:103351350	5	4	ENSOCUG00000025956/ENSOCUG00000008285/ENSOCUG00000007327/ENSOCUG00000016252	1	ENSOCUG00000017432
ocu05134	Legionellosis	2/289	40/4859	0.697499	0.975789	ENSOCUG00000024883/ENSOCUG00000003228	-/CLK4	ocu:100354804/ocu:100338473	2	0		2	ENSOCUG00000024883/ENSOCUG00000003228
ocu04931	Insulin resistance	4/289	79/4859	0.700478	0.975789	ENSOCUG00000004418/ENSOCUG00000010146/ENSOCUG00000016591/ENSOCUG00000027484	CREB3L1/TNFRSF1A/GFPT2/PPP1R3E	ocu:100345475/ocu:100346106/ocu:100347096/ocu:100339759	4	3	ENSOCUG00000004418/ENSOCUG00000010146/ENSOCUG00000016591	1	ENSOCUG00000027484
ocu04211	Longevity regulating pathway	3/289	60/4859	0.702006	0.975789	ENSOCUG00000004418/ENSOCUG00000015141/ENSOCUG00000008644	CREB3L1/ADCY5/-	ocu:100345475/ocu:100009315/ocu:100339305	3	3	ENSOCUG00000004418/ENSOCUG00000015141/ENSOCUG00000008644	0
ocu04620	Toll-like receptor signaling pathway	3/289	61/4859	0.712683	0.982196	ENSOCUG00000016280/ENSOCUG00000002455/ENSOCUG00000021506	CXCL10/STAT1/FOS	ocu:100353112/ocu:100343893/ocu:100338345	3	3	ENSOCUG00000016280/ENSOCUG00000002455/ENSOCUG00000021506	0
ocu05226	Gastric cancer	5/289	100/4859	0.718751	0.982196	ENSOCUG00000008499/ENSOCUG00000009143/ENSOCUG00000011124/ENSOCUG00000023896/novel.1309	FGF10/-/FGF18/E2F2/-	ocu:100342802/ocu:100134864/ocu:100340478/ocu:100346379/ocu:100009566	5	5	ENSOCUG00000008499/ENSOCUG00000009143/ENSOCUG00000011124/ENSOCUG00000023896/novel.1309	0
ocu05416	Viral myocarditis	2/289	42/4859	0.723006	0.982196	ENSOCUG00000034178/ENSOCUG00000015784	-/FYN	ocu:100008822/ocu:100339741	2	2	ENSOCUG00000034178/ENSOCUG00000015784	0
ocu04915	Estrogen signaling pathway	4/289	82/4859	0.728094	0.982196	ENSOCUG00000004418/ENSOCUG00000005513/ENSOCUG00000021506/ENSOCUG00000015141	CREB3L1/FKBP5/FOS/ADCY5	ocu:100345475/ocu:100339155/ocu:100338345/ocu:100009315	4	4	ENSOCUG00000004418/ENSOCUG00000005513/ENSOCUG00000021506/ENSOCUG00000015141	0
ocu04141	Protein processing in endoplasmic reticulum	6/289	121/4859	0.735139	0.982196	novel.1190/novel.1902/ENSOCUG00000004239/ENSOCUG00000023055/ENSOCUG00000012632/ENSOCUG00000011065	-/-/HYOU1/TXNDC5/ERO1A/SEC61G	ocu:100346508/ocu:103346422/ocu:100358216/ocu:100355201/ocu:100348170/ocu:100346284	6	4	novel.1190/novel.1902/ENSOCUG00000004239/ENSOCUG00000023055	2	ENSOCUG00000012632/ENSOCUG00000011065
ocu05143	African trypanosomiasis	1/289	22/4859	0.741289	0.982196	ENSOCUG00000007362	PRKCA	ocu:100037720	1	1	ENSOCUG00000007362	0
ocu05321	Inflammatory bowel disease (IBD)	2/289	44/4859	0.746679	0.982196	ENSOCUG00000002455/ENSOCUG00000022907	STAT1/RORC	ocu:100343893/ocu:100353540	2	1	ENSOCUG00000002455	1	ENSOCUG00000022907
ocu05323	Rheumatoid arthritis	3/289	65/4859	0.752455	0.982196	ENSOCUG00000024883/ENSOCUG00000021506/ENSOCUG00000021710	-/FOS/CCL2	ocu:100354804/ocu:100338345/ocu:100009130	3	2	ENSOCUG00000021506/ENSOCUG00000021710	1	ENSOCUG00000024883
ocu04714	Thermogenesis	9/289	180/4859	0.753692	0.982196	ENSOCUG00000034178/ENSOCUG00000004418/ENSOCUG00000029140/ENSOCUG00000000249/ENSOCUG00000037176/ENSOCUG00000015141/ENSOCUG00000013627/ENSOCUG00000028076/ENSOCUG00000007260	-/CREB3L1/-/SMARCD3/-/ADCY5/UQCRQ/-/-	ocu:100008822/ocu:100345475/ocu:100345777/ocu:100345769/ocu:103348994/ocu:100009315/ocu:100338219/ocu:100339133/ocu:100348238	9	4	ENSOCUG00000034178/ENSOCUG00000004418/ENSOCUG00000000249/ENSOCUG00000015141	5	ENSOCUG00000029140/ENSOCUG00000037176/ENSOCUG00000013627/ENSOCUG00000028076/ENSOCUG00000007260
ocu01040	Biosynthesis of unsaturated fatty acids	1/289	23/4859	0.756746	0.982196	ENSOCUG00000013069	ELOVL6	ocu:100358451	1	0		1	ENSOCUG00000013069
ocu05020	Prion diseases	1/289	23/4859	0.756746	0.982196	ENSOCUG00000015784	FYN	ocu:100339741	1	1	ENSOCUG00000015784	0
ocu03018	RNA degradation	3/289	66/4859	0.761681	0.982196	ENSOCUG00000027653/ENSOCUG00000014697/ENSOCUG00000011088	-/BTG3/-	ocu:100345430/ocu:100349594/ocu:100346711	3	1	ENSOCUG00000027653	2	ENSOCUG00000014697/ENSOCUG00000011088
ocu04146	Peroxisome	3/289	66/4859	0.761681	0.982196	ENSOCUG00000013967/ENSOCUG00000006636/ENSOCUG00000000765	MVK/PECR/HACL1	ocu:100340365/ocu:100343648/ocu:100342558	3	1	ENSOCUG00000013967	2	ENSOCUG00000006636/ENSOCUG00000000765
ocu03008	Ribosome biogenesis in eukaryotes	3/289	67/4859	0.770627	0.982196	ENSOCUG00000022471/ENSOCUG00000004986/ENSOCUG00000004534	-/XPO1/MDN1	ocu:100357230/ocu:100343451/ocu:100350752	3	1	ENSOCUG00000022471	2	ENSOCUG00000004986/ENSOCUG00000004534
ocu04136	Autophagy - other	1/289	24/4859	0.771283	0.982196	ENSOCUG00000017409	WIPI1	ocu:100340527	1	1	ENSOCUG00000017409	0
ocu05222	Small cell lung cancer	3/289	68/4859	0.779298	0.982196	ENSOCUG00000016771/ENSOCUG00000009143/ENSOCUG00000023896	PTGS2/-/E2F2	ocu:100009248/ocu:100134864/ocu:100346379	3	3	ENSOCUG00000016771/ENSOCUG00000009143/ENSOCUG00000023896	0
ocu05340	Primary immunodeficiency	1/289	25/4859	0.784954	0.982196	ENSOCUG00000026150	CD19	ocu:100345233	1	0		1	ENSOCUG00000026150
ocu04922	Glucagon signaling pathway	3/289	69/4859	0.787699	0.982196	ENSOCUG00000004418/ENSOCUG00000013618/ENSOCUG00000007719	CREB3L1/PHKG1/PDE3B	ocu:100345475/ocu:100009297/ocu:100352820	3	2	ENSOCUG00000004418/ENSOCUG00000013618	1	ENSOCUG00000007719
ocu05142	Chagas disease (American trypanosomiasis)	3/289	69/4859	0.787699	0.982196	ENSOCUG00000010146/ENSOCUG00000021506/ENSOCUG00000021710	TNFRSF1A/FOS/CCL2	ocu:100346106/ocu:100338345/ocu:100009130	3	3	ENSOCUG00000010146/ENSOCUG00000021506/ENSOCUG00000021710	0
ocu04976	Bile secretion	2/289	48/4859	0.788855	0.982196	ENSOCUG00000005213/ENSOCUG00000015141	SLC4A5/ADCY5	ocu:100347641/ocu:100009315	2	1	ENSOCUG00000015141	1	ENSOCUG00000005213
ocu04310	Wnt signaling pathway	5/289	111/4859	0.799225	0.982196	ENSOCUG00000015877/ENSOCUG00000021137/novel.1309/ENSOCUG00000007362/ENSOCUG00000001765	SFRP4/SFRP5/-/PRKCA/DKK2	ocu:100342964/ocu:100355147/ocu:100009566/ocu:100037720/ocu:100340336	5	5	ENSOCUG00000015877/ENSOCUG00000021137/novel.1309/ENSOCUG00000007362/ENSOCUG00000001765	0
ocu04670	Leukocyte transendothelial migration	3/289	71/4859	0.803708	0.982196	ENSOCUG00000034178/ENSOCUG00000007362/ENSOCUG00000013105	-/PRKCA/PLCG2	ocu:100008822/ocu:100037720/ocu:100340139	3	3	ENSOCUG00000034178/ENSOCUG00000007362/ENSOCUG00000013105	0
ocu00020	Citrate cycle (TCA cycle)	1/289	27/4859	0.809901	0.982196	ENSOCUG00000024051	IDH3B	ocu:100342113	1	0		1	ENSOCUG00000024051
ocu04215	Apoptosis - multiple species	1/289	27/4859	0.809901	0.982196	ENSOCUG00000010146	TNFRSF1A	ocu:100346106	1	1	ENSOCUG00000010146	0
ocu04960	Aldosterone-regulated sodium reabsorption	1/289	27/4859	0.809901	0.982196	ENSOCUG00000007362	PRKCA	ocu:100037720	1	1	ENSOCUG00000007362	0
ocu04150	mTOR signaling pathway	5/289	113/4859	0.811722	0.982196	ENSOCUG00000010146/ENSOCUG00000016772/novel.1309/ENSOCUG00000007362/ENSOCUG00000028076	TNFRSF1A/DDIT4/-/PRKCA/-	ocu:100346106/ocu:100341887/ocu:100009566/ocu:100037720/ocu:100339133	5	3	ENSOCUG00000010146/novel.1309/ENSOCUG00000007362	2	ENSOCUG00000016772/ENSOCUG00000028076
ocu04022	cGMP-PKG signaling pathway	5/289	114/4859	0.817735	0.982196	ENSOCUG00000004418/ENSOCUG00000015141/ENSOCUG00000007719/ENSOCUG00000002381/ENSOCUG00000008644	CREB3L1/ADCY5/PDE3B/-/-	ocu:100345475/ocu:100009315/ocu:100352820/ocu:100356734/ocu:100339305	5	4	ENSOCUG00000004418/ENSOCUG00000015141/ENSOCUG00000002381/ENSOCUG00000008644	1	ENSOCUG00000007719
ocu04261	Adrenergic signaling in cardiomyocytes	4/289	94/4859	0.819655	0.982196	ENSOCUG00000004418/ENSOCUG00000015141/ENSOCUG00000007362/ENSOCUG00000002381	CREB3L1/ADCY5/PRKCA/-	ocu:100345475/ocu:100009315/ocu:100037720/ocu:100356734	4	4	ENSOCUG00000004418/ENSOCUG00000015141/ENSOCUG00000007362/ENSOCUG00000002381	0
ocu00760	Nicotinate and nicotinamide metabolism	1/289	28/4859	0.821271	0.982196	ENSOCUG00000007245	SIRT5	ocu:100339154	1	0		1	ENSOCUG00000007245
ocu05202	Transcriptional misregulation in cancer	5/289	116/4859	0.8293	0.982196	ENSOCUG00000027315/ENSOCUG00000013549/ENSOCUG00000009967/ENSOCUG00000012281/ENSOCUG00000014663	-/MLF1/PLAT/PAX5/ATM	ocu:103350067/ocu:100347507/ocu:100009556/ocu:100351373/ocu:100349299	5	3	ENSOCUG00000027315/ENSOCUG00000013549/ENSOCUG00000009967	2	ENSOCUG00000012281/ENSOCUG00000014663
ocu04660	T cell receptor signaling pathway	3/289	75/4859	0.832699	0.982196	ENSOCUG00000015784/ENSOCUG00000021506/ENSOCUG00000007723	FYN/FOS/NCK1	ocu:100339741/ocu:100338345/ocu:100358703	3	3	ENSOCUG00000015784/ENSOCUG00000021506/ENSOCUG00000007723	0
ocu04724	Glutamatergic synapse	3/289	75/4859	0.832699	0.982196	ENSOCUG00000015141/ENSOCUG00000007362/ENSOCUG00000015126	ADCY5/PRKCA/FRMD6	ocu:100009315/ocu:100037720/ocu:100352954	3	3	ENSOCUG00000015141/ENSOCUG00000007362/ENSOCUG00000015126	0
ocu05212	Pancreatic cancer	2/289	53/4859	0.832809	0.982196	ENSOCUG00000023896/ENSOCUG00000002455	E2F2/STAT1	ocu:100346379/ocu:100343893	2	2	ENSOCUG00000023896/ENSOCUG00000002455	0
ocu05100	Bacterial invasion of epithelial cells	2/289	54/4859	0.840546	0.982196	ENSOCUG00000034178/ENSOCUG00000013369	-/ITGA5	ocu:100008822/ocu:100009172	2	2	ENSOCUG00000034178/ENSOCUG00000013369	0
ocu00514	Other types of O-glycan biosynthesis	1/289	30/4859	0.842017	0.982196	ENSOCUG00000007108	GALNT17	ocu:100352324	1	1	ENSOCUG00000007108	0
ocu04930	Type II diabetes mellitus	1/289	30/4859	0.842017	0.982196	ENSOCUG00000008644	-	ocu:100339305	1	1	ENSOCUG00000008644	0
ocu05145	Toxoplasmosis	3/289	77/4859	0.845768	0.982196	ENSOCUG00000026685/ENSOCUG00000010146/ENSOCUG00000002455	-/TNFRSF1A/STAT1	ocu:100347922/ocu:100346106/ocu:100343893	3	2	ENSOCUG00000010146/ENSOCUG00000002455	1	ENSOCUG00000026685
ocu01230	Biosynthesis of amino acids	2/289	55/4859	0.847958	0.982196	ENSOCUG00000007765/ENSOCUG00000024051	PSAT1/IDH3B	ocu:100009099/ocu:100342113	2	0		2	ENSOCUG00000007765/ENSOCUG00000024051
ocu04520	Adherens junction	2/289	55/4859	0.847958	0.982196	ENSOCUG00000034178/ENSOCUG00000015784	-/FYN	ocu:100008822/ocu:100339741	2	2	ENSOCUG00000034178/ENSOCUG00000015784	0
ocu05016	Huntington disease	6/289	140/4859	0.848902	0.982196	ENSOCUG00000004418/ENSOCUG00000013961/ENSOCUG00000029140/ENSOCUG00000037176/ENSOCUG00000013627/ENSOCUG00000023609	CREB3L1/-/-/-/UQCRQ/POLR2J	ocu:100345475/ocu:100008870/ocu:100345777/ocu:103348994/ocu:100338219/ocu:100358757	6	1	ENSOCUG00000004418	5	ENSOCUG00000013961/ENSOCUG00000029140/ENSOCUG00000037176/ENSOCUG00000013627/ENSOCUG00000023609
ocu04742	Taste transduction	1/289	31/4859	0.851472	0.982196	ENSOCUG00000038415	PDE1B	ocu:100341084	1	1	ENSOCUG00000038415	0
ocu04340	Hedgehog signaling pathway	1/289	32/4859	0.860363	0.984283	ENSOCUG00000029219	DHH	ocu:100356790	1	1	ENSOCUG00000029219	0
ocu04973	Carbohydrate digestion and absorption	1/289	32/4859	0.860363	0.984283	ENSOCUG00000027277	LPH	ocu:100009256	1	1	ENSOCUG00000027277	0
ocu00600	Sphingolipid metabolism	1/289	33/4859	0.868723	0.985735	ENSOCUG00000017775	ADAMTS14	ocu:100338930	1	1	ENSOCUG00000017775	0
ocu03440	Homologous recombination	1/289	33/4859	0.868723	0.985735	ENSOCUG00000014663	ATM	ocu:100349299	1	0		1	ENSOCUG00000014663
ocu04152	AMPK signaling pathway	3/289	82/4859	0.874636	0.986601	ENSOCUG00000004418/ENSOCUG00000010189/ENSOCUG00000008644	CREB3L1/LEP/-	ocu:100345475/ocu:100008747/ocu:100339305	3	3	ENSOCUG00000004418/ENSOCUG00000010189/ENSOCUG00000008644	0
ocu04962	Vasopressin-regulated water reabsorption	1/289	34/4859	0.876584	0.986601	ENSOCUG00000004418	CREB3L1	ocu:100345475	1	1	ENSOCUG00000004418	0
ocu04912	GnRH signaling pathway	2/289	60/4859	0.880528	0.987043	ENSOCUG00000015141/ENSOCUG00000007362	ADCY5/PRKCA	ocu:100009315/ocu:100037720	2	2	ENSOCUG00000015141/ENSOCUG00000007362	0
ocu04934	Cushing syndrome	4/289	107/4859	0.888638	0.990208	ENSOCUG00000004418/ENSOCUG00000009143/ENSOCUG00000023896/ENSOCUG00000015141	CREB3L1/-/E2F2/ADCY5	ocu:100345475/ocu:100134864/ocu:100346379/ocu:100009315	4	4	ENSOCUG00000004418/ENSOCUG00000009143/ENSOCUG00000023896/ENSOCUG00000015141	0
ocu04929	GnRH secretion	1/289	36/4859	0.890927	0.990208	ENSOCUG00000007362	PRKCA	ocu:100037720	1	1	ENSOCUG00000007362	0
ocu05235	PD-L1 expression and PD-1 checkpoint pathway in cancer	2/289	63/4859	0.896853	0.990208	ENSOCUG00000002455/ENSOCUG00000021506	STAT1/FOS	ocu:100343893/ocu:100338345	2	2	ENSOCUG00000002455/ENSOCUG00000021506	0
ocu03050	Proteasome	1/289	38/4859	0.903609	0.990208	ENSOCUG00000011848	PSMB6	ocu:100342149	1	0		1	ENSOCUG00000011848
ocu04137	Mitophagy - animal	1/289	38/4859	0.903609	0.990208	ENSOCUG00000011362	RRAS2	ocu:100355920	1	1	ENSOCUG00000011362	0
ocu00270	Cysteine and methionine metabolism	1/289	39/4859	0.909387	0.990208	ENSOCUG00000007765	PSAT1	ocu:100009099	1	0		1	ENSOCUG00000007765
ocu00240	Pyrimidine metabolism	1/289	40/4859	0.91482	0.990208	ENSOCUG00000014873	-	ocu:100341517	1	1	ENSOCUG00000014873	0
ocu04720	Long-term potentiation	1/289	40/4859	0.91482	0.990208	ENSOCUG00000007362	PRKCA	ocu:100037720	1	1	ENSOCUG00000007362	0
ocu05146	Amoebiasis	2/289	67/4859	0.915409	0.990208	ENSOCUG00000024883/ENSOCUG00000007362	-/PRKCA	ocu:100354804/ocu:100037720	2	1	ENSOCUG00000007362	1	ENSOCUG00000024883
ocu04068	FoxO signaling pathway	3/289	93/4859	0.921927	0.993199	ENSOCUG00000001652/ENSOCUG00000014663/ENSOCUG00000008644	CCNB2/ATM/-	ocu:100357416/ocu:100349299/ocu:100339305	3	2	ENSOCUG00000001652/ENSOCUG00000008644	1	ENSOCUG00000014663
ocu04730	Long-term depression	1/289	46/4859	0.941238	0.993199	ENSOCUG00000007362	PRKCA	ocu:100037720	1	1	ENSOCUG00000007362	0
ocu05221	Acute myeloid leukemia	1/289	46/4859	0.941238	0.993199	ENSOCUG00000012028	PIM1	ocu:100342639	1	1	ENSOCUG00000012028	0
ocu05230	Central carbon metabolism in cancer	1/289	46/4859	0.941238	0.993199	ENSOCUG00000007866	G6PD	ocu:100328765	1	1	ENSOCUG00000007866	0
ocu05150	Staphylococcus aureus infection	1/289	47/4859	0.944766	0.993199	ENSOCUG00000014468	C1S	ocu:100348898	1	1	ENSOCUG00000014468	0
ocu00190	Oxidative phosphorylation	3/289	102/4859	0.947833	0.993199	ENSOCUG00000029140/ENSOCUG00000037176/ENSOCUG00000013627	-/-/UQCRQ	ocu:100345777/ocu:103348994/ocu:100338219	3	0		3	ENSOCUG00000029140/ENSOCUG00000037176/ENSOCUG00000013627
ocu04722	Neurotrophin signaling pathway	2/289	78/4859	0.951579	0.993199	ENSOCUG00000009736/ENSOCUG00000013105	NTRK2/PLCG2	ocu:100352548/ocu:100340139	2	2	ENSOCUG00000009736/ENSOCUG00000013105	0
ocu04612	Antigen processing and presentation	1/289	50/4859	0.954134	0.993199	ENSOCUG00000005737	LGMN	ocu:100346565	1	1	ENSOCUG00000005737	0
ocu05220	Chronic myeloid leukemia	1/289	51/4859	0.95689	0.993199	ENSOCUG00000023896	E2F2	ocu:100346379	1	1	ENSOCUG00000023896	0
ocu04080	Neuroactive ligand-receptor interaction	5/289	159/4859	0.965006	0.993199	ENSOCUG00000026842/ENSOCUG00000026915/ENSOCUG00000015376/ENSOCUG00000013396/ENSOCUG00000010189	LPAR1/PTGIR/S1PR3/EDN1/LEP	ocu:100355169/ocu:100355165/ocu:103348690/ocu:100009270/ocu:100008747	5	4	ENSOCUG00000026842/ENSOCUG00000026915/ENSOCUG00000015376/ENSOCUG00000010189	1	ENSOCUG00000013396
ocu04390	Hippo signaling pathway	3/289	111/4859	0.965567	0.993199	ENSOCUG00000034178/ENSOCUG00000013750/ENSOCUG00000015126	-/WWTR1/FRMD6	ocu:100008822/ocu:100355214/ocu:100352954	3	3	ENSOCUG00000034178/ENSOCUG00000013750/ENSOCUG00000015126	0
ocu04260	Cardiac muscle contraction	1/289	55/4859	0.96636	0.993199	ENSOCUG00000013627	UQCRQ	ocu:100338219	1	0		1	ENSOCUG00000013627
ocu04142	Lysosome	2/289	87/4859	0.969679	0.993199	ENSOCUG00000006739/ENSOCUG00000005737	NAGA/LGMN	ocu:100350048/ocu:100346565	2	2	ENSOCUG00000006739/ENSOCUG00000005737	0
ocu05203	Viral carcinogenesis	4/289	141/4859	0.972607	0.993199	ENSOCUG00000027003/ENSOCUG00000004418/ENSOCUG00000009143/ENSOCUG00000002858	-/CREB3L1/-/CDK1	ocu:100347239/ocu:100345475/ocu:100134864/ocu:100352863	4	4	ENSOCUG00000027003/ENSOCUG00000004418/ENSOCUG00000009143/ENSOCUG00000002858	0
ocu05152	Tuberculosis	3/289	116/4859	0.972792	0.993199	ENSOCUG00000010146/ENSOCUG00000002455/ENSOCUG00000007048	TNFRSF1A/STAT1/KSR1	ocu:100346106/ocu:100343893/ocu:100350586	3	3	ENSOCUG00000010146/ENSOCUG00000002455/ENSOCUG00000007048	0
ocu03015	mRNA surveillance pathway	1/289	60/4859	0.975336	0.993199	ENSOCUG00000004462	PCF11	ocu:100347292	1	0		1	ENSOCUG00000004462
ocu05210	Colorectal cancer	1/289	66/4859	0.983012	0.995555	ENSOCUG00000021506	FOS	ocu:100338345	1	1	ENSOCUG00000021506	0
ocu04120	Ubiquitin mediated proteolysis	2/289	100/4859	0.984811	0.995555	ENSOCUG00000012176/ENSOCUG00000010245	UBE2C/-	ocu:100338187/ocu:100340823	2	1	ENSOCUG00000012176	1	ENSOCUG00000010245
ocu04550	Signaling pathways regulating pluripotency of stem cells	1/289	89/4859	0.99595	0.998532	ENSOCUG00000009208	ACVR1C	ocu:100357061	1	0		1	ENSOCUG00000009208
ocu03013	RNA transport	2/289	127/4859	0.996545	0.998532	ENSOCUG00000022471/ENSOCUG00000004986	-/XPO1	ocu:100357230/ocu:100343451	2	1	ENSOCUG00000022471	1	ENSOCUG00000004986
ocu04144	Endocytosis	3/289	174/4859	0.998532	0.998532	ENSOCUG00000016136/ENSOCUG00000008056/ENSOCUG00000015759	-/LDLRAP1/EHD4	ocu:100358285/ocu:100342213/ocu:100345191	3	2	ENSOCUG00000008056/ENSOCUG00000015759	1	ENSOCUG00000016136
