# Supplementary material for: Let-7a-5p Regulates Animal Lipid Accumulation by Targeting Srebf2 and Thbs1 Signaling
Source: Int J Mol Sci. 2024 Jan 11;25(2):894. doi: 10.3390/ijms25020894 (PMC10815625; doi:10.3390/ijms25020894)
Supplement: Supplementary file 1 [file ijms-25-00894-s001.zip › Table S4.xlsx]

## Sheet: Sheet1
Table S9. The GO analysis of DE genes.
Category	GOID	Description	GeneRatio	BgRatio	pvalue	padj	geneID	geneName	Count	Up	Up_Gene_id	Down	Down_Gene_id
BP	GO:0030335	positive regulation of cell migration	35/679	284/11515	2.66725e-05	0.0349211	ENSOCUG00000024738/ENSOCUG00000008499/ENSOCUG00000009677/ENSOCUG00000025029/ENSOCUG00000010474/ENSOCUG00000001937/ENSOCUG00000013534/ENSOCUG00000010078/ENSOCUG00000016280/ENSOCUG00000000007/ENSOCUG00000001216/ENSOCUG00000011124/ENSOCUG00000025012/ENSOCUG00000017878/ENSOCUG00000003209/ENSOCUG00000017666/ENSOCUG00000012881/ENSOCUG00000000061/ENSOCUG00000005579/ENSOCUG00000022794/ENSOCUG00000011362/…	CXCL13/FGF10/MYADM/CSF1/ADAM17/ARHGEF2/ENPP2/GPER1/CXCL10/GLIPR2/ADAM8/FGF18/ANGPT4/ANXA3/CCBE1/TEK/COL1A1/FBXO5/ITGB3/F2R/RRAS2/HSPA5/THBS1/ADAMTS1/-/NSMF/PRKCA/VSIR/-/LGMN/RET/ARHGEF39/PROX1/EDN1/ATM	35	28	ENSOCUG00000008499/ENSOCUG00000009677/ENSOCUG00000025029/ENSOCUG00000010474/ENSOCUG00000001937/ENSOCUG00000013534/ENSOCUG00000010078/ENSOCUG00000016280/ENSOCUG00000000007/ENSOCUG00000011124/ENSOCUG00000025012/ENSOCUG00000017878/ENSOCUG00000003209/ENSOCUG00000012881/ENSOCUG00000000061/ENSOCUG00000005579/ENSOCUG00000022794/ENSOCUG00000011362/ENSOCUG00000011636/ENSOCUG00000003792/ENSOCUG00000016362/…	7	ENSOCUG00000024738/ENSOCUG00000001216/ENSOCUG00000017666/ENSOCUG00000017537/ENSOCUG00000008274/ENSOCUG00000013396/ENSOCUG00000014663
BP	GO:0040017	positive regulation of locomotion	37/679	310/11515	3.21047e-05	0.0349211	ENSOCUG00000024738/ENSOCUG00000008499/ENSOCUG00000009677/ENSOCUG00000025029/ENSOCUG00000010474/ENSOCUG00000001937/ENSOCUG00000016944/ENSOCUG00000013534/ENSOCUG00000010078/ENSOCUG00000016280/ENSOCUG00000000007/ENSOCUG00000001216/ENSOCUG00000011124/ENSOCUG00000025012/ENSOCUG00000017878/ENSOCUG00000003209/ENSOCUG00000017666/ENSOCUG00000012881/ENSOCUG00000000061/ENSOCUG00000005579/ENSOCUG00000022794/…	CXCL13/FGF10/MYADM/CSF1/ADAM17/ARHGEF2/BVES/ENPP2/GPER1/CXCL10/GLIPR2/ADAM8/FGF18/ANGPT4/ANXA3/CCBE1/TEK/COL1A1/FBXO5/ITGB3/F2R/RRAS2/HSPA5/THBS1/ADAMTS1/-/NSMF/PRKCA/VSIR/-/SUCNR1/LGMN/RET/ARHGEF39/PROX1/EDN1/ATM	37	29	ENSOCUG00000008499/ENSOCUG00000009677/ENSOCUG00000025029/ENSOCUG00000010474/ENSOCUG00000001937/ENSOCUG00000016944/ENSOCUG00000013534/ENSOCUG00000010078/ENSOCUG00000016280/ENSOCUG00000000007/ENSOCUG00000011124/ENSOCUG00000025012/ENSOCUG00000017878/ENSOCUG00000003209/ENSOCUG00000012881/ENSOCUG00000000061/ENSOCUG00000005579/ENSOCUG00000022794/ENSOCUG00000011362/ENSOCUG00000011636/ENSOCUG00000003792/…	8	ENSOCUG00000024738/ENSOCUG00000001216/ENSOCUG00000017666/ENSOCUG00000017537/ENSOCUG00000014135/ENSOCUG00000008274/ENSOCUG00000013396/ENSOCUG00000014663
BP	GO:0030334	regulation of cell migration	50/679	472/11515	3.70598e-05	0.0349211	ENSOCUG00000024738/ENSOCUG00000014777/ENSOCUG00000008499/ENSOCUG00000009677/ENSOCUG00000025029/ENSOCUG00000010474/ENSOCUG00000001937/ENSOCUG00000013534/ENSOCUG00000010078/ENSOCUG00000016280/ENSOCUG00000009526/ENSOCUG00000000007/ENSOCUG00000001216/ENSOCUG00000011346/ENSOCUG00000027183/ENSOCUG00000011124/ENSOCUG00000025012/ENSOCUG00000017878/ENSOCUG00000010011/ENSOCUG00000003209/ENSOCUG00000017666/…	CXCL13/PADI2/FGF10/MYADM/CSF1/ADAM17/ARHGEF2/ENPP2/GPER1/CXCL10/VASH1/GLIPR2/ADAM8/SORL1/NTN1/FGF18/ANGPT4/ANXA3/LMNA/CCBE1/TEK/COL1A1/DPYSL3/FBXO5/TRIB1/ITGB3/PTPRR/F2R/RRAS2/HSPA5/MECP2/THBS1/ADAMTS1/CCL2/-/NSMF/PRKCA/VSIR/DLL4/-/LGMN/RET/ARHGEF39/NOG/NCK1/PROX1/EDN1/ATM/-/ACVR1C	50	37	ENSOCUG00000008499/ENSOCUG00000009677/ENSOCUG00000025029/ENSOCUG00000010474/ENSOCUG00000001937/ENSOCUG00000013534/ENSOCUG00000010078/ENSOCUG00000016280/ENSOCUG00000009526/ENSOCUG00000000007/ENSOCUG00000027183/ENSOCUG00000011124/ENSOCUG00000025012/ENSOCUG00000017878/ENSOCUG00000010011/ENSOCUG00000003209/ENSOCUG00000012881/ENSOCUG00000003766/ENSOCUG00000000061/ENSOCUG00000024295/ENSOCUG00000005579/…	13	ENSOCUG00000024738/ENSOCUG00000014777/ENSOCUG00000001216/ENSOCUG00000011346/ENSOCUG00000017666/ENSOCUG00000012065/ENSOCUG00000013147/ENSOCUG00000017537/ENSOCUG00000008274/ENSOCUG00000013396/ENSOCUG00000014663/ENSOCUG00000003525/ENSOCUG00000009208
BP	GO:2000147	positive regulation of cell motility	35/679	293/11515	5.13829e-05	0.0349211	ENSOCUG00000024738/ENSOCUG00000008499/ENSOCUG00000009677/ENSOCUG00000025029/ENSOCUG00000010474/ENSOCUG00000001937/ENSOCUG00000013534/ENSOCUG00000010078/ENSOCUG00000016280/ENSOCUG00000000007/ENSOCUG00000001216/ENSOCUG00000011124/ENSOCUG00000025012/ENSOCUG00000017878/ENSOCUG00000003209/ENSOCUG00000017666/ENSOCUG00000012881/ENSOCUG00000000061/ENSOCUG00000005579/ENSOCUG00000022794/ENSOCUG00000011362/…	CXCL13/FGF10/MYADM/CSF1/ADAM17/ARHGEF2/ENPP2/GPER1/CXCL10/GLIPR2/ADAM8/FGF18/ANGPT4/ANXA3/CCBE1/TEK/COL1A1/FBXO5/ITGB3/F2R/RRAS2/HSPA5/THBS1/ADAMTS1/-/NSMF/PRKCA/VSIR/-/LGMN/RET/ARHGEF39/PROX1/EDN1/ATM	35	28	ENSOCUG00000008499/ENSOCUG00000009677/ENSOCUG00000025029/ENSOCUG00000010474/ENSOCUG00000001937/ENSOCUG00000013534/ENSOCUG00000010078/ENSOCUG00000016280/ENSOCUG00000000007/ENSOCUG00000011124/ENSOCUG00000025012/ENSOCUG00000017878/ENSOCUG00000003209/ENSOCUG00000012881/ENSOCUG00000000061/ENSOCUG00000005579/ENSOCUG00000022794/ENSOCUG00000011362/ENSOCUG00000011636/ENSOCUG00000003792/ENSOCUG00000016362/…	7	ENSOCUG00000024738/ENSOCUG00000001216/ENSOCUG00000017666/ENSOCUG00000017537/ENSOCUG00000008274/ENSOCUG00000013396/ENSOCUG00000014663
BP	GO:2000145	regulation of cell motility	51/679	494/11515	6.0991e-05	0.0349211	ENSOCUG00000024738/ENSOCUG00000014777/ENSOCUG00000008499/ENSOCUG00000009677/ENSOCUG00000025029/ENSOCUG00000010474/ENSOCUG00000001937/ENSOCUG00000013534/ENSOCUG00000010078/ENSOCUG00000016280/ENSOCUG00000009526/ENSOCUG00000000007/ENSOCUG00000001216/ENSOCUG00000011346/ENSOCUG00000027183/ENSOCUG00000011124/ENSOCUG00000025012/ENSOCUG00000017878/ENSOCUG00000010011/ENSOCUG00000003209/ENSOCUG00000017666/…	CXCL13/PADI2/FGF10/MYADM/CSF1/ADAM17/ARHGEF2/ENPP2/GPER1/CXCL10/VASH1/GLIPR2/ADAM8/SORL1/NTN1/FGF18/ANGPT4/ANXA3/LMNA/CCBE1/TEK/COL1A1/DPYSL3/FBXO5/TRIB1/ITGB3/PTPRR/F2R/RRAS2/HSPA5/SPINT2/MECP2/THBS1/ADAMTS1/CCL2/-/NSMF/PRKCA/VSIR/DLL4/-/LGMN/RET/ARHGEF39/NOG/NCK1/PROX1/EDN1/ATM/-/ACVR1C	51	37	ENSOCUG00000008499/ENSOCUG00000009677/ENSOCUG00000025029/ENSOCUG00000010474/ENSOCUG00000001937/ENSOCUG00000013534/ENSOCUG00000010078/ENSOCUG00000016280/ENSOCUG00000009526/ENSOCUG00000000007/ENSOCUG00000027183/ENSOCUG00000011124/ENSOCUG00000025012/ENSOCUG00000017878/ENSOCUG00000010011/ENSOCUG00000003209/ENSOCUG00000012881/ENSOCUG00000003766/ENSOCUG00000000061/ENSOCUG00000024295/ENSOCUG00000005579/…	14	ENSOCUG00000024738/ENSOCUG00000014777/ENSOCUG00000001216/ENSOCUG00000011346/ENSOCUG00000017666/ENSOCUG00000012065/ENSOCUG00000037643/ENSOCUG00000013147/ENSOCUG00000017537/ENSOCUG00000008274/ENSOCUG00000013396/ENSOCUG00000014663/ENSOCUG00000003525/ENSOCUG00000009208
BP	GO:0048247	lymphocyte chemotaxis	8/679	25/11515	6.18135e-05	0.0349211	ENSOCUG00000024738/ENSOCUG00000014777/ENSOCUG00000010474/ENSOCUG00000037754/ENSOCUG00000016280/ENSOCUG00000021710/ENSOCUG00000027827/ENSOCUG00000012952	CXCL13/PADI2/ADAM17/HSD3B7/CXCL10/CCL2/-/-	8	6	ENSOCUG00000010474/ENSOCUG00000037754/ENSOCUG00000016280/ENSOCUG00000021710/ENSOCUG00000027827/ENSOCUG00000012952	2	ENSOCUG00000024738/ENSOCUG00000014777
BP	GO:0051272	positive regulation of cellular component movement	35/679	297/11515	6.79399e-05	0.0349211	ENSOCUG00000024738/ENSOCUG00000008499/ENSOCUG00000009677/ENSOCUG00000025029/ENSOCUG00000010474/ENSOCUG00000001937/ENSOCUG00000013534/ENSOCUG00000010078/ENSOCUG00000016280/ENSOCUG00000000007/ENSOCUG00000001216/ENSOCUG00000011124/ENSOCUG00000025012/ENSOCUG00000017878/ENSOCUG00000003209/ENSOCUG00000017666/ENSOCUG00000012881/ENSOCUG00000000061/ENSOCUG00000005579/ENSOCUG00000022794/ENSOCUG00000011362/…	CXCL13/FGF10/MYADM/CSF1/ADAM17/ARHGEF2/ENPP2/GPER1/CXCL10/GLIPR2/ADAM8/FGF18/ANGPT4/ANXA3/CCBE1/TEK/COL1A1/FBXO5/ITGB3/F2R/RRAS2/HSPA5/THBS1/ADAMTS1/-/NSMF/PRKCA/VSIR/-/LGMN/RET/ARHGEF39/PROX1/EDN1/ATM	35	28	ENSOCUG00000008499/ENSOCUG00000009677/ENSOCUG00000025029/ENSOCUG00000010474/ENSOCUG00000001937/ENSOCUG00000013534/ENSOCUG00000010078/ENSOCUG00000016280/ENSOCUG00000000007/ENSOCUG00000011124/ENSOCUG00000025012/ENSOCUG00000017878/ENSOCUG00000003209/ENSOCUG00000012881/ENSOCUG00000000061/ENSOCUG00000005579/ENSOCUG00000022794/ENSOCUG00000011362/ENSOCUG00000011636/ENSOCUG00000003792/ENSOCUG00000016362/…	7	ENSOCUG00000024738/ENSOCUG00000001216/ENSOCUG00000017666/ENSOCUG00000017537/ENSOCUG00000008274/ENSOCUG00000013396/ENSOCUG00000014663
BP	GO:0007204	positive regulation of cytosolic calcium ion concentration	17/679	103/11515	0.000100406	0.0378811	ENSOCUG00000024738/ENSOCUG00000010078/ENSOCUG00000016280/ENSOCUG00000026842/ENSOCUG00000011459/ENSOCUG00000015784/ENSOCUG00000012632/ENSOCUG00000007941/ENSOCUG00000022794/ENSOCUG00000009959/ENSOCUG00000015141/ENSOCUG00000026150/ENSOCUG00000012952/ENSOCUG00000010618/ENSOCUG00000013396/ENSOCUG00000016763/ENSOCUG00000013105	CXCL13/GPER1/CXCL10/LPAR1/RYR3/FYN/ERO1A/MS4A1/F2R/CASQ1/ADCY5/CD19/-/ANK2/EDN1/CIB2/PLCG2	17	11	ENSOCUG00000010078/ENSOCUG00000016280/ENSOCUG00000026842/ENSOCUG00000011459/ENSOCUG00000015784/ENSOCUG00000022794/ENSOCUG00000009959/ENSOCUG00000015141/ENSOCUG00000012952/ENSOCUG00000010618/ENSOCUG00000013105	6	ENSOCUG00000024738/ENSOCUG00000012632/ENSOCUG00000007941/ENSOCUG00000026150/ENSOCUG00000013396/ENSOCUG00000016763
BP	GO:0043207	response to external biotic stimulus	41/679	378/11515	0.00011081	0.0378811	ENSOCUG00000024738/ENSOCUG00000004197/ENSOCUG00000009732/ENSOCUG00000027981/ENSOCUG00000004345/ENSOCUG00000010474/ENSOCUG00000005445/ENSOCUG00000024939/ENSOCUG00000027849/ENSOCUG00000016280/ENSOCUG00000016651/ENSOCUG00000008023/ENSOCUG00000010146/ENSOCUG00000017878/ENSOCUG00000026915/ENSOCUG00000014076/ENSOCUG00000016772/ENSOCUG00000008632/ENSOCUG00000002455/ENSOCUG00000010142/ENSOCUG00000021002/…	CXCL13/-/NR1D1/ISG15/CD79B/ADAM17/-/IFIT2/OAS3/CXCL10/AXL/ABCC9/TNFRSF1A/ANXA3/PTGIR/DGKB/DDIT4/S100A9/STAT1/PTX3/LCN2/GPM6A/TRIB1/MS4A1/OAS2/F2R/IFIT3/FGL2/IFIH1/CCL2/DCLK1/PRKCA/TNFAIP3/PLA2G1B/-/NFKBIL1/LRSAM1/NCK1/RSAD2/OASL/PLCG2	41	32	ENSOCUG00000004197/ENSOCUG00000009732/ENSOCUG00000027981/ENSOCUG00000010474/ENSOCUG00000005445/ENSOCUG00000024939/ENSOCUG00000027849/ENSOCUG00000016280/ENSOCUG00000016651/ENSOCUG00000008023/ENSOCUG00000010146/ENSOCUG00000017878/ENSOCUG00000026915/ENSOCUG00000014076/ENSOCUG00000002455/ENSOCUG00000010142/ENSOCUG00000024295/ENSOCUG00000015823/ENSOCUG00000022794/ENSOCUG00000032132/ENSOCUG00000013675/…	9	ENSOCUG00000024738/ENSOCUG00000004345/ENSOCUG00000016772/ENSOCUG00000008632/ENSOCUG00000021002/ENSOCUG00000007631/ENSOCUG00000007941/ENSOCUG00000002310/ENSOCUG00000015065
BP	GO:0051707	response to other organism	41/679	378/11515	0.00011081	0.0378811	ENSOCUG00000024738/ENSOCUG00000004197/ENSOCUG00000009732/ENSOCUG00000027981/ENSOCUG00000004345/ENSOCUG00000010474/ENSOCUG00000005445/ENSOCUG00000024939/ENSOCUG00000027849/ENSOCUG00000016280/ENSOCUG00000016651/ENSOCUG00000008023/ENSOCUG00000010146/ENSOCUG00000017878/ENSOCUG00000026915/ENSOCUG00000014076/ENSOCUG00000016772/ENSOCUG00000008632/ENSOCUG00000002455/ENSOCUG00000010142/ENSOCUG00000021002/…	CXCL13/-/NR1D1/ISG15/CD79B/ADAM17/-/IFIT2/OAS3/CXCL10/AXL/ABCC9/TNFRSF1A/ANXA3/PTGIR/DGKB/DDIT4/S100A9/STAT1/PTX3/LCN2/GPM6A/TRIB1/MS4A1/OAS2/F2R/IFIT3/FGL2/IFIH1/CCL2/DCLK1/PRKCA/TNFAIP3/PLA2G1B/-/NFKBIL1/LRSAM1/NCK1/RSAD2/OASL/PLCG2	41	32	ENSOCUG00000004197/ENSOCUG00000009732/ENSOCUG00000027981/ENSOCUG00000010474/ENSOCUG00000005445/ENSOCUG00000024939/ENSOCUG00000027849/ENSOCUG00000016280/ENSOCUG00000016651/ENSOCUG00000008023/ENSOCUG00000010146/ENSOCUG00000017878/ENSOCUG00000026915/ENSOCUG00000014076/ENSOCUG00000002455/ENSOCUG00000010142/ENSOCUG00000024295/ENSOCUG00000015823/ENSOCUG00000022794/ENSOCUG00000032132/ENSOCUG00000013675/…	9	ENSOCUG00000024738/ENSOCUG00000004345/ENSOCUG00000016772/ENSOCUG00000008632/ENSOCUG00000021002/ENSOCUG00000007631/ENSOCUG00000007941/ENSOCUG00000002310/ENSOCUG00000015065
BP	GO:0045597	positive regulation of cell differentiation	46/679	442/11515	0.000115812	0.0378811	ENSOCUG00000022514/ENSOCUG00000015877/ENSOCUG00000017924/ENSOCUG00000009677/ENSOCUG00000025029/ENSOCUG00000001937/ENSOCUG00000010078/ENSOCUG00000016771/ENSOCUG00000016651/ENSOCUG00000026152/ENSOCUG00000000007/ENSOCUG00000007225/ENSOCUG00000009363/ENSOCUG00000009736/ENSOCUG00000027183/ENSOCUG00000011124/ENSOCUG00000008285/ENSOCUG00000012881/ENSOCUG00000025224/ENSOCUG00000010371/ENSOCUG00000015784/…	SYT2/SFRP4/MME/MYADM/CSF1/ARHGEF2/GPER1/PTGS2/AXL/DBN1/GLIPR2/CRABP2/HES1/NTRK2/NTN1/FGF18/NEGR1/COL1A1/LIMK1/FRZB/FYN/STAT1/ECT2/WWTR1/GDPD5/KLF10/DPYSL3/-/FBXO5/FOS/TRIB1/ITGB3/SMARCD3/VDR/ELL3/HSF4/NSMF/OCSTAMP/VSIR/-/RET/METRNL/NCK1/PROX1/EDN1/ZNF385A	46	39	ENSOCUG00000022514/ENSOCUG00000015877/ENSOCUG00000017924/ENSOCUG00000009677/ENSOCUG00000025029/ENSOCUG00000001937/ENSOCUG00000010078/ENSOCUG00000016771/ENSOCUG00000016651/ENSOCUG00000026152/ENSOCUG00000000007/ENSOCUG00000007225/ENSOCUG00000009363/ENSOCUG00000009736/ENSOCUG00000027183/ENSOCUG00000011124/ENSOCUG00000008285/ENSOCUG00000012881/ENSOCUG00000025224/ENSOCUG00000015784/ENSOCUG00000002455/…	7	ENSOCUG00000010371/ENSOCUG00000001158/ENSOCUG00000010001/ENSOCUG00000017537/ENSOCUG00000001648/ENSOCUG00000008274/ENSOCUG00000013396
BP	GO:0006694	steroid biosynthetic process	13/679	68/11515	0.000143284	0.0417953	ENSOCUG00000009732/ENSOCUG00000037754/ENSOCUG00000029219/ENSOCUG00000007866/ENSOCUG00000013967/ENSOCUG00000003569/ENSOCUG00000008060/ENSOCUG00000015771/ENSOCUG00000011468/ENSOCUG00000017427/ENSOCUG00000003377/ENSOCUG00000008274/ENSOCUG00000010189	NR1D1/HSD3B7/DHH/G6PD/MVK/HMGCS1/SDR42E2/SQLE/RDH8/HMGCR/CYP27A1/PROX1/LEP	13	10	ENSOCUG00000009732/ENSOCUG00000037754/ENSOCUG00000029219/ENSOCUG00000007866/ENSOCUG00000013967/ENSOCUG00000003569/ENSOCUG00000008060/ENSOCUG00000015771/ENSOCUG00000017427/ENSOCUG00000010189	3	ENSOCUG00000011468/ENSOCUG00000003377/ENSOCUG00000008274
BP	GO:0009607	response to biotic stimulus	42/679	396/11515	0.000151011	0.0417953	ENSOCUG00000024738/ENSOCUG00000004197/ENSOCUG00000009732/ENSOCUG00000027981/ENSOCUG00000004345/ENSOCUG00000010474/ENSOCUG00000005445/ENSOCUG00000024939/ENSOCUG00000027849/ENSOCUG00000016280/ENSOCUG00000016651/ENSOCUG00000008023/ENSOCUG00000010146/ENSOCUG00000017878/ENSOCUG00000026915/ENSOCUG00000014076/ENSOCUG00000016772/ENSOCUG00000008632/ENSOCUG00000002455/ENSOCUG00000010142/ENSOCUG00000021002/…	CXCL13/-/NR1D1/ISG15/CD79B/ADAM17/-/IFIT2/OAS3/CXCL10/AXL/ABCC9/TNFRSF1A/ANXA3/PTGIR/DGKB/DDIT4/S100A9/STAT1/PTX3/LCN2/GPM6A/TRIB1/MS4A1/OAS2/F2R/IFIT3/HSPA5/FGL2/IFIH1/CCL2/DCLK1/PRKCA/TNFAIP3/PLA2G1B/-/NFKBIL1/LRSAM1/NCK1/RSAD2/OASL/PLCG2	42	33	ENSOCUG00000004197/ENSOCUG00000009732/ENSOCUG00000027981/ENSOCUG00000010474/ENSOCUG00000005445/ENSOCUG00000024939/ENSOCUG00000027849/ENSOCUG00000016280/ENSOCUG00000016651/ENSOCUG00000008023/ENSOCUG00000010146/ENSOCUG00000017878/ENSOCUG00000026915/ENSOCUG00000014076/ENSOCUG00000002455/ENSOCUG00000010142/ENSOCUG00000024295/ENSOCUG00000015823/ENSOCUG00000022794/ENSOCUG00000032132/ENSOCUG00000011636/…	9	ENSOCUG00000024738/ENSOCUG00000004345/ENSOCUG00000016772/ENSOCUG00000008632/ENSOCUG00000021002/ENSOCUG00000007631/ENSOCUG00000007941/ENSOCUG00000002310/ENSOCUG00000015065
BP	GO:0008284	positive regulation of cell proliferation	43/679	412/11515	0.00018086	0.046481	ENSOCUG00000011500/ENSOCUG00000008499/ENSOCUG00000025029/ENSOCUG00000031181/ENSOCUG00000010474/ENSOCUG00000010078/ENSOCUG00000012177/ENSOCUG00000026354/ENSOCUG00000009363/ENSOCUG00000002703/ENSOCUG00000027183/ENSOCUG00000011124/ENSOCUG00000008947/ENSOCUG00000002455/ENSOCUG00000022649/ENSOCUG00000013750/ENSOCUG00000023510/ENSOCUG00000000061/ENSOCUG00000012028/ENSOCUG00000028094/ENSOCUG00000005579/…	TNC/FGF10/CSF1/TGM1/ADAM17/GPER1/IQGAP3/PGF/HES1/FOXM1/NTN1/FGF18/MARCKSL1/STAT1/APLN/WWTR1/-/FBXO5/PIM1/PRC1/ITGB3/SMARCD3/MECP2/CHP2/SLC35F6/THBS1/ADAMTS1/CIP2A/ELL3/HSF4/PRKCA/OCSTAMP/DLL4/-/TNFAIP3/PLA2G1B/LGMN/NOG/NCK1/PROX1/EDN1/LDLRAP1/LEP	43	35	ENSOCUG00000011500/ENSOCUG00000008499/ENSOCUG00000025029/ENSOCUG00000031181/ENSOCUG00000010474/ENSOCUG00000010078/ENSOCUG00000012177/ENSOCUG00000026354/ENSOCUG00000009363/ENSOCUG00000002703/ENSOCUG00000027183/ENSOCUG00000011124/ENSOCUG00000008947/ENSOCUG00000002455/ENSOCUG00000022649/ENSOCUG00000013750/ENSOCUG00000023510/ENSOCUG00000000061/ENSOCUG00000012028/ENSOCUG00000028094/ENSOCUG00000005579/…	8	ENSOCUG00000013147/ENSOCUG00000000793/ENSOCUG00000001158/ENSOCUG00000010001/ENSOCUG00000001648/ENSOCUG00000002310/ENSOCUG00000008274/ENSOCUG00000013396
BP	GO:1901623	regulation of lymphocyte chemotaxis	6/679	16/11515	0.000197637	0.0474066	ENSOCUG00000024738/ENSOCUG00000014777/ENSOCUG00000010474/ENSOCUG00000016280/ENSOCUG00000021710/ENSOCUG00000012952	CXCL13/PADI2/ADAM17/CXCL10/CCL2/-	6	4	ENSOCUG00000010474/ENSOCUG00000016280/ENSOCUG00000021710/ENSOCUG00000012952	2	ENSOCUG00000024738/ENSOCUG00000014777
BP	GO:0043901	negative regulation of multi-organism process	14/679	84/11515	0.000364232	0.0798463	ENSOCUG00000027981/ENSOCUG00000027849/ENSOCUG00000002455/ENSOCUG00000003083/ENSOCUG00000010142/ENSOCUG00000024295/ENSOCUG00000013675/ENSOCUG00000002310/ENSOCUG00000015065/ENSOCUG00000008274/ENSOCUG00000003913/ENSOCUG00000012157/ENSOCUG00000009208/ENSOCUG00000029328	ISG15/OAS3/STAT1/TRIM13/PTX3/TRIB1/FGL2/TNFAIP3/NFKBIL1/PROX1/TRIM14/RSAD2/ACVR1C/OASL	14	9	ENSOCUG00000027981/ENSOCUG00000027849/ENSOCUG00000002455/ENSOCUG00000010142/ENSOCUG00000024295/ENSOCUG00000013675/ENSOCUG00000003913/ENSOCUG00000012157/ENSOCUG00000029328	5	ENSOCUG00000003083/ENSOCUG00000002310/ENSOCUG00000015065/ENSOCUG00000008274/ENSOCUG00000009208
BP	GO:0034097	response to cytokine	42/679	414/11515	0.000392434	0.0798463	ENSOCUG00000011231/ENSOCUG00000004197/ENSOCUG00000014777/ENSOCUG00000017924/ENSOCUG00000009732/ENSOCUG00000026796/ENSOCUG00000027981/ENSOCUG00000025029/ENSOCUG00000010474/ENSOCUG00000005445/ENSOCUG00000024939/ENSOCUG00000010078/ENSOCUG00000010013/ENSOCUG00000016280/ENSOCUG00000016651/ENSOCUG00000015924/ENSOCUG00000003418/ENSOCUG00000006892/ENSOCUG00000010146/ENSOCUG00000002455/ENSOCUG00000011089/…	CSF3R/-/PADI2/MME/NR1D1/ZYX/ISG15/CSF1/ADAM17/-/IFIT2/GPER1/NOL3/CXCL10/AXL/MCM2/PARP14/ACKR2/TNFRSF1A/STAT1/ITIH4/DPYSL3/GFPT2/OAS2/IFIT3/PDE1B/HSPA5/IFIH1/CCL2/-/PRKCA/OCSTAMP/-/SLIT3/TUBA1B/ADAM23/-/HELLS/IL1RAP/LDLRAP1/NMI/LEP	42	38	ENSOCUG00000004197/ENSOCUG00000017924/ENSOCUG00000009732/ENSOCUG00000026796/ENSOCUG00000027981/ENSOCUG00000025029/ENSOCUG00000010474/ENSOCUG00000005445/ENSOCUG00000024939/ENSOCUG00000010078/ENSOCUG00000010013/ENSOCUG00000016280/ENSOCUG00000016651/ENSOCUG00000015924/ENSOCUG00000003418/ENSOCUG00000006892/ENSOCUG00000010146/ENSOCUG00000002455/ENSOCUG00000011089/ENSOCUG00000003766/ENSOCUG00000016591/…	4	ENSOCUG00000011231/ENSOCUG00000014777/ENSOCUG00000001648/ENSOCUG00000004870
BP	GO:0051235	maintenance of location	22/679	170/11515	0.000414024	0.0798463	ENSOCUG00000010078/ENSOCUG00000003178/ENSOCUG00000016280/ENSOCUG00000026152/ENSOCUG00000011459/ENSOCUG00000011346/ENSOCUG00000015771/ENSOCUG00000021002/ENSOCUG00000012632/ENSOCUG00000016511/ENSOCUG00000022794/ENSOCUG00000011636/ENSOCUG00000009959/ENSOCUG00000009598/ENSOCUG00000004979/ENSOCUG00000026150/ENSOCUG00000012952/ENSOCUG00000010618/ENSOCUG00000011380/ENSOCUG00000006495/ENSOCUG00000009208/…	GPER1/SREBF2/CXCL10/DBN1/RYR3/SORL1/SQLE/LCN2/ERO1A/PARK7/F2R/HSPA5/CASQ1/LTBP1/KDELR3/CD19/-/ANK2/CIDEA/ABHD5/ACVR1C/PLCG2	22	15	ENSOCUG00000010078/ENSOCUG00000003178/ENSOCUG00000016280/ENSOCUG00000026152/ENSOCUG00000011459/ENSOCUG00000015771/ENSOCUG00000022794/ENSOCUG00000011636/ENSOCUG00000009959/ENSOCUG00000009598/ENSOCUG00000004979/ENSOCUG00000012952/ENSOCUG00000010618/ENSOCUG00000006495/ENSOCUG00000013105	7	ENSOCUG00000011346/ENSOCUG00000021002/ENSOCUG00000012632/ENSOCUG00000016511/ENSOCUG00000026150/ENSOCUG00000011380/ENSOCUG00000009208
BP	GO:0016042	lipid catabolic process	21/679	159/11515	0.000421645	0.0798463	ENSOCUG00000000651/ENSOCUG00000003071/ENSOCUG00000013534/ENSOCUG00000012783/ENSOCUG00000011346/ENSOCUG00000006739/ENSOCUG00000010300/ENSOCUG00000017544/ENSOCUG00000007851/ENSOCUG00000009979/ENSOCUG00000001105/ENSOCUG00000000765/ENSOCUG00000003377/ENSOCUG00000011380/ENSOCUG00000008356/ENSOCUG00000006495/ENSOCUG00000000473/ENSOCUG00000007719/ENSOCUG00000010189/ENSOCUG00000022723/ENSOCUG00000013105	LDLR/LPIN1/ENPP2/DAGLA/SORL1/NAGA/LGALS12/PNPLA7/PLBD2/DDHD2/PLA2G1B/HACL1/CYP27A1/CIDEA/-/ABHD5/ECHS1/PDE3B/LEP/ACAD11/PLCG2	21	12	ENSOCUG00000000651/ENSOCUG00000003071/ENSOCUG00000013534/ENSOCUG00000012783/ENSOCUG00000006739/ENSOCUG00000007851/ENSOCUG00000009979/ENSOCUG00000001105/ENSOCUG00000008356/ENSOCUG00000006495/ENSOCUG00000010189/ENSOCUG00000013105	9	ENSOCUG00000011346/ENSOCUG00000010300/ENSOCUG00000017544/ENSOCUG00000000765/ENSOCUG00000003377/ENSOCUG00000011380/ENSOCUG00000000473/ENSOCUG00000007719/ENSOCUG00000022723
BP	GO:0051480	regulation of cytosolic calcium ion concentration	17/679	118/11515	0.00053441	0.0961403	ENSOCUG00000024738/ENSOCUG00000010078/ENSOCUG00000016280/ENSOCUG00000026842/ENSOCUG00000011459/ENSOCUG00000015784/ENSOCUG00000012632/ENSOCUG00000007941/ENSOCUG00000022794/ENSOCUG00000009959/ENSOCUG00000015141/ENSOCUG00000026150/ENSOCUG00000012952/ENSOCUG00000010618/ENSOCUG00000013396/ENSOCUG00000016763/ENSOCUG00000013105	CXCL13/GPER1/CXCL10/LPAR1/RYR3/FYN/ERO1A/MS4A1/F2R/CASQ1/ADCY5/CD19/-/ANK2/EDN1/CIB2/PLCG2	17	11	ENSOCUG00000010078/ENSOCUG00000016280/ENSOCUG00000026842/ENSOCUG00000011459/ENSOCUG00000015784/ENSOCUG00000022794/ENSOCUG00000009959/ENSOCUG00000015141/ENSOCUG00000012952/ENSOCUG00000010618/ENSOCUG00000013105	6	ENSOCUG00000024738/ENSOCUG00000012632/ENSOCUG00000007941/ENSOCUG00000026150/ENSOCUG00000013396/ENSOCUG00000016763
BP	GO:0006935	chemotaxis	32/679	296/11515	0.000650735	0.111493	ENSOCUG00000024738/ENSOCUG00000014777/ENSOCUG00000009566/ENSOCUG00000008499/ENSOCUG00000025029/ENSOCUG00000010474/ENSOCUG00000037754/ENSOCUG00000013534/ENSOCUG00000016280/ENSOCUG00000026842/ENSOCUG00000016002/ENSOCUG00000006892/ENSOCUG00000027183/ENSOCUG00000011124/ENSOCUG00000024883/ENSOCUG00000008632/ENSOCUG00000005509/ENSOCUG00000003792/ENSOCUG00000027557/ENSOCUG00000021710/ENSOCUG00000027827/…	CXCL13/PADI2/S100A8/FGF10/CSF1/ADAM17/HSD3B7/ENPP2/CXCL10/LPAR1/DPYSL2/ACKR2/NTN1/FGF18/-/S100A9/LMX1A/THBS1/-/CCL2/-/UNC5B/-/ROBO1/SUCNR1/SLIT3/KIF5C/LGMN/-/MYH10/NOG/TTC8	32	26	ENSOCUG00000008499/ENSOCUG00000025029/ENSOCUG00000010474/ENSOCUG00000037754/ENSOCUG00000013534/ENSOCUG00000016280/ENSOCUG00000026842/ENSOCUG00000016002/ENSOCUG00000006892/ENSOCUG00000027183/ENSOCUG00000011124/ENSOCUG00000005509/ENSOCUG00000003792/ENSOCUG00000027557/ENSOCUG00000021710/ENSOCUG00000027827/ENSOCUG00000006943/ENSOCUG00000012952/ENSOCUG00000002537/ENSOCUG00000017302/ENSOCUG00000009699/…	6	ENSOCUG00000024738/ENSOCUG00000014777/ENSOCUG00000009566/ENSOCUG00000024883/ENSOCUG00000008632/ENSOCUG00000014135
BP	GO:0042330	taxis	32/679	297/11515	0.000689571	0.112776	ENSOCUG00000024738/ENSOCUG00000014777/ENSOCUG00000009566/ENSOCUG00000008499/ENSOCUG00000025029/ENSOCUG00000010474/ENSOCUG00000037754/ENSOCUG00000013534/ENSOCUG00000016280/ENSOCUG00000026842/ENSOCUG00000016002/ENSOCUG00000006892/ENSOCUG00000027183/ENSOCUG00000011124/ENSOCUG00000024883/ENSOCUG00000008632/ENSOCUG00000005509/ENSOCUG00000003792/ENSOCUG00000027557/ENSOCUG00000021710/ENSOCUG00000027827/…	CXCL13/PADI2/S100A8/FGF10/CSF1/ADAM17/HSD3B7/ENPP2/CXCL10/LPAR1/DPYSL2/ACKR2/NTN1/FGF18/-/S100A9/LMX1A/THBS1/-/CCL2/-/UNC5B/-/ROBO1/SUCNR1/SLIT3/KIF5C/LGMN/-/MYH10/NOG/TTC8	32	26	ENSOCUG00000008499/ENSOCUG00000025029/ENSOCUG00000010474/ENSOCUG00000037754/ENSOCUG00000013534/ENSOCUG00000016280/ENSOCUG00000026842/ENSOCUG00000016002/ENSOCUG00000006892/ENSOCUG00000027183/ENSOCUG00000011124/ENSOCUG00000005509/ENSOCUG00000003792/ENSOCUG00000027557/ENSOCUG00000021710/ENSOCUG00000027827/ENSOCUG00000006943/ENSOCUG00000012952/ENSOCUG00000002537/ENSOCUG00000017302/ENSOCUG00000009699/…	6	ENSOCUG00000024738/ENSOCUG00000014777/ENSOCUG00000009566/ENSOCUG00000024883/ENSOCUG00000008632/ENSOCUG00000014135
BP	GO:0072503	cellular divalent inorganic cation homeostasis	22/679	178/11515	0.000780697	0.122128	ENSOCUG00000024738/ENSOCUG00000010078/ENSOCUG00000016280/ENSOCUG00000026842/ENSOCUG00000011459/ENSOCUG00000015784/ENSOCUG00000007985/ENSOCUG00000012632/ENSOCUG00000007941/ENSOCUG00000022794/ENSOCUG00000009959/ENSOCUG00000015141/ENSOCUG00000005557/ENSOCUG00000026150/ENSOCUG00000012952/ENSOCUG00000010618/ENSOCUG00000008681/ENSOCUG00000013396/ENSOCUG00000002865/ENSOCUG00000012552/ENSOCUG00000016763/…	CXCL13/GPER1/CXCL10/LPAR1/RYR3/FYN/STC2/ERO1A/MS4A1/F2R/CASQ1/ADCY5/SLC39A13/CD19/-/ANK2/SLC39A14/EDN1/C19orf12/SLC10A7/CIB2/PLCG2	22	14	ENSOCUG00000010078/ENSOCUG00000016280/ENSOCUG00000026842/ENSOCUG00000011459/ENSOCUG00000015784/ENSOCUG00000007985/ENSOCUG00000022794/ENSOCUG00000009959/ENSOCUG00000015141/ENSOCUG00000005557/ENSOCUG00000012952/ENSOCUG00000010618/ENSOCUG00000008681/ENSOCUG00000013105	8	ENSOCUG00000024738/ENSOCUG00000012632/ENSOCUG00000007941/ENSOCUG00000026150/ENSOCUG00000013396/ENSOCUG00000002865/ENSOCUG00000012552/ENSOCUG00000016763
BP	GO:0008202	steroid metabolic process	17/679	123/11515	0.000865772	0.124661	ENSOCUG00000000651/ENSOCUG00000009732/ENSOCUG00000037754/ENSOCUG00000029219/ENSOCUG00000007866/ENSOCUG00000013967/ENSOCUG00000003569/ENSOCUG00000000441/ENSOCUG00000008060/ENSOCUG00000007724/ENSOCUG00000015771/ENSOCUG00000013147/ENSOCUG00000011468/ENSOCUG00000017427/ENSOCUG00000003377/ENSOCUG00000008274/ENSOCUG00000010189	LDLR/NR1D1/HSD3B7/DHH/G6PD/MVK/HMGCS1/SULT2A1/SDR42E2/CYP2E1/SQLE/MECP2/RDH8/HMGCR/CYP27A1/PROX1/LEP	17	11	ENSOCUG00000000651/ENSOCUG00000009732/ENSOCUG00000037754/ENSOCUG00000029219/ENSOCUG00000007866/ENSOCUG00000013967/ENSOCUG00000003569/ENSOCUG00000008060/ENSOCUG00000015771/ENSOCUG00000017427/ENSOCUG00000010189	6	ENSOCUG00000000441/ENSOCUG00000007724/ENSOCUG00000013147/ENSOCUG00000011468/ENSOCUG00000003377/ENSOCUG00000008274
BP	GO:0010632	regulation of epithelial cell migration	18/679	134/11515	0.000868998	0.124661	ENSOCUG00000024738/ENSOCUG00000008499/ENSOCUG00000010474/ENSOCUG00000013534/ENSOCUG00000009526/ENSOCUG00000000007/ENSOCUG00000011124/ENSOCUG00000025012/ENSOCUG00000017878/ENSOCUG00000003209/ENSOCUG00000017666/ENSOCUG00000012065/ENSOCUG00000013147/ENSOCUG00000003792/ENSOCUG00000007362/ENSOCUG00000010756/ENSOCUG00000005737/ENSOCUG00000008274	CXCL13/FGF10/ADAM17/ENPP2/VASH1/GLIPR2/FGF18/ANGPT4/ANXA3/CCBE1/TEK/PTPRR/MECP2/THBS1/PRKCA/DLL4/LGMN/PROX1	18	13	ENSOCUG00000008499/ENSOCUG00000010474/ENSOCUG00000013534/ENSOCUG00000009526/ENSOCUG00000000007/ENSOCUG00000011124/ENSOCUG00000025012/ENSOCUG00000017878/ENSOCUG00000003209/ENSOCUG00000003792/ENSOCUG00000007362/ENSOCUG00000010756/ENSOCUG00000005737	5	ENSOCUG00000024738/ENSOCUG00000017666/ENSOCUG00000012065/ENSOCUG00000013147/ENSOCUG00000008274
BP	GO:0006720	isoprenoid metabolic process	10/679	53/11515	0.000921086	0.124661	ENSOCUG00000023401/ENSOCUG00000007225/ENSOCUG00000013967/ENSOCUG00000003569/ENSOCUG00000033536/ENSOCUG00000007724/ENSOCUG00000006636/ENSOCUG00000000829/ENSOCUG00000011468/ENSOCUG00000017427	ADH2-1/CRABP2/MVK/HMGCS1/FDPS/CYP2E1/PECR/CYP2S1/RDH8/HMGCR	10	6	ENSOCUG00000007225/ENSOCUG00000013967/ENSOCUG00000003569/ENSOCUG00000033536/ENSOCUG00000000829/ENSOCUG00000017427	4	ENSOCUG00000023401/ENSOCUG00000007724/ENSOCUG00000006636/ENSOCUG00000011468
BP	GO:0010594	regulation of endothelial cell migration	14/679	92/11515	0.000935476	0.124661	ENSOCUG00000024738/ENSOCUG00000010474/ENSOCUG00000009526/ENSOCUG00000011124/ENSOCUG00000025012/ENSOCUG00000017878/ENSOCUG00000003209/ENSOCUG00000017666/ENSOCUG00000013147/ENSOCUG00000003792/ENSOCUG00000007362/ENSOCUG00000010756/ENSOCUG00000005737/ENSOCUG00000008274	CXCL13/ADAM17/VASH1/FGF18/ANGPT4/ANXA3/CCBE1/TEK/MECP2/THBS1/PRKCA/DLL4/LGMN/PROX1	14	10	ENSOCUG00000010474/ENSOCUG00000009526/ENSOCUG00000011124/ENSOCUG00000025012/ENSOCUG00000017878/ENSOCUG00000003209/ENSOCUG00000003792/ENSOCUG00000007362/ENSOCUG00000010756/ENSOCUG00000005737	4	ENSOCUG00000024738/ENSOCUG00000017666/ENSOCUG00000013147/ENSOCUG00000008274
BP	GO:1901615	organic hydroxy compound metabolic process	24/679	205/11515	0.00100278	0.128858	ENSOCUG00000000651/ENSOCUG00000009732/ENSOCUG00000010078/ENSOCUG00000003596/ENSOCUG00000023401/ENSOCUG00000007866/ENSOCUG00000013967/ENSOCUG00000016975/ENSOCUG00000003569/ENSOCUG00000000441/ENSOCUG00000007724/ENSOCUG00000015771/ENSOCUG00000016511/ENSOCUG00000013147/ENSOCUG00000006636/ENSOCUG00000000098/ENSOCUG00000011468/ENSOCUG00000017427/ENSOCUG00000003377/ENSOCUG00000017484/ENSOCUG00000008274/…	LDLR/NR1D1/GPER1/GDE1/ADH2-1/G6PD/MVK/CRYM/HMGCS1/SULT2A1/CYP2E1/SQLE/PARK7/MECP2/PECR/SLC16A10/RDH8/HMGCR/CYP27A1/PNPO/PROX1/LEP/PLCG2/LDHD	24	14	ENSOCUG00000000651/ENSOCUG00000009732/ENSOCUG00000010078/ENSOCUG00000003596/ENSOCUG00000007866/ENSOCUG00000013967/ENSOCUG00000016975/ENSOCUG00000003569/ENSOCUG00000015771/ENSOCUG00000000098/ENSOCUG00000017427/ENSOCUG00000017484/ENSOCUG00000010189/ENSOCUG00000013105	10	ENSOCUG00000023401/ENSOCUG00000000441/ENSOCUG00000007724/ENSOCUG00000016511/ENSOCUG00000013147/ENSOCUG00000006636/ENSOCUG00000011468/ENSOCUG00000003377/ENSOCUG00000008274/ENSOCUG00000001913
BP	GO:0032101	regulation of response to external stimulus	38/679	382/11515	0.0010598	0.131488	ENSOCUG00000000651/ENSOCUG00000024738/ENSOCUG00000004197/ENSOCUG00000014777/ENSOCUG00000009566/ENSOCUG00000008499/ENSOCUG00000009732/ENSOCUG00000025029/ENSOCUG00000010474/ENSOCUG00000005445/ENSOCUG00000010078/ENSOCUG00000016280/ENSOCUG00000016771/ENSOCUG00000013967/ENSOCUG00000010146/ENSOCUG00000011124/ENSOCUG00000008632/ENSOCUG00000002455/ENSOCUG00000023510/ENSOCUG00000024295/ENSOCUG00000016511/…	LDLR/CXCL13/-/PADI2/S100A8/FGF10/NR1D1/CSF1/ADAM17/-/GPER1/CXCL10/PTGS2/MVK/TNFRSF1A/FGF18/S100A9/STAT1/-/TRIB1/PARK7/F2R/FGL2/THBS1/CCL2/PRKCA/-/-/TNFAIP3/SUCNR1/LGMN/NFKBIL1/NUCB2/METRNL/LRSAM1/MYOZ1/LEP/NLRC3	38	30	ENSOCUG00000000651/ENSOCUG00000004197/ENSOCUG00000008499/ENSOCUG00000009732/ENSOCUG00000025029/ENSOCUG00000010474/ENSOCUG00000005445/ENSOCUG00000010078/ENSOCUG00000016280/ENSOCUG00000016771/ENSOCUG00000013967/ENSOCUG00000010146/ENSOCUG00000011124/ENSOCUG00000002455/ENSOCUG00000023510/ENSOCUG00000024295/ENSOCUG00000022794/ENSOCUG00000013675/ENSOCUG00000003792/ENSOCUG00000021710/ENSOCUG00000007362/…	8	ENSOCUG00000024738/ENSOCUG00000014777/ENSOCUG00000009566/ENSOCUG00000008632/ENSOCUG00000016511/ENSOCUG00000002310/ENSOCUG00000014135/ENSOCUG00000015065
BP	GO:0022603	regulation of anatomical structure morphogenesis	46/679	491/11515	0.00118546	0.132102	ENSOCUG00000022514/ENSOCUG00000008499/ENSOCUG00000021137/ENSOCUG00000009677/ENSOCUG00000025029/ENSOCUG00000016944/ENSOCUG00000013534/ENSOCUG00000016280/ENSOCUG00000026842/ENSOCUG00000009526/ENSOCUG00000004418/ENSOCUG00000026152/ENSOCUG00000013369/ENSOCUG00000026354/ENSOCUG00000007225/ENSOCUG00000009363/ENSOCUG00000016002/ENSOCUG00000008781/ENSOCUG00000010146/ENSOCUG00000027183/ENSOCUG00000011124/…	SYT2/FGF10/SFRP5/MYADM/CSF1/BVES/ENPP2/CXCL10/LPAR1/VASH1/CREB3L1/DBN1/ITGA5/PGF/CRABP2/HES1/DPYSL2/ADAM12/TNFRSF1A/NTN1/FGF18/ANGPT4/ANXA3/E2F2/CCBE1/TEK/LIMK1/FYN/STAT1/PIM1/ITGB3/MECP2/THBS1/CCL2/PRKCA/OCSTAMP/DLL4/TNFAIP3/DDHD2/RET/MYH10/NOG/PROX1/EDN1/PDE3B/LEP	46	39	ENSOCUG00000022514/ENSOCUG00000008499/ENSOCUG00000021137/ENSOCUG00000009677/ENSOCUG00000025029/ENSOCUG00000016944/ENSOCUG00000013534/ENSOCUG00000016280/ENSOCUG00000026842/ENSOCUG00000009526/ENSOCUG00000004418/ENSOCUG00000026152/ENSOCUG00000013369/ENSOCUG00000026354/ENSOCUG00000007225/ENSOCUG00000009363/ENSOCUG00000016002/ENSOCUG00000008781/ENSOCUG00000010146/ENSOCUG00000027183/ENSOCUG00000011124/…	7	ENSOCUG00000017666/ENSOCUG00000013147/ENSOCUG00000001648/ENSOCUG00000002310/ENSOCUG00000008274/ENSOCUG00000013396/ENSOCUG00000007719
BP	GO:0060402	calcium ion transport into cytosol	12/679	74/11515	0.00120759	0.132102	ENSOCUG00000010078/ENSOCUG00000016280/ENSOCUG00000011459/ENSOCUG00000015784/ENSOCUG00000012632/ENSOCUG00000007941/ENSOCUG00000022794/ENSOCUG00000009959/ENSOCUG00000026150/ENSOCUG00000012952/ENSOCUG00000010618/ENSOCUG00000013105	GPER1/CXCL10/RYR3/FYN/ERO1A/MS4A1/F2R/CASQ1/CD19/-/ANK2/PLCG2	12	9	ENSOCUG00000010078/ENSOCUG00000016280/ENSOCUG00000011459/ENSOCUG00000015784/ENSOCUG00000022794/ENSOCUG00000009959/ENSOCUG00000012952/ENSOCUG00000010618/ENSOCUG00000013105	3	ENSOCUG00000012632/ENSOCUG00000007941/ENSOCUG00000026150
BP	GO:0048660	regulation of smooth muscle cell proliferation	10/679	55/11515	0.00124229	0.132102	ENSOCUG00000010078/ENSOCUG00000026915/ENSOCUG00000002455/ENSOCUG00000022649/ENSOCUG00000024295/ENSOCUG00000003792/ENSOCUG00000016362/ENSOCUG00000002310/ENSOCUG00000013396/ENSOCUG00000008056	GPER1/PTGIR/STAT1/APLN/TRIB1/THBS1/ADAMTS1/TNFAIP3/EDN1/LDLRAP1	10	8	ENSOCUG00000010078/ENSOCUG00000026915/ENSOCUG00000002455/ENSOCUG00000022649/ENSOCUG00000024295/ENSOCUG00000003792/ENSOCUG00000016362/ENSOCUG00000008056	2	ENSOCUG00000002310/ENSOCUG00000013396
BP	GO:0010720	positive regulation of cell development	25/679	221/11515	0.00130229	0.132102	ENSOCUG00000022514/ENSOCUG00000017924/ENSOCUG00000009677/ENSOCUG00000025029/ENSOCUG00000001937/ENSOCUG00000026152/ENSOCUG00000007225/ENSOCUG00000009363/ENSOCUG00000009736/ENSOCUG00000027183/ENSOCUG00000008285/ENSOCUG00000025224/ENSOCUG00000015784/ENSOCUG00000009484/ENSOCUG00000026378/ENSOCUG00000003766/ENSOCUG00000024295/ENSOCUG00000005579/ENSOCUG00000000249/ENSOCUG00000001158/ENSOCUG00000017537/…	SYT2/MME/MYADM/CSF1/ARHGEF2/DBN1/CRABP2/HES1/NTRK2/NTN1/NEGR1/LIMK1/FYN/ECT2/GDPD5/DPYSL3/TRIB1/ITGB3/SMARCD3/ELL3/NSMF/RET/NCK1/PROX1/EDN1	25	21	ENSOCUG00000022514/ENSOCUG00000017924/ENSOCUG00000009677/ENSOCUG00000025029/ENSOCUG00000001937/ENSOCUG00000026152/ENSOCUG00000007225/ENSOCUG00000009363/ENSOCUG00000009736/ENSOCUG00000027183/ENSOCUG00000008285/ENSOCUG00000025224/ENSOCUG00000015784/ENSOCUG00000009484/ENSOCUG00000026378/ENSOCUG00000003766/ENSOCUG00000024295/ENSOCUG00000005579/ENSOCUG00000000249/ENSOCUG00000011141/ENSOCUG00000007723	4	ENSOCUG00000001158/ENSOCUG00000017537/ENSOCUG00000008274/ENSOCUG00000013396
BP	GO:0016525	negative regulation of angiogenesis	11/679	65/11515	0.00133505	0.132102	ENSOCUG00000016280/ENSOCUG00000009526/ENSOCUG00000004418/ENSOCUG00000025012/ENSOCUG00000023896/ENSOCUG00000017666/ENSOCUG00000002455/ENSOCUG00000013147/ENSOCUG00000003792/ENSOCUG00000010756/ENSOCUG00000007719	CXCL10/VASH1/CREB3L1/ANGPT4/E2F2/TEK/STAT1/MECP2/THBS1/DLL4/PDE3B	11	8	ENSOCUG00000016280/ENSOCUG00000009526/ENSOCUG00000004418/ENSOCUG00000025012/ENSOCUG00000023896/ENSOCUG00000002455/ENSOCUG00000003792/ENSOCUG00000010756	3	ENSOCUG00000017666/ENSOCUG00000013147/ENSOCUG00000007719
BP	GO:0097553	calcium ion transmembrane import into cytosol	11/679	65/11515	0.00133505	0.132102	ENSOCUG00000010078/ENSOCUG00000016280/ENSOCUG00000011459/ENSOCUG00000015784/ENSOCUG00000012632/ENSOCUG00000022794/ENSOCUG00000009959/ENSOCUG00000026150/ENSOCUG00000012952/ENSOCUG00000010618/ENSOCUG00000013105	GPER1/CXCL10/RYR3/FYN/ERO1A/F2R/CASQ1/CD19/-/ANK2/PLCG2	11	9	ENSOCUG00000010078/ENSOCUG00000016280/ENSOCUG00000011459/ENSOCUG00000015784/ENSOCUG00000022794/ENSOCUG00000009959/ENSOCUG00000012952/ENSOCUG00000010618/ENSOCUG00000013105	2	ENSOCUG00000012632/ENSOCUG00000026150
BP	GO:0051353	positive regulation of oxidoreductase activity	6/679	22/11515	0.00135844	0.132102	ENSOCUG00000016511/ENSOCUG00000027507/ENSOCUG00000021696/ENSOCUG00000013823/ENSOCUG00000024433/ENSOCUG00000013396	PARK7/VDR/POR/CCS/FCER2/EDN1	6	2	ENSOCUG00000027507/ENSOCUG00000021696	4	ENSOCUG00000016511/ENSOCUG00000013823/ENSOCUG00000024433/ENSOCUG00000013396
BP	GO:0009615	response to virus	17/679	128/11515	0.00135847	0.132102	ENSOCUG00000004197/ENSOCUG00000027981/ENSOCUG00000005445/ENSOCUG00000024939/ENSOCUG00000027849/ENSOCUG00000016280/ENSOCUG00000008023/ENSOCUG00000016772/ENSOCUG00000002455/ENSOCUG00000021002/ENSOCUG00000015823/ENSOCUG00000032132/ENSOCUG00000013675/ENSOCUG00000002863/ENSOCUG00000017848/ENSOCUG00000012157/ENSOCUG00000029328	-/ISG15/-/IFIT2/OAS3/CXCL10/ABCC9/DDIT4/STAT1/LCN2/OAS2/IFIT3/FGL2/IFIH1/DCLK1/RSAD2/OASL	17	15	ENSOCUG00000004197/ENSOCUG00000027981/ENSOCUG00000005445/ENSOCUG00000024939/ENSOCUG00000027849/ENSOCUG00000016280/ENSOCUG00000008023/ENSOCUG00000002455/ENSOCUG00000015823/ENSOCUG00000032132/ENSOCUG00000013675/ENSOCUG00000002863/ENSOCUG00000017848/ENSOCUG00000012157/ENSOCUG00000029328	2	ENSOCUG00000016772/ENSOCUG00000021002
BP	GO:2000181	negative regulation of blood vessel morphogenesis	11/679	66/11515	0.00151866	0.139398	ENSOCUG00000016280/ENSOCUG00000009526/ENSOCUG00000004418/ENSOCUG00000025012/ENSOCUG00000023896/ENSOCUG00000017666/ENSOCUG00000002455/ENSOCUG00000013147/ENSOCUG00000003792/ENSOCUG00000010756/ENSOCUG00000007719	CXCL10/VASH1/CREB3L1/ANGPT4/E2F2/TEK/STAT1/MECP2/THBS1/DLL4/PDE3B	11	8	ENSOCUG00000016280/ENSOCUG00000009526/ENSOCUG00000004418/ENSOCUG00000025012/ENSOCUG00000023896/ENSOCUG00000002455/ENSOCUG00000003792/ENSOCUG00000010756	3	ENSOCUG00000017666/ENSOCUG00000013147/ENSOCUG00000007719
BP	GO:0072507	divalent inorganic cation homeostasis	22/679	188/11515	0.00160919	0.139398	ENSOCUG00000024738/ENSOCUG00000010078/ENSOCUG00000016280/ENSOCUG00000026842/ENSOCUG00000011459/ENSOCUG00000015784/ENSOCUG00000007985/ENSOCUG00000012632/ENSOCUG00000007941/ENSOCUG00000022794/ENSOCUG00000009959/ENSOCUG00000015141/ENSOCUG00000005557/ENSOCUG00000026150/ENSOCUG00000012952/ENSOCUG00000010618/ENSOCUG00000008681/ENSOCUG00000013396/ENSOCUG00000002865/ENSOCUG00000012552/ENSOCUG00000016763/…	CXCL13/GPER1/CXCL10/LPAR1/RYR3/FYN/STC2/ERO1A/MS4A1/F2R/CASQ1/ADCY5/SLC39A13/CD19/-/ANK2/SLC39A14/EDN1/C19orf12/SLC10A7/CIB2/PLCG2	22	14	ENSOCUG00000010078/ENSOCUG00000016280/ENSOCUG00000026842/ENSOCUG00000011459/ENSOCUG00000015784/ENSOCUG00000007985/ENSOCUG00000022794/ENSOCUG00000009959/ENSOCUG00000015141/ENSOCUG00000005557/ENSOCUG00000012952/ENSOCUG00000010618/ENSOCUG00000008681/ENSOCUG00000013105	8	ENSOCUG00000024738/ENSOCUG00000012632/ENSOCUG00000007941/ENSOCUG00000026150/ENSOCUG00000013396/ENSOCUG00000002865/ENSOCUG00000012552/ENSOCUG00000016763
BP	GO:0048659	smooth muscle cell proliferation	10/679	57/11515	0.00164938	0.139398	ENSOCUG00000010078/ENSOCUG00000026915/ENSOCUG00000002455/ENSOCUG00000022649/ENSOCUG00000024295/ENSOCUG00000003792/ENSOCUG00000016362/ENSOCUG00000002310/ENSOCUG00000013396/ENSOCUG00000008056	GPER1/PTGIR/STAT1/APLN/TRIB1/THBS1/ADAMTS1/TNFAIP3/EDN1/LDLRAP1	10	8	ENSOCUG00000010078/ENSOCUG00000026915/ENSOCUG00000002455/ENSOCUG00000022649/ENSOCUG00000024295/ENSOCUG00000003792/ENSOCUG00000016362/ENSOCUG00000008056	2	ENSOCUG00000002310/ENSOCUG00000013396
BP	GO:0071345	cellular response to cytokine stimulus	37/679	379/11515	0.00171547	0.139398	ENSOCUG00000011231/ENSOCUG00000004197/ENSOCUG00000014777/ENSOCUG00000017924/ENSOCUG00000009732/ENSOCUG00000026796/ENSOCUG00000025029/ENSOCUG00000010474/ENSOCUG00000005445/ENSOCUG00000024939/ENSOCUG00000010078/ENSOCUG00000010013/ENSOCUG00000016280/ENSOCUG00000016651/ENSOCUG00000015924/ENSOCUG00000003418/ENSOCUG00000006892/ENSOCUG00000010146/ENSOCUG00000002455/ENSOCUG00000003766/ENSOCUG00000016591/…	CSF3R/-/PADI2/MME/NR1D1/ZYX/CSF1/ADAM17/-/IFIT2/GPER1/NOL3/CXCL10/AXL/MCM2/PARP14/ACKR2/TNFRSF1A/STAT1/DPYSL3/GFPT2/OAS2/IFIT3/PDE1B/HSPA5/CCL2/OCSTAMP/-/SLIT3/TUBA1B/ADAM23/-/HELLS/IL1RAP/LDLRAP1/NMI/LEP	37	33	ENSOCUG00000004197/ENSOCUG00000017924/ENSOCUG00000009732/ENSOCUG00000026796/ENSOCUG00000025029/ENSOCUG00000010474/ENSOCUG00000005445/ENSOCUG00000024939/ENSOCUG00000010078/ENSOCUG00000010013/ENSOCUG00000016280/ENSOCUG00000016651/ENSOCUG00000015924/ENSOCUG00000003418/ENSOCUG00000006892/ENSOCUG00000010146/ENSOCUG00000002455/ENSOCUG00000003766/ENSOCUG00000016591/ENSOCUG00000015823/ENSOCUG00000032132/…	4	ENSOCUG00000011231/ENSOCUG00000014777/ENSOCUG00000001648/ENSOCUG00000004870
BP	GO:0044344	cellular response to fibroblast growth factor stimulus	9/679	48/11515	0.00172259	0.139398	ENSOCUG00000024738/ENSOCUG00000008499/ENSOCUG00000004418/ENSOCUG00000011124/ENSOCUG00000022649/ENSOCUG00000003792/ENSOCUG00000021710/ENSOCUG00000010756/ENSOCUG00000010678	CXCL13/FGF10/CREB3L1/FGF18/APLN/THBS1/CCL2/DLL4/NOG	9	8	ENSOCUG00000008499/ENSOCUG00000004418/ENSOCUG00000011124/ENSOCUG00000022649/ENSOCUG00000003792/ENSOCUG00000021710/ENSOCUG00000010756/ENSOCUG00000010678	1	ENSOCUG00000024738
BP	GO:0048525	negative regulation of viral process	9/679	48/11515	0.00172259	0.139398	ENSOCUG00000027981/ENSOCUG00000027849/ENSOCUG00000002455/ENSOCUG00000003083/ENSOCUG00000010142/ENSOCUG00000008274/ENSOCUG00000003913/ENSOCUG00000012157/ENSOCUG00000029328	ISG15/OAS3/STAT1/TRIM13/PTX3/PROX1/TRIM14/RSAD2/OASL	9	7	ENSOCUG00000027981/ENSOCUG00000027849/ENSOCUG00000002455/ENSOCUG00000010142/ENSOCUG00000003913/ENSOCUG00000012157/ENSOCUG00000029328	2	ENSOCUG00000003083/ENSOCUG00000008274
BP	GO:0071774	response to fibroblast growth factor	9/679	48/11515	0.00172259	0.139398	ENSOCUG00000024738/ENSOCUG00000008499/ENSOCUG00000004418/ENSOCUG00000011124/ENSOCUG00000022649/ENSOCUG00000003792/ENSOCUG00000021710/ENSOCUG00000010756/ENSOCUG00000010678	CXCL13/FGF10/CREB3L1/FGF18/APLN/THBS1/CCL2/DLL4/NOG	9	8	ENSOCUG00000008499/ENSOCUG00000004418/ENSOCUG00000011124/ENSOCUG00000022649/ENSOCUG00000003792/ENSOCUG00000021710/ENSOCUG00000010756/ENSOCUG00000010678	1	ENSOCUG00000024738
BP	GO:0002931	response to ischemia	5/679	16/11515	0.00177845	0.139398	ENSOCUG00000025029/ENSOCUG00000016944/ENSOCUG00000010013/ENSOCUG00000004239/ENSOCUG00000001353	CSF1/BVES/NOL3/HYOU1/UCHL1	5	5	ENSOCUG00000025029/ENSOCUG00000016944/ENSOCUG00000010013/ENSOCUG00000004239/ENSOCUG00000001353	0
BP	GO:0006875	cellular metal ion homeostasis	25/679	226/11515	0.00178219	0.139398	ENSOCUG00000024738/ENSOCUG00000010078/ENSOCUG00000016280/ENSOCUG00000007617/ENSOCUG00000026842/ENSOCUG00000011459/ENSOCUG00000015784/ENSOCUG00000007985/ENSOCUG00000021002/ENSOCUG00000012632/ENSOCUG00000007941/ENSOCUG00000022794/ENSOCUG00000009959/ENSOCUG00000015141/ENSOCUG00000005557/ENSOCUG00000026150/ENSOCUG00000012952/ENSOCUG00000010618/ENSOCUG00000008681/ENSOCUG00000013396/ENSOCUG00000026532/…	CXCL13/GPER1/CXCL10/TF/LPAR1/RYR3/FYN/STC2/LCN2/ERO1A/MS4A1/F2R/CASQ1/ADCY5/SLC39A13/CD19/-/ANK2/SLC39A14/EDN1/SCARA5/C19orf12/SLC10A7/CIB2/PLCG2	25	16	ENSOCUG00000010078/ENSOCUG00000016280/ENSOCUG00000007617/ENSOCUG00000026842/ENSOCUG00000011459/ENSOCUG00000015784/ENSOCUG00000007985/ENSOCUG00000022794/ENSOCUG00000009959/ENSOCUG00000015141/ENSOCUG00000005557/ENSOCUG00000012952/ENSOCUG00000010618/ENSOCUG00000008681/ENSOCUG00000026532/ENSOCUG00000013105	9	ENSOCUG00000024738/ENSOCUG00000021002/ENSOCUG00000012632/ENSOCUG00000007941/ENSOCUG00000026150/ENSOCUG00000013396/ENSOCUG00000002865/ENSOCUG00000012552/ENSOCUG00000016763
BP	GO:0051607	defense response to virus	13/679	88/11515	0.0018547	0.141673	ENSOCUG00000004197/ENSOCUG00000027981/ENSOCUG00000005445/ENSOCUG00000027849/ENSOCUG00000016280/ENSOCUG00000008023/ENSOCUG00000016772/ENSOCUG00000002455/ENSOCUG00000015823/ENSOCUG00000013675/ENSOCUG00000002863/ENSOCUG00000012157/ENSOCUG00000029328	-/ISG15/-/OAS3/CXCL10/ABCC9/DDIT4/STAT1/OAS2/FGL2/IFIH1/RSAD2/OASL	13	12	ENSOCUG00000004197/ENSOCUG00000027981/ENSOCUG00000005445/ENSOCUG00000027849/ENSOCUG00000016280/ENSOCUG00000008023/ENSOCUG00000002455/ENSOCUG00000015823/ENSOCUG00000013675/ENSOCUG00000002863/ENSOCUG00000012157/ENSOCUG00000029328	1	ENSOCUG00000016772
BP	GO:0010819	regulation of T cell chemotaxis	4/679	10/11515	0.00189003	0.141673	ENSOCUG00000024738/ENSOCUG00000010474/ENSOCUG00000016280/ENSOCUG00000012952	CXCL13/ADAM17/CXCL10/-	4	3	ENSOCUG00000010474/ENSOCUG00000016280/ENSOCUG00000012952	1	ENSOCUG00000024738
BP	GO:0006874	cellular calcium ion homeostasis	20/679	167/11515	0.0019515	0.143296	ENSOCUG00000024738/ENSOCUG00000010078/ENSOCUG00000016280/ENSOCUG00000026842/ENSOCUG00000011459/ENSOCUG00000015784/ENSOCUG00000007985/ENSOCUG00000012632/ENSOCUG00000007941/ENSOCUG00000022794/ENSOCUG00000009959/ENSOCUG00000015141/ENSOCUG00000026150/ENSOCUG00000012952/ENSOCUG00000010618/ENSOCUG00000013396/ENSOCUG00000002865/ENSOCUG00000012552/ENSOCUG00000016763/ENSOCUG00000013105	CXCL13/GPER1/CXCL10/LPAR1/RYR3/FYN/STC2/ERO1A/MS4A1/F2R/CASQ1/ADCY5/CD19/-/ANK2/EDN1/C19orf12/SLC10A7/CIB2/PLCG2	20	12	ENSOCUG00000010078/ENSOCUG00000016280/ENSOCUG00000026842/ENSOCUG00000011459/ENSOCUG00000015784/ENSOCUG00000007985/ENSOCUG00000022794/ENSOCUG00000009959/ENSOCUG00000015141/ENSOCUG00000012952/ENSOCUG00000010618/ENSOCUG00000013105	8	ENSOCUG00000024738/ENSOCUG00000012632/ENSOCUG00000007941/ENSOCUG00000026150/ENSOCUG00000013396/ENSOCUG00000002865/ENSOCUG00000012552/ENSOCUG00000016763
BP	GO:0010595	positive regulation of endothelial cell migration	10/679	59/11515	0.0021583	0.154311	ENSOCUG00000010474/ENSOCUG00000011124/ENSOCUG00000025012/ENSOCUG00000017878/ENSOCUG00000003209/ENSOCUG00000017666/ENSOCUG00000003792/ENSOCUG00000007362/ENSOCUG00000005737/ENSOCUG00000008274	ADAM17/FGF18/ANGPT4/ANXA3/CCBE1/TEK/THBS1/PRKCA/LGMN/PROX1	10	8	ENSOCUG00000010474/ENSOCUG00000011124/ENSOCUG00000025012/ENSOCUG00000017878/ENSOCUG00000003209/ENSOCUG00000003792/ENSOCUG00000007362/ENSOCUG00000005737	2	ENSOCUG00000017666/ENSOCUG00000008274
BP	GO:0046503	glycerolipid catabolic process	6/679	24/11515	0.00221531	0.154311	ENSOCUG00000000651/ENSOCUG00000013534/ENSOCUG00000012783/ENSOCUG00000011346/ENSOCUG00000009979/ENSOCUG00000006495	LDLR/ENPP2/DAGLA/SORL1/DDHD2/ABHD5	6	5	ENSOCUG00000000651/ENSOCUG00000013534/ENSOCUG00000012783/ENSOCUG00000009979/ENSOCUG00000006495	1	ENSOCUG00000011346
BP	GO:0010634	positive regulation of epithelial cell migration	13/679	90/11515	0.00227894	0.154311	ENSOCUG00000008499/ENSOCUG00000010474/ENSOCUG00000013534/ENSOCUG00000000007/ENSOCUG00000011124/ENSOCUG00000025012/ENSOCUG00000017878/ENSOCUG00000003209/ENSOCUG00000017666/ENSOCUG00000003792/ENSOCUG00000007362/ENSOCUG00000005737/ENSOCUG00000008274	FGF10/ADAM17/ENPP2/GLIPR2/FGF18/ANGPT4/ANXA3/CCBE1/TEK/THBS1/PRKCA/LGMN/PROX1	13	11	ENSOCUG00000008499/ENSOCUG00000010474/ENSOCUG00000013534/ENSOCUG00000000007/ENSOCUG00000011124/ENSOCUG00000025012/ENSOCUG00000017878/ENSOCUG00000003209/ENSOCUG00000003792/ENSOCUG00000007362/ENSOCUG00000005737	2	ENSOCUG00000017666/ENSOCUG00000008274
BP	GO:0001666	response to hypoxia	14/679	101/11515	0.0023372	0.154311	ENSOCUG00000010474/ENSOCUG00000010013/ENSOCUG00000016771/ENSOCUG00000001216/ENSOCUG00000025012/ENSOCUG00000010011/ENSOCUG00000004239/ENSOCUG00000016772/ENSOCUG00000005249/ENSOCUG00000016394/ENSOCUG00000009967/ENSOCUG00000013147/ENSOCUG00000013396/ENSOCUG00000007960	ADAM17/NOL3/PTGS2/ADAM8/ANGPT4/LMNA/HYOU1/DDIT4/DDAH1/NDRG1/PLAT/MECP2/EDN1/PLOD1	14	10	ENSOCUG00000010474/ENSOCUG00000010013/ENSOCUG00000016771/ENSOCUG00000025012/ENSOCUG00000010011/ENSOCUG00000004239/ENSOCUG00000005249/ENSOCUG00000016394/ENSOCUG00000009967/ENSOCUG00000007960	4	ENSOCUG00000001216/ENSOCUG00000016772/ENSOCUG00000013147/ENSOCUG00000013396
BP	GO:0036293	response to decreased oxygen levels	14/679	101/11515	0.0023372	0.154311	ENSOCUG00000010474/ENSOCUG00000010013/ENSOCUG00000016771/ENSOCUG00000001216/ENSOCUG00000025012/ENSOCUG00000010011/ENSOCUG00000004239/ENSOCUG00000016772/ENSOCUG00000005249/ENSOCUG00000016394/ENSOCUG00000009967/ENSOCUG00000013147/ENSOCUG00000013396/ENSOCUG00000007960	ADAM17/NOL3/PTGS2/ADAM8/ANGPT4/LMNA/HYOU1/DDIT4/DDAH1/NDRG1/PLAT/MECP2/EDN1/PLOD1	14	10	ENSOCUG00000010474/ENSOCUG00000010013/ENSOCUG00000016771/ENSOCUG00000025012/ENSOCUG00000010011/ENSOCUG00000004239/ENSOCUG00000005249/ENSOCUG00000016394/ENSOCUG00000009967/ENSOCUG00000007960	4	ENSOCUG00000001216/ENSOCUG00000016772/ENSOCUG00000013147/ENSOCUG00000013396
BP	GO:0032102	negative regulation of response to external stimulus	19/679	158/11515	0.00238644	0.154311	ENSOCUG00000000651/ENSOCUG00000024738/ENSOCUG00000014777/ENSOCUG00000009732/ENSOCUG00000010078/ENSOCUG00000013967/ENSOCUG00000010146/ENSOCUG00000023510/ENSOCUG00000024295/ENSOCUG00000013675/ENSOCUG00000003792/ENSOCUG00000021710/ENSOCUG00000002310/ENSOCUG00000015065/ENSOCUG00000005131/ENSOCUG00000014245/ENSOCUG00000012560/ENSOCUG00000010189/ENSOCUG00000028059	LDLR/CXCL13/PADI2/NR1D1/GPER1/MVK/TNFRSF1A/-/TRIB1/FGL2/THBS1/CCL2/TNFAIP3/NFKBIL1/NUCB2/METRNL/MYOZ1/LEP/NLRC3	19	15	ENSOCUG00000000651/ENSOCUG00000009732/ENSOCUG00000010078/ENSOCUG00000013967/ENSOCUG00000010146/ENSOCUG00000023510/ENSOCUG00000024295/ENSOCUG00000013675/ENSOCUG00000003792/ENSOCUG00000021710/ENSOCUG00000005131/ENSOCUG00000014245/ENSOCUG00000012560/ENSOCUG00000010189/ENSOCUG00000028059	4	ENSOCUG00000024738/ENSOCUG00000014777/ENSOCUG00000002310/ENSOCUG00000015065
BP	GO:0060401	cytosolic calcium ion transport	12/679	80/11515	0.00240173	0.154311	ENSOCUG00000010078/ENSOCUG00000016280/ENSOCUG00000011459/ENSOCUG00000015784/ENSOCUG00000012632/ENSOCUG00000007941/ENSOCUG00000022794/ENSOCUG00000009959/ENSOCUG00000026150/ENSOCUG00000012952/ENSOCUG00000010618/ENSOCUG00000013105	GPER1/CXCL10/RYR3/FYN/ERO1A/MS4A1/F2R/CASQ1/CD19/-/ANK2/PLCG2	12	9	ENSOCUG00000010078/ENSOCUG00000016280/ENSOCUG00000011459/ENSOCUG00000015784/ENSOCUG00000022794/ENSOCUG00000009959/ENSOCUG00000012952/ENSOCUG00000010618/ENSOCUG00000013105	3	ENSOCUG00000012632/ENSOCUG00000007941/ENSOCUG00000026150
BP	GO:0097193	intrinsic apoptotic signaling pathway	19/679	159/11515	0.00256534	0.161932	ENSOCUG00000009566/ENSOCUG00000010013/ENSOCUG00000016771/ENSOCUG00000010146/ENSOCUG00000010300/ENSOCUG00000023896/ENSOCUG00000004239/ENSOCUG00000016772/ENSOCUG00000008632/ENSOCUG00000016047/ENSOCUG00000012632/ENSOCUG00000016511/ENSOCUG00000022049/ENSOCUG00000001158/ENSOCUG00000002920/ENSOCUG00000026731/ENSOCUG00000007723/ENSOCUG00000014663/ENSOCUG00000010747	S100A8/NOL3/PTGS2/TNFRSF1A/LGALS12/E2F2/HYOU1/DDIT4/S100A9/CASP9/ERO1A/PARK7/SHISA5/ELL3/AIFM1/HELLS/NCK1/ATM/ZNF385A	19	10	ENSOCUG00000010013/ENSOCUG00000016771/ENSOCUG00000010146/ENSOCUG00000023896/ENSOCUG00000004239/ENSOCUG00000016047/ENSOCUG00000022049/ENSOCUG00000026731/ENSOCUG00000007723/ENSOCUG00000010747	9	ENSOCUG00000009566/ENSOCUG00000010300/ENSOCUG00000016772/ENSOCUG00000008632/ENSOCUG00000012632/ENSOCUG00000016511/ENSOCUG00000001158/ENSOCUG00000002920/ENSOCUG00000014663
BP	GO:0060840	artery development	9/679	51/11515	0.00266917	0.163529	ENSOCUG00000000651/ENSOCUG00000009363/ENSOCUG00000009598/ENSOCUG00000001489/ENSOCUG00000010756/ENSOCUG00000016624/ENSOCUG00000010678/ENSOCUG00000008274/ENSOCUG00000010189	LDLR/HES1/LTBP1/ADGRF5/DLL4/MYH10/NOG/PROX1/LEP	9	7	ENSOCUG00000000651/ENSOCUG00000009363/ENSOCUG00000009598/ENSOCUG00000010756/ENSOCUG00000016624/ENSOCUG00000010678/ENSOCUG00000010189	2	ENSOCUG00000001489/ENSOCUG00000008274
BP	GO:0001568	blood vessel development	36/679	376/11515	0.00273757	0.163529	ENSOCUG00000000651/ENSOCUG00000008499/ENSOCUG00000013534/ENSOCUG00000010078/ENSOCUG00000016280/ENSOCUG00000009526/ENSOCUG00000004418/ENSOCUG00000013369/ENSOCUG00000009363/ENSOCUG00000009736/ENSOCUG00000008781/ENSOCUG00000011124/ENSOCUG00000025012/ENSOCUG00000017878/ENSOCUG00000023896/ENSOCUG00000003209/ENSOCUG00000017666/ENSOCUG00000012881/ENSOCUG00000002455/ENSOCUG00000022649/ENSOCUG00000000325/…	LDLR/FGF10/ENPP2/GPER1/CXCL10/VASH1/CREB3L1/ITGA5/HES1/NTRK2/ADAM12/FGF18/ANGPT4/ANXA3/E2F2/CCBE1/TEK/COL1A1/STAT1/APLN/GJA4/LTBP1/MECP2/THBS1/ADGRF5/PRKCA/DLL4/MYH10/NOG/PROX1/EDN1/TGFBI/FOXS1/PDE3B/LEP/MCAM	36	30	ENSOCUG00000000651/ENSOCUG00000008499/ENSOCUG00000013534/ENSOCUG00000010078/ENSOCUG00000016280/ENSOCUG00000009526/ENSOCUG00000004418/ENSOCUG00000013369/ENSOCUG00000009363/ENSOCUG00000009736/ENSOCUG00000008781/ENSOCUG00000011124/ENSOCUG00000025012/ENSOCUG00000017878/ENSOCUG00000023896/ENSOCUG00000003209/ENSOCUG00000012881/ENSOCUG00000002455/ENSOCUG00000022649/ENSOCUG00000000325/ENSOCUG00000009598/…	6	ENSOCUG00000017666/ENSOCUG00000013147/ENSOCUG00000001489/ENSOCUG00000008274/ENSOCUG00000013396/ENSOCUG00000007719
BP	GO:0050994	regulation of lipid catabolic process	6/679	25/11515	0.00277174	0.163529	ENSOCUG00000000651/ENSOCUG00000011346/ENSOCUG00000010300/ENSOCUG00000011380/ENSOCUG00000006495/ENSOCUG00000007719	LDLR/SORL1/LGALS12/CIDEA/ABHD5/PDE3B	6	2	ENSOCUG00000000651/ENSOCUG00000006495	4	ENSOCUG00000011346/ENSOCUG00000010300/ENSOCUG00000011380/ENSOCUG00000007719
BP	GO:1901343	negative regulation of vasculature development	11/679	71/11515	0.00277245	0.163529	ENSOCUG00000016280/ENSOCUG00000009526/ENSOCUG00000004418/ENSOCUG00000025012/ENSOCUG00000023896/ENSOCUG00000017666/ENSOCUG00000002455/ENSOCUG00000013147/ENSOCUG00000003792/ENSOCUG00000010756/ENSOCUG00000007719	CXCL10/VASH1/CREB3L1/ANGPT4/E2F2/TEK/STAT1/MECP2/THBS1/DLL4/PDE3B	11	8	ENSOCUG00000016280/ENSOCUG00000009526/ENSOCUG00000004418/ENSOCUG00000025012/ENSOCUG00000023896/ENSOCUG00000002455/ENSOCUG00000003792/ENSOCUG00000010756	3	ENSOCUG00000017666/ENSOCUG00000013147/ENSOCUG00000007719
BP	GO:0008610	lipid biosynthetic process	30/679	298/11515	0.00287565	0.16688	ENSOCUG00000000651/ENSOCUG00000009732/ENSOCUG00000003071/ENSOCUG00000037754/ENSOCUG00000029219/ENSOCUG00000016771/ENSOCUG00000007866/ENSOCUG00000013967/ENSOCUG00000003569/ENSOCUG00000024546/ENSOCUG00000033536/ENSOCUG00000008060/ENSOCUG00000028091/ENSOCUG00000015771/ENSOCUG00000003769/ENSOCUG00000026248/ENSOCUG00000012071/ENSOCUG00000005896/ENSOCUG00000001489/ENSOCUG00000001105/ENSOCUG00000011468/…	LDLR/NR1D1/LPIN1/HSD3B7/DHH/PTGS2/G6PD/MVK/HMGCS1/-/FDPS/SDR42E2/THNSL2/SQLE/MSMO1/GAL3ST4/GPAT3/INPP4B/ADGRF5/PLA2G1B/RDH8/HMGCR/CYP27A1/PROX1/ABHD5/EDN1/ATM/LEP/ELOVL6/PLCG2	30	19	ENSOCUG00000000651/ENSOCUG00000009732/ENSOCUG00000003071/ENSOCUG00000037754/ENSOCUG00000029219/ENSOCUG00000016771/ENSOCUG00000007866/ENSOCUG00000013967/ENSOCUG00000003569/ENSOCUG00000033536/ENSOCUG00000008060/ENSOCUG00000015771/ENSOCUG00000003769/ENSOCUG00000026248/ENSOCUG00000001105/ENSOCUG00000017427/ENSOCUG00000006495/ENSOCUG00000010189/ENSOCUG00000013105	11	ENSOCUG00000024546/ENSOCUG00000028091/ENSOCUG00000012071/ENSOCUG00000005896/ENSOCUG00000001489/ENSOCUG00000011468/ENSOCUG00000003377/ENSOCUG00000008274/ENSOCUG00000013396/ENSOCUG00000014663/ENSOCUG00000013069
BP	GO:0051209	release of sequestered calcium ion into cytosol	10/679	62/11515	0.00315118	0.176786	ENSOCUG00000010078/ENSOCUG00000016280/ENSOCUG00000011459/ENSOCUG00000012632/ENSOCUG00000022794/ENSOCUG00000009959/ENSOCUG00000026150/ENSOCUG00000012952/ENSOCUG00000010618/ENSOCUG00000013105	GPER1/CXCL10/RYR3/ERO1A/F2R/CASQ1/CD19/-/ANK2/PLCG2	10	8	ENSOCUG00000010078/ENSOCUG00000016280/ENSOCUG00000011459/ENSOCUG00000022794/ENSOCUG00000009959/ENSOCUG00000012952/ENSOCUG00000010618/ENSOCUG00000013105	2	ENSOCUG00000012632/ENSOCUG00000026150
BP	GO:0051283	negative regulation of sequestering of calcium ion	10/679	62/11515	0.00315118	0.176786	ENSOCUG00000010078/ENSOCUG00000016280/ENSOCUG00000011459/ENSOCUG00000012632/ENSOCUG00000022794/ENSOCUG00000009959/ENSOCUG00000026150/ENSOCUG00000012952/ENSOCUG00000010618/ENSOCUG00000013105	GPER1/CXCL10/RYR3/ERO1A/F2R/CASQ1/CD19/-/ANK2/PLCG2	10	8	ENSOCUG00000010078/ENSOCUG00000016280/ENSOCUG00000011459/ENSOCUG00000022794/ENSOCUG00000009959/ENSOCUG00000012952/ENSOCUG00000010618/ENSOCUG00000013105	2	ENSOCUG00000012632/ENSOCUG00000026150
BP	GO:0051341	regulation of oxidoreductase activity	7/679	34/11515	0.00319375	0.176786	ENSOCUG00000016511/ENSOCUG00000027507/ENSOCUG00000021696/ENSOCUG00000013823/ENSOCUG00000024433/ENSOCUG00000013396/ENSOCUG00000010189	PARK7/VDR/POR/CCS/FCER2/EDN1/LEP	7	3	ENSOCUG00000027507/ENSOCUG00000021696/ENSOCUG00000010189	4	ENSOCUG00000016511/ENSOCUG00000013823/ENSOCUG00000024433/ENSOCUG00000013396
BP	GO:0097190	apoptotic signaling pathway	32/679	327/11515	0.00329797	0.17979	ENSOCUG00000009566/ENSOCUG00000008499/ENSOCUG00000010013/ENSOCUG00000016771/ENSOCUG00000010146/ENSOCUG00000017688/ENSOCUG00000004023/ENSOCUG00000010300/ENSOCUG00000023896/ENSOCUG00000010011/ENSOCUG00000004239/ENSOCUG00000016772/ENSOCUG00000008632/ENSOCUG00000016047/ENSOCUG00000002658/ENSOCUG00000003544/ENSOCUG00000021002/ENSOCUG00000012632/ENSOCUG00000016511/ENSOCUG00000022049/ENSOCUG00000022141/…	S100A8/FGF10/NOL3/PTGS2/TNFRSF1A/PEA15/G0S2/LGALS12/E2F2/LMNA/HYOU1/DDIT4/S100A9/CASP9/EYA2/MAL/LCN2/ERO1A/PARK7/SHISA5/SLC35F6/THBS1/ELL3/UNC5B/AIFM1/TNFAIP3/HELLS/NOG/NCK1/-/ATM/ZNF385A	32	19	ENSOCUG00000008499/ENSOCUG00000010013/ENSOCUG00000016771/ENSOCUG00000010146/ENSOCUG00000017688/ENSOCUG00000023896/ENSOCUG00000010011/ENSOCUG00000004239/ENSOCUG00000016047/ENSOCUG00000002658/ENSOCUG00000022049/ENSOCUG00000022141/ENSOCUG00000003792/ENSOCUG00000006943/ENSOCUG00000026731/ENSOCUG00000010678/ENSOCUG00000007723/novel.1195/ENSOCUG00000010747	13	ENSOCUG00000009566/ENSOCUG00000004023/ENSOCUG00000010300/ENSOCUG00000016772/ENSOCUG00000008632/ENSOCUG00000003544/ENSOCUG00000021002/ENSOCUG00000012632/ENSOCUG00000016511/ENSOCUG00000001158/ENSOCUG00000002920/ENSOCUG00000002310/ENSOCUG00000014663
BP	GO:0055074	calcium ion homeostasis	20/679	175/11515	0.00338762	0.18192	ENSOCUG00000024738/ENSOCUG00000010078/ENSOCUG00000016280/ENSOCUG00000026842/ENSOCUG00000011459/ENSOCUG00000015784/ENSOCUG00000007985/ENSOCUG00000012632/ENSOCUG00000007941/ENSOCUG00000022794/ENSOCUG00000009959/ENSOCUG00000015141/ENSOCUG00000026150/ENSOCUG00000012952/ENSOCUG00000010618/ENSOCUG00000013396/ENSOCUG00000002865/ENSOCUG00000012552/ENSOCUG00000016763/ENSOCUG00000013105	CXCL13/GPER1/CXCL10/LPAR1/RYR3/FYN/STC2/ERO1A/MS4A1/F2R/CASQ1/ADCY5/CD19/-/ANK2/EDN1/C19orf12/SLC10A7/CIB2/PLCG2	20	12	ENSOCUG00000010078/ENSOCUG00000016280/ENSOCUG00000026842/ENSOCUG00000011459/ENSOCUG00000015784/ENSOCUG00000007985/ENSOCUG00000022794/ENSOCUG00000009959/ENSOCUG00000015141/ENSOCUG00000012952/ENSOCUG00000010618/ENSOCUG00000013105	8	ENSOCUG00000024738/ENSOCUG00000012632/ENSOCUG00000007941/ENSOCUG00000026150/ENSOCUG00000013396/ENSOCUG00000002865/ENSOCUG00000012552/ENSOCUG00000016763
BP	GO:0051282	regulation of sequestering of calcium ion	10/679	63/11515	0.00355287	0.187989	ENSOCUG00000010078/ENSOCUG00000016280/ENSOCUG00000011459/ENSOCUG00000012632/ENSOCUG00000022794/ENSOCUG00000009959/ENSOCUG00000026150/ENSOCUG00000012952/ENSOCUG00000010618/ENSOCUG00000013105	GPER1/CXCL10/RYR3/ERO1A/F2R/CASQ1/CD19/-/ANK2/PLCG2	10	8	ENSOCUG00000010078/ENSOCUG00000016280/ENSOCUG00000011459/ENSOCUG00000022794/ENSOCUG00000009959/ENSOCUG00000012952/ENSOCUG00000010618/ENSOCUG00000013105	2	ENSOCUG00000012632/ENSOCUG00000026150
BP	GO:0050769	positive regulation of neurogenesis	21/679	189/11515	0.00380099	0.188433	ENSOCUG00000022514/ENSOCUG00000017924/ENSOCUG00000025029/ENSOCUG00000001937/ENSOCUG00000026152/ENSOCUG00000007225/ENSOCUG00000009363/ENSOCUG00000009736/ENSOCUG00000027183/ENSOCUG00000008285/ENSOCUG00000025224/ENSOCUG00000015784/ENSOCUG00000009484/ENSOCUG00000026378/ENSOCUG00000003766/ENSOCUG00000000249/ENSOCUG00000001158/ENSOCUG00000017537/ENSOCUG00000011141/ENSOCUG00000007723/ENSOCUG00000008274	SYT2/MME/CSF1/ARHGEF2/DBN1/CRABP2/HES1/NTRK2/NTN1/NEGR1/LIMK1/FYN/ECT2/GDPD5/DPYSL3/SMARCD3/ELL3/NSMF/RET/NCK1/PROX1	21	18	ENSOCUG00000022514/ENSOCUG00000017924/ENSOCUG00000025029/ENSOCUG00000001937/ENSOCUG00000026152/ENSOCUG00000007225/ENSOCUG00000009363/ENSOCUG00000009736/ENSOCUG00000027183/ENSOCUG00000008285/ENSOCUG00000025224/ENSOCUG00000015784/ENSOCUG00000009484/ENSOCUG00000026378/ENSOCUG00000003766/ENSOCUG00000000249/ENSOCUG00000011141/ENSOCUG00000007723	3	ENSOCUG00000001158/ENSOCUG00000017537/ENSOCUG00000008274
BP	GO:0032103	positive regulation of response to external stimulus	18/679	153/11515	0.00388819	0.188433	ENSOCUG00000000651/ENSOCUG00000024738/ENSOCUG00000009566/ENSOCUG00000008499/ENSOCUG00000025029/ENSOCUG00000010474/ENSOCUG00000016280/ENSOCUG00000016771/ENSOCUG00000010146/ENSOCUG00000011124/ENSOCUG00000008632/ENSOCUG00000016511/ENSOCUG00000003792/ENSOCUG00000007362/ENSOCUG00000012952/ENSOCUG00000014135/ENSOCUG00000005737/ENSOCUG00000033801	LDLR/CXCL13/S100A8/FGF10/CSF1/ADAM17/CXCL10/PTGS2/TNFRSF1A/FGF18/S100A9/PARK7/THBS1/PRKCA/-/SUCNR1/LGMN/LRSAM1	18	13	ENSOCUG00000000651/ENSOCUG00000008499/ENSOCUG00000025029/ENSOCUG00000010474/ENSOCUG00000016280/ENSOCUG00000016771/ENSOCUG00000010146/ENSOCUG00000011124/ENSOCUG00000003792/ENSOCUG00000007362/ENSOCUG00000012952/ENSOCUG00000005737/ENSOCUG00000033801	5	ENSOCUG00000024738/ENSOCUG00000009566/ENSOCUG00000008632/ENSOCUG00000016511/ENSOCUG00000014135
BP	GO:0051208	sequestering of calcium ion	10/679	64/11515	0.00399414	0.188433	ENSOCUG00000010078/ENSOCUG00000016280/ENSOCUG00000011459/ENSOCUG00000012632/ENSOCUG00000022794/ENSOCUG00000009959/ENSOCUG00000026150/ENSOCUG00000012952/ENSOCUG00000010618/ENSOCUG00000013105	GPER1/CXCL10/RYR3/ERO1A/F2R/CASQ1/CD19/-/ANK2/PLCG2	10	8	ENSOCUG00000010078/ENSOCUG00000016280/ENSOCUG00000011459/ENSOCUG00000022794/ENSOCUG00000009959/ENSOCUG00000012952/ENSOCUG00000010618/ENSOCUG00000013105	2	ENSOCUG00000012632/ENSOCUG00000026150
BP	GO:0070482	response to oxygen levels	14/679	107/11515	0.00400546	0.188433	ENSOCUG00000010474/ENSOCUG00000010013/ENSOCUG00000016771/ENSOCUG00000001216/ENSOCUG00000025012/ENSOCUG00000010011/ENSOCUG00000004239/ENSOCUG00000016772/ENSOCUG00000005249/ENSOCUG00000016394/ENSOCUG00000009967/ENSOCUG00000013147/ENSOCUG00000013396/ENSOCUG00000007960	ADAM17/NOL3/PTGS2/ADAM8/ANGPT4/LMNA/HYOU1/DDIT4/DDAH1/NDRG1/PLAT/MECP2/EDN1/PLOD1	14	10	ENSOCUG00000010474/ENSOCUG00000010013/ENSOCUG00000016771/ENSOCUG00000025012/ENSOCUG00000010011/ENSOCUG00000004239/ENSOCUG00000005249/ENSOCUG00000016394/ENSOCUG00000009967/ENSOCUG00000007960	4	ENSOCUG00000001216/ENSOCUG00000016772/ENSOCUG00000013147/ENSOCUG00000013396
BP	GO:0033002	muscle cell proliferation	12/679	85/11515	0.00401225	0.188433	ENSOCUG00000010078/ENSOCUG00000026915/ENSOCUG00000002455/ENSOCUG00000022649/ENSOCUG00000012028/ENSOCUG00000024295/ENSOCUG00000003792/ENSOCUG00000016362/ENSOCUG00000002310/ENSOCUG00000010678/ENSOCUG00000013396/ENSOCUG00000008056	GPER1/PTGIR/STAT1/APLN/PIM1/TRIB1/THBS1/ADAMTS1/TNFAIP3/NOG/EDN1/LDLRAP1	12	10	ENSOCUG00000010078/ENSOCUG00000026915/ENSOCUG00000002455/ENSOCUG00000022649/ENSOCUG00000012028/ENSOCUG00000024295/ENSOCUG00000003792/ENSOCUG00000016362/ENSOCUG00000010678/ENSOCUG00000008056	2	ENSOCUG00000002310/ENSOCUG00000013396
BP	GO:0030262	apoptotic nuclear changes	4/679	12/11515	0.00405216	0.188433	ENSOCUG00000002814/ENSOCUG00000002920/ENSOCUG00000011380/ENSOCUG00000009208	TOP2A/AIFM1/CIDEA/ACVR1C	4	1	ENSOCUG00000002814	3	ENSOCUG00000002920/ENSOCUG00000011380/ENSOCUG00000009208
BP	GO:0045686	negative regulation of glial cell differentiation	4/679	12/11515	0.00405216	0.188433	ENSOCUG00000000651/ENSOCUG00000009732/ENSOCUG00000009363/ENSOCUG00000010678	LDLR/NR1D1/HES1/NOG	4	4	ENSOCUG00000000651/ENSOCUG00000009732/ENSOCUG00000009363/ENSOCUG00000010678	0
BP	GO:2001026	regulation of endothelial cell chemotaxis	4/679	12/11515	0.00405216	0.188433	ENSOCUG00000024738/ENSOCUG00000011124/ENSOCUG00000003792/ENSOCUG00000005737	CXCL13/FGF18/THBS1/LGMN	4	3	ENSOCUG00000011124/ENSOCUG00000003792/ENSOCUG00000005737	1	ENSOCUG00000024738
BP	GO:0043537	negative regulation of blood vessel endothelial cell migration	5/679	19/11515	0.00408571	0.188433	ENSOCUG00000009526/ENSOCUG00000025012/ENSOCUG00000013147/ENSOCUG00000003792/ENSOCUG00000010756	VASH1/ANGPT4/MECP2/THBS1/DLL4	5	4	ENSOCUG00000009526/ENSOCUG00000025012/ENSOCUG00000003792/ENSOCUG00000010756	1	ENSOCUG00000013147
BP	GO:0051281	positive regulation of release of sequestered calcium ion into cytosol	5/679	19/11515	0.00408571	0.188433	ENSOCUG00000010078/ENSOCUG00000016280/ENSOCUG00000022794/ENSOCUG00000009959/ENSOCUG00000026150	GPER1/CXCL10/F2R/CASQ1/CD19	5	4	ENSOCUG00000010078/ENSOCUG00000016280/ENSOCUG00000022794/ENSOCUG00000009959	1	ENSOCUG00000026150
BP	GO:0010596	negative regulation of endothelial cell migration	6/679	27/11515	0.00418973	0.188433	ENSOCUG00000024738/ENSOCUG00000009526/ENSOCUG00000025012/ENSOCUG00000013147/ENSOCUG00000003792/ENSOCUG00000010756	CXCL13/VASH1/ANGPT4/MECP2/THBS1/DLL4	6	4	ENSOCUG00000009526/ENSOCUG00000025012/ENSOCUG00000003792/ENSOCUG00000010756	2	ENSOCUG00000024738/ENSOCUG00000013147
BP	GO:0032720	negative regulation of tumor necrosis factor production	6/679	27/11515	0.00418973	0.188433	ENSOCUG00000016651/ENSOCUG00000016252/ENSOCUG00000002310/ENSOCUG00000015065/ENSOCUG00000011380/ENSOCUG00000028059	AXL/VSIR/TNFAIP3/NFKBIL1/CIDEA/NLRC3	6	3	ENSOCUG00000016651/ENSOCUG00000016252/ENSOCUG00000028059	3	ENSOCUG00000002310/ENSOCUG00000015065/ENSOCUG00000011380
BP	GO:0060284	regulation of cell development	37/679	400/11515	0.004289	0.190516	ENSOCUG00000022514/ENSOCUG00000000651/ENSOCUG00000017924/ENSOCUG00000009732/ENSOCUG00000009677/ENSOCUG00000025029/ENSOCUG00000001937/ENSOCUG00000026842/ENSOCUG00000026152/ENSOCUG00000007225/ENSOCUG00000009363/ENSOCUG00000009736/ENSOCUG00000016002/ENSOCUG00000011346/ENSOCUG00000010146/ENSOCUG00000027183/ENSOCUG00000008285/ENSOCUG00000025224/ENSOCUG00000005509/ENSOCUG00000010371/ENSOCUG00000015784/…	SYT2/LDLR/MME/NR1D1/MYADM/CSF1/ARHGEF2/LPAR1/DBN1/CRABP2/HES1/NTRK2/DPYSL2/SORL1/TNFRSF1A/NTN1/NEGR1/LIMK1/LMX1A/FRZB/FYN/ECT2/GDPD5/DPYSL3/TRIB1/ITGB3/SMARCD3/S1PR3/ELL3/NSMF/DLL4/PTPN9/RET/NOG/NCK1/PROX1/EDN1	37	31	ENSOCUG00000022514/ENSOCUG00000000651/ENSOCUG00000017924/ENSOCUG00000009732/ENSOCUG00000009677/ENSOCUG00000025029/ENSOCUG00000001937/ENSOCUG00000026842/ENSOCUG00000026152/ENSOCUG00000007225/ENSOCUG00000009363/ENSOCUG00000009736/ENSOCUG00000016002/ENSOCUG00000010146/ENSOCUG00000027183/ENSOCUG00000008285/ENSOCUG00000025224/ENSOCUG00000005509/ENSOCUG00000015784/ENSOCUG00000009484/ENSOCUG00000026378/…	6	ENSOCUG00000011346/ENSOCUG00000010371/ENSOCUG00000001158/ENSOCUG00000017537/ENSOCUG00000008274/ENSOCUG00000013396
BP	GO:0001936	regulation of endothelial cell proliferation	10/679	65/11515	0.00447761	0.196469	ENSOCUG00000010474/ENSOCUG00000009526/ENSOCUG00000002455/ENSOCUG00000022649/ENSOCUG00000003792/ENSOCUG00000021710/ENSOCUG00000007362/ENSOCUG00000010756/ENSOCUG00000008274/ENSOCUG00000010189	ADAM17/VASH1/STAT1/APLN/THBS1/CCL2/PRKCA/DLL4/PROX1/LEP	10	9	ENSOCUG00000010474/ENSOCUG00000009526/ENSOCUG00000002455/ENSOCUG00000022649/ENSOCUG00000003792/ENSOCUG00000021710/ENSOCUG00000007362/ENSOCUG00000010756/ENSOCUG00000010189	1	ENSOCUG00000008274
BP	GO:0045765	regulation of angiogenesis	19/679	168/11515	0.00474215	0.205569	ENSOCUG00000013534/ENSOCUG00000016280/ENSOCUG00000009526/ENSOCUG00000004418/ENSOCUG00000013369/ENSOCUG00000008781/ENSOCUG00000011124/ENSOCUG00000025012/ENSOCUG00000017878/ENSOCUG00000023896/ENSOCUG00000003209/ENSOCUG00000017666/ENSOCUG00000002455/ENSOCUG00000013147/ENSOCUG00000003792/ENSOCUG00000007362/ENSOCUG00000010756/ENSOCUG00000007719/ENSOCUG00000010189	ENPP2/CXCL10/VASH1/CREB3L1/ITGA5/ADAM12/FGF18/ANGPT4/ANXA3/E2F2/CCBE1/TEK/STAT1/MECP2/THBS1/PRKCA/DLL4/PDE3B/LEP	19	16	ENSOCUG00000013534/ENSOCUG00000016280/ENSOCUG00000009526/ENSOCUG00000004418/ENSOCUG00000013369/ENSOCUG00000008781/ENSOCUG00000011124/ENSOCUG00000025012/ENSOCUG00000017878/ENSOCUG00000023896/ENSOCUG00000003209/ENSOCUG00000002455/ENSOCUG00000003792/ENSOCUG00000007362/ENSOCUG00000010756/ENSOCUG00000010189	3	ENSOCUG00000017666/ENSOCUG00000013147/ENSOCUG00000007719
BP	GO:0098542	defense response to other organism	20/679	181/11515	0.00496934	0.207323	ENSOCUG00000024738/ENSOCUG00000004197/ENSOCUG00000027981/ENSOCUG00000010474/ENSOCUG00000005445/ENSOCUG00000027849/ENSOCUG00000016280/ENSOCUG00000008023/ENSOCUG00000010146/ENSOCUG00000017878/ENSOCUG00000016772/ENSOCUG00000002455/ENSOCUG00000021002/ENSOCUG00000015823/ENSOCUG00000013675/ENSOCUG00000002863/ENSOCUG00000001105/ENSOCUG00000033801/ENSOCUG00000012157/ENSOCUG00000029328	CXCL13/-/ISG15/ADAM17/-/OAS3/CXCL10/ABCC9/TNFRSF1A/ANXA3/DDIT4/STAT1/LCN2/OAS2/FGL2/IFIH1/PLA2G1B/LRSAM1/RSAD2/OASL	20	17	ENSOCUG00000004197/ENSOCUG00000027981/ENSOCUG00000010474/ENSOCUG00000005445/ENSOCUG00000027849/ENSOCUG00000016280/ENSOCUG00000008023/ENSOCUG00000010146/ENSOCUG00000017878/ENSOCUG00000002455/ENSOCUG00000015823/ENSOCUG00000013675/ENSOCUG00000002863/ENSOCUG00000001105/ENSOCUG00000033801/ENSOCUG00000012157/ENSOCUG00000029328	3	ENSOCUG00000024738/ENSOCUG00000016772/ENSOCUG00000021002
BP	GO:0055065	metal ion homeostasis	26/679	257/11515	0.00497815	0.207323	ENSOCUG00000024738/ENSOCUG00000010078/ENSOCUG00000016280/ENSOCUG00000007617/ENSOCUG00000026842/ENSOCUG00000011459/ENSOCUG00000015784/ENSOCUG00000007985/ENSOCUG00000021002/ENSOCUG00000027575/ENSOCUG00000012632/ENSOCUG00000007941/ENSOCUG00000022794/ENSOCUG00000009959/ENSOCUG00000015141/ENSOCUG00000005557/ENSOCUG00000026150/ENSOCUG00000012952/ENSOCUG00000010618/ENSOCUG00000008681/ENSOCUG00000013396/…	CXCL13/GPER1/CXCL10/TF/LPAR1/RYR3/FYN/STC2/LCN2/KCNH2/ERO1A/MS4A1/F2R/CASQ1/ADCY5/SLC39A13/CD19/-/ANK2/SLC39A14/EDN1/SCARA5/C19orf12/SLC10A7/CIB2/PLCG2	26	17	ENSOCUG00000010078/ENSOCUG00000016280/ENSOCUG00000007617/ENSOCUG00000026842/ENSOCUG00000011459/ENSOCUG00000015784/ENSOCUG00000007985/ENSOCUG00000027575/ENSOCUG00000022794/ENSOCUG00000009959/ENSOCUG00000015141/ENSOCUG00000005557/ENSOCUG00000012952/ENSOCUG00000010618/ENSOCUG00000008681/ENSOCUG00000026532/ENSOCUG00000013105	9	ENSOCUG00000024738/ENSOCUG00000021002/ENSOCUG00000012632/ENSOCUG00000007941/ENSOCUG00000026150/ENSOCUG00000013396/ENSOCUG00000002865/ENSOCUG00000012552/ENSOCUG00000016763
BP	GO:1903556	negative regulation of tumor necrosis factor superfamily cytokine production	6/679	28/11515	0.00507152	0.207323	ENSOCUG00000016651/ENSOCUG00000016252/ENSOCUG00000002310/ENSOCUG00000015065/ENSOCUG00000011380/ENSOCUG00000028059	AXL/VSIR/TNFAIP3/NFKBIL1/CIDEA/NLRC3	6	3	ENSOCUG00000016651/ENSOCUG00000016252/ENSOCUG00000028059	3	ENSOCUG00000002310/ENSOCUG00000015065/ENSOCUG00000011380
BP	GO:0070670	response to interleukin-4	5/679	20/11515	0.00518735	0.207323	ENSOCUG00000015924/ENSOCUG00000003418/ENSOCUG00000011636/ENSOCUG00000012952/ENSOCUG00000027812	MCM2/PARP14/HSPA5/-/TUBA1B	5	5	ENSOCUG00000015924/ENSOCUG00000003418/ENSOCUG00000011636/ENSOCUG00000012952/ENSOCUG00000027812	0
BP	GO:0071353	cellular response to interleukin-4	5/679	20/11515	0.00518735	0.207323	ENSOCUG00000015924/ENSOCUG00000003418/ENSOCUG00000011636/ENSOCUG00000012952/ENSOCUG00000027812	MCM2/PARP14/HSPA5/-/TUBA1B	5	5	ENSOCUG00000015924/ENSOCUG00000003418/ENSOCUG00000011636/ENSOCUG00000012952/ENSOCUG00000027812	0
BP	GO:2000406	positive regulation of T cell migration	5/679	20/11515	0.00518735	0.207323	ENSOCUG00000024738/ENSOCUG00000010474/ENSOCUG00000016280/ENSOCUG00000005579/ENSOCUG00000012952	CXCL13/ADAM17/CXCL10/ITGB3/-	5	4	ENSOCUG00000010474/ENSOCUG00000016280/ENSOCUG00000005579/ENSOCUG00000012952	1	ENSOCUG00000024738
BP	GO:0007584	response to nutrient	7/679	37/11515	0.00524357	0.207323	ENSOCUG00000011482/ENSOCUG00000017432/ENSOCUG00000002455/ENSOCUG00000012028/ENSOCUG00000027507/ENSOCUG00000017737/ENSOCUG00000016763	POSTN/SELL/STAT1/PIM1/VDR/P2RX2/CIB2	7	4	ENSOCUG00000011482/ENSOCUG00000002455/ENSOCUG00000012028/ENSOCUG00000027507	3	ENSOCUG00000017432/ENSOCUG00000017737/ENSOCUG00000016763
BP	GO:1900182	positive regulation of protein localization to nucleus	7/679	37/11515	0.00524357	0.207323	ENSOCUG00000012971/ENSOCUG00000015784/ENSOCUG00000002858/ENSOCUG00000009484/ENSOCUG00000016511/ENSOCUG00000000793/ENSOCUG00000010189	GLIS2/FYN/CDK1/ECT2/PARK7/CHP2/LEP	7	5	ENSOCUG00000012971/ENSOCUG00000015784/ENSOCUG00000002858/ENSOCUG00000009484/ENSOCUG00000010189	2	ENSOCUG00000016511/ENSOCUG00000000793
BP	GO:0045444	fat cell differentiation	15/679	122/11515	0.00534102	0.20888	ENSOCUG00000008499/ENSOCUG00000009732/ENSOCUG00000016771/ENSOCUG00000009363/ENSOCUG00000010300/ENSOCUG00000011746/ENSOCUG00000010371/ENSOCUG00000013750/ENSOCUG00000012632/ENSOCUG00000025121/ENSOCUG00000001489/ENSOCUG00000014245/ENSOCUG00000010189/ENSOCUG00000015555/ENSOCUG00000010747	FGF10/NR1D1/PTGS2/HES1/LGALS12/NR4A1/FRZB/WWTR1/ERO1A/ALDH6A1/ADGRF5/METRNL/LEP/TTC8/ZNF385A	15	10	ENSOCUG00000008499/ENSOCUG00000009732/ENSOCUG00000016771/ENSOCUG00000009363/ENSOCUG00000011746/ENSOCUG00000013750/ENSOCUG00000014245/ENSOCUG00000010189/ENSOCUG00000015555/ENSOCUG00000010747	5	ENSOCUG00000010300/ENSOCUG00000010371/ENSOCUG00000012632/ENSOCUG00000025121/ENSOCUG00000001489
BP	GO:0030902	hindbrain development	10/679	67/11515	0.00558205	0.211318	ENSOCUG00000009363/ENSOCUG00000005509/ENSOCUG00000000532/ENSOCUG00000008866/ENSOCUG00000011636/ENSOCUG00000013147/ENSOCUG00000013627/ENSOCUG00000016624/ENSOCUG00000010678/ENSOCUG00000008274	HES1/LMX1A/WLS/PSMG1/HSPA5/MECP2/UQCRQ/MYH10/NOG/PROX1	10	6	ENSOCUG00000009363/ENSOCUG00000005509/ENSOCUG00000000532/ENSOCUG00000011636/ENSOCUG00000016624/ENSOCUG00000010678	4	ENSOCUG00000008866/ENSOCUG00000013147/ENSOCUG00000013627/ENSOCUG00000008274
BP	GO:0006921	cellular component disassembly involved in execution phase of apoptosis	4/679	13/11515	0.00558306	0.211318	ENSOCUG00000002814/ENSOCUG00000002920/ENSOCUG00000011380/ENSOCUG00000009208	TOP2A/AIFM1/CIDEA/ACVR1C	4	1	ENSOCUG00000002814	3	ENSOCUG00000002920/ENSOCUG00000011380/ENSOCUG00000009208
BP	GO:1901342	regulation of vasculature development	20/679	183/11515	0.00561574	0.211318	ENSOCUG00000013534/ENSOCUG00000010078/ENSOCUG00000016280/ENSOCUG00000009526/ENSOCUG00000004418/ENSOCUG00000013369/ENSOCUG00000008781/ENSOCUG00000011124/ENSOCUG00000025012/ENSOCUG00000017878/ENSOCUG00000023896/ENSOCUG00000003209/ENSOCUG00000017666/ENSOCUG00000002455/ENSOCUG00000013147/ENSOCUG00000003792/ENSOCUG00000007362/ENSOCUG00000010756/ENSOCUG00000007719/ENSOCUG00000010189	ENPP2/GPER1/CXCL10/VASH1/CREB3L1/ITGA5/ADAM12/FGF18/ANGPT4/ANXA3/E2F2/CCBE1/TEK/STAT1/MECP2/THBS1/PRKCA/DLL4/PDE3B/LEP	20	17	ENSOCUG00000013534/ENSOCUG00000010078/ENSOCUG00000016280/ENSOCUG00000009526/ENSOCUG00000004418/ENSOCUG00000013369/ENSOCUG00000008781/ENSOCUG00000011124/ENSOCUG00000025012/ENSOCUG00000017878/ENSOCUG00000023896/ENSOCUG00000003209/ENSOCUG00000002455/ENSOCUG00000003792/ENSOCUG00000007362/ENSOCUG00000010756/ENSOCUG00000010189	3	ENSOCUG00000017666/ENSOCUG00000013147/ENSOCUG00000007719
BP	GO:0044242	cellular lipid catabolic process	13/679	100/11515	0.00575706	0.211318	ENSOCUG00000000651/ENSOCUG00000003071/ENSOCUG00000013534/ENSOCUG00000012783/ENSOCUG00000011346/ENSOCUG00000006739/ENSOCUG00000009979/ENSOCUG00000000765/ENSOCUG00000006495/ENSOCUG00000000473/ENSOCUG00000010189/ENSOCUG00000022723/ENSOCUG00000013105	LDLR/LPIN1/ENPP2/DAGLA/SORL1/NAGA/DDHD2/HACL1/ABHD5/ECHS1/LEP/ACAD11/PLCG2	13	9	ENSOCUG00000000651/ENSOCUG00000003071/ENSOCUG00000013534/ENSOCUG00000012783/ENSOCUG00000006739/ENSOCUG00000009979/ENSOCUG00000006495/ENSOCUG00000010189/ENSOCUG00000013105	4	ENSOCUG00000011346/ENSOCUG00000000765/ENSOCUG00000000473/ENSOCUG00000022723
BP	GO:0072676	lymphocyte migration	9/679	57/11515	0.00576525	0.211318	ENSOCUG00000024738/ENSOCUG00000014777/ENSOCUG00000010474/ENSOCUG00000037754/ENSOCUG00000016280/ENSOCUG00000005579/ENSOCUG00000021710/ENSOCUG00000027827/ENSOCUG00000012952	CXCL13/PADI2/ADAM17/HSD3B7/CXCL10/ITGB3/CCL2/-/-	9	7	ENSOCUG00000010474/ENSOCUG00000037754/ENSOCUG00000016280/ENSOCUG00000005579/ENSOCUG00000021710/ENSOCUG00000027827/ENSOCUG00000012952	2	ENSOCUG00000024738/ENSOCUG00000014777
BP	GO:0030003	cellular cation homeostasis	25/679	247/11515	0.00578543	0.211318	ENSOCUG00000024738/ENSOCUG00000010078/ENSOCUG00000016280/ENSOCUG00000007617/ENSOCUG00000026842/ENSOCUG00000011459/ENSOCUG00000015784/ENSOCUG00000007985/ENSOCUG00000021002/ENSOCUG00000012632/ENSOCUG00000007941/ENSOCUG00000022794/ENSOCUG00000009959/ENSOCUG00000015141/ENSOCUG00000005557/ENSOCUG00000026150/ENSOCUG00000012952/ENSOCUG00000010618/ENSOCUG00000008681/ENSOCUG00000013396/ENSOCUG00000026532/…	CXCL13/GPER1/CXCL10/TF/LPAR1/RYR3/FYN/STC2/LCN2/ERO1A/MS4A1/F2R/CASQ1/ADCY5/SLC39A13/CD19/-/ANK2/SLC39A14/EDN1/SCARA5/C19orf12/SLC10A7/CIB2/PLCG2	25	16	ENSOCUG00000010078/ENSOCUG00000016280/ENSOCUG00000007617/ENSOCUG00000026842/ENSOCUG00000011459/ENSOCUG00000015784/ENSOCUG00000007985/ENSOCUG00000022794/ENSOCUG00000009959/ENSOCUG00000015141/ENSOCUG00000005557/ENSOCUG00000012952/ENSOCUG00000010618/ENSOCUG00000008681/ENSOCUG00000026532/ENSOCUG00000013105	9	ENSOCUG00000024738/ENSOCUG00000021002/ENSOCUG00000012632/ENSOCUG00000007941/ENSOCUG00000026150/ENSOCUG00000013396/ENSOCUG00000002865/ENSOCUG00000012552/ENSOCUG00000016763
BP	GO:0045931	positive regulation of mitotic cell cycle	12/679	89/11515	0.0058455	0.211318	ENSOCUG00000008499/ENSOCUG00000010474/ENSOCUG00000013659/ENSOCUG00000009363/ENSOCUG00000002858/ENSOCUG00000000061/ENSOCUG00000013147/ENSOCUG00000016362/ENSOCUG00000007362/ENSOCUG00000005737/ENSOCUG00000012176/ENSOCUG00000013396	FGF10/ADAM17/CDC25B/HES1/CDK1/FBXO5/MECP2/ADAMTS1/PRKCA/LGMN/UBE2C/EDN1	12	10	ENSOCUG00000008499/ENSOCUG00000010474/ENSOCUG00000013659/ENSOCUG00000009363/ENSOCUG00000002858/ENSOCUG00000000061/ENSOCUG00000016362/ENSOCUG00000007362/ENSOCUG00000005737/ENSOCUG00000012176	2	ENSOCUG00000013147/ENSOCUG00000013396
BP	GO:0008285	negative regulation of cell proliferation	31/679	327/11515	0.00602518	0.211318	ENSOCUG00000015877/ENSOCUG00000008499/ENSOCUG00000021137/ENSOCUG00000010078/ENSOCUG00000009526/ENSOCUG00000009363/ENSOCUG00000026915/ENSOCUG00000010011/ENSOCUG00000005249/ENSOCUG00000010371/ENSOCUG00000002455/ENSOCUG00000022649/ENSOCUG00000023510/ENSOCUG00000024295/ENSOCUG00000016394/ENSOCUG00000022794/ENSOCUG00000032132/ENSOCUG00000027507/ENSOCUG00000003792/ENSOCUG00000021710/ENSOCUG00000006771/…	SFRP4/FGF10/SFRP5/GPER1/VASH1/HES1/PTGIR/LMNA/DDAH1/FRZB/STAT1/APLN/-/TRIB1/NDRG1/F2R/IFIT3/VDR/THBS1/CCL2/TFDP1/VSIR/DLL4/TNFAIP3/SLIT3/GDF11/NOG/PROX1/ATM/ACVR1C/TAX1BP3	31	26	ENSOCUG00000015877/ENSOCUG00000008499/ENSOCUG00000021137/ENSOCUG00000010078/ENSOCUG00000009526/ENSOCUG00000009363/ENSOCUG00000026915/ENSOCUG00000010011/ENSOCUG00000005249/ENSOCUG00000002455/ENSOCUG00000022649/ENSOCUG00000023510/ENSOCUG00000024295/ENSOCUG00000016394/ENSOCUG00000022794/ENSOCUG00000032132/ENSOCUG00000027507/ENSOCUG00000003792/ENSOCUG00000021710/ENSOCUG00000006771/ENSOCUG00000016252/…	5	ENSOCUG00000010371/ENSOCUG00000002310/ENSOCUG00000008274/ENSOCUG00000014663/ENSOCUG00000009208
BP	GO:0035904	aorta development	6/679	29/11515	0.00608211	0.211318	ENSOCUG00000009363/ENSOCUG00000009598/ENSOCUG00000010756/ENSOCUG00000016624/ENSOCUG00000008274/ENSOCUG00000010189	HES1/LTBP1/DLL4/MYH10/PROX1/LEP	6	5	ENSOCUG00000009363/ENSOCUG00000009598/ENSOCUG00000010756/ENSOCUG00000016624/ENSOCUG00000010189	1	ENSOCUG00000008274
BP	GO:0050853	B cell receptor signaling pathway	6/679	29/11515	0.00608211	0.211318	ENSOCUG00000004345/ENSOCUG00000013226/ENSOCUG00000007941/ENSOCUG00000026150/ENSOCUG00000007742/ENSOCUG00000013105	CD79B/BLK/MS4A1/CD19/CD22/PLCG2	6	1	ENSOCUG00000013105	5	ENSOCUG00000004345/ENSOCUG00000013226/ENSOCUG00000007941/ENSOCUG00000026150/ENSOCUG00000007742
BP	GO:0010633	negative regulation of epithelial cell migration	7/679	38/11515	0.00610813	0.211318	ENSOCUG00000024738/ENSOCUG00000009526/ENSOCUG00000025012/ENSOCUG00000012065/ENSOCUG00000013147/ENSOCUG00000003792/ENSOCUG00000010756	CXCL13/VASH1/ANGPT4/PTPRR/MECP2/THBS1/DLL4	7	4	ENSOCUG00000009526/ENSOCUG00000025012/ENSOCUG00000003792/ENSOCUG00000010756	3	ENSOCUG00000024738/ENSOCUG00000012065/ENSOCUG00000013147
BP	GO:2000401	regulation of lymphocyte migration	7/679	38/11515	0.00610813	0.211318	ENSOCUG00000024738/ENSOCUG00000014777/ENSOCUG00000010474/ENSOCUG00000016280/ENSOCUG00000005579/ENSOCUG00000021710/ENSOCUG00000012952	CXCL13/PADI2/ADAM17/CXCL10/ITGB3/CCL2/-	7	5	ENSOCUG00000010474/ENSOCUG00000016280/ENSOCUG00000005579/ENSOCUG00000021710/ENSOCUG00000012952	2	ENSOCUG00000024738/ENSOCUG00000014777
BP	GO:0001944	vasculature development	36/679	396/11515	0.00631636	0.216441	ENSOCUG00000000651/ENSOCUG00000008499/ENSOCUG00000013534/ENSOCUG00000010078/ENSOCUG00000016280/ENSOCUG00000009526/ENSOCUG00000004418/ENSOCUG00000013369/ENSOCUG00000009363/ENSOCUG00000009736/ENSOCUG00000008781/ENSOCUG00000011124/ENSOCUG00000025012/ENSOCUG00000017878/ENSOCUG00000023896/ENSOCUG00000003209/ENSOCUG00000017666/ENSOCUG00000012881/ENSOCUG00000002455/ENSOCUG00000022649/ENSOCUG00000000325/…	LDLR/FGF10/ENPP2/GPER1/CXCL10/VASH1/CREB3L1/ITGA5/HES1/NTRK2/ADAM12/FGF18/ANGPT4/ANXA3/E2F2/CCBE1/TEK/COL1A1/STAT1/APLN/GJA4/LTBP1/MECP2/THBS1/ADGRF5/PRKCA/DLL4/MYH10/NOG/PROX1/EDN1/TGFBI/FOXS1/PDE3B/LEP/MCAM	36	30	ENSOCUG00000000651/ENSOCUG00000008499/ENSOCUG00000013534/ENSOCUG00000010078/ENSOCUG00000016280/ENSOCUG00000009526/ENSOCUG00000004418/ENSOCUG00000013369/ENSOCUG00000009363/ENSOCUG00000009736/ENSOCUG00000008781/ENSOCUG00000011124/ENSOCUG00000025012/ENSOCUG00000017878/ENSOCUG00000023896/ENSOCUG00000003209/ENSOCUG00000012881/ENSOCUG00000002455/ENSOCUG00000022649/ENSOCUG00000000325/ENSOCUG00000009598/…	6	ENSOCUG00000017666/ENSOCUG00000013147/ENSOCUG00000001489/ENSOCUG00000008274/ENSOCUG00000013396/ENSOCUG00000007719
BP	GO:0090287	regulation of cellular response to growth factor stimulus	17/679	149/11515	0.00671503	0.227931	ENSOCUG00000024738/ENSOCUG00000015877/ENSOCUG00000008499/ENSOCUG00000021137/ENSOCUG00000010474/ENSOCUG00000004418/ENSOCUG00000009363/ENSOCUG00000011346/ENSOCUG00000011124/ENSOCUG00000003209/ENSOCUG00000022649/ENSOCUG00000011636/ENSOCUG00000009598/ENSOCUG00000003792/ENSOCUG00000017565/ENSOCUG00000010678/ENSOCUG00000011380	CXCL13/SFRP4/FGF10/SFRP5/ADAM17/CREB3L1/HES1/SORL1/FGF18/CCBE1/APLN/HSPA5/LTBP1/THBS1/KCP/NOG/CIDEA	17	14	ENSOCUG00000015877/ENSOCUG00000008499/ENSOCUG00000021137/ENSOCUG00000010474/ENSOCUG00000004418/ENSOCUG00000009363/ENSOCUG00000011124/ENSOCUG00000003209/ENSOCUG00000022649/ENSOCUG00000011636/ENSOCUG00000009598/ENSOCUG00000003792/ENSOCUG00000017565/ENSOCUG00000010678	3	ENSOCUG00000024738/ENSOCUG00000011346/ENSOCUG00000011380
BP	GO:1904427	positive regulation of calcium ion transmembrane transport	6/679	30/11515	0.00723169	0.235336	ENSOCUG00000010078/ENSOCUG00000016280/ENSOCUG00000022794/ENSOCUG00000009959/ENSOCUG00000026150/ENSOCUG00000013105	GPER1/CXCL10/F2R/CASQ1/CD19/PLCG2	6	5	ENSOCUG00000010078/ENSOCUG00000016280/ENSOCUG00000022794/ENSOCUG00000009959/ENSOCUG00000013105	1	ENSOCUG00000026150
BP	GO:0010818	T cell chemotaxis	4/679	14/11515	0.00745644	0.235336	ENSOCUG00000024738/ENSOCUG00000010474/ENSOCUG00000016280/ENSOCUG00000012952	CXCL13/ADAM17/CXCL10/-	4	3	ENSOCUG00000010474/ENSOCUG00000016280/ENSOCUG00000012952	1	ENSOCUG00000024738
BP	GO:0014014	negative regulation of gliogenesis	4/679	14/11515	0.00745644	0.235336	ENSOCUG00000000651/ENSOCUG00000009732/ENSOCUG00000009363/ENSOCUG00000010678	LDLR/NR1D1/HES1/NOG	4	4	ENSOCUG00000000651/ENSOCUG00000009732/ENSOCUG00000009363/ENSOCUG00000010678	0
BP	GO:0031664	regulation of lipopolysaccharide-mediated signaling pathway	4/679	14/11515	0.00745644	0.235336	ENSOCUG00000024295/ENSOCUG00000007362/ENSOCUG00000002310/ENSOCUG00000015065	TRIB1/PRKCA/TNFAIP3/NFKBIL1	4	2	ENSOCUG00000024295/ENSOCUG00000007362	2	ENSOCUG00000002310/ENSOCUG00000015065
BP	GO:0046461	neutral lipid catabolic process	4/679	14/11515	0.00745644	0.235336	ENSOCUG00000012783/ENSOCUG00000011346/ENSOCUG00000009979/ENSOCUG00000006495	DAGLA/SORL1/DDHD2/ABHD5	4	3	ENSOCUG00000012783/ENSOCUG00000009979/ENSOCUG00000006495	1	ENSOCUG00000011346
BP	GO:0046464	acylglycerol catabolic process	4/679	14/11515	0.00745644	0.235336	ENSOCUG00000012783/ENSOCUG00000011346/ENSOCUG00000009979/ENSOCUG00000006495	DAGLA/SORL1/DDHD2/ABHD5	4	3	ENSOCUG00000012783/ENSOCUG00000009979/ENSOCUG00000006495	1	ENSOCUG00000011346
BP	GO:0048710	regulation of astrocyte differentiation	4/679	14/11515	0.00745644	0.235336	ENSOCUG00000000651/ENSOCUG00000009732/ENSOCUG00000009363/ENSOCUG00000010678	LDLR/NR1D1/HES1/NOG	4	4	ENSOCUG00000000651/ENSOCUG00000009732/ENSOCUG00000009363/ENSOCUG00000010678	0
BP	GO:1903671	negative regulation of sprouting angiogenesis	4/679	14/11515	0.00745644	0.235336	ENSOCUG00000004418/ENSOCUG00000023896/ENSOCUG00000003792/ENSOCUG00000010756	CREB3L1/E2F2/THBS1/DLL4	4	4	ENSOCUG00000004418/ENSOCUG00000023896/ENSOCUG00000003792/ENSOCUG00000010756	0
BP	GO:0072358	cardiovascular system development	36/679	401/11515	0.00766233	0.235834	ENSOCUG00000000651/ENSOCUG00000008499/ENSOCUG00000013534/ENSOCUG00000010078/ENSOCUG00000016280/ENSOCUG00000009526/ENSOCUG00000004418/ENSOCUG00000013369/ENSOCUG00000009363/ENSOCUG00000009736/ENSOCUG00000008781/ENSOCUG00000011124/ENSOCUG00000025012/ENSOCUG00000017878/ENSOCUG00000023896/ENSOCUG00000003209/ENSOCUG00000017666/ENSOCUG00000012881/ENSOCUG00000002455/ENSOCUG00000022649/ENSOCUG00000000325/…	LDLR/FGF10/ENPP2/GPER1/CXCL10/VASH1/CREB3L1/ITGA5/HES1/NTRK2/ADAM12/FGF18/ANGPT4/ANXA3/E2F2/CCBE1/TEK/COL1A1/STAT1/APLN/GJA4/LTBP1/MECP2/THBS1/ADGRF5/PRKCA/DLL4/MYH10/NOG/PROX1/EDN1/TGFBI/FOXS1/PDE3B/LEP/MCAM	36	30	ENSOCUG00000000651/ENSOCUG00000008499/ENSOCUG00000013534/ENSOCUG00000010078/ENSOCUG00000016280/ENSOCUG00000009526/ENSOCUG00000004418/ENSOCUG00000013369/ENSOCUG00000009363/ENSOCUG00000009736/ENSOCUG00000008781/ENSOCUG00000011124/ENSOCUG00000025012/ENSOCUG00000017878/ENSOCUG00000023896/ENSOCUG00000003209/ENSOCUG00000012881/ENSOCUG00000002455/ENSOCUG00000022649/ENSOCUG00000000325/ENSOCUG00000009598/…	6	ENSOCUG00000017666/ENSOCUG00000013147/ENSOCUG00000001489/ENSOCUG00000008274/ENSOCUG00000013396/ENSOCUG00000007719
BP	GO:0048639	positive regulation of developmental growth	11/679	81/11515	0.00771641	0.235834	ENSOCUG00000022514/ENSOCUG00000025029/ENSOCUG00000007225/ENSOCUG00000027183/ENSOCUG00000025224/ENSOCUG00000012028/ENSOCUG00000005107/ENSOCUG00000008274/ENSOCUG00000013396/ENSOCUG00000021480/ENSOCUG00000010189	SYT2/CSF1/CRABP2/NTN1/LIMK1/PIM1/-/PROX1/EDN1/FOXS1/LEP	11	9	ENSOCUG00000022514/ENSOCUG00000025029/ENSOCUG00000007225/ENSOCUG00000027183/ENSOCUG00000025224/ENSOCUG00000012028/ENSOCUG00000005107/ENSOCUG00000021480/ENSOCUG00000010189	2	ENSOCUG00000008274/ENSOCUG00000013396
BP	GO:0030198	extracellular matrix organization	15/679	127/11515	0.00772255	0.235834	ENSOCUG00000011482/ENSOCUG00000016593/ENSOCUG00000010146/ENSOCUG00000029358/ENSOCUG00000012881/ENSOCUG00000010142/ENSOCUG00000003594/ENSOCUG00000012632/ENSOCUG00000005579/ENSOCUG00000037643/ENSOCUG00000022575/ENSOCUG00000038853/ENSOCUG00000005900/ENSOCUG00000004928/ENSOCUG00000017775	POSTN/CSGALNACT1/TNFRSF1A/CRISPLD2/COL1A1/PTX3/OLFML2B/ERO1A/ITGB3/SPINT2/VTN/-/FBLN2/TGFBI/ADAMTS14	15	12	ENSOCUG00000011482/ENSOCUG00000016593/ENSOCUG00000010146/ENSOCUG00000029358/ENSOCUG00000012881/ENSOCUG00000010142/ENSOCUG00000003594/ENSOCUG00000005579/ENSOCUG00000038853/ENSOCUG00000005900/ENSOCUG00000004928/ENSOCUG00000017775	3	ENSOCUG00000012632/ENSOCUG00000037643/ENSOCUG00000022575
BP	GO:0042692	muscle cell differentiation	19/679	176/11515	0.00778416	0.235834	ENSOCUG00000008499/ENSOCUG00000025956/ENSOCUG00000016944/ENSOCUG00000010078/ENSOCUG00000016280/ENSOCUG00000009363/ENSOCUG00000011942/ENSOCUG00000010011/ENSOCUG00000000249/ENSOCUG00000009959/ENSOCUG00000013147/ENSOCUG00000010388/ENSOCUG00000005107/ENSOCUG00000000608/ENSOCUG00000016624/ENSOCUG00000008274/ENSOCUG00000013396/ENSOCUG00000001353/ENSOCUG00000012560	FGF10/SDC1/BVES/GPER1/CXCL10/HES1/FLNC/LMNA/SMARCD3/CASQ1/MECP2/RBPMS2/-/PTGFRN/MYH10/PROX1/EDN1/UCHL1/MYOZ1	19	16	ENSOCUG00000008499/ENSOCUG00000025956/ENSOCUG00000016944/ENSOCUG00000010078/ENSOCUG00000016280/ENSOCUG00000009363/ENSOCUG00000011942/ENSOCUG00000010011/ENSOCUG00000000249/ENSOCUG00000009959/ENSOCUG00000010388/ENSOCUG00000005107/ENSOCUG00000000608/ENSOCUG00000016624/ENSOCUG00000001353/ENSOCUG00000012560	3	ENSOCUG00000013147/ENSOCUG00000008274/ENSOCUG00000013396
BP	GO:0006873	cellular ion homeostasis	25/679	253/11515	0.00779995	0.235834	ENSOCUG00000024738/ENSOCUG00000010078/ENSOCUG00000016280/ENSOCUG00000007617/ENSOCUG00000026842/ENSOCUG00000011459/ENSOCUG00000015784/ENSOCUG00000007985/ENSOCUG00000021002/ENSOCUG00000012632/ENSOCUG00000007941/ENSOCUG00000022794/ENSOCUG00000009959/ENSOCUG00000015141/ENSOCUG00000005557/ENSOCUG00000026150/ENSOCUG00000012952/ENSOCUG00000010618/ENSOCUG00000008681/ENSOCUG00000013396/ENSOCUG00000026532/…	CXCL13/GPER1/CXCL10/TF/LPAR1/RYR3/FYN/STC2/LCN2/ERO1A/MS4A1/F2R/CASQ1/ADCY5/SLC39A13/CD19/-/ANK2/SLC39A14/EDN1/SCARA5/C19orf12/SLC10A7/CIB2/PLCG2	25	16	ENSOCUG00000010078/ENSOCUG00000016280/ENSOCUG00000007617/ENSOCUG00000026842/ENSOCUG00000011459/ENSOCUG00000015784/ENSOCUG00000007985/ENSOCUG00000022794/ENSOCUG00000009959/ENSOCUG00000015141/ENSOCUG00000005557/ENSOCUG00000012952/ENSOCUG00000010618/ENSOCUG00000008681/ENSOCUG00000026532/ENSOCUG00000013105	9	ENSOCUG00000024738/ENSOCUG00000021002/ENSOCUG00000012632/ENSOCUG00000007941/ENSOCUG00000026150/ENSOCUG00000013396/ENSOCUG00000002865/ENSOCUG00000012552/ENSOCUG00000016763
BP	GO:0016126	sterol biosynthetic process	5/679	22/11515	0.00799107	0.236484	ENSOCUG00000007866/ENSOCUG00000013967/ENSOCUG00000003569/ENSOCUG00000015771/ENSOCUG00000017427	G6PD/MVK/HMGCS1/SQLE/HMGCR	5	5	ENSOCUG00000007866/ENSOCUG00000013967/ENSOCUG00000003569/ENSOCUG00000015771/ENSOCUG00000017427	0
BP	GO:0018198	peptidyl-cysteine modification	5/679	22/11515	0.00799107	0.236484	ENSOCUG00000009566/ENSOCUG00000008632/ENSOCUG00000001969/ENSOCUG00000016511/ENSOCUG00000006118	S100A8/S100A9/RAB3B/PARK7/-	5	2	ENSOCUG00000001969/ENSOCUG00000006118	3	ENSOCUG00000009566/ENSOCUG00000008632/ENSOCUG00000016511
BP	GO:1900180	regulation of protein localization to nucleus	9/679	60/11515	0.00810111	0.236484	ENSOCUG00000012971/ENSOCUG00000010011/ENSOCUG00000015784/ENSOCUG00000002858/ENSOCUG00000009484/ENSOCUG00000016511/ENSOCUG00000000793/ENSOCUG00000017848/ENSOCUG00000010189	GLIS2/LMNA/FYN/CDK1/ECT2/PARK7/CHP2/DCLK1/LEP	9	7	ENSOCUG00000012971/ENSOCUG00000010011/ENSOCUG00000015784/ENSOCUG00000002858/ENSOCUG00000009484/ENSOCUG00000017848/ENSOCUG00000010189	2	ENSOCUG00000016511/ENSOCUG00000000793
BP	GO:1901992	positive regulation of mitotic cell cycle phase transition	7/679	40/11515	0.00815007	0.236484	ENSOCUG00000008499/ENSOCUG00000010474/ENSOCUG00000002858/ENSOCUG00000000061/ENSOCUG00000013147/ENSOCUG00000016362/ENSOCUG00000012176	FGF10/ADAM17/CDK1/FBXO5/MECP2/ADAMTS1/UBE2C	7	6	ENSOCUG00000008499/ENSOCUG00000010474/ENSOCUG00000002858/ENSOCUG00000000061/ENSOCUG00000016362/ENSOCUG00000012176	1	ENSOCUG00000013147
BP	GO:1903901	negative regulation of viral life cycle	7/679	40/11515	0.00815007	0.236484	ENSOCUG00000027981/ENSOCUG00000027849/ENSOCUG00000003083/ENSOCUG00000010142/ENSOCUG00000008274/ENSOCUG00000012157/ENSOCUG00000029328	ISG15/OAS3/TRIM13/PTX3/PROX1/RSAD2/OASL	7	5	ENSOCUG00000027981/ENSOCUG00000027849/ENSOCUG00000010142/ENSOCUG00000012157/ENSOCUG00000029328	2	ENSOCUG00000003083/ENSOCUG00000008274
BP	GO:0043433	negative regulation of DNA-binding transcription factor activity	11/679	82/11515	0.00845226	0.241359	ENSOCUG00000015877/ENSOCUG00000021137/ENSOCUG00000024446/ENSOCUG00000012971/ENSOCUG00000012028/ENSOCUG00000024295/ENSOCUG00000002310/ENSOCUG00000015065/ENSOCUG00000008274/ENSOCUG00000021480/ENSOCUG00000028059	SFRP4/SFRP5/ID2/GLIS2/PIM1/TRIB1/TNFAIP3/NFKBIL1/PROX1/FOXS1/NLRC3	11	8	ENSOCUG00000015877/ENSOCUG00000021137/ENSOCUG00000024446/ENSOCUG00000012971/ENSOCUG00000012028/ENSOCUG00000024295/ENSOCUG00000021480/ENSOCUG00000028059	3	ENSOCUG00000002310/ENSOCUG00000015065/ENSOCUG00000008274
BP	GO:0055001	muscle cell development	11/679	82/11515	0.00845226	0.241359	ENSOCUG00000025956/ENSOCUG00000016944/ENSOCUG00000009363/ENSOCUG00000011942/ENSOCUG00000010011/ENSOCUG00000009959/ENSOCUG00000016624/ENSOCUG00000008274/ENSOCUG00000013396/ENSOCUG00000001353/ENSOCUG00000012560	SDC1/BVES/HES1/FLNC/LMNA/CASQ1/MYH10/PROX1/EDN1/UCHL1/MYOZ1	11	9	ENSOCUG00000025956/ENSOCUG00000016944/ENSOCUG00000009363/ENSOCUG00000011942/ENSOCUG00000010011/ENSOCUG00000009959/ENSOCUG00000016624/ENSOCUG00000001353/ENSOCUG00000012560	2	ENSOCUG00000008274/ENSOCUG00000013396
BP	GO:1901214	regulation of neuron death	15/679	130/11515	0.00951583	0.267115	ENSOCUG00000025029/ENSOCUG00000016651/ENSOCUG00000011346/ENSOCUG00000004239/ENSOCUG00000016047/ENSOCUG00000015784/ENSOCUG00000016511/ENSOCUG00000011362/ENSOCUG00000006118/ENSOCUG00000013147/ENSOCUG00000021710/ENSOCUG00000006943/ENSOCUG00000001546/ENSOCUG00000005737/ENSOCUG00000014663	CSF1/AXL/SORL1/HYOU1/CASP9/FYN/PARK7/RRAS2/-/MECP2/CCL2/UNC5B/TOX3/LGMN/ATM	15	10	ENSOCUG00000025029/ENSOCUG00000016651/ENSOCUG00000004239/ENSOCUG00000016047/ENSOCUG00000015784/ENSOCUG00000011362/ENSOCUG00000006118/ENSOCUG00000021710/ENSOCUG00000006943/ENSOCUG00000005737	5	ENSOCUG00000011346/ENSOCUG00000016511/ENSOCUG00000013147/ENSOCUG00000001546/ENSOCUG00000014663
BP	GO:0001667	ameboidal-type cell migration	22/679	218/11515	0.00957751	0.267115	ENSOCUG00000024738/ENSOCUG00000008499/ENSOCUG00000010474/ENSOCUG00000013534/ENSOCUG00000009526/ENSOCUG00000000007/ENSOCUG00000011124/ENSOCUG00000025012/ENSOCUG00000017878/ENSOCUG00000003209/ENSOCUG00000017666/ENSOCUG00000004170/ENSOCUG00000005579/ENSOCUG00000012065/ENSOCUG00000013147/ENSOCUG00000003792/ENSOCUG00000007362/ENSOCUG00000010756/ENSOCUG00000005737/ENSOCUG00000011141/ENSOCUG00000008274/…	CXCL13/FGF10/ADAM17/ENPP2/VASH1/GLIPR2/FGF18/ANGPT4/ANXA3/CCBE1/TEK/TMEM201/ITGB3/PTPRR/MECP2/THBS1/PRKCA/DLL4/LGMN/RET/PROX1/ACVR1C	22	16	ENSOCUG00000008499/ENSOCUG00000010474/ENSOCUG00000013534/ENSOCUG00000009526/ENSOCUG00000000007/ENSOCUG00000011124/ENSOCUG00000025012/ENSOCUG00000017878/ENSOCUG00000003209/ENSOCUG00000004170/ENSOCUG00000005579/ENSOCUG00000003792/ENSOCUG00000007362/ENSOCUG00000010756/ENSOCUG00000005737/ENSOCUG00000011141	6	ENSOCUG00000024738/ENSOCUG00000017666/ENSOCUG00000012065/ENSOCUG00000013147/ENSOCUG00000008274/ENSOCUG00000009208
BP	GO:0040036	regulation of fibroblast growth factor receptor signaling pathway	4/679	15/11515	0.0097008	0.267115	ENSOCUG00000004418/ENSOCUG00000022649/ENSOCUG00000003792/ENSOCUG00000010678	CREB3L1/APLN/THBS1/NOG	4	4	ENSOCUG00000004418/ENSOCUG00000022649/ENSOCUG00000003792/ENSOCUG00000010678	0
BP	GO:0001937	negative regulation of endothelial cell proliferation	5/679	23/11515	0.00972542	0.267115	ENSOCUG00000009526/ENSOCUG00000002455/ENSOCUG00000003792/ENSOCUG00000021710/ENSOCUG00000010756	VASH1/STAT1/THBS1/CCL2/DLL4	5	5	ENSOCUG00000009526/ENSOCUG00000002455/ENSOCUG00000003792/ENSOCUG00000021710/ENSOCUG00000010756	0
BP	GO:0034340	response to type I interferon	5/679	23/11515	0.00972542	0.267115	ENSOCUG00000004197/ENSOCUG00000027981/ENSOCUG00000005445/ENSOCUG00000002455/ENSOCUG00000015823	-/ISG15/-/STAT1/OAS2	5	5	ENSOCUG00000004197/ENSOCUG00000027981/ENSOCUG00000005445/ENSOCUG00000002455/ENSOCUG00000015823	0
BP	GO:0043542	endothelial cell migration	14/679	119/11515	0.0102006	0.275959	ENSOCUG00000024738/ENSOCUG00000010474/ENSOCUG00000009526/ENSOCUG00000011124/ENSOCUG00000025012/ENSOCUG00000017878/ENSOCUG00000003209/ENSOCUG00000017666/ENSOCUG00000013147/ENSOCUG00000003792/ENSOCUG00000007362/ENSOCUG00000010756/ENSOCUG00000005737/ENSOCUG00000008274	CXCL13/ADAM17/VASH1/FGF18/ANGPT4/ANXA3/CCBE1/TEK/MECP2/THBS1/PRKCA/DLL4/LGMN/PROX1	14	10	ENSOCUG00000010474/ENSOCUG00000009526/ENSOCUG00000011124/ENSOCUG00000025012/ENSOCUG00000017878/ENSOCUG00000003209/ENSOCUG00000003792/ENSOCUG00000007362/ENSOCUG00000010756/ENSOCUG00000005737	4	ENSOCUG00000024738/ENSOCUG00000017666/ENSOCUG00000013147/ENSOCUG00000008274
BP	GO:0001935	endothelial cell proliferation	10/679	73/11515	0.0102008	0.275959	ENSOCUG00000010474/ENSOCUG00000009526/ENSOCUG00000002455/ENSOCUG00000022649/ENSOCUG00000003792/ENSOCUG00000021710/ENSOCUG00000007362/ENSOCUG00000010756/ENSOCUG00000008274/ENSOCUG00000010189	ADAM17/VASH1/STAT1/APLN/THBS1/CCL2/PRKCA/DLL4/PROX1/LEP	10	9	ENSOCUG00000010474/ENSOCUG00000009526/ENSOCUG00000002455/ENSOCUG00000022649/ENSOCUG00000003792/ENSOCUG00000021710/ENSOCUG00000007362/ENSOCUG00000010756/ENSOCUG00000010189	1	ENSOCUG00000008274
BP	GO:1901989	positive regulation of cell cycle phase transition	8/679	52/11515	0.010547	0.28025	ENSOCUG00000008499/ENSOCUG00000010474/ENSOCUG00000013659/ENSOCUG00000002858/ENSOCUG00000000061/ENSOCUG00000013147/ENSOCUG00000016362/ENSOCUG00000012176	FGF10/ADAM17/CDC25B/CDK1/FBXO5/MECP2/ADAMTS1/UBE2C	8	7	ENSOCUG00000008499/ENSOCUG00000010474/ENSOCUG00000013659/ENSOCUG00000002858/ENSOCUG00000000061/ENSOCUG00000016362/ENSOCUG00000012176	1	ENSOCUG00000013147
BP	GO:1904064	positive regulation of cation transmembrane transport	8/679	52/11515	0.010547	0.28025	ENSOCUG00000010078/ENSOCUG00000016280/ENSOCUG00000027575/ENSOCUG00000016511/ENSOCUG00000022794/ENSOCUG00000009959/ENSOCUG00000026150/ENSOCUG00000013105	GPER1/CXCL10/KCNH2/PARK7/F2R/CASQ1/CD19/PLCG2	8	6	ENSOCUG00000010078/ENSOCUG00000016280/ENSOCUG00000027575/ENSOCUG00000022794/ENSOCUG00000009959/ENSOCUG00000013105	2	ENSOCUG00000016511/ENSOCUG00000026150
BP	GO:1901617	organic hydroxy compound biosynthetic process	12/679	96/11515	0.0105931	0.28025	ENSOCUG00000009732/ENSOCUG00000010078/ENSOCUG00000007866/ENSOCUG00000013967/ENSOCUG00000003569/ENSOCUG00000015771/ENSOCUG00000016511/ENSOCUG00000017427/ENSOCUG00000003377/ENSOCUG00000017484/ENSOCUG00000008274/ENSOCUG00000013105	NR1D1/GPER1/G6PD/MVK/HMGCS1/SQLE/PARK7/HMGCR/CYP27A1/PNPO/PROX1/PLCG2	12	9	ENSOCUG00000009732/ENSOCUG00000010078/ENSOCUG00000007866/ENSOCUG00000013967/ENSOCUG00000003569/ENSOCUG00000015771/ENSOCUG00000017427/ENSOCUG00000017484/ENSOCUG00000013105	3	ENSOCUG00000016511/ENSOCUG00000003377/ENSOCUG00000008274
BP	GO:1901605	alpha-amino acid metabolic process	13/679	108/11515	0.0108614	0.28525	ENSOCUG00000005249/ENSOCUG00000011720/ENSOCUG00000028091/ENSOCUG00000012632/ENSOCUG00000016511/ENSOCUG00000013147/ENSOCUG00000025121/ENSOCUG00000007765/ENSOCUG00000017653/ENSOCUG00000002882/ENSOCUG00000033876/ENSOCUG00000009253/ENSOCUG00000007960	DDAH1/MTHFD1/THNSL2/ERO1A/PARK7/MECP2/ALDH6A1/PSAT1/-/ACAT1/-/-/PLOD1	13	3	ENSOCUG00000005249/ENSOCUG00000033876/ENSOCUG00000007960	10	ENSOCUG00000011720/ENSOCUG00000028091/ENSOCUG00000012632/ENSOCUG00000016511/ENSOCUG00000013147/ENSOCUG00000025121/ENSOCUG00000007765/ENSOCUG00000017653/ENSOCUG00000002882/ENSOCUG00000009253
BP	GO:0043062	extracellular structure organization	17/679	157/11515	0.011118	0.288449	ENSOCUG00000025956/ENSOCUG00000011482/ENSOCUG00000016593/ENSOCUG00000010146/ENSOCUG00000029358/ENSOCUG00000012881/ENSOCUG00000010142/ENSOCUG00000003594/ENSOCUG00000012632/ENSOCUG00000005579/ENSOCUG00000037643/ENSOCUG00000022575/ENSOCUG00000038853/ENSOCUG00000014338/ENSOCUG00000005900/ENSOCUG00000004928/ENSOCUG00000017775	SDC1/POSTN/CSGALNACT1/TNFRSF1A/CRISPLD2/COL1A1/PTX3/OLFML2B/ERO1A/ITGB3/SPINT2/VTN/-/ABCA5/FBLN2/TGFBI/ADAMTS14	17	13	ENSOCUG00000025956/ENSOCUG00000011482/ENSOCUG00000016593/ENSOCUG00000010146/ENSOCUG00000029358/ENSOCUG00000012881/ENSOCUG00000010142/ENSOCUG00000003594/ENSOCUG00000005579/ENSOCUG00000038853/ENSOCUG00000005900/ENSOCUG00000004928/ENSOCUG00000017775	4	ENSOCUG00000012632/ENSOCUG00000037643/ENSOCUG00000022575/ENSOCUG00000014338
BP	GO:0055002	striated muscle cell development	10/679	74/11515	0.011192	0.288449	ENSOCUG00000025956/ENSOCUG00000016944/ENSOCUG00000011942/ENSOCUG00000010011/ENSOCUG00000009959/ENSOCUG00000016624/ENSOCUG00000008274/ENSOCUG00000013396/ENSOCUG00000001353/ENSOCUG00000012560	SDC1/BVES/FLNC/LMNA/CASQ1/MYH10/PROX1/EDN1/UCHL1/MYOZ1	10	8	ENSOCUG00000025956/ENSOCUG00000016944/ENSOCUG00000011942/ENSOCUG00000010011/ENSOCUG00000009959/ENSOCUG00000016624/ENSOCUG00000001353/ENSOCUG00000012560	2	ENSOCUG00000008274/ENSOCUG00000013396
BP	GO:0009617	response to bacterium	24/679	248/11515	0.0115049	0.288449	ENSOCUG00000024738/ENSOCUG00000009732/ENSOCUG00000027981/ENSOCUG00000004345/ENSOCUG00000010474/ENSOCUG00000016280/ENSOCUG00000016651/ENSOCUG00000010146/ENSOCUG00000017878/ENSOCUG00000026915/ENSOCUG00000014076/ENSOCUG00000021002/ENSOCUG00000007631/ENSOCUG00000024295/ENSOCUG00000007941/ENSOCUG00000015823/ENSOCUG00000022794/ENSOCUG00000021710/ENSOCUG00000007362/ENSOCUG00000002310/ENSOCUG00000001105/…	CXCL13/NR1D1/ISG15/CD79B/ADAM17/CXCL10/AXL/TNFRSF1A/ANXA3/PTGIR/DGKB/LCN2/GPM6A/TRIB1/MS4A1/OAS2/F2R/CCL2/PRKCA/TNFAIP3/PLA2G1B/-/NFKBIL1/PLCG2	24	17	ENSOCUG00000009732/ENSOCUG00000027981/ENSOCUG00000010474/ENSOCUG00000016280/ENSOCUG00000016651/ENSOCUG00000010146/ENSOCUG00000017878/ENSOCUG00000026915/ENSOCUG00000014076/ENSOCUG00000024295/ENSOCUG00000015823/ENSOCUG00000022794/ENSOCUG00000021710/ENSOCUG00000007362/ENSOCUG00000001105/ENSOCUG00000002424/ENSOCUG00000013105	7	ENSOCUG00000024738/ENSOCUG00000004345/ENSOCUG00000021002/ENSOCUG00000007631/ENSOCUG00000007941/ENSOCUG00000002310/ENSOCUG00000015065
BP	GO:0010524	positive regulation of calcium ion transport into cytosol	5/679	24/11515	0.0117018	0.288449	ENSOCUG00000010078/ENSOCUG00000016280/ENSOCUG00000022794/ENSOCUG00000009959/ENSOCUG00000026150	GPER1/CXCL10/F2R/CASQ1/CD19	5	4	ENSOCUG00000010078/ENSOCUG00000016280/ENSOCUG00000022794/ENSOCUG00000009959	1	ENSOCUG00000026150
BP	GO:0048662	negative regulation of smooth muscle cell proliferation	5/679	24/11515	0.0117018	0.288449	ENSOCUG00000010078/ENSOCUG00000026915/ENSOCUG00000022649/ENSOCUG00000024295/ENSOCUG00000002310	GPER1/PTGIR/APLN/TRIB1/TNFAIP3	5	4	ENSOCUG00000010078/ENSOCUG00000026915/ENSOCUG00000022649/ENSOCUG00000024295	1	ENSOCUG00000002310
BP	GO:0050873	brown fat cell differentiation	5/679	24/11515	0.0117018	0.288449	ENSOCUG00000016771/ENSOCUG00000012632/ENSOCUG00000025121/ENSOCUG00000014245/ENSOCUG00000010189	PTGS2/ERO1A/ALDH6A1/METRNL/LEP	5	3	ENSOCUG00000016771/ENSOCUG00000014245/ENSOCUG00000010189	2	ENSOCUG00000012632/ENSOCUG00000025121
BP	GO:0071277	cellular response to calcium ion	5/679	24/11515	0.0117018	0.288449	ENSOCUG00000009484/ENSOCUG00000021506/ENSOCUG00000000793/ENSOCUG00000023019/ENSOCUG00000005737	ECT2/FOS/CHP2/FOSB/LGMN	5	4	ENSOCUG00000009484/ENSOCUG00000021506/ENSOCUG00000023019/ENSOCUG00000005737	1	ENSOCUG00000000793
BP	GO:2000403	positive regulation of lymphocyte migration	5/679	24/11515	0.0117018	0.288449	ENSOCUG00000024738/ENSOCUG00000010474/ENSOCUG00000016280/ENSOCUG00000005579/ENSOCUG00000012952	CXCL13/ADAM17/CXCL10/ITGB3/-	5	4	ENSOCUG00000010474/ENSOCUG00000016280/ENSOCUG00000005579/ENSOCUG00000012952	1	ENSOCUG00000024738
BP	GO:0051962	positive regulation of nervous system development	22/679	222/11515	0.0117047	0.288449	ENSOCUG00000022514/ENSOCUG00000017924/ENSOCUG00000025029/ENSOCUG00000001937/ENSOCUG00000026152/ENSOCUG00000007225/ENSOCUG00000009363/ENSOCUG00000009736/ENSOCUG00000027183/ENSOCUG00000008285/ENSOCUG00000025224/ENSOCUG00000015784/ENSOCUG00000009484/ENSOCUG00000026378/ENSOCUG00000003766/ENSOCUG00000000249/ENSOCUG00000001158/ENSOCUG00000017537/ENSOCUG00000011141/ENSOCUG00000007723/ENSOCUG00000008274/…	SYT2/MME/CSF1/ARHGEF2/DBN1/CRABP2/HES1/NTRK2/NTN1/NEGR1/LIMK1/FYN/ECT2/GDPD5/DPYSL3/SMARCD3/ELL3/NSMF/RET/NCK1/PROX1/IL1RAP	22	18	ENSOCUG00000022514/ENSOCUG00000017924/ENSOCUG00000025029/ENSOCUG00000001937/ENSOCUG00000026152/ENSOCUG00000007225/ENSOCUG00000009363/ENSOCUG00000009736/ENSOCUG00000027183/ENSOCUG00000008285/ENSOCUG00000025224/ENSOCUG00000015784/ENSOCUG00000009484/ENSOCUG00000026378/ENSOCUG00000003766/ENSOCUG00000000249/ENSOCUG00000011141/ENSOCUG00000007723	4	ENSOCUG00000001158/ENSOCUG00000017537/ENSOCUG00000008274/ENSOCUG00000004870
BP	GO:0002790	peptide secretion	25/679	262/11515	0.0118713	0.290565	ENSOCUG00000009566/ENSOCUG00000009732/ENSOCUG00000027981/ENSOCUG00000011346/ENSOCUG00000013226/ENSOCUG00000017504/ENSOCUG00000013423/ENSOCUG00000023510/ENSOCUG00000000532/ENSOCUG00000016511/ENSOCUG00000022794/ENSOCUG00000002863/ENSOCUG00000015141/ENSOCUG00000002310/ENSOCUG00000014135/ENSOCUG00000000098/ENSOCUG00000017427/ENSOCUG00000017306/ENSOCUG00000016624/ENSOCUG00000011380/ENSOCUG00000012157/…	S100A8/NR1D1/ISG15/SORL1/BLK/SYT9/STEAP3/-/WLS/PARK7/F2R/IFIH1/ADCY5/TNFAIP3/SUCNR1/SLC16A10/HMGCR/STX1A/MYH10/CIDEA/RSAD2/IL1RAP/EDN1/LEP/ACVR1C	25	15	ENSOCUG00000009732/ENSOCUG00000027981/ENSOCUG00000017504/ENSOCUG00000013423/ENSOCUG00000023510/ENSOCUG00000000532/ENSOCUG00000022794/ENSOCUG00000002863/ENSOCUG00000015141/ENSOCUG00000000098/ENSOCUG00000017427/ENSOCUG00000017306/ENSOCUG00000016624/ENSOCUG00000012157/ENSOCUG00000010189	10	ENSOCUG00000009566/ENSOCUG00000011346/ENSOCUG00000013226/ENSOCUG00000016511/ENSOCUG00000002310/ENSOCUG00000014135/ENSOCUG00000011380/ENSOCUG00000004870/ENSOCUG00000013396/ENSOCUG00000009208
BP	GO:0006333	chromatin assembly or disassembly	10/679	75/11515	0.0122543	0.295981	ENSOCUG00000014777/ENSOCUG00000014438/ENSOCUG00000015924/ENSOCUG00000034299/ENSOCUG00000027476/ENSOCUG00000029299/ENSOCUG00000000249/ENSOCUG00000034392/ENSOCUG00000026731/ENSOCUG00000014442	PADI2/-/MCM2/-/TSPYL2/CHD3/SMARCD3/-/HELLS/HIST1H1E	10	7	ENSOCUG00000014438/ENSOCUG00000015924/ENSOCUG00000034299/ENSOCUG00000029299/ENSOCUG00000000249/ENSOCUG00000026731/ENSOCUG00000014442	3	ENSOCUG00000014777/ENSOCUG00000027476/ENSOCUG00000034392
BP	GO:0000086	G2/M transition of mitotic cell cycle	9/679	64/11515	0.0122572	0.295981	ENSOCUG00000001454/ENSOCUG00000002703/ENSOCUG00000002858/ENSOCUG00000000061/ENSOCUG00000005582/ENSOCUG00000013147/ENSOCUG00000002028/ENSOCUG00000014663/ENSOCUG00000003525	NES/FOXM1/CDK1/FBXO5/ZFYVE19/MECP2/USH1C/ATM/-	9	5	ENSOCUG00000001454/ENSOCUG00000002703/ENSOCUG00000002858/ENSOCUG00000000061/ENSOCUG00000002028	4	ENSOCUG00000005582/ENSOCUG00000013147/ENSOCUG00000014663/ENSOCUG00000003525
BP	GO:0045672	positive regulation of osteoclast differentiation	4/679	16/11515	0.0123416	0.296033	ENSOCUG00000025029/ENSOCUG00000016141/ENSOCUG00000021506/ENSOCUG00000001648	CSF1/KLF10/FOS/OCSTAMP	4	3	ENSOCUG00000025029/ENSOCUG00000016141/ENSOCUG00000021506	1	ENSOCUG00000001648
BP	GO:0010631	epithelial cell migration	18/679	172/11515	0.012769	0.302255	ENSOCUG00000024738/ENSOCUG00000008499/ENSOCUG00000010474/ENSOCUG00000013534/ENSOCUG00000009526/ENSOCUG00000000007/ENSOCUG00000011124/ENSOCUG00000025012/ENSOCUG00000017878/ENSOCUG00000003209/ENSOCUG00000017666/ENSOCUG00000012065/ENSOCUG00000013147/ENSOCUG00000003792/ENSOCUG00000007362/ENSOCUG00000010756/ENSOCUG00000005737/ENSOCUG00000008274	CXCL13/FGF10/ADAM17/ENPP2/VASH1/GLIPR2/FGF18/ANGPT4/ANXA3/CCBE1/TEK/PTPRR/MECP2/THBS1/PRKCA/DLL4/LGMN/PROX1	18	13	ENSOCUG00000008499/ENSOCUG00000010474/ENSOCUG00000013534/ENSOCUG00000009526/ENSOCUG00000000007/ENSOCUG00000011124/ENSOCUG00000025012/ENSOCUG00000017878/ENSOCUG00000003209/ENSOCUG00000003792/ENSOCUG00000007362/ENSOCUG00000010756/ENSOCUG00000005737	5	ENSOCUG00000024738/ENSOCUG00000017666/ENSOCUG00000012065/ENSOCUG00000013147/ENSOCUG00000008274
BP	GO:0090132	epithelium migration	18/679	172/11515	0.012769	0.302255	ENSOCUG00000024738/ENSOCUG00000008499/ENSOCUG00000010474/ENSOCUG00000013534/ENSOCUG00000009526/ENSOCUG00000000007/ENSOCUG00000011124/ENSOCUG00000025012/ENSOCUG00000017878/ENSOCUG00000003209/ENSOCUG00000017666/ENSOCUG00000012065/ENSOCUG00000013147/ENSOCUG00000003792/ENSOCUG00000007362/ENSOCUG00000010756/ENSOCUG00000005737/ENSOCUG00000008274	CXCL13/FGF10/ADAM17/ENPP2/VASH1/GLIPR2/FGF18/ANGPT4/ANXA3/CCBE1/TEK/PTPRR/MECP2/THBS1/PRKCA/DLL4/LGMN/PROX1	18	13	ENSOCUG00000008499/ENSOCUG00000010474/ENSOCUG00000013534/ENSOCUG00000009526/ENSOCUG00000000007/ENSOCUG00000011124/ENSOCUG00000025012/ENSOCUG00000017878/ENSOCUG00000003209/ENSOCUG00000003792/ENSOCUG00000007362/ENSOCUG00000010756/ENSOCUG00000005737	5	ENSOCUG00000024738/ENSOCUG00000017666/ENSOCUG00000012065/ENSOCUG00000013147/ENSOCUG00000008274
BP	GO:0048638	regulation of developmental growth	16/679	147/11515	0.0129054	0.303234	ENSOCUG00000022514/ENSOCUG00000025029/ENSOCUG00000007225/ENSOCUG00000016002/ENSOCUG00000027183/ENSOCUG00000025224/ENSOCUG00000007985/ENSOCUG00000012028/ENSOCUG00000005107/ENSOCUG00000005737/ENSOCUG00000010678/ENSOCUG00000008274/ENSOCUG00000013396/ENSOCUG00000012560/ENSOCUG00000021480/ENSOCUG00000010189	SYT2/CSF1/CRABP2/DPYSL2/NTN1/LIMK1/STC2/PIM1/-/LGMN/NOG/PROX1/EDN1/MYOZ1/FOXS1/LEP	16	14	ENSOCUG00000022514/ENSOCUG00000025029/ENSOCUG00000007225/ENSOCUG00000016002/ENSOCUG00000027183/ENSOCUG00000025224/ENSOCUG00000007985/ENSOCUG00000012028/ENSOCUG00000005107/ENSOCUG00000005737/ENSOCUG00000010678/ENSOCUG00000012560/ENSOCUG00000021480/ENSOCUG00000010189	2	ENSOCUG00000008274/ENSOCUG00000013396
BP	GO:0002695	negative regulation of leukocyte activation	11/679	87/11515	0.0129789	0.303234	ENSOCUG00000000651/ENSOCUG00000009732/ENSOCUG00000010078/ENSOCUG00000016651/ENSOCUG00000007896/ENSOCUG00000023510/ENSOCUG00000013675/ENSOCUG00000001489/ENSOCUG00000016252/ENSOCUG00000002310/ENSOCUG00000014663	LDLR/NR1D1/GPER1/AXL/-/-/FGL2/ADGRF5/VSIR/TNFAIP3/ATM	11	7	ENSOCUG00000000651/ENSOCUG00000009732/ENSOCUG00000010078/ENSOCUG00000016651/ENSOCUG00000023510/ENSOCUG00000013675/ENSOCUG00000016252	4	ENSOCUG00000007896/ENSOCUG00000001489/ENSOCUG00000002310/ENSOCUG00000014663
BP	GO:0044839	cell cycle G2/M phase transition	10/679	76/11515	0.013391	0.309492	ENSOCUG00000001454/ENSOCUG00000013659/ENSOCUG00000002703/ENSOCUG00000002858/ENSOCUG00000000061/ENSOCUG00000005582/ENSOCUG00000013147/ENSOCUG00000002028/ENSOCUG00000014663/ENSOCUG00000003525	NES/CDC25B/FOXM1/CDK1/FBXO5/ZFYVE19/MECP2/USH1C/ATM/-	10	6	ENSOCUG00000001454/ENSOCUG00000013659/ENSOCUG00000002703/ENSOCUG00000002858/ENSOCUG00000000061/ENSOCUG00000002028	4	ENSOCUG00000005582/ENSOCUG00000013147/ENSOCUG00000014663/ENSOCUG00000003525
BP	GO:0034308	primary alcohol metabolic process	6/679	34/11515	0.0134188	0.309492	ENSOCUG00000003596/ENSOCUG00000023401/ENSOCUG00000000441/ENSOCUG00000016511/ENSOCUG00000006636/ENSOCUG00000011468	GDE1/ADH2-1/SULT2A1/PARK7/PECR/RDH8	6	1	ENSOCUG00000003596	5	ENSOCUG00000023401/ENSOCUG00000000441/ENSOCUG00000016511/ENSOCUG00000006636/ENSOCUG00000011468
BP	GO:0006919	activation of cysteine-type endopeptidase activity involved in apoptotic process	7/679	44/11515	0.0136759	0.313413	ENSOCUG00000009566/ENSOCUG00000008632/ENSOCUG00000016047/ENSOCUG00000002455/ENSOCUG00000022794/ENSOCUG00000002920/novel.1195	S100A8/S100A9/CASP9/STAT1/F2R/AIFM1/-	7	4	ENSOCUG00000016047/ENSOCUG00000002455/ENSOCUG00000022794/novel.1195	3	ENSOCUG00000009566/ENSOCUG00000008632/ENSOCUG00000002920
BP	GO:0045071	negative regulation of viral genome replication	5/679	25/11515	0.0139343	0.315318	ENSOCUG00000027981/ENSOCUG00000027849/ENSOCUG00000008274/ENSOCUG00000012157/ENSOCUG00000029328	ISG15/OAS3/PROX1/RSAD2/OASL	5	4	ENSOCUG00000027981/ENSOCUG00000027849/ENSOCUG00000012157/ENSOCUG00000029328	1	ENSOCUG00000008274
BP	GO:0060760	positive regulation of response to cytokine stimulus	5/679	25/11515	0.0139343	0.315318	ENSOCUG00000025029/ENSOCUG00000010474/ENSOCUG00000016651/ENSOCUG00000003418/ENSOCUG00000002863	CSF1/ADAM17/AXL/PARP14/IFIH1	5	5	ENSOCUG00000025029/ENSOCUG00000010474/ENSOCUG00000016651/ENSOCUG00000003418/ENSOCUG00000002863	0
BP	GO:0009991	response to extracellular stimulus	18/679	174/11515	0.0142578	0.31863	ENSOCUG00000000651/ENSOCUG00000011482/ENSOCUG00000003178/ENSOCUG00000016651/ENSOCUG00000017432/ENSOCUG00000011346/ENSOCUG00000002455/ENSOCUG00000016141/ENSOCUG00000017409/ENSOCUG00000021506/ENSOCUG00000012028/ENSOCUG00000027507/ENSOCUG00000011636/ENSOCUG00000005131/ENSOCUG00000010189/ENSOCUG00000017737/ENSOCUG00000009208/ENSOCUG00000016763	LDLR/POSTN/SREBF2/AXL/SELL/SORL1/STAT1/KLF10/WIPI1/FOS/PIM1/VDR/HSPA5/NUCB2/LEP/P2RX2/ACVR1C/CIB2	18	13	ENSOCUG00000000651/ENSOCUG00000011482/ENSOCUG00000003178/ENSOCUG00000016651/ENSOCUG00000002455/ENSOCUG00000016141/ENSOCUG00000017409/ENSOCUG00000021506/ENSOCUG00000012028/ENSOCUG00000027507/ENSOCUG00000011636/ENSOCUG00000005131/ENSOCUG00000010189	5	ENSOCUG00000017432/ENSOCUG00000011346/ENSOCUG00000017737/ENSOCUG00000009208/ENSOCUG00000016763
BP	GO:0090130	tissue migration	18/679	174/11515	0.0142578	0.31863	ENSOCUG00000024738/ENSOCUG00000008499/ENSOCUG00000010474/ENSOCUG00000013534/ENSOCUG00000009526/ENSOCUG00000000007/ENSOCUG00000011124/ENSOCUG00000025012/ENSOCUG00000017878/ENSOCUG00000003209/ENSOCUG00000017666/ENSOCUG00000012065/ENSOCUG00000013147/ENSOCUG00000003792/ENSOCUG00000007362/ENSOCUG00000010756/ENSOCUG00000005737/ENSOCUG00000008274	CXCL13/FGF10/ADAM17/ENPP2/VASH1/GLIPR2/FGF18/ANGPT4/ANXA3/CCBE1/TEK/PTPRR/MECP2/THBS1/PRKCA/DLL4/LGMN/PROX1	18	13	ENSOCUG00000008499/ENSOCUG00000010474/ENSOCUG00000013534/ENSOCUG00000009526/ENSOCUG00000000007/ENSOCUG00000011124/ENSOCUG00000025012/ENSOCUG00000017878/ENSOCUG00000003209/ENSOCUG00000003792/ENSOCUG00000007362/ENSOCUG00000010756/ENSOCUG00000005737	5	ENSOCUG00000024738/ENSOCUG00000017666/ENSOCUG00000012065/ENSOCUG00000013147/ENSOCUG00000008274
BP	GO:0032680	regulation of tumor necrosis factor production	10/679	77/11515	0.0146049	0.322384	ENSOCUG00000001937/ENSOCUG00000016651/ENSOCUG00000002863/ENSOCUG00000003792/ENSOCUG00000016252/ENSOCUG00000002310/ENSOCUG00000015065/ENSOCUG00000011380/ENSOCUG00000010189/ENSOCUG00000028059	ARHGEF2/AXL/IFIH1/THBS1/VSIR/TNFAIP3/NFKBIL1/CIDEA/LEP/NLRC3	10	7	ENSOCUG00000001937/ENSOCUG00000016651/ENSOCUG00000002863/ENSOCUG00000003792/ENSOCUG00000016252/ENSOCUG00000010189/ENSOCUG00000028059	3	ENSOCUG00000002310/ENSOCUG00000015065/ENSOCUG00000011380
BP	GO:0050921	positive regulation of chemotaxis	10/679	77/11515	0.0146049	0.322384	ENSOCUG00000024738/ENSOCUG00000008499/ENSOCUG00000025029/ENSOCUG00000010474/ENSOCUG00000016280/ENSOCUG00000011124/ENSOCUG00000003792/ENSOCUG00000012952/ENSOCUG00000014135/ENSOCUG00000005737	CXCL13/FGF10/CSF1/ADAM17/CXCL10/FGF18/THBS1/-/SUCNR1/LGMN	10	8	ENSOCUG00000008499/ENSOCUG00000025029/ENSOCUG00000010474/ENSOCUG00000016280/ENSOCUG00000011124/ENSOCUG00000003792/ENSOCUG00000012952/ENSOCUG00000005737	2	ENSOCUG00000024738/ENSOCUG00000014135
BP	GO:0045598	regulation of fat cell differentiation	9/679	66/11515	0.0148498	0.324306	ENSOCUG00000009732/ENSOCUG00000016771/ENSOCUG00000009363/ENSOCUG00000010300/ENSOCUG00000010371/ENSOCUG00000013750/ENSOCUG00000014245/ENSOCUG00000010189/ENSOCUG00000010747	NR1D1/PTGS2/HES1/LGALS12/FRZB/WWTR1/METRNL/LEP/ZNF385A	9	7	ENSOCUG00000009732/ENSOCUG00000016771/ENSOCUG00000009363/ENSOCUG00000013750/ENSOCUG00000014245/ENSOCUG00000010189/ENSOCUG00000010747	2	ENSOCUG00000010300/ENSOCUG00000010371
BP	GO:0098771	inorganic ion homeostasis	27/679	295/11515	0.01531	0.324306	ENSOCUG00000024738/ENSOCUG00000015877/ENSOCUG00000010078/ENSOCUG00000016280/ENSOCUG00000007617/ENSOCUG00000026842/ENSOCUG00000011459/ENSOCUG00000015784/ENSOCUG00000007985/ENSOCUG00000021002/ENSOCUG00000027575/ENSOCUG00000012632/ENSOCUG00000007941/ENSOCUG00000022794/ENSOCUG00000009959/ENSOCUG00000015141/ENSOCUG00000005557/ENSOCUG00000026150/ENSOCUG00000012952/ENSOCUG00000010618/ENSOCUG00000008681/…	CXCL13/SFRP4/GPER1/CXCL10/TF/LPAR1/RYR3/FYN/STC2/LCN2/KCNH2/ERO1A/MS4A1/F2R/CASQ1/ADCY5/SLC39A13/CD19/-/ANK2/SLC39A14/EDN1/SCARA5/C19orf12/SLC10A7/CIB2/PLCG2	27	18	ENSOCUG00000015877/ENSOCUG00000010078/ENSOCUG00000016280/ENSOCUG00000007617/ENSOCUG00000026842/ENSOCUG00000011459/ENSOCUG00000015784/ENSOCUG00000007985/ENSOCUG00000027575/ENSOCUG00000022794/ENSOCUG00000009959/ENSOCUG00000015141/ENSOCUG00000005557/ENSOCUG00000012952/ENSOCUG00000010618/ENSOCUG00000008681/ENSOCUG00000026532/ENSOCUG00000013105	9	ENSOCUG00000024738/ENSOCUG00000021002/ENSOCUG00000012632/ENSOCUG00000007941/ENSOCUG00000026150/ENSOCUG00000013396/ENSOCUG00000002865/ENSOCUG00000012552/ENSOCUG00000016763
BP	GO:0003230	cardiac atrium development	4/679	17/11515	0.015401	0.324306	ENSOCUG00000010756/ENSOCUG00000010618/ENSOCUG00000010678/ENSOCUG00000008274	DLL4/ANK2/NOG/PROX1	4	3	ENSOCUG00000010756/ENSOCUG00000010618/ENSOCUG00000010678	1	ENSOCUG00000008274
BP	GO:0008206	bile acid metabolic process	4/679	17/11515	0.015401	0.324306	ENSOCUG00000009732/ENSOCUG00000003377/ENSOCUG00000008274/ENSOCUG00000010189	NR1D1/CYP27A1/PROX1/LEP	4	2	ENSOCUG00000009732/ENSOCUG00000010189	2	ENSOCUG00000003377/ENSOCUG00000008274
BP	GO:0021591	ventricular system development	4/679	17/11515	0.015401	0.324306	ENSOCUG00000013147/ENSOCUG00000010205/ENSOCUG00000012281/ENSOCUG00000016624	MECP2/DNAH5/PAX5/MYH10	4	1	ENSOCUG00000016624	3	ENSOCUG00000013147/ENSOCUG00000010205/ENSOCUG00000012281
BP	GO:0035767	endothelial cell chemotaxis	4/679	17/11515	0.015401	0.324306	ENSOCUG00000024738/ENSOCUG00000011124/ENSOCUG00000003792/ENSOCUG00000005737	CXCL13/FGF18/THBS1/LGMN	4	3	ENSOCUG00000011124/ENSOCUG00000003792/ENSOCUG00000005737	1	ENSOCUG00000024738
BP	GO:0070997	neuron death	16/679	150/11515	0.0154304	0.324306	ENSOCUG00000025029/ENSOCUG00000016651/ENSOCUG00000011346/ENSOCUG00000004239/ENSOCUG00000016047/ENSOCUG00000015784/ENSOCUG00000016511/ENSOCUG00000011362/ENSOCUG00000006118/ENSOCUG00000013147/ENSOCUG00000021710/ENSOCUG00000006943/ENSOCUG00000002920/ENSOCUG00000001546/ENSOCUG00000005737/ENSOCUG00000014663	CSF1/AXL/SORL1/HYOU1/CASP9/FYN/PARK7/RRAS2/-/MECP2/CCL2/UNC5B/AIFM1/TOX3/LGMN/ATM	16	10	ENSOCUG00000025029/ENSOCUG00000016651/ENSOCUG00000004239/ENSOCUG00000016047/ENSOCUG00000015784/ENSOCUG00000011362/ENSOCUG00000006118/ENSOCUG00000021710/ENSOCUG00000006943/ENSOCUG00000005737	6	ENSOCUG00000011346/ENSOCUG00000016511/ENSOCUG00000013147/ENSOCUG00000002920/ENSOCUG00000001546/ENSOCUG00000014663
BP	GO:0032787	monocarboxylic acid metabolic process	24/679	255/11515	0.0157646	0.324306	ENSOCUG00000009732/ENSOCUG00000003071/ENSOCUG00000012783/ENSOCUG00000016771/ENSOCUG00000023401/ENSOCUG00000007225/ENSOCUG00000010146/ENSOCUG00000016772/ENSOCUG00000028091/ENSOCUG00000016511/ENSOCUG00000000626/ENSOCUG00000003144/ENSOCUG00000001105/ENSOCUG00000000765/ENSOCUG00000000829/ENSOCUG00000003377/ENSOCUG00000008274/ENSOCUG00000013396/ENSOCUG00000000473/ENSOCUG00000012005/ENSOCUG00000010189/…	NR1D1/LPIN1/DAGLA/PTGS2/ADH2-1/CRABP2/TNFRSF1A/DDIT4/THNSL2/PARK7/AS3MT/BPGM/PLA2G1B/HACL1/CYP2S1/CYP27A1/PROX1/EDN1/ECHS1/ME3/LEP/ELOVL6/ACAD11/LDHD	24	10	ENSOCUG00000009732/ENSOCUG00000003071/ENSOCUG00000012783/ENSOCUG00000016771/ENSOCUG00000007225/ENSOCUG00000010146/ENSOCUG00000003144/ENSOCUG00000001105/ENSOCUG00000000829/ENSOCUG00000010189	14	ENSOCUG00000023401/ENSOCUG00000016772/ENSOCUG00000028091/ENSOCUG00000016511/ENSOCUG00000000626/ENSOCUG00000000765/ENSOCUG00000003377/ENSOCUG00000008274/ENSOCUG00000013396/ENSOCUG00000000473/ENSOCUG00000012005/ENSOCUG00000013069/ENSOCUG00000022723/ENSOCUG00000001913
BP	GO:0051301	cell division	18/679	176/11515	0.0158795	0.324306	ENSOCUG00000001937/ENSOCUG00000013659/ENSOCUG00000007927/ENSOCUG00000010513/ENSOCUG00000017111/ENSOCUG00000009882/ENSOCUG00000009484/ENSOCUG00000013750/ENSOCUG00000002814/ENSOCUG00000028094/ENSOCUG00000005582/ENSOCUG00000015068/ENSOCUG00000015500/ENSOCUG00000015790/ENSOCUG00000028221/ENSOCUG00000013807/ENSOCUG00000016624/ENSOCUG00000004421	ARHGEF2/CDC25B/SKA1/CEP55/KIF4A/NCAPH/ECT2/WWTR1/TOP2A/PRC1/ZFYVE19/KIF23/SEPTIN2/KIF20A/CENPA/SPAG5/MYH10/DSN1	18	16	ENSOCUG00000001937/ENSOCUG00000013659/ENSOCUG00000007927/ENSOCUG00000010513/ENSOCUG00000017111/ENSOCUG00000009484/ENSOCUG00000013750/ENSOCUG00000002814/ENSOCUG00000028094/ENSOCUG00000015068/ENSOCUG00000015500/ENSOCUG00000015790/ENSOCUG00000028221/ENSOCUG00000013807/ENSOCUG00000016624/ENSOCUG00000004421	2	ENSOCUG00000009882/ENSOCUG00000005582
BP	GO:0032640	tumor necrosis factor production	10/679	78/11515	0.0158992	0.324306	ENSOCUG00000001937/ENSOCUG00000016651/ENSOCUG00000002863/ENSOCUG00000003792/ENSOCUG00000016252/ENSOCUG00000002310/ENSOCUG00000015065/ENSOCUG00000011380/ENSOCUG00000010189/ENSOCUG00000028059	ARHGEF2/AXL/IFIH1/THBS1/VSIR/TNFAIP3/NFKBIL1/CIDEA/LEP/NLRC3	10	7	ENSOCUG00000001937/ENSOCUG00000016651/ENSOCUG00000002863/ENSOCUG00000003792/ENSOCUG00000016252/ENSOCUG00000010189/ENSOCUG00000028059	3	ENSOCUG00000002310/ENSOCUG00000015065/ENSOCUG00000011380
BP	GO:0048514	blood vessel morphogenesis	29/679	324/11515	0.0162452	0.324306	ENSOCUG00000000651/ENSOCUG00000008499/ENSOCUG00000013534/ENSOCUG00000016280/ENSOCUG00000009526/ENSOCUG00000004418/ENSOCUG00000013369/ENSOCUG00000009363/ENSOCUG00000009736/ENSOCUG00000008781/ENSOCUG00000011124/ENSOCUG00000025012/ENSOCUG00000017878/ENSOCUG00000023896/ENSOCUG00000003209/ENSOCUG00000017666/ENSOCUG00000002455/ENSOCUG00000013147/ENSOCUG00000003792/ENSOCUG00000001489/ENSOCUG00000007362/…	LDLR/FGF10/ENPP2/CXCL10/VASH1/CREB3L1/ITGA5/HES1/NTRK2/ADAM12/FGF18/ANGPT4/ANXA3/E2F2/CCBE1/TEK/STAT1/MECP2/THBS1/ADGRF5/PRKCA/DLL4/NOG/PROX1/EDN1/TGFBI/PDE3B/LEP/MCAM	29	23	ENSOCUG00000000651/ENSOCUG00000008499/ENSOCUG00000013534/ENSOCUG00000016280/ENSOCUG00000009526/ENSOCUG00000004418/ENSOCUG00000013369/ENSOCUG00000009363/ENSOCUG00000009736/ENSOCUG00000008781/ENSOCUG00000011124/ENSOCUG00000025012/ENSOCUG00000017878/ENSOCUG00000023896/ENSOCUG00000003209/ENSOCUG00000002455/ENSOCUG00000003792/ENSOCUG00000007362/ENSOCUG00000010756/ENSOCUG00000010678/ENSOCUG00000004928/…	6	ENSOCUG00000017666/ENSOCUG00000013147/ENSOCUG00000001489/ENSOCUG00000008274/ENSOCUG00000013396/ENSOCUG00000007719
BP	GO:2000116	regulation of cysteine-type endopeptidase activity	14/679	126/11515	0.0163307	0.324306	ENSOCUG00000009566/ENSOCUG00000009494/ENSOCUG00000016771/ENSOCUG00000011746/ENSOCUG00000008632/ENSOCUG00000016047/ENSOCUG00000002455/ENSOCUG00000016511/ENSOCUG00000022794/ENSOCUG00000003792/ENSOCUG00000002920/ENSOCUG00000005737/novel.1195/ENSOCUG00000009208	S100A8/CSN2/PTGS2/NR4A1/S100A9/CASP9/STAT1/PARK7/F2R/THBS1/AIFM1/LGMN/-/ACVR1C	14	9	ENSOCUG00000009494/ENSOCUG00000016771/ENSOCUG00000011746/ENSOCUG00000016047/ENSOCUG00000002455/ENSOCUG00000022794/ENSOCUG00000003792/ENSOCUG00000005737/novel.1195	5	ENSOCUG00000009566/ENSOCUG00000008632/ENSOCUG00000016511/ENSOCUG00000002920/ENSOCUG00000009208
BP	GO:2000179	positive regulation of neural precursor cell proliferation	5/679	26/11515	0.0164361	0.324306	ENSOCUG00000000249/ENSOCUG00000003095/ENSOCUG00000001158/ENSOCUG00000010756/ENSOCUG00000008274	SMARCD3/CIP2A/ELL3/DLL4/PROX1	5	3	ENSOCUG00000000249/ENSOCUG00000003095/ENSOCUG00000010756	2	ENSOCUG00000001158/ENSOCUG00000008274
BP	GO:2000404	regulation of T cell migration	5/679	26/11515	0.0164361	0.324306	ENSOCUG00000024738/ENSOCUG00000010474/ENSOCUG00000016280/ENSOCUG00000005579/ENSOCUG00000012952	CXCL13/ADAM17/CXCL10/ITGB3/-	5	4	ENSOCUG00000010474/ENSOCUG00000016280/ENSOCUG00000005579/ENSOCUG00000012952	1	ENSOCUG00000024738
BP	GO:1901215	negative regulation of neuron death	11/679	90/11515	0.0164613	0.324306	ENSOCUG00000025029/ENSOCUG00000016651/ENSOCUG00000011346/ENSOCUG00000004239/ENSOCUG00000016511/ENSOCUG00000006118/ENSOCUG00000013147/ENSOCUG00000021710/ENSOCUG00000006943/ENSOCUG00000001546/ENSOCUG00000005737	CSF1/AXL/SORL1/HYOU1/PARK7/-/MECP2/CCL2/UNC5B/TOX3/LGMN	11	7	ENSOCUG00000025029/ENSOCUG00000016651/ENSOCUG00000004239/ENSOCUG00000006118/ENSOCUG00000021710/ENSOCUG00000006943/ENSOCUG00000005737	4	ENSOCUG00000011346/ENSOCUG00000016511/ENSOCUG00000013147/ENSOCUG00000001546
BP	GO:0018108	peptidyl-tyrosine phosphorylation	20/679	203/11515	0.0166857	0.324306	ENSOCUG00000008499/ENSOCUG00000010474/ENSOCUG00000001937/ENSOCUG00000013534/ENSOCUG00000003185/ENSOCUG00000016651/ENSOCUG00000013369/ENSOCUG00000003418/ENSOCUG00000009363/ENSOCUG00000009736/ENSOCUG00000010146/ENSOCUG00000013226/ENSOCUG00000025012/ENSOCUG00000017666/ENSOCUG00000015784/ENSOCUG00000005579/ENSOCUG00000015312/ENSOCUG00000003228/ENSOCUG00000011141/ENSOCUG00000010189	FGF10/ADAM17/ARHGEF2/ENPP2/CSPG4/AXL/ITGA5/PARP14/HES1/NTRK2/TNFRSF1A/BLK/ANGPT4/TEK/FYN/ITGB3/PDGFD/CLK4/RET/LEP	20	17	ENSOCUG00000008499/ENSOCUG00000010474/ENSOCUG00000001937/ENSOCUG00000013534/ENSOCUG00000003185/ENSOCUG00000016651/ENSOCUG00000013369/ENSOCUG00000003418/ENSOCUG00000009363/ENSOCUG00000009736/ENSOCUG00000010146/ENSOCUG00000025012/ENSOCUG00000015784/ENSOCUG00000005579/ENSOCUG00000015312/ENSOCUG00000011141/ENSOCUG00000010189	3	ENSOCUG00000013226/ENSOCUG00000017666/ENSOCUG00000003228
BP	GO:0045666	positive regulation of neuron differentiation	15/679	139/11515	0.0169214	0.324306	ENSOCUG00000022514/ENSOCUG00000001937/ENSOCUG00000026152/ENSOCUG00000007225/ENSOCUG00000009736/ENSOCUG00000027183/ENSOCUG00000008285/ENSOCUG00000025224/ENSOCUG00000015784/ENSOCUG00000009484/ENSOCUG00000026378/ENSOCUG00000003766/ENSOCUG00000011141/ENSOCUG00000007723/ENSOCUG00000008274	SYT2/ARHGEF2/DBN1/CRABP2/NTRK2/NTN1/NEGR1/LIMK1/FYN/ECT2/GDPD5/DPYSL3/RET/NCK1/PROX1	15	14	ENSOCUG00000022514/ENSOCUG00000001937/ENSOCUG00000026152/ENSOCUG00000007225/ENSOCUG00000009736/ENSOCUG00000027183/ENSOCUG00000008285/ENSOCUG00000025224/ENSOCUG00000015784/ENSOCUG00000009484/ENSOCUG00000026378/ENSOCUG00000003766/ENSOCUG00000011141/ENSOCUG00000007723	1	ENSOCUG00000008274
BP	GO:0046903	secretion	41/679	495/11515	0.0169741	0.324306	ENSOCUG00000022514/ENSOCUG00000009566/ENSOCUG00000008499/ENSOCUG00000009732/ENSOCUG00000009494/ENSOCUG00000027981/ENSOCUG00000025956/ENSOCUG00000016651/ENSOCUG00000007896/ENSOCUG00000009736/ENSOCUG00000011346/ENSOCUG00000010146/ENSOCUG00000013226/ENSOCUG00000017878/ENSOCUG00000017504/ENSOCUG00000013423/ENSOCUG00000023510/ENSOCUG00000000532/ENSOCUG00000015823/ENSOCUG00000001969/ENSOCUG00000016511/…	SYT2/S100A8/FGF10/NR1D1/CSN2/ISG15/SDC1/AXL/-/NTRK2/SORL1/TNFRSF1A/BLK/ANXA3/SYT9/STEAP3/-/WLS/OAS2/RAB3B/PARK7/F2R/MECP2/IFIH1/ADCY5/-/TNFAIP3/SUCNR1/PLA2G1B/SLC16A10/HMGCR/STX1A/MYH10/RAB3D/CIDEA/RSAD2/-/IL1RAP/EDN1/LEP/ACVR1C	41	28	ENSOCUG00000022514/ENSOCUG00000008499/ENSOCUG00000009732/ENSOCUG00000009494/ENSOCUG00000027981/ENSOCUG00000025956/ENSOCUG00000016651/ENSOCUG00000009736/ENSOCUG00000010146/ENSOCUG00000017878/ENSOCUG00000017504/ENSOCUG00000013423/ENSOCUG00000023510/ENSOCUG00000000532/ENSOCUG00000015823/ENSOCUG00000001969/ENSOCUG00000022794/ENSOCUG00000002863/ENSOCUG00000015141/ENSOCUG00000001105/ENSOCUG00000000098/…	13	ENSOCUG00000009566/ENSOCUG00000007896/ENSOCUG00000011346/ENSOCUG00000013226/ENSOCUG00000016511/ENSOCUG00000013147/novel.330/ENSOCUG00000002310/ENSOCUG00000014135/ENSOCUG00000011380/ENSOCUG00000004870/ENSOCUG00000013396/ENSOCUG00000009208
BP	GO:1903555	regulation of tumor necrosis factor superfamily cytokine production	10/679	79/11515	0.0172766	0.324306	ENSOCUG00000001937/ENSOCUG00000016651/ENSOCUG00000002863/ENSOCUG00000003792/ENSOCUG00000016252/ENSOCUG00000002310/ENSOCUG00000015065/ENSOCUG00000011380/ENSOCUG00000010189/ENSOCUG00000028059	ARHGEF2/AXL/IFIH1/THBS1/VSIR/TNFAIP3/NFKBIL1/CIDEA/LEP/NLRC3	10	7	ENSOCUG00000001937/ENSOCUG00000016651/ENSOCUG00000002863/ENSOCUG00000003792/ENSOCUG00000016252/ENSOCUG00000010189/ENSOCUG00000028059	3	ENSOCUG00000002310/ENSOCUG00000015065/ENSOCUG00000011380
BP	GO:0050767	regulation of neurogenesis	30/679	340/11515	0.0175891	0.324306	ENSOCUG00000022514/ENSOCUG00000000651/ENSOCUG00000017924/ENSOCUG00000009732/ENSOCUG00000025029/ENSOCUG00000001937/ENSOCUG00000026842/ENSOCUG00000026152/ENSOCUG00000007225/ENSOCUG00000009363/ENSOCUG00000009736/ENSOCUG00000016002/ENSOCUG00000011346/ENSOCUG00000027183/ENSOCUG00000008285/ENSOCUG00000025224/ENSOCUG00000005509/ENSOCUG00000015784/ENSOCUG00000009484/ENSOCUG00000026378/ENSOCUG00000003766/…	SYT2/LDLR/MME/NR1D1/CSF1/ARHGEF2/LPAR1/DBN1/CRABP2/HES1/NTRK2/DPYSL2/SORL1/NTN1/NEGR1/LIMK1/LMX1A/FYN/ECT2/GDPD5/DPYSL3/SMARCD3/ELL3/NSMF/DLL4/PTPN9/RET/NOG/NCK1/PROX1	30	26	ENSOCUG00000022514/ENSOCUG00000000651/ENSOCUG00000017924/ENSOCUG00000009732/ENSOCUG00000025029/ENSOCUG00000001937/ENSOCUG00000026842/ENSOCUG00000026152/ENSOCUG00000007225/ENSOCUG00000009363/ENSOCUG00000009736/ENSOCUG00000016002/ENSOCUG00000027183/ENSOCUG00000008285/ENSOCUG00000025224/ENSOCUG00000005509/ENSOCUG00000015784/ENSOCUG00000009484/ENSOCUG00000026378/ENSOCUG00000003766/ENSOCUG00000000249/…	4	ENSOCUG00000011346/ENSOCUG00000001158/ENSOCUG00000017537/ENSOCUG00000008274
BP	GO:0006721	terpenoid metabolic process	6/679	36/11515	0.0175975	0.324306	ENSOCUG00000023401/ENSOCUG00000007225/ENSOCUG00000007724/ENSOCUG00000006636/ENSOCUG00000000829/ENSOCUG00000011468	ADH2-1/CRABP2/CYP2E1/PECR/CYP2S1/RDH8	6	2	ENSOCUG00000007225/ENSOCUG00000000829	4	ENSOCUG00000023401/ENSOCUG00000007724/ENSOCUG00000006636/ENSOCUG00000011468
BP	GO:0045670	regulation of osteoclast differentiation	6/679	36/11515	0.0175975	0.324306	ENSOCUG00000025029/ENSOCUG00000016141/ENSOCUG00000021506/ENSOCUG00000011161/ENSOCUG00000001648/ENSOCUG00000015807	CSF1/KLF10/FOS/LRRC17/OCSTAMP/TFE3	6	5	ENSOCUG00000025029/ENSOCUG00000016141/ENSOCUG00000021506/ENSOCUG00000011161/ENSOCUG00000015807	1	ENSOCUG00000001648
BP	GO:0007411	axon guidance	11/679	91/11515	0.0177646	0.324306	ENSOCUG00000016002/ENSOCUG00000027183/ENSOCUG00000005509/ENSOCUG00000027557/ENSOCUG00000006943/ENSOCUG00000002537/ENSOCUG00000017302/ENSOCUG00000009699/ENSOCUG00000016624/ENSOCUG00000010678/ENSOCUG00000015555	DPYSL2/NTN1/LMX1A/-/UNC5B/ROBO1/SLIT3/KIF5C/MYH10/NOG/TTC8	11	11	ENSOCUG00000016002/ENSOCUG00000027183/ENSOCUG00000005509/ENSOCUG00000027557/ENSOCUG00000006943/ENSOCUG00000002537/ENSOCUG00000017302/ENSOCUG00000009699/ENSOCUG00000016624/ENSOCUG00000010678/ENSOCUG00000015555	0
BP	GO:0031032	actomyosin structure organization	12/679	103/11515	0.0178846	0.324306	ENSOCUG00000026796/ENSOCUG00000003876/ENSOCUG00000026842/ENSOCUG00000025224/ENSOCUG00000009484/ENSOCUG00000015068/ENSOCUG00000009959/ENSOCUG00000016624/ENSOCUG00000008274/ENSOCUG00000013396/ENSOCUG00000012560/ENSOCUG00000015555	ZYX/FHDC1/LPAR1/LIMK1/ECT2/KIF23/CASQ1/MYH10/PROX1/EDN1/MYOZ1/TTC8	12	10	ENSOCUG00000026796/ENSOCUG00000003876/ENSOCUG00000026842/ENSOCUG00000025224/ENSOCUG00000009484/ENSOCUG00000015068/ENSOCUG00000009959/ENSOCUG00000016624/ENSOCUG00000012560/ENSOCUG00000015555	2	ENSOCUG00000008274/ENSOCUG00000013396
BP	GO:0043535	regulation of blood vessel endothelial cell migration	8/679	57/11515	0.0179195	0.324306	ENSOCUG00000010474/ENSOCUG00000009526/ENSOCUG00000011124/ENSOCUG00000025012/ENSOCUG00000013147/ENSOCUG00000003792/ENSOCUG00000007362/ENSOCUG00000010756	ADAM17/VASH1/FGF18/ANGPT4/MECP2/THBS1/PRKCA/DLL4	8	7	ENSOCUG00000010474/ENSOCUG00000009526/ENSOCUG00000011124/ENSOCUG00000025012/ENSOCUG00000003792/ENSOCUG00000007362/ENSOCUG00000010756	1	ENSOCUG00000013147
BP	GO:0001946	lymphangiogenesis	3/679	10/11515	0.0179287	0.324306	ENSOCUG00000009526/ENSOCUG00000003209/ENSOCUG00000008274	VASH1/CCBE1/PROX1	3	2	ENSOCUG00000009526/ENSOCUG00000003209	1	ENSOCUG00000008274
BP	GO:0006699	bile acid biosynthetic process	3/679	10/11515	0.0179287	0.324306	ENSOCUG00000009732/ENSOCUG00000003377/ENSOCUG00000008274	NR1D1/CYP27A1/PROX1	3	1	ENSOCUG00000009732	2	ENSOCUG00000003377/ENSOCUG00000008274
BP	GO:0009404	toxin metabolic process	3/679	10/11515	0.0179287	0.324306	ENSOCUG00000005177/ENSOCUG00000002788/ENSOCUG00000000626	FMO2/FMO1/AS3MT	3	1	ENSOCUG00000005177	2	ENSOCUG00000002788/ENSOCUG00000000626
BP	GO:0032689	negative regulation of interferon-gamma production	3/679	10/11515	0.0179287	0.324306	ENSOCUG00000016651/ENSOCUG00000023510/ENSOCUG00000016252	AXL/-/VSIR	3	3	ENSOCUG00000016651/ENSOCUG00000023510/ENSOCUG00000016252	0
BP	GO:0050995	negative regulation of lipid catabolic process	3/679	10/11515	0.0179287	0.324306	ENSOCUG00000011346/ENSOCUG00000011380/ENSOCUG00000007719	SORL1/CIDEA/PDE3B	3	0		3	ENSOCUG00000011346/ENSOCUG00000011380/ENSOCUG00000007719
BP	GO:0051444	negative regulation of ubiquitin-protein transferase activity	3/679	10/11515	0.0179287	0.324306	ENSOCUG00000025224/ENSOCUG00000000061/ENSOCUG00000016511	LIMK1/FBXO5/PARK7	3	2	ENSOCUG00000025224/ENSOCUG00000000061	1	ENSOCUG00000016511
BP	GO:0055012	ventricular cardiac muscle cell differentiation	3/679	10/11515	0.0179287	0.324306	ENSOCUG00000010011/ENSOCUG00000016624/ENSOCUG00000008274	LMNA/MYH10/PROX1	3	2	ENSOCUG00000010011/ENSOCUG00000016624	1	ENSOCUG00000008274
BP	GO:0072215	regulation of metanephros development	3/679	10/11515	0.0179287	0.324306	ENSOCUG00000002455/ENSOCUG00000013750/ENSOCUG00000011141	STAT1/WWTR1/RET	3	3	ENSOCUG00000002455/ENSOCUG00000013750/ENSOCUG00000011141	0
BP	GO:0072234	metanephric nephron tubule development	3/679	10/11515	0.0179287	0.324306	ENSOCUG00000009363/ENSOCUG00000002455/ENSOCUG00000013750	HES1/STAT1/WWTR1	3	3	ENSOCUG00000009363/ENSOCUG00000002455/ENSOCUG00000013750	0
BP	GO:0045087	innate immune response	23/679	245/11515	0.0183366	0.324306	ENSOCUG00000004197/ENSOCUG00000009566/ENSOCUG00000009732/ENSOCUG00000026796/ENSOCUG00000027981/ENSOCUG00000005445/ENSOCUG00000009840/ENSOCUG00000003418/ENSOCUG00000008632/ENSOCUG00000002455/ENSOCUG00000003083/ENSOCUG00000010142/ENSOCUG00000021002/ENSOCUG00000015823/ENSOCUG00000002863/ENSOCUG00000021710/ENSOCUG00000027827/ENSOCUG00000002310/ENSOCUG00000001105/ENSOCUG00000015065/ENSOCUG00000003913/…	-/S100A8/NR1D1/ZYX/ISG15/-/SLC46A2/PARP14/S100A9/STAT1/TRIM13/PTX3/LCN2/OAS2/IFIH1/CCL2/-/TNFAIP3/PLA2G1B/NFKBIL1/TRIM14/NMI/LEP	23	16	ENSOCUG00000004197/ENSOCUG00000009732/ENSOCUG00000026796/ENSOCUG00000027981/ENSOCUG00000005445/ENSOCUG00000003418/ENSOCUG00000002455/ENSOCUG00000010142/ENSOCUG00000015823/ENSOCUG00000002863/ENSOCUG00000021710/ENSOCUG00000027827/ENSOCUG00000001105/ENSOCUG00000003913/ENSOCUG00000001001/ENSOCUG00000010189	7	ENSOCUG00000009566/ENSOCUG00000009840/ENSOCUG00000008632/ENSOCUG00000003083/ENSOCUG00000021002/ENSOCUG00000002310/ENSOCUG00000015065
BP	GO:0018212	peptidyl-tyrosine modification	20/679	205/11515	0.0183795	0.324306	ENSOCUG00000008499/ENSOCUG00000010474/ENSOCUG00000001937/ENSOCUG00000013534/ENSOCUG00000003185/ENSOCUG00000016651/ENSOCUG00000013369/ENSOCUG00000003418/ENSOCUG00000009363/ENSOCUG00000009736/ENSOCUG00000010146/ENSOCUG00000013226/ENSOCUG00000025012/ENSOCUG00000017666/ENSOCUG00000015784/ENSOCUG00000005579/ENSOCUG00000015312/ENSOCUG00000003228/ENSOCUG00000011141/ENSOCUG00000010189	FGF10/ADAM17/ARHGEF2/ENPP2/CSPG4/AXL/ITGA5/PARP14/HES1/NTRK2/TNFRSF1A/BLK/ANGPT4/TEK/FYN/ITGB3/PDGFD/CLK4/RET/LEP	20	17	ENSOCUG00000008499/ENSOCUG00000010474/ENSOCUG00000001937/ENSOCUG00000013534/ENSOCUG00000003185/ENSOCUG00000016651/ENSOCUG00000013369/ENSOCUG00000003418/ENSOCUG00000009363/ENSOCUG00000009736/ENSOCUG00000010146/ENSOCUG00000025012/ENSOCUG00000015784/ENSOCUG00000005579/ENSOCUG00000015312/ENSOCUG00000011141/ENSOCUG00000010189	3	ENSOCUG00000013226/ENSOCUG00000017666/ENSOCUG00000003228
BP	GO:0043900	regulation of multi-organism process	20/679	205/11515	0.0183795	0.324306	ENSOCUG00000004197/ENSOCUG00000027981/ENSOCUG00000005445/ENSOCUG00000027849/ENSOCUG00000002455/ENSOCUG00000003083/ENSOCUG00000010142/ENSOCUG00000002814/ENSOCUG00000024295/ENSOCUG00000013675/ENSOCUG00000024433/ENSOCUG00000007362/ENSOCUG00000002310/ENSOCUG00000015065/ENSOCUG00000033801/ENSOCUG00000008274/ENSOCUG00000003913/ENSOCUG00000012157/ENSOCUG00000009208/ENSOCUG00000029328	-/ISG15/-/OAS3/STAT1/TRIM13/PTX3/TOP2A/TRIB1/FGL2/FCER2/PRKCA/TNFAIP3/NFKBIL1/LRSAM1/PROX1/TRIM14/RSAD2/ACVR1C/OASL	20	14	ENSOCUG00000004197/ENSOCUG00000027981/ENSOCUG00000005445/ENSOCUG00000027849/ENSOCUG00000002455/ENSOCUG00000010142/ENSOCUG00000002814/ENSOCUG00000024295/ENSOCUG00000013675/ENSOCUG00000007362/ENSOCUG00000033801/ENSOCUG00000003913/ENSOCUG00000012157/ENSOCUG00000029328	6	ENSOCUG00000003083/ENSOCUG00000024433/ENSOCUG00000002310/ENSOCUG00000015065/ENSOCUG00000008274/ENSOCUG00000009208
BP	GO:0060326	cell chemotaxis	17/679	166/11515	0.0185185	0.324306	ENSOCUG00000024738/ENSOCUG00000014777/ENSOCUG00000009566/ENSOCUG00000025029/ENSOCUG00000010474/ENSOCUG00000037754/ENSOCUG00000016280/ENSOCUG00000026842/ENSOCUG00000011124/ENSOCUG00000024883/ENSOCUG00000008632/ENSOCUG00000003792/ENSOCUG00000021710/ENSOCUG00000027827/ENSOCUG00000012952/ENSOCUG00000005737/ENSOCUG00000002424	CXCL13/PADI2/S100A8/CSF1/ADAM17/HSD3B7/CXCL10/LPAR1/FGF18/-/S100A9/THBS1/CCL2/-/-/LGMN/-	17	12	ENSOCUG00000025029/ENSOCUG00000010474/ENSOCUG00000037754/ENSOCUG00000016280/ENSOCUG00000026842/ENSOCUG00000011124/ENSOCUG00000003792/ENSOCUG00000021710/ENSOCUG00000027827/ENSOCUG00000012952/ENSOCUG00000005737/ENSOCUG00000002424	5	ENSOCUG00000024738/ENSOCUG00000014777/ENSOCUG00000009566/ENSOCUG00000024883/ENSOCUG00000008632
BP	GO:0019752	carboxylic acid metabolic process	41/679	498/11515	0.0185815	0.324306	ENSOCUG00000009732/ENSOCUG00000003071/ENSOCUG00000012783/ENSOCUG00000016771/ENSOCUG00000023401/ENSOCUG00000007225/ENSOCUG00000016593/ENSOCUG00000010146/ENSOCUG00000016772/ENSOCUG00000005249/ENSOCUG00000011720/ENSOCUG00000028091/ENSOCUG00000012632/ENSOCUG00000016511/ENSOCUG00000015765/ENSOCUG00000000626/ENSOCUG00000013147/ENSOCUG00000025121/ENSOCUG00000007765/ENSOCUG00000017653/ENSOCUG00000002882/…	NR1D1/LPIN1/DAGLA/PTGS2/ADH2-1/CRABP2/CSGALNACT1/TNFRSF1A/DDIT4/DDAH1/MTHFD1/THNSL2/ERO1A/PARK7/IDH3A/AS3MT/MECP2/ALDH6A1/PSAT1/-/ACAT1/BPGM/PLA2G1B/HACL1/CYP2S1/-/CYP27A1/GSTO2/-/PROX1/EDN1/IDH3B/ECHS1/PLOD1/ADAMTS14/ME3/LEP/ELOVL6/ALOX5AP/ACAD11/LDHD	41	16	ENSOCUG00000009732/ENSOCUG00000003071/ENSOCUG00000012783/ENSOCUG00000016771/ENSOCUG00000007225/ENSOCUG00000016593/ENSOCUG00000010146/ENSOCUG00000005249/ENSOCUG00000015765/ENSOCUG00000003144/ENSOCUG00000001105/ENSOCUG00000000829/ENSOCUG00000033876/ENSOCUG00000007960/ENSOCUG00000017775/ENSOCUG00000010189	25	ENSOCUG00000023401/ENSOCUG00000016772/ENSOCUG00000011720/ENSOCUG00000028091/ENSOCUG00000012632/ENSOCUG00000016511/ENSOCUG00000000626/ENSOCUG00000013147/ENSOCUG00000025121/ENSOCUG00000007765/ENSOCUG00000017653/ENSOCUG00000002882/ENSOCUG00000000765/ENSOCUG00000003377/ENSOCUG00000008708/ENSOCUG00000009253/ENSOCUG00000008274/ENSOCUG00000013396/ENSOCUG00000024051/ENSOCUG00000000473/ENSOCUG00000012005/…
BP	GO:0071706	tumor necrosis factor superfamily cytokine production	10/679	80/11515	0.0187402	0.324306	ENSOCUG00000001937/ENSOCUG00000016651/ENSOCUG00000002863/ENSOCUG00000003792/ENSOCUG00000016252/ENSOCUG00000002310/ENSOCUG00000015065/ENSOCUG00000011380/ENSOCUG00000010189/ENSOCUG00000028059	ARHGEF2/AXL/IFIH1/THBS1/VSIR/TNFAIP3/NFKBIL1/CIDEA/LEP/NLRC3	10	7	ENSOCUG00000001937/ENSOCUG00000016651/ENSOCUG00000002863/ENSOCUG00000003792/ENSOCUG00000016252/ENSOCUG00000010189/ENSOCUG00000028059	3	ENSOCUG00000002310/ENSOCUG00000015065/ENSOCUG00000011380
BP	GO:0090288	negative regulation of cellular response to growth factor stimulus	10/679	80/11515	0.0187402	0.324306	ENSOCUG00000024738/ENSOCUG00000010474/ENSOCUG00000004418/ENSOCUG00000011346/ENSOCUG00000022649/ENSOCUG00000011636/ENSOCUG00000009598/ENSOCUG00000003792/ENSOCUG00000010678/ENSOCUG00000011380	CXCL13/ADAM17/CREB3L1/SORL1/APLN/HSPA5/LTBP1/THBS1/NOG/CIDEA	10	7	ENSOCUG00000010474/ENSOCUG00000004418/ENSOCUG00000022649/ENSOCUG00000011636/ENSOCUG00000009598/ENSOCUG00000003792/ENSOCUG00000010678	3	ENSOCUG00000024738/ENSOCUG00000011346/ENSOCUG00000011380
BP	GO:0022011	myelination in peripheral nervous system	4/679	18/11515	0.0188979	0.324306	ENSOCUG00000015436/ENSOCUG00000009736/ENSOCUG00000016394/ENSOCUG00000007327	ADAM22/NTRK2/NDRG1/CNTNAP1	4	3	ENSOCUG00000009736/ENSOCUG00000016394/ENSOCUG00000007327	1	ENSOCUG00000015436
BP	GO:0031670	cellular response to nutrient	4/679	18/11515	0.0188979	0.324306	ENSOCUG00000011482/ENSOCUG00000012028/ENSOCUG00000027507/ENSOCUG00000016763	POSTN/PIM1/VDR/CIB2	4	3	ENSOCUG00000011482/ENSOCUG00000012028/ENSOCUG00000027507	1	ENSOCUG00000016763
BP	GO:0032292	peripheral nervous system axon ensheathment	4/679	18/11515	0.0188979	0.324306	ENSOCUG00000015436/ENSOCUG00000009736/ENSOCUG00000016394/ENSOCUG00000007327	ADAM22/NTRK2/NDRG1/CNTNAP1	4	3	ENSOCUG00000009736/ENSOCUG00000016394/ENSOCUG00000007327	1	ENSOCUG00000015436
BP	GO:0098659	inorganic cation import across plasma membrane	4/679	18/11515	0.0188979	0.324306	ENSOCUG00000015784/ENSOCUG00000027575/ENSOCUG00000008681/ENSOCUG00000010416	FYN/KCNH2/SLC39A14/KCNJ2	4	4	ENSOCUG00000015784/ENSOCUG00000027575/ENSOCUG00000008681/ENSOCUG00000010416	0
BP	GO:0099587	inorganic ion import across plasma membrane	4/679	18/11515	0.0188979	0.324306	ENSOCUG00000015784/ENSOCUG00000027575/ENSOCUG00000008681/ENSOCUG00000010416	FYN/KCNH2/SLC39A14/KCNJ2	4	4	ENSOCUG00000015784/ENSOCUG00000027575/ENSOCUG00000008681/ENSOCUG00000010416	0
BP	GO:0045927	positive regulation of growth	13/679	116/11515	0.01894	0.324306	ENSOCUG00000022514/ENSOCUG00000025029/ENSOCUG00000010474/ENSOCUG00000007225/ENSOCUG00000027183/ENSOCUG00000025224/ENSOCUG00000012028/ENSOCUG00000027827/ENSOCUG00000005107/ENSOCUG00000008274/ENSOCUG00000013396/ENSOCUG00000021480/ENSOCUG00000010189	SYT2/CSF1/ADAM17/CRABP2/NTN1/LIMK1/PIM1/-/-/PROX1/EDN1/FOXS1/LEP	13	11	ENSOCUG00000022514/ENSOCUG00000025029/ENSOCUG00000010474/ENSOCUG00000007225/ENSOCUG00000027183/ENSOCUG00000025224/ENSOCUG00000012028/ENSOCUG00000027827/ENSOCUG00000005107/ENSOCUG00000021480/ENSOCUG00000010189	2	ENSOCUG00000008274/ENSOCUG00000013396
BP	GO:0048538	thymus development	5/679	27/11515	0.0192194	0.324306	ENSOCUG00000008499/ENSOCUG00000001652/ENSOCUG00000009840/ENSOCUG00000009363/ENSOCUG00000014663	FGF10/CCNB2/SLC46A2/HES1/ATM	5	3	ENSOCUG00000008499/ENSOCUG00000001652/ENSOCUG00000009363	2	ENSOCUG00000009840/ENSOCUG00000014663
BP	GO:0055013	cardiac muscle cell development	5/679	27/11515	0.0192194	0.324306	ENSOCUG00000016944/ENSOCUG00000010011/ENSOCUG00000016624/ENSOCUG00000008274/ENSOCUG00000013396	BVES/LMNA/MYH10/PROX1/EDN1	5	3	ENSOCUG00000016944/ENSOCUG00000010011/ENSOCUG00000016624	2	ENSOCUG00000008274/ENSOCUG00000013396
BP	GO:0031175	neuron projection development	35/679	413/11515	0.0192225	0.324306	ENSOCUG00000022514/ENSOCUG00000011500/ENSOCUG00000003112/ENSOCUG00000026842/ENSOCUG00000026152/ENSOCUG00000007225/ENSOCUG00000009363/ENSOCUG00000009736/ENSOCUG00000016002/ENSOCUG00000027183/ENSOCUG00000008285/ENSOCUG00000025224/ENSOCUG00000005509/ENSOCUG00000015784/ENSOCUG00000000349/ENSOCUG00000026378/ENSOCUG00000003766/ENSOCUG00000007631/ENSOCUG00000006118/ENSOCUG00000013147/ENSOCUG00000007327/…	SYT2/TNC/STRC/LPAR1/DBN1/CRABP2/HES1/NTRK2/DPYSL2/NTN1/NEGR1/LIMK1/LMX1A/FYN/TRIM46/GDPD5/DPYSL3/GPM6A/-/MECP2/CNTNAP1/-/UNC5B/DCLK1/ROBO1/BICDL1/SLIT3/KIF5C/PTPN9/RET/MYH10/NOG/NCK1/UCHL1/TTC8	35	31	ENSOCUG00000022514/ENSOCUG00000011500/ENSOCUG00000026842/ENSOCUG00000026152/ENSOCUG00000007225/ENSOCUG00000009363/ENSOCUG00000009736/ENSOCUG00000016002/ENSOCUG00000027183/ENSOCUG00000008285/ENSOCUG00000025224/ENSOCUG00000005509/ENSOCUG00000015784/ENSOCUG00000000349/ENSOCUG00000026378/ENSOCUG00000003766/ENSOCUG00000006118/ENSOCUG00000007327/ENSOCUG00000027557/ENSOCUG00000006943/ENSOCUG00000017848/…	4	ENSOCUG00000003112/ENSOCUG00000007631/ENSOCUG00000013147/ENSOCUG00000025898
BP	GO:0010522	regulation of calcium ion transport into cytosol	7/679	47/11515	0.0192889	0.324306	ENSOCUG00000010078/ENSOCUG00000016280/ENSOCUG00000015784/ENSOCUG00000022794/ENSOCUG00000009959/ENSOCUG00000026150/ENSOCUG00000010618	GPER1/CXCL10/FYN/F2R/CASQ1/CD19/ANK2	7	6	ENSOCUG00000010078/ENSOCUG00000016280/ENSOCUG00000015784/ENSOCUG00000022794/ENSOCUG00000009959/ENSOCUG00000010618	1	ENSOCUG00000026150
BP	GO:0050804	modulation of chemical synaptic transmission	18/679	180/11515	0.0195515	0.327193	ENSOCUG00000017924/ENSOCUG00000026152/ENSOCUG00000009736/ENSOCUG00000012674/ENSOCUG00000014076/ENSOCUG00000017504/ENSOCUG00000015784/ENSOCUG00000002673/ENSOCUG00000001969/ENSOCUG00000009967/ENSOCUG00000022794/ENSOCUG00000013147/ENSOCUG00000017537/ENSOCUG00000012979/ENSOCUG00000005737/ENSOCUG00000017306/ENSOCUG00000013396/ENSOCUG00000012800	MME/DBN1/NTRK2/CACNA1B/DGKB/SYT9/FYN/AKAP12/RAB3B/PLAT/F2R/MECP2/NSMF/NPTX1/LGMN/STX1A/EDN1/DGKE	18	13	ENSOCUG00000017924/ENSOCUG00000026152/ENSOCUG00000009736/ENSOCUG00000014076/ENSOCUG00000017504/ENSOCUG00000015784/ENSOCUG00000002673/ENSOCUG00000001969/ENSOCUG00000009967/ENSOCUG00000022794/ENSOCUG00000012979/ENSOCUG00000005737/ENSOCUG00000017306	5	ENSOCUG00000012674/ENSOCUG00000013147/ENSOCUG00000017537/ENSOCUG00000013396/ENSOCUG00000012800
BP	GO:0051093	negative regulation of developmental process	39/679	471/11515	0.0196571	0.327436	ENSOCUG00000000651/ENSOCUG00000008499/ENSOCUG00000021137/ENSOCUG00000009732/ENSOCUG00000001937/ENSOCUG00000016280/ENSOCUG00000026842/ENSOCUG00000009526/ENSOCUG00000004418/ENSOCUG00000009363/ENSOCUG00000011346/ENSOCUG00000002703/ENSOCUG00000027183/ENSOCUG00000025012/ENSOCUG00000023896/ENSOCUG00000017666/ENSOCUG00000005509/ENSOCUG00000010371/ENSOCUG00000002455/ENSOCUG00000007985/ENSOCUG00000013750/…	LDLR/FGF10/SFRP5/NR1D1/ARHGEF2/CXCL10/LPAR1/VASH1/CREB3L1/HES1/SORL1/FOXM1/NTN1/ANGPT4/E2F2/TEK/LMX1A/FRZB/STAT1/STC2/WWTR1/DPYSL3/FBXO5/TRIB1/LRRC17/S1PR3/MECP2/FGL2/RBPMS2/THBS1/DLL4/ABCA5/PTPN9/GDF11/LGMN/NOG/MYOZ1/PDE3B/ACVR1C	39	32	ENSOCUG00000000651/ENSOCUG00000008499/ENSOCUG00000021137/ENSOCUG00000009732/ENSOCUG00000001937/ENSOCUG00000016280/ENSOCUG00000026842/ENSOCUG00000009526/ENSOCUG00000004418/ENSOCUG00000009363/ENSOCUG00000002703/ENSOCUG00000027183/ENSOCUG00000025012/ENSOCUG00000023896/ENSOCUG00000005509/ENSOCUG00000002455/ENSOCUG00000007985/ENSOCUG00000013750/ENSOCUG00000003766/ENSOCUG00000000061/ENSOCUG00000024295/…	7	ENSOCUG00000011346/ENSOCUG00000017666/ENSOCUG00000010371/ENSOCUG00000013147/ENSOCUG00000014338/ENSOCUG00000007719/ENSOCUG00000009208
BP	GO:0016125	sterol metabolic process	8/679	58/11515	0.0197502	0.327472	ENSOCUG00000000651/ENSOCUG00000007866/ENSOCUG00000013967/ENSOCUG00000003569/ENSOCUG00000015771/ENSOCUG00000017427/ENSOCUG00000003377/ENSOCUG00000010189	LDLR/G6PD/MVK/HMGCS1/SQLE/HMGCR/CYP27A1/LEP	8	7	ENSOCUG00000000651/ENSOCUG00000007866/ENSOCUG00000013967/ENSOCUG00000003569/ENSOCUG00000015771/ENSOCUG00000017427/ENSOCUG00000010189	1	ENSOCUG00000003377
BP	GO:0008543	fibroblast growth factor receptor signaling pathway	6/679	37/11515	0.0199886	0.328397	ENSOCUG00000008499/ENSOCUG00000004418/ENSOCUG00000011124/ENSOCUG00000022649/ENSOCUG00000003792/ENSOCUG00000010678	FGF10/CREB3L1/FGF18/APLN/THBS1/NOG	6	6	ENSOCUG00000008499/ENSOCUG00000004418/ENSOCUG00000011124/ENSOCUG00000022649/ENSOCUG00000003792/ENSOCUG00000010678	0
BP	GO:1901607	alpha-amino acid biosynthetic process	6/679	37/11515	0.0199886	0.328397	ENSOCUG00000016511/ENSOCUG00000007765/ENSOCUG00000017653/ENSOCUG00000033876/ENSOCUG00000009253/ENSOCUG00000007960	PARK7/PSAT1/-/-/-/PLOD1	6	2	ENSOCUG00000033876/ENSOCUG00000007960	4	ENSOCUG00000016511/ENSOCUG00000007765/ENSOCUG00000017653/ENSOCUG00000009253
BP	GO:0006066	alcohol metabolic process	15/679	142/11515	0.0201833	0.329397	ENSOCUG00000000651/ENSOCUG00000010078/ENSOCUG00000003596/ENSOCUG00000023401/ENSOCUG00000007866/ENSOCUG00000013967/ENSOCUG00000000441/ENSOCUG00000016511/ENSOCUG00000013147/ENSOCUG00000006636/ENSOCUG00000011468/ENSOCUG00000017427/ENSOCUG00000003377/ENSOCUG00000010189/ENSOCUG00000013105	LDLR/GPER1/GDE1/ADH2-1/G6PD/MVK/SULT2A1/PARK7/MECP2/PECR/RDH8/HMGCR/CYP27A1/LEP/PLCG2	15	8	ENSOCUG00000000651/ENSOCUG00000010078/ENSOCUG00000003596/ENSOCUG00000007866/ENSOCUG00000013967/ENSOCUG00000017427/ENSOCUG00000010189/ENSOCUG00000013105	7	ENSOCUG00000023401/ENSOCUG00000000441/ENSOCUG00000016511/ENSOCUG00000013147/ENSOCUG00000006636/ENSOCUG00000011468/ENSOCUG00000003377
BP	GO:0001764	neuron migration	10/679	81/11515	0.0202928	0.329397	ENSOCUG00000001937/ENSOCUG00000016651/ENSOCUG00000009736/ENSOCUG00000027183/ENSOCUG00000015784/ENSOCUG00000000349/ENSOCUG00000007631/ENSOCUG00000017537/ENSOCUG00000017848/ENSOCUG00000016624	ARHGEF2/AXL/NTRK2/NTN1/FYN/TRIM46/GPM6A/NSMF/DCLK1/MYH10	10	8	ENSOCUG00000001937/ENSOCUG00000016651/ENSOCUG00000009736/ENSOCUG00000027183/ENSOCUG00000015784/ENSOCUG00000000349/ENSOCUG00000017848/ENSOCUG00000016624	2	ENSOCUG00000007631/ENSOCUG00000017537
BP	GO:0000904	cell morphogenesis involved in differentiation	29/679	330/11515	0.0203241	0.329397	ENSOCUG00000003112/ENSOCUG00000009677/ENSOCUG00000016944/ENSOCUG00000016651/ENSOCUG00000026152/ENSOCUG00000007225/ENSOCUG00000009363/ENSOCUG00000016002/ENSOCUG00000027183/ENSOCUG00000017666/ENSOCUG00000025224/ENSOCUG00000005509/ENSOCUG00000015784/ENSOCUG00000000349/ENSOCUG00000005579/ENSOCUG00000037643/ENSOCUG00000027557/ENSOCUG00000006943/ENSOCUG00000017848/ENSOCUG00000002537/ENSOCUG00000017302/…	STRC/MYADM/BVES/AXL/DBN1/CRABP2/HES1/DPYSL2/NTN1/TEK/LIMK1/LMX1A/FYN/TRIM46/ITGB3/SPINT2/-/UNC5B/DCLK1/ROBO1/SLIT3/KIF5C/RET/MYH10/NOG/PROX1/UCHL1/TTC8/ZNF385A	29	25	ENSOCUG00000009677/ENSOCUG00000016944/ENSOCUG00000016651/ENSOCUG00000026152/ENSOCUG00000007225/ENSOCUG00000009363/ENSOCUG00000016002/ENSOCUG00000027183/ENSOCUG00000025224/ENSOCUG00000005509/ENSOCUG00000015784/ENSOCUG00000000349/ENSOCUG00000005579/ENSOCUG00000027557/ENSOCUG00000006943/ENSOCUG00000017848/ENSOCUG00000002537/ENSOCUG00000017302/ENSOCUG00000009699/ENSOCUG00000011141/ENSOCUG00000016624/…	4	ENSOCUG00000003112/ENSOCUG00000017666/ENSOCUG00000037643/ENSOCUG00000008274
BP	GO:0099177	regulation of trans-synaptic signaling	18/679	181/11515	0.0205644	0.331037	ENSOCUG00000017924/ENSOCUG00000026152/ENSOCUG00000009736/ENSOCUG00000012674/ENSOCUG00000014076/ENSOCUG00000017504/ENSOCUG00000015784/ENSOCUG00000002673/ENSOCUG00000001969/ENSOCUG00000009967/ENSOCUG00000022794/ENSOCUG00000013147/ENSOCUG00000017537/ENSOCUG00000012979/ENSOCUG00000005737/ENSOCUG00000017306/ENSOCUG00000013396/ENSOCUG00000012800	MME/DBN1/NTRK2/CACNA1B/DGKB/SYT9/FYN/AKAP12/RAB3B/PLAT/F2R/MECP2/NSMF/NPTX1/LGMN/STX1A/EDN1/DGKE	18	13	ENSOCUG00000017924/ENSOCUG00000026152/ENSOCUG00000009736/ENSOCUG00000014076/ENSOCUG00000017504/ENSOCUG00000015784/ENSOCUG00000002673/ENSOCUG00000001969/ENSOCUG00000009967/ENSOCUG00000022794/ENSOCUG00000012979/ENSOCUG00000005737/ENSOCUG00000017306	5	ENSOCUG00000012674/ENSOCUG00000013147/ENSOCUG00000017537/ENSOCUG00000013396/ENSOCUG00000012800
BP	GO:0099537	trans-synaptic signaling	25/679	275/11515	0.0206093	0.331037	ENSOCUG00000022514/ENSOCUG00000017924/ENSOCUG00000012783/ENSOCUG00000026152/ENSOCUG00000009736/ENSOCUG00000012674/ENSOCUG00000014076/ENSOCUG00000017504/ENSOCUG00000015784/ENSOCUG00000002673/ENSOCUG00000001969/ENSOCUG00000009967/ENSOCUG00000016511/ENSOCUG00000022794/ENSOCUG00000013147/ENSOCUG00000000847/ENSOCUG00000017537/ENSOCUG00000013515/ENSOCUG00000012979/ENSOCUG00000005737/ENSOCUG00000017306/…	SYT2/MME/DAGLA/DBN1/NTRK2/CACNA1B/DGKB/SYT9/FYN/AKAP12/RAB3B/PLAT/PARK7/F2R/MECP2/PTPRD/NSMF/-/NPTX1/LGMN/STX1A/IL1RAP/EDN1/P2RX2/DGKE	25	16	ENSOCUG00000022514/ENSOCUG00000017924/ENSOCUG00000012783/ENSOCUG00000026152/ENSOCUG00000009736/ENSOCUG00000014076/ENSOCUG00000017504/ENSOCUG00000015784/ENSOCUG00000002673/ENSOCUG00000001969/ENSOCUG00000009967/ENSOCUG00000022794/ENSOCUG00000013515/ENSOCUG00000012979/ENSOCUG00000005737/ENSOCUG00000017306	9	ENSOCUG00000012674/ENSOCUG00000016511/ENSOCUG00000013147/ENSOCUG00000000847/ENSOCUG00000017537/ENSOCUG00000004870/ENSOCUG00000013396/ENSOCUG00000017737/ENSOCUG00000012800
BP	GO:0050728	negative regulation of inflammatory response	9/679	70/11515	0.021213	0.339219	ENSOCUG00000000651/ENSOCUG00000009732/ENSOCUG00000010078/ENSOCUG00000013967/ENSOCUG00000010146/ENSOCUG00000023510/ENSOCUG00000002310/ENSOCUG00000014245/ENSOCUG00000028059	LDLR/NR1D1/GPER1/MVK/TNFRSF1A/-/TNFAIP3/METRNL/NLRC3	9	8	ENSOCUG00000000651/ENSOCUG00000009732/ENSOCUG00000010078/ENSOCUG00000013967/ENSOCUG00000010146/ENSOCUG00000023510/ENSOCUG00000014245/ENSOCUG00000028059	1	ENSOCUG00000002310
BP	GO:0006639	acylglycerol metabolic process	7/679	48/11515	0.0214725	0.339948	ENSOCUG00000000651/ENSOCUG00000003071/ENSOCUG00000012783/ENSOCUG00000011346/ENSOCUG00000012071/ENSOCUG00000009979/ENSOCUG00000006495	LDLR/LPIN1/DAGLA/SORL1/GPAT3/DDHD2/ABHD5	7	5	ENSOCUG00000000651/ENSOCUG00000003071/ENSOCUG00000012783/ENSOCUG00000009979/ENSOCUG00000006495	2	ENSOCUG00000011346/ENSOCUG00000012071
BP	GO:0051592	response to calcium ion	7/679	48/11515	0.0214725	0.339948	ENSOCUG00000009484/ENSOCUG00000021506/ENSOCUG00000000793/ENSOCUG00000003792/ENSOCUG00000023019/ENSOCUG00000014135/ENSOCUG00000005737	ECT2/FOS/CHP2/THBS1/FOSB/SUCNR1/LGMN	7	5	ENSOCUG00000009484/ENSOCUG00000021506/ENSOCUG00000003792/ENSOCUG00000023019/ENSOCUG00000005737	2	ENSOCUG00000000793/ENSOCUG00000014135
BP	GO:0050678	regulation of epithelial cell proliferation	18/679	182/11515	0.021617	0.339948	ENSOCUG00000008499/ENSOCUG00000009732/ENSOCUG00000031181/ENSOCUG00000010474/ENSOCUG00000009526/ENSOCUG00000012177/ENSOCUG00000009363/ENSOCUG00000002455/ENSOCUG00000022649/ENSOCUG00000027507/ENSOCUG00000003792/ENSOCUG00000021710/ENSOCUG00000007362/ENSOCUG00000010756/ENSOCUG00000002310/ENSOCUG00000010678/ENSOCUG00000008274/ENSOCUG00000010189	FGF10/NR1D1/TGM1/ADAM17/VASH1/IQGAP3/HES1/STAT1/APLN/VDR/THBS1/CCL2/PRKCA/DLL4/TNFAIP3/NOG/PROX1/LEP	18	16	ENSOCUG00000008499/ENSOCUG00000009732/ENSOCUG00000031181/ENSOCUG00000010474/ENSOCUG00000009526/ENSOCUG00000012177/ENSOCUG00000009363/ENSOCUG00000002455/ENSOCUG00000022649/ENSOCUG00000027507/ENSOCUG00000003792/ENSOCUG00000021710/ENSOCUG00000007362/ENSOCUG00000010756/ENSOCUG00000010678/ENSOCUG00000010189	2	ENSOCUG00000002310/ENSOCUG00000008274
BP	GO:0055080	cation homeostasis	26/679	290/11515	0.0216365	0.339948	ENSOCUG00000024738/ENSOCUG00000010078/ENSOCUG00000016280/ENSOCUG00000007617/ENSOCUG00000026842/ENSOCUG00000011459/ENSOCUG00000015784/ENSOCUG00000007985/ENSOCUG00000021002/ENSOCUG00000027575/ENSOCUG00000012632/ENSOCUG00000007941/ENSOCUG00000022794/ENSOCUG00000009959/ENSOCUG00000015141/ENSOCUG00000005557/ENSOCUG00000026150/ENSOCUG00000012952/ENSOCUG00000010618/ENSOCUG00000008681/ENSOCUG00000013396/…	CXCL13/GPER1/CXCL10/TF/LPAR1/RYR3/FYN/STC2/LCN2/KCNH2/ERO1A/MS4A1/F2R/CASQ1/ADCY5/SLC39A13/CD19/-/ANK2/SLC39A14/EDN1/SCARA5/C19orf12/SLC10A7/CIB2/PLCG2	26	17	ENSOCUG00000010078/ENSOCUG00000016280/ENSOCUG00000007617/ENSOCUG00000026842/ENSOCUG00000011459/ENSOCUG00000015784/ENSOCUG00000007985/ENSOCUG00000027575/ENSOCUG00000022794/ENSOCUG00000009959/ENSOCUG00000015141/ENSOCUG00000005557/ENSOCUG00000012952/ENSOCUG00000010618/ENSOCUG00000008681/ENSOCUG00000026532/ENSOCUG00000013105	9	ENSOCUG00000024738/ENSOCUG00000021002/ENSOCUG00000012632/ENSOCUG00000007941/ENSOCUG00000026150/ENSOCUG00000013396/ENSOCUG00000002865/ENSOCUG00000012552/ENSOCUG00000016763
BP	GO:0031348	negative regulation of defense response	12/679	106/11515	0.0219624	0.340123	ENSOCUG00000000651/ENSOCUG00000009732/ENSOCUG00000010078/ENSOCUG00000003418/ENSOCUG00000013967/ENSOCUG00000010146/ENSOCUG00000023510/ENSOCUG00000013675/ENSOCUG00000002310/ENSOCUG00000014245/ENSOCUG00000001001/ENSOCUG00000028059	LDLR/NR1D1/GPER1/PARP14/MVK/TNFRSF1A/-/FGL2/TNFAIP3/METRNL/NMI/NLRC3	12	11	ENSOCUG00000000651/ENSOCUG00000009732/ENSOCUG00000010078/ENSOCUG00000003418/ENSOCUG00000013967/ENSOCUG00000010146/ENSOCUG00000023510/ENSOCUG00000013675/ENSOCUG00000014245/ENSOCUG00000001001/ENSOCUG00000028059	1	ENSOCUG00000002310
BP	GO:0097485	neuron projection guidance	11/679	94/11515	0.0221357	0.340123	ENSOCUG00000016002/ENSOCUG00000027183/ENSOCUG00000005509/ENSOCUG00000027557/ENSOCUG00000006943/ENSOCUG00000002537/ENSOCUG00000017302/ENSOCUG00000009699/ENSOCUG00000016624/ENSOCUG00000010678/ENSOCUG00000015555	DPYSL2/NTN1/LMX1A/-/UNC5B/ROBO1/SLIT3/KIF5C/MYH10/NOG/TTC8	11	11	ENSOCUG00000016002/ENSOCUG00000027183/ENSOCUG00000005509/ENSOCUG00000027557/ENSOCUG00000006943/ENSOCUG00000002537/ENSOCUG00000017302/ENSOCUG00000009699/ENSOCUG00000016624/ENSOCUG00000010678/ENSOCUG00000015555	0
BP	GO:0050885	neuromuscular process controlling balance	5/679	28/11515	0.022295	0.340123	ENSOCUG00000015141/ENSOCUG00000007327/ENSOCUG00000002028/ENSOCUG00000016624/ENSOCUG00000021480	ADCY5/CNTNAP1/USH1C/MYH10/FOXS1	5	5	ENSOCUG00000015141/ENSOCUG00000007327/ENSOCUG00000002028/ENSOCUG00000016624/ENSOCUG00000021480	0
BP	GO:0055006	cardiac cell development	5/679	28/11515	0.022295	0.340123	ENSOCUG00000016944/ENSOCUG00000010011/ENSOCUG00000016624/ENSOCUG00000008274/ENSOCUG00000013396	BVES/LMNA/MYH10/PROX1/EDN1	5	3	ENSOCUG00000016944/ENSOCUG00000010011/ENSOCUG00000016624	2	ENSOCUG00000008274/ENSOCUG00000013396
BP	GO:0099536	synaptic signaling	25/679	277/11515	0.0223139	0.340123	ENSOCUG00000022514/ENSOCUG00000017924/ENSOCUG00000012783/ENSOCUG00000026152/ENSOCUG00000009736/ENSOCUG00000012674/ENSOCUG00000014076/ENSOCUG00000017504/ENSOCUG00000015784/ENSOCUG00000002673/ENSOCUG00000001969/ENSOCUG00000009967/ENSOCUG00000016511/ENSOCUG00000022794/ENSOCUG00000013147/ENSOCUG00000000847/ENSOCUG00000017537/ENSOCUG00000013515/ENSOCUG00000012979/ENSOCUG00000005737/ENSOCUG00000017306/…	SYT2/MME/DAGLA/DBN1/NTRK2/CACNA1B/DGKB/SYT9/FYN/AKAP12/RAB3B/PLAT/PARK7/F2R/MECP2/PTPRD/NSMF/-/NPTX1/LGMN/STX1A/IL1RAP/EDN1/P2RX2/DGKE	25	16	ENSOCUG00000022514/ENSOCUG00000017924/ENSOCUG00000012783/ENSOCUG00000026152/ENSOCUG00000009736/ENSOCUG00000014076/ENSOCUG00000017504/ENSOCUG00000015784/ENSOCUG00000002673/ENSOCUG00000001969/ENSOCUG00000009967/ENSOCUG00000022794/ENSOCUG00000013515/ENSOCUG00000012979/ENSOCUG00000005737/ENSOCUG00000017306	9	ENSOCUG00000012674/ENSOCUG00000016511/ENSOCUG00000013147/ENSOCUG00000000847/ENSOCUG00000017537/ENSOCUG00000004870/ENSOCUG00000013396/ENSOCUG00000017737/ENSOCUG00000012800
BP	GO:0048844	artery morphogenesis	6/679	38/11515	0.0225912	0.340123	ENSOCUG00000000651/ENSOCUG00000009363/ENSOCUG00000001489/ENSOCUG00000010756/ENSOCUG00000010678/ENSOCUG00000008274	LDLR/HES1/ADGRF5/DLL4/NOG/PROX1	6	4	ENSOCUG00000000651/ENSOCUG00000009363/ENSOCUG00000010756/ENSOCUG00000010678	2	ENSOCUG00000001489/ENSOCUG00000008274
BP	GO:0051279	regulation of release of sequestered calcium ion into cytosol	6/679	38/11515	0.0225912	0.340123	ENSOCUG00000010078/ENSOCUG00000016280/ENSOCUG00000022794/ENSOCUG00000009959/ENSOCUG00000026150/ENSOCUG00000010618	GPER1/CXCL10/F2R/CASQ1/CD19/ANK2	6	5	ENSOCUG00000010078/ENSOCUG00000016280/ENSOCUG00000022794/ENSOCUG00000009959/ENSOCUG00000010618	1	ENSOCUG00000026150
BP	GO:0033993	response to lipid	28/679	319/11515	0.0226451	0.340123	ENSOCUG00000000651/ENSOCUG00000014777/ENSOCUG00000009732/ENSOCUG00000010474/ENSOCUG00000005512/ENSOCUG00000010078/ENSOCUG00000016280/ENSOCUG00000016651/ENSOCUG00000026915/ENSOCUG00000011746/ENSOCUG00000016772/ENSOCUG00000016047/ENSOCUG00000022907/ENSOCUG00000012028/ENSOCUG00000024295/ENSOCUG00000016511/ENSOCUG00000015443/ENSOCUG00000022794/ENSOCUG00000027507/ENSOCUG00000015141/ENSOCUG00000021710/…	LDLR/PADI2/NR1D1/ADAM17/RXRG/GPER1/CXCL10/AXL/PTGIR/NR4A1/DDIT4/CASP9/RORC/PIM1/TRIB1/PARK7/ADCY3/F2R/VDR/ADCY5/CCL2/PRKCA/TNFAIP3/SLIT3/NFKBIL1/RET/ATM/PLCG2	28	21	ENSOCUG00000000651/ENSOCUG00000009732/ENSOCUG00000010474/ENSOCUG00000005512/ENSOCUG00000010078/ENSOCUG00000016280/ENSOCUG00000016651/ENSOCUG00000026915/ENSOCUG00000011746/ENSOCUG00000016047/ENSOCUG00000012028/ENSOCUG00000024295/ENSOCUG00000015443/ENSOCUG00000022794/ENSOCUG00000027507/ENSOCUG00000015141/ENSOCUG00000021710/ENSOCUG00000007362/ENSOCUG00000017302/ENSOCUG00000011141/ENSOCUG00000013105	7	ENSOCUG00000014777/ENSOCUG00000016772/ENSOCUG00000022907/ENSOCUG00000016511/ENSOCUG00000002310/ENSOCUG00000015065/ENSOCUG00000014663
BP	GO:0031667	response to nutrient levels	16/679	157/11515	0.0228041	0.340123	ENSOCUG00000000651/ENSOCUG00000011482/ENSOCUG00000003178/ENSOCUG00000017432/ENSOCUG00000011346/ENSOCUG00000002455/ENSOCUG00000016141/ENSOCUG00000017409/ENSOCUG00000012028/ENSOCUG00000027507/ENSOCUG00000011636/ENSOCUG00000005131/ENSOCUG00000010189/ENSOCUG00000017737/ENSOCUG00000009208/ENSOCUG00000016763	LDLR/POSTN/SREBF2/SELL/SORL1/STAT1/KLF10/WIPI1/PIM1/VDR/HSPA5/NUCB2/LEP/P2RX2/ACVR1C/CIB2	16	11	ENSOCUG00000000651/ENSOCUG00000011482/ENSOCUG00000003178/ENSOCUG00000002455/ENSOCUG00000016141/ENSOCUG00000017409/ENSOCUG00000012028/ENSOCUG00000027507/ENSOCUG00000011636/ENSOCUG00000005131/ENSOCUG00000010189	5	ENSOCUG00000017432/ENSOCUG00000011346/ENSOCUG00000017737/ENSOCUG00000009208/ENSOCUG00000016763
BP	GO:0098657	import into cell	29/679	334/11515	0.0234651	0.340123	ENSOCUG00000000651/ENSOCUG00000015877/ENSOCUG00000013625/ENSOCUG00000013534/ENSOCUG00000016651/ENSOCUG00000006892/ENSOCUG00000017878/ENSOCUG00000024112/ENSOCUG00000015784/ENSOCUG00000022649/ENSOCUG00000010142/ENSOCUG00000027575/ENSOCUG00000001969/ENSOCUG00000016511/ENSOCUG00000005579/ENSOCUG00000003792/ENSOCUG00000027827/ENSOCUG00000022575/ENSOCUG00000017822/ENSOCUG00000007742/ENSOCUG00000008681/…	LDLR/SFRP4/PRSS12/ENPP2/AXL/ACKR2/ANXA3/LGALS3BP/FYN/APLN/PTX3/KCNH2/RAB3B/PARK7/ITGB3/THBS1/-/VTN/-/CD22/SLC39A14/LRP10/LRSAM1/STX1A/KCNJ2/LDLRAP1/SCARA5/LEP/PLCG2	29	26	ENSOCUG00000000651/ENSOCUG00000015877/ENSOCUG00000013625/ENSOCUG00000013534/ENSOCUG00000016651/ENSOCUG00000006892/ENSOCUG00000017878/ENSOCUG00000024112/ENSOCUG00000015784/ENSOCUG00000022649/ENSOCUG00000010142/ENSOCUG00000027575/ENSOCUG00000001969/ENSOCUG00000005579/ENSOCUG00000003792/ENSOCUG00000027827/ENSOCUG00000017822/ENSOCUG00000008681/ENSOCUG00000016380/ENSOCUG00000033801/ENSOCUG00000017306/…	3	ENSOCUG00000016511/ENSOCUG00000022575/ENSOCUG00000007742
BP	GO:0000028	ribosomal small subunit assembly	3/679	11/11515	0.0235898	0.340123	ENSOCUG00000022961/ENSOCUG00000024589/ENSOCUG00000005572	-/-/ERAL1	3	1	ENSOCUG00000024589	2	ENSOCUG00000022961/ENSOCUG00000005572
BP	GO:0036303	lymph vessel morphogenesis	3/679	11/11515	0.0235898	0.340123	ENSOCUG00000009526/ENSOCUG00000003209/ENSOCUG00000008274	VASH1/CCBE1/PROX1	3	2	ENSOCUG00000009526/ENSOCUG00000003209	1	ENSOCUG00000008274
BP	GO:0043276	anoikis	3/679	11/11515	0.0235898	0.340123	ENSOCUG00000013369/ENSOCUG00000009736/ENSOCUG00000006771	ITGA5/NTRK2/TFDP1	3	3	ENSOCUG00000013369/ENSOCUG00000009736/ENSOCUG00000006771	0
BP	GO:0072170	metanephric tubule development	3/679	11/11515	0.0235898	0.340123	ENSOCUG00000009363/ENSOCUG00000002455/ENSOCUG00000013750	HES1/STAT1/WWTR1	3	3	ENSOCUG00000009363/ENSOCUG00000002455/ENSOCUG00000013750	0
BP	GO:0098810	neurotransmitter reuptake	3/679	11/11515	0.0235898	0.340123	ENSOCUG00000001969/ENSOCUG00000016511/ENSOCUG00000005579	RAB3B/PARK7/ITGB3	3	2	ENSOCUG00000001969/ENSOCUG00000005579	1	ENSOCUG00000016511
BP	GO:0101023	vascular endothelial cell proliferation	3/679	11/11515	0.0235898	0.340123	ENSOCUG00000010474/ENSOCUG00000022649/ENSOCUG00000021710	ADAM17/APLN/CCL2	3	3	ENSOCUG00000010474/ENSOCUG00000022649/ENSOCUG00000021710	0
BP	GO:0140131	positive regulation of lymphocyte chemotaxis	3/679	11/11515	0.0235898	0.340123	ENSOCUG00000024738/ENSOCUG00000010474/ENSOCUG00000012952	CXCL13/ADAM17/-	3	2	ENSOCUG00000010474/ENSOCUG00000012952	1	ENSOCUG00000024738
BP	GO:1902043	positive regulation of extrinsic apoptotic signaling pathway via death domain receptors	3/679	11/11515	0.0235898	0.340123	ENSOCUG00000017688/ENSOCUG00000003544/ENSOCUG00000003792	PEA15/MAL/THBS1	3	2	ENSOCUG00000017688/ENSOCUG00000003792	1	ENSOCUG00000003544
BP	GO:1905562	regulation of vascular endothelial cell proliferation	3/679	11/11515	0.0235898	0.340123	ENSOCUG00000010474/ENSOCUG00000022649/ENSOCUG00000021710	ADAM17/APLN/CCL2	3	3	ENSOCUG00000010474/ENSOCUG00000022649/ENSOCUG00000021710	0
BP	GO:0032940	secretion by cell	36/679	434/11515	0.0237709	0.340123	ENSOCUG00000022514/ENSOCUG00000008499/ENSOCUG00000009732/ENSOCUG00000027981/ENSOCUG00000025956/ENSOCUG00000016651/ENSOCUG00000007896/ENSOCUG00000009736/ENSOCUG00000011346/ENSOCUG00000010146/ENSOCUG00000013226/ENSOCUG00000017878/ENSOCUG00000017504/ENSOCUG00000013423/ENSOCUG00000023510/ENSOCUG00000000532/ENSOCUG00000001969/ENSOCUG00000016511/ENSOCUG00000022794/ENSOCUG00000013147/ENSOCUG00000002863/…	SYT2/FGF10/NR1D1/ISG15/SDC1/AXL/-/NTRK2/SORL1/TNFRSF1A/BLK/ANXA3/SYT9/STEAP3/-/WLS/RAB3B/PARK7/F2R/MECP2/IFIH1/ADCY5/-/TNFAIP3/SUCNR1/SLC16A10/HMGCR/STX1A/MYH10/RAB3D/CIDEA/RSAD2/IL1RAP/EDN1/LEP/ACVR1C	36	24	ENSOCUG00000022514/ENSOCUG00000008499/ENSOCUG00000009732/ENSOCUG00000027981/ENSOCUG00000025956/ENSOCUG00000016651/ENSOCUG00000009736/ENSOCUG00000010146/ENSOCUG00000017878/ENSOCUG00000017504/ENSOCUG00000013423/ENSOCUG00000023510/ENSOCUG00000000532/ENSOCUG00000001969/ENSOCUG00000022794/ENSOCUG00000002863/ENSOCUG00000015141/ENSOCUG00000000098/ENSOCUG00000017427/ENSOCUG00000017306/ENSOCUG00000016624/…	12	ENSOCUG00000007896/ENSOCUG00000011346/ENSOCUG00000013226/ENSOCUG00000016511/ENSOCUG00000013147/novel.330/ENSOCUG00000002310/ENSOCUG00000014135/ENSOCUG00000011380/ENSOCUG00000004870/ENSOCUG00000013396/ENSOCUG00000009208
BP	GO:0034767	positive regulation of ion transmembrane transport	8/679	60/11515	0.0238041	0.340123	ENSOCUG00000010078/ENSOCUG00000016280/ENSOCUG00000027575/ENSOCUG00000016511/ENSOCUG00000022794/ENSOCUG00000009959/ENSOCUG00000026150/ENSOCUG00000013105	GPER1/CXCL10/KCNH2/PARK7/F2R/CASQ1/CD19/PLCG2	8	6	ENSOCUG00000010078/ENSOCUG00000016280/ENSOCUG00000027575/ENSOCUG00000022794/ENSOCUG00000009959/ENSOCUG00000013105	2	ENSOCUG00000016511/ENSOCUG00000026150
BP	GO:1901568	fatty acid derivative metabolic process	8/679	60/11515	0.0238041	0.340123	ENSOCUG00000012783/ENSOCUG00000016771/ENSOCUG00000010146/ENSOCUG00000002882/ENSOCUG00000000829/ENSOCUG00000013396/ENSOCUG00000013069/ENSOCUG00000008200	DAGLA/PTGS2/TNFRSF1A/ACAT1/CYP2S1/EDN1/ELOVL6/ALOX5AP	8	4	ENSOCUG00000012783/ENSOCUG00000016771/ENSOCUG00000010146/ENSOCUG00000000829	4	ENSOCUG00000002882/ENSOCUG00000013396/ENSOCUG00000013069/ENSOCUG00000008200
BP	GO:0003014	renal system process	7/679	49/11515	0.0238218	0.340123	ENSOCUG00000022794/ENSOCUG00000017851/ENSOCUG00000001489/ENSOCUG00000014135/ENSOCUG00000005737/ENSOCUG00000013396/ENSOCUG00000024055	F2R/-/ADGRF5/SUCNR1/LGMN/EDN1/MCAM	7	3	ENSOCUG00000022794/ENSOCUG00000005737/ENSOCUG00000024055	4	ENSOCUG00000017851/ENSOCUG00000001489/ENSOCUG00000014135/ENSOCUG00000013396
BP	GO:0006790	sulfur compound metabolic process	14/679	133/11515	0.0249456	0.354682	ENSOCUG00000013192/ENSOCUG00000007866/ENSOCUG00000013967/ENSOCUG00000016593/ENSOCUG00000029486/ENSOCUG00000000441/ENSOCUG00000017402/ENSOCUG00000006596/ENSOCUG00000011720/ENSOCUG00000016511/ENSOCUG00000017653/ENSOCUG00000002882/ENSOCUG00000012552/ENSOCUG00000013069	SULT1C2/G6PD/MVK/CSGALNACT1/-/SULT2A1/ARSG/CHST1/MTHFD1/PARK7/-/ACAT1/SLC10A7/ELOVL6	14	6	ENSOCUG00000013192/ENSOCUG00000007866/ENSOCUG00000013967/ENSOCUG00000016593/ENSOCUG00000017402/ENSOCUG00000006596	8	ENSOCUG00000029486/ENSOCUG00000000441/ENSOCUG00000011720/ENSOCUG00000016511/ENSOCUG00000017653/ENSOCUG00000002882/ENSOCUG00000012552/ENSOCUG00000013069
BP	GO:0050920	regulation of chemotaxis	12/679	108/11515	0.0250387	0.354682	ENSOCUG00000024738/ENSOCUG00000014777/ENSOCUG00000008499/ENSOCUG00000025029/ENSOCUG00000010474/ENSOCUG00000016280/ENSOCUG00000011124/ENSOCUG00000003792/ENSOCUG00000021710/ENSOCUG00000012952/ENSOCUG00000014135/ENSOCUG00000005737	CXCL13/PADI2/FGF10/CSF1/ADAM17/CXCL10/FGF18/THBS1/CCL2/-/SUCNR1/LGMN	12	9	ENSOCUG00000008499/ENSOCUG00000025029/ENSOCUG00000010474/ENSOCUG00000016280/ENSOCUG00000011124/ENSOCUG00000003792/ENSOCUG00000021710/ENSOCUG00000012952/ENSOCUG00000005737	3	ENSOCUG00000024738/ENSOCUG00000014777/ENSOCUG00000014135
BP	GO:0006641	triglyceride metabolic process	6/679	39/11515	0.0254123	0.355025	ENSOCUG00000000651/ENSOCUG00000003071/ENSOCUG00000011346/ENSOCUG00000012071/ENSOCUG00000009979/ENSOCUG00000006495	LDLR/LPIN1/SORL1/GPAT3/DDHD2/ABHD5	6	4	ENSOCUG00000000651/ENSOCUG00000003071/ENSOCUG00000009979/ENSOCUG00000006495	2	ENSOCUG00000011346/ENSOCUG00000012071
BP	GO:0033559	unsaturated fatty acid metabolic process	6/679	39/11515	0.0254123	0.355025	ENSOCUG00000012783/ENSOCUG00000016771/ENSOCUG00000010146/ENSOCUG00000000829/ENSOCUG00000013396/ENSOCUG00000013069	DAGLA/PTGS2/TNFRSF1A/CYP2S1/EDN1/ELOVL6	6	4	ENSOCUG00000012783/ENSOCUG00000016771/ENSOCUG00000010146/ENSOCUG00000000829	2	ENSOCUG00000013396/ENSOCUG00000013069
BP	GO:0050731	positive regulation of peptidyl-tyrosine phosphorylation	11/679	96/11515	0.0254576	0.355025	ENSOCUG00000008499/ENSOCUG00000010474/ENSOCUG00000001937/ENSOCUG00000013534/ENSOCUG00000003185/ENSOCUG00000013369/ENSOCUG00000003418/ENSOCUG00000009363/ENSOCUG00000010146/ENSOCUG00000025012/ENSOCUG00000015784	FGF10/ADAM17/ARHGEF2/ENPP2/CSPG4/ITGA5/PARP14/HES1/TNFRSF1A/ANGPT4/FYN	11	11	ENSOCUG00000008499/ENSOCUG00000010474/ENSOCUG00000001937/ENSOCUG00000013534/ENSOCUG00000003185/ENSOCUG00000013369/ENSOCUG00000003418/ENSOCUG00000009363/ENSOCUG00000010146/ENSOCUG00000025012/ENSOCUG00000015784	0
BP	GO:0050866	negative regulation of cell activation	11/679	96/11515	0.0254576	0.355025	ENSOCUG00000000651/ENSOCUG00000009732/ENSOCUG00000010078/ENSOCUG00000016651/ENSOCUG00000007896/ENSOCUG00000023510/ENSOCUG00000013675/ENSOCUG00000001489/ENSOCUG00000016252/ENSOCUG00000002310/ENSOCUG00000014663	LDLR/NR1D1/GPER1/AXL/-/-/FGL2/ADGRF5/VSIR/TNFAIP3/ATM	11	7	ENSOCUG00000000651/ENSOCUG00000009732/ENSOCUG00000010078/ENSOCUG00000016651/ENSOCUG00000023510/ENSOCUG00000013675/ENSOCUG00000016252	4	ENSOCUG00000007896/ENSOCUG00000001489/ENSOCUG00000002310/ENSOCUG00000014663
BP	GO:0007193	adenylate cyclase-inhibiting G protein-coupled receptor signaling pathway	5/679	29/11515	0.0256727	0.355542	ENSOCUG00000026842/ENSOCUG00000002673/ENSOCUG00000015376/ENSOCUG00000015141/ENSOCUG00000013396	LPAR1/AKAP12/S1PR3/ADCY5/EDN1	5	4	ENSOCUG00000026842/ENSOCUG00000002673/ENSOCUG00000015376/ENSOCUG00000015141	1	ENSOCUG00000013396
BP	GO:1901701	cellular response to oxygen-containing compound	37/679	451/11515	0.0256923	0.355542	ENSOCUG00000000651/ENSOCUG00000007460/ENSOCUG00000009732/ENSOCUG00000001937/ENSOCUG00000010078/ENSOCUG00000016280/ENSOCUG00000016651/ENSOCUG00000009736/ENSOCUG00000011346/ENSOCUG00000011746/ENSOCUG00000016772/ENSOCUG00000012881/ENSOCUG00000016047/ENSOCUG00000015784/ENSOCUG00000002455/ENSOCUG00000009484/ENSOCUG00000022907/ENSOCUG00000021506/ENSOCUG00000012028/ENSOCUG00000024295/ENSOCUG00000016511/…	LDLR/-/NR1D1/ARHGEF2/GPER1/CXCL10/AXL/NTRK2/SORL1/NR4A1/DDIT4/COL1A1/CASP9/FYN/STAT1/ECT2/RORC/FOS/PIM1/TRIB1/PARK7/ADCY3/PDGFD/VDR/ADCY5/CCS/CCL2/PRKCA/TNFAIP3/-/LGMN/NFKBIL1/RET/NCK1/ATM/-/CIB2	37	28	ENSOCUG00000000651/ENSOCUG00000007460/ENSOCUG00000009732/ENSOCUG00000001937/ENSOCUG00000010078/ENSOCUG00000016280/ENSOCUG00000016651/ENSOCUG00000009736/ENSOCUG00000011746/ENSOCUG00000012881/ENSOCUG00000016047/ENSOCUG00000015784/ENSOCUG00000002455/ENSOCUG00000009484/ENSOCUG00000021506/ENSOCUG00000012028/ENSOCUG00000024295/ENSOCUG00000015443/ENSOCUG00000015312/ENSOCUG00000027507/ENSOCUG00000015141/…	9	ENSOCUG00000011346/ENSOCUG00000016772/ENSOCUG00000022907/ENSOCUG00000016511/ENSOCUG00000013823/ENSOCUG00000002310/ENSOCUG00000015065/ENSOCUG00000014663/ENSOCUG00000016763
BP	GO:0006638	neutral lipid metabolic process	7/679	50/11515	0.026342	0.363137	ENSOCUG00000000651/ENSOCUG00000003071/ENSOCUG00000012783/ENSOCUG00000011346/ENSOCUG00000012071/ENSOCUG00000009979/ENSOCUG00000006495	LDLR/LPIN1/DAGLA/SORL1/GPAT3/DDHD2/ABHD5	7	5	ENSOCUG00000000651/ENSOCUG00000003071/ENSOCUG00000012783/ENSOCUG00000009979/ENSOCUG00000006495	2	ENSOCUG00000011346/ENSOCUG00000012071
BP	GO:0040008	regulation of growth	25/679	282/11515	0.0270561	0.367386	ENSOCUG00000022514/ENSOCUG00000025029/ENSOCUG00000010474/ENSOCUG00000001652/ENSOCUG00000007225/ENSOCUG00000016002/ENSOCUG00000027183/ENSOCUG00000027476/ENSOCUG00000025224/ENSOCUG00000005509/ENSOCUG00000010371/ENSOCUG00000016694/ENSOCUG00000007985/ENSOCUG00000012028/ENSOCUG00000001055/ENSOCUG00000027827/ENSOCUG00000005107/ENSOCUG00000017302/ENSOCUG00000005737/ENSOCUG00000010678/ENSOCUG00000008274/…	SYT2/CSF1/ADAM17/CCNB2/CRABP2/DPYSL2/NTN1/TSPYL2/LIMK1/LMX1A/FRZB/SERTAD1/STC2/PIM1/TCHP/-/-/SLIT3/LGMN/NOG/PROX1/EDN1/MYOZ1/FOXS1/LEP	25	20	ENSOCUG00000022514/ENSOCUG00000025029/ENSOCUG00000010474/ENSOCUG00000001652/ENSOCUG00000007225/ENSOCUG00000016002/ENSOCUG00000027183/ENSOCUG00000025224/ENSOCUG00000005509/ENSOCUG00000007985/ENSOCUG00000012028/ENSOCUG00000001055/ENSOCUG00000027827/ENSOCUG00000005107/ENSOCUG00000017302/ENSOCUG00000005737/ENSOCUG00000010678/ENSOCUG00000012560/ENSOCUG00000021480/ENSOCUG00000010189	5	ENSOCUG00000027476/ENSOCUG00000010371/ENSOCUG00000016694/ENSOCUG00000008274/ENSOCUG00000013396
BP	GO:0015850	organic hydroxy compound transport	11/679	97/11515	0.0272476	0.367386	ENSOCUG00000000651/ENSOCUG00000003178/ENSOCUG00000001969/ENSOCUG00000016511/ENSOCUG00000005579/ENSOCUG00000017851/ENSOCUG00000013147/ENSOCUG00000014338/ENSOCUG00000008056/ENSOCUG00000012552/ENSOCUG00000010189	LDLR/SREBF2/RAB3B/PARK7/ITGB3/-/MECP2/ABCA5/LDLRAP1/SLC10A7/LEP	11	6	ENSOCUG00000000651/ENSOCUG00000003178/ENSOCUG00000001969/ENSOCUG00000005579/ENSOCUG00000008056/ENSOCUG00000010189	5	ENSOCUG00000016511/ENSOCUG00000017851/ENSOCUG00000013147/ENSOCUG00000014338/ENSOCUG00000012552
BP	GO:0001961	positive regulation of cytokine-mediated signaling pathway	4/679	20/11515	0.0272629	0.367386	ENSOCUG00000025029/ENSOCUG00000010474/ENSOCUG00000016651/ENSOCUG00000003418	CSF1/ADAM17/AXL/PARP14	4	4	ENSOCUG00000025029/ENSOCUG00000010474/ENSOCUG00000016651/ENSOCUG00000003418	0
BP	GO:0001974	blood vessel remodeling	4/679	20/11515	0.0272629	0.367386	ENSOCUG00000008499/ENSOCUG00000010013/ENSOCUG00000016651/ENSOCUG00000010756	FGF10/NOL3/AXL/DLL4	4	4	ENSOCUG00000008499/ENSOCUG00000010013/ENSOCUG00000016651/ENSOCUG00000010756	0
BP	GO:0051294	establishment of spindle orientation	4/679	20/11515	0.0272629	0.367386	ENSOCUG00000008499/ENSOCUG00000001937/ENSOCUG00000028221/ENSOCUG00000013807	FGF10/ARHGEF2/CENPA/SPAG5	4	4	ENSOCUG00000008499/ENSOCUG00000001937/ENSOCUG00000028221/ENSOCUG00000013807	0
BP	GO:0071357	cellular response to type I interferon	4/679	20/11515	0.0272629	0.367386	ENSOCUG00000004197/ENSOCUG00000005445/ENSOCUG00000002455/ENSOCUG00000015823	-/-/STAT1/OAS2	4	4	ENSOCUG00000004197/ENSOCUG00000005445/ENSOCUG00000002455/ENSOCUG00000015823	0
BP	GO:0071396	cellular response to lipid	23/679	255/11515	0.0277673	0.372786	ENSOCUG00000000651/ENSOCUG00000014777/ENSOCUG00000009732/ENSOCUG00000005512/ENSOCUG00000010078/ENSOCUG00000016280/ENSOCUG00000016651/ENSOCUG00000011746/ENSOCUG00000016772/ENSOCUG00000016047/ENSOCUG00000022907/ENSOCUG00000012028/ENSOCUG00000024295/ENSOCUG00000016511/ENSOCUG00000015443/ENSOCUG00000027507/ENSOCUG00000015141/ENSOCUG00000021710/ENSOCUG00000007362/ENSOCUG00000002310/ENSOCUG00000015065/…	LDLR/PADI2/NR1D1/RXRG/GPER1/CXCL10/AXL/NR4A1/DDIT4/CASP9/RORC/PIM1/TRIB1/PARK7/ADCY3/VDR/ADCY5/CCL2/PRKCA/TNFAIP3/NFKBIL1/RET/ATM	23	16	ENSOCUG00000000651/ENSOCUG00000009732/ENSOCUG00000005512/ENSOCUG00000010078/ENSOCUG00000016280/ENSOCUG00000016651/ENSOCUG00000011746/ENSOCUG00000016047/ENSOCUG00000012028/ENSOCUG00000024295/ENSOCUG00000015443/ENSOCUG00000027507/ENSOCUG00000015141/ENSOCUG00000021710/ENSOCUG00000007362/ENSOCUG00000011141	7	ENSOCUG00000014777/ENSOCUG00000016772/ENSOCUG00000022907/ENSOCUG00000016511/ENSOCUG00000002310/ENSOCUG00000015065/ENSOCUG00000014663
BP	GO:0070665	positive regulation of leukocyte proliferation	8/679	62/11515	0.0284086	0.377381	ENSOCUG00000008499/ENSOCUG00000025029/ENSOCUG00000009363/ENSOCUG00000023510/ENSOCUG00000001648/ENSOCUG00000012952/ENSOCUG00000007723/ENSOCUG00000010189	FGF10/CSF1/HES1/-/OCSTAMP/-/NCK1/LEP	8	7	ENSOCUG00000008499/ENSOCUG00000025029/ENSOCUG00000009363/ENSOCUG00000023510/ENSOCUG00000012952/ENSOCUG00000007723/ENSOCUG00000010189	1	ENSOCUG00000001648
BP	GO:0031397	negative regulation of protein ubiquitination	6/679	40/11515	0.0284586	0.377381	ENSOCUG00000027981/ENSOCUG00000025224/ENSOCUG00000015784/ENSOCUG00000000061/ENSOCUG00000016511/ENSOCUG00000002310	ISG15/LIMK1/FYN/FBXO5/PARK7/TNFAIP3	6	4	ENSOCUG00000027981/ENSOCUG00000025224/ENSOCUG00000015784/ENSOCUG00000000061	2	ENSOCUG00000016511/ENSOCUG00000002310
BP	GO:0000278	mitotic cell cycle	36/679	440/11515	0.0284944	0.377381	ENSOCUG00000008499/ENSOCUG00000024446/ENSOCUG00000010474/ENSOCUG00000001454/ENSOCUG00000016706/ENSOCUG00000001937/ENSOCUG00000013659/ENSOCUG00000012177/ENSOCUG00000009363/ENSOCUG00000007927/ENSOCUG00000010513/ENSOCUG00000009143/ENSOCUG00000002703/ENSOCUG00000017111/ENSOCUG00000009882/ENSOCUG00000002858/ENSOCUG00000009484/ENSOCUG00000000061/ENSOCUG00000005582/ENSOCUG00000014697/ENSOCUG00000015068/…	FGF10/ID2/ADAM17/NES/KIF11/ARHGEF2/CDC25B/IQGAP3/HES1/SKA1/CEP55/-/FOXM1/KIF4A/NCAPH/CDK1/ECT2/FBXO5/ZFYVE19/BTG3/KIF23/CDCA8/MECP2/KIF20A/ADAMTS1/CENPA/CCL2/PRKCA/-/LGMN/UBE2C/USH1C/MYH10/EDN1/ATM/-	36	29	ENSOCUG00000008499/ENSOCUG00000024446/ENSOCUG00000010474/ENSOCUG00000001454/ENSOCUG00000016706/ENSOCUG00000001937/ENSOCUG00000013659/ENSOCUG00000012177/ENSOCUG00000009363/ENSOCUG00000007927/ENSOCUG00000010513/ENSOCUG00000009143/ENSOCUG00000002703/ENSOCUG00000017111/ENSOCUG00000002858/ENSOCUG00000009484/ENSOCUG00000000061/ENSOCUG00000015068/ENSOCUG00000017043/ENSOCUG00000015790/ENSOCUG00000016362/…	7	ENSOCUG00000009882/ENSOCUG00000005582/ENSOCUG00000014697/ENSOCUG00000013147/ENSOCUG00000013396/ENSOCUG00000014663/ENSOCUG00000003525
BP	GO:0000281	mitotic cytokinesis	7/679	51/11515	0.0290381	0.377381	ENSOCUG00000010513/ENSOCUG00000017111/ENSOCUG00000009484/ENSOCUG00000015068/ENSOCUG00000015790/ENSOCUG00000028221/ENSOCUG00000016624	CEP55/KIF4A/ECT2/KIF23/KIF20A/CENPA/MYH10	7	7	ENSOCUG00000010513/ENSOCUG00000017111/ENSOCUG00000009484/ENSOCUG00000015068/ENSOCUG00000015790/ENSOCUG00000028221/ENSOCUG00000016624	0
BP	GO:0010976	positive regulation of neuron projection development	11/679	98/11515	0.0291267	0.377381	ENSOCUG00000022514/ENSOCUG00000026152/ENSOCUG00000007225/ENSOCUG00000009736/ENSOCUG00000027183/ENSOCUG00000008285/ENSOCUG00000025224/ENSOCUG00000015784/ENSOCUG00000003766/ENSOCUG00000011141/ENSOCUG00000007723	SYT2/DBN1/CRABP2/NTRK2/NTN1/NEGR1/LIMK1/FYN/DPYSL3/RET/NCK1	11	11	ENSOCUG00000022514/ENSOCUG00000026152/ENSOCUG00000007225/ENSOCUG00000009736/ENSOCUG00000027183/ENSOCUG00000008285/ENSOCUG00000025224/ENSOCUG00000015784/ENSOCUG00000003766/ENSOCUG00000011141/ENSOCUG00000007723	0
BP	GO:0003009	skeletal muscle contraction	3/679	12/11515	0.0301024	0.377381	ENSOCUG00000010229/ENSOCUG00000009959/ENSOCUG00000010416	MYH8/CASQ1/KCNJ2	3	3	ENSOCUG00000010229/ENSOCUG00000009959/ENSOCUG00000010416	0
BP	GO:0006525	arginine metabolic process	3/679	12/11515	0.0301024	0.377381	ENSOCUG00000005249/ENSOCUG00000033876/ENSOCUG00000009253	DDAH1/-/-	3	2	ENSOCUG00000005249/ENSOCUG00000033876	1	ENSOCUG00000009253
BP	GO:0007097	nuclear migration	3/679	12/11515	0.0301024	0.377381	ENSOCUG00000027183/ENSOCUG00000004170/ENSOCUG00000016624	NTN1/TMEM201/MYH10	3	3	ENSOCUG00000027183/ENSOCUG00000004170/ENSOCUG00000016624	0
BP	GO:0007205	protein kinase C-activating G protein-coupled receptor signaling pathway	3/679	12/11515	0.0301024	0.377381	ENSOCUG00000014076/ENSOCUG00000013396/ENSOCUG00000012800	DGKB/EDN1/DGKE	3	1	ENSOCUG00000014076	2	ENSOCUG00000013396/ENSOCUG00000012800
BP	GO:0010712	regulation of collagen metabolic process	3/679	12/11515	0.0301024	0.377381	ENSOCUG00000004418/ENSOCUG00000022794/ENSOCUG00000016252	CREB3L1/F2R/VSIR	3	3	ENSOCUG00000004418/ENSOCUG00000022794/ENSOCUG00000016252	0
BP	GO:0019432	triglyceride biosynthetic process	3/679	12/11515	0.0301024	0.377381	ENSOCUG00000000651/ENSOCUG00000003071/ENSOCUG00000012071	LDLR/LPIN1/GPAT3	3	2	ENSOCUG00000000651/ENSOCUG00000003071	1	ENSOCUG00000012071
BP	GO:0032647	regulation of interferon-alpha production	3/679	12/11515	0.0301024	0.377381	ENSOCUG00000002455/ENSOCUG00000002863/ENSOCUG00000001001	STAT1/IFIH1/NMI	3	3	ENSOCUG00000002455/ENSOCUG00000002863/ENSOCUG00000001001	0
BP	GO:0032964	collagen biosynthetic process	3/679	12/11515	0.0301024	0.377381	ENSOCUG00000004418/ENSOCUG00000012881/ENSOCUG00000022794	CREB3L1/COL1A1/F2R	3	3	ENSOCUG00000004418/ENSOCUG00000012881/ENSOCUG00000022794	0
BP	GO:0033273	response to vitamin	3/679	12/11515	0.0301024	0.377381	ENSOCUG00000011482/ENSOCUG00000012028/ENSOCUG00000027507	POSTN/PIM1/VDR	3	3	ENSOCUG00000011482/ENSOCUG00000012028/ENSOCUG00000027507	0
BP	GO:0034389	lipid droplet organization	3/679	12/11515	0.0301024	0.377381	ENSOCUG00000015771/ENSOCUG00000009979/ENSOCUG00000000608	SQLE/DDHD2/PTGFRN	3	3	ENSOCUG00000015771/ENSOCUG00000009979/ENSOCUG00000000608	0
BP	GO:0071360	cellular response to exogenous dsRNA	3/679	12/11515	0.0301024	0.377381	ENSOCUG00000004197/ENSOCUG00000005445/ENSOCUG00000002863	-/-/IFIH1	3	3	ENSOCUG00000004197/ENSOCUG00000005445/ENSOCUG00000002863	0
BP	GO:0072243	metanephric nephron epithelium development	3/679	12/11515	0.0301024	0.377381	ENSOCUG00000009363/ENSOCUG00000002455/ENSOCUG00000013750	HES1/STAT1/WWTR1	3	3	ENSOCUG00000009363/ENSOCUG00000002455/ENSOCUG00000013750	0
BP	GO:0150077	regulation of neuroinflammatory response	3/679	12/11515	0.0301024	0.377381	ENSOCUG00000000651/ENSOCUG00000009732/ENSOCUG00000016771	LDLR/NR1D1/PTGS2	3	3	ENSOCUG00000000651/ENSOCUG00000009732/ENSOCUG00000016771	0
BP	GO:1904037	positive regulation of epithelial cell apoptotic process	3/679	12/11515	0.0301024	0.377381	ENSOCUG00000015877/ENSOCUG00000003792/ENSOCUG00000021710	SFRP4/THBS1/CCL2	3	3	ENSOCUG00000015877/ENSOCUG00000003792/ENSOCUG00000021710	0
BP	GO:0009306	protein secretion	22/679	244/11515	0.0309952	0.387225	ENSOCUG00000009732/ENSOCUG00000027981/ENSOCUG00000011346/ENSOCUG00000013226/ENSOCUG00000017504/ENSOCUG00000013423/ENSOCUG00000023510/ENSOCUG00000000532/ENSOCUG00000016511/ENSOCUG00000022794/ENSOCUG00000002863/ENSOCUG00000015141/ENSOCUG00000002310/ENSOCUG00000014135/ENSOCUG00000017427/ENSOCUG00000017306/ENSOCUG00000016624/ENSOCUG00000011380/ENSOCUG00000012157/ENSOCUG00000004870/ENSOCUG00000010189/…	NR1D1/ISG15/SORL1/BLK/SYT9/STEAP3/-/WLS/PARK7/F2R/IFIH1/ADCY5/TNFAIP3/SUCNR1/HMGCR/STX1A/MYH10/CIDEA/RSAD2/IL1RAP/LEP/ACVR1C	22	14	ENSOCUG00000009732/ENSOCUG00000027981/ENSOCUG00000017504/ENSOCUG00000013423/ENSOCUG00000023510/ENSOCUG00000000532/ENSOCUG00000022794/ENSOCUG00000002863/ENSOCUG00000015141/ENSOCUG00000017427/ENSOCUG00000017306/ENSOCUG00000016624/ENSOCUG00000012157/ENSOCUG00000010189	8	ENSOCUG00000011346/ENSOCUG00000013226/ENSOCUG00000016511/ENSOCUG00000002310/ENSOCUG00000014135/ENSOCUG00000011380/ENSOCUG00000004870/ENSOCUG00000009208
BP	GO:0002831	regulation of response to biotic stimulus	9/679	75/11515	0.0316624	0.390823	ENSOCUG00000004197/ENSOCUG00000005445/ENSOCUG00000002455/ENSOCUG00000024295/ENSOCUG00000013675/ENSOCUG00000007362/ENSOCUG00000002310/ENSOCUG00000015065/ENSOCUG00000033801	-/-/STAT1/TRIB1/FGL2/PRKCA/TNFAIP3/NFKBIL1/LRSAM1	9	7	ENSOCUG00000004197/ENSOCUG00000005445/ENSOCUG00000002455/ENSOCUG00000024295/ENSOCUG00000013675/ENSOCUG00000007362/ENSOCUG00000033801	2	ENSOCUG00000002310/ENSOCUG00000015065
BP	GO:0008652	cellular amino acid biosynthetic process	6/679	41/11515	0.0317359	0.390823	ENSOCUG00000016511/ENSOCUG00000007765/ENSOCUG00000017653/ENSOCUG00000033876/ENSOCUG00000009253/ENSOCUG00000007960	PARK7/PSAT1/-/-/-/PLOD1	6	2	ENSOCUG00000033876/ENSOCUG00000007960	4	ENSOCUG00000016511/ENSOCUG00000007765/ENSOCUG00000017653/ENSOCUG00000009253
BP	GO:0007569	cell aging	7/679	52/11515	0.0319145	0.390823	ENSOCUG00000017924/ENSOCUG00000009526/ENSOCUG00000002703/ENSOCUG00000010011/ENSOCUG00000000061/ENSOCUG00000009707/ENSOCUG00000014663	MME/VASH1/FOXM1/LMNA/FBXO5/PRELP/ATM	7	6	ENSOCUG00000017924/ENSOCUG00000009526/ENSOCUG00000002703/ENSOCUG00000010011/ENSOCUG00000000061/ENSOCUG00000009707	1	ENSOCUG00000014663
BP	GO:0051928	positive regulation of calcium ion transport	7/679	52/11515	0.0319145	0.390823	ENSOCUG00000010078/ENSOCUG00000016280/ENSOCUG00000022794/ENSOCUG00000009959/ENSOCUG00000021710/ENSOCUG00000026150/ENSOCUG00000013105	GPER1/CXCL10/F2R/CASQ1/CCL2/CD19/PLCG2	7	6	ENSOCUG00000010078/ENSOCUG00000016280/ENSOCUG00000022794/ENSOCUG00000009959/ENSOCUG00000021710/ENSOCUG00000013105	1	ENSOCUG00000026150
BP	GO:0001881	receptor recycling	4/679	21/11515	0.0321522	0.390823	ENSOCUG00000016210/ENSOCUG00000016944/ENSOCUG00000011346/ENSOCUG00000001305	REP15/BVES/SORL1/PHETA2	4	2	ENSOCUG00000016944/ENSOCUG00000001305	2	ENSOCUG00000016210/ENSOCUG00000011346
BP	GO:0014044	Schwann cell development	4/679	21/11515	0.0321522	0.390823	ENSOCUG00000015436/ENSOCUG00000009736/ENSOCUG00000016394/ENSOCUG00000007327	ADAM22/NTRK2/NDRG1/CNTNAP1	4	3	ENSOCUG00000009736/ENSOCUG00000016394/ENSOCUG00000007327	1	ENSOCUG00000015436
BP	GO:0032768	regulation of monooxygenase activity	4/679	21/11515	0.0321522	0.390823	ENSOCUG00000016511/ENSOCUG00000021696/ENSOCUG00000024433/ENSOCUG00000010189	PARK7/POR/FCER2/LEP	4	2	ENSOCUG00000021696/ENSOCUG00000010189	2	ENSOCUG00000016511/ENSOCUG00000024433
BP	GO:1901616	organic hydroxy compound catabolic process	4/679	21/11515	0.0321522	0.390823	ENSOCUG00000023401/ENSOCUG00000000441/ENSOCUG00000003377/ENSOCUG00000001913	ADH2-1/SULT2A1/CYP27A1/LDHD	4	0		4	ENSOCUG00000023401/ENSOCUG00000000441/ENSOCUG00000003377/ENSOCUG00000001913
BP	GO:0055082	cellular chemical homeostasis	26/679	301/11515	0.0324703	0.393361	ENSOCUG00000024738/ENSOCUG00000009732/ENSOCUG00000010078/ENSOCUG00000016280/ENSOCUG00000007617/ENSOCUG00000026842/ENSOCUG00000011459/ENSOCUG00000015784/ENSOCUG00000007985/ENSOCUG00000021002/ENSOCUG00000012632/ENSOCUG00000007941/ENSOCUG00000022794/ENSOCUG00000009959/ENSOCUG00000015141/ENSOCUG00000005557/ENSOCUG00000026150/ENSOCUG00000012952/ENSOCUG00000010618/ENSOCUG00000008681/ENSOCUG00000013396/…	CXCL13/NR1D1/GPER1/CXCL10/TF/LPAR1/RYR3/FYN/STC2/LCN2/ERO1A/MS4A1/F2R/CASQ1/ADCY5/SLC39A13/CD19/-/ANK2/SLC39A14/EDN1/SCARA5/C19orf12/SLC10A7/CIB2/PLCG2	26	17	ENSOCUG00000009732/ENSOCUG00000010078/ENSOCUG00000016280/ENSOCUG00000007617/ENSOCUG00000026842/ENSOCUG00000011459/ENSOCUG00000015784/ENSOCUG00000007985/ENSOCUG00000022794/ENSOCUG00000009959/ENSOCUG00000015141/ENSOCUG00000005557/ENSOCUG00000012952/ENSOCUG00000010618/ENSOCUG00000008681/ENSOCUG00000026532/ENSOCUG00000013105	9	ENSOCUG00000024738/ENSOCUG00000021002/ENSOCUG00000012632/ENSOCUG00000007941/ENSOCUG00000026150/ENSOCUG00000013396/ENSOCUG00000002865/ENSOCUG00000012552/ENSOCUG00000016763
BP	GO:2001234	negative regulation of apoptotic signaling pathway	13/679	125/11515	0.0326868	0.394654	ENSOCUG00000008499/ENSOCUG00000016771/ENSOCUG00000017688/ENSOCUG00000010011/ENSOCUG00000004239/ENSOCUG00000016511/ENSOCUG00000022141/ENSOCUG00000001158/ENSOCUG00000006943/ENSOCUG00000002310/ENSOCUG00000026731/ENSOCUG00000010678/ENSOCUG00000010747	FGF10/PTGS2/PEA15/LMNA/HYOU1/PARK7/SLC35F6/ELL3/UNC5B/TNFAIP3/HELLS/NOG/ZNF385A	13	10	ENSOCUG00000008499/ENSOCUG00000016771/ENSOCUG00000017688/ENSOCUG00000010011/ENSOCUG00000004239/ENSOCUG00000022141/ENSOCUG00000006943/ENSOCUG00000026731/ENSOCUG00000010678/ENSOCUG00000010747	3	ENSOCUG00000016511/ENSOCUG00000001158/ENSOCUG00000002310
BP	GO:0002763	positive regulation of myeloid leukocyte differentiation	5/679	31/11515	0.0333668	0.398849	ENSOCUG00000025029/ENSOCUG00000016141/ENSOCUG00000021506/ENSOCUG00000024295/ENSOCUG00000001648	CSF1/KLF10/FOS/TRIB1/OCSTAMP	5	4	ENSOCUG00000025029/ENSOCUG00000016141/ENSOCUG00000021506/ENSOCUG00000024295	1	ENSOCUG00000001648
BP	GO:0048661	positive regulation of smooth muscle cell proliferation	5/679	31/11515	0.0333668	0.398849	ENSOCUG00000002455/ENSOCUG00000003792/ENSOCUG00000016362/ENSOCUG00000013396/ENSOCUG00000008056	STAT1/THBS1/ADAMTS1/EDN1/LDLRAP1	5	4	ENSOCUG00000002455/ENSOCUG00000003792/ENSOCUG00000016362/ENSOCUG00000008056	1	ENSOCUG00000013396
BP	GO:1901655	cellular response to ketone	5/679	31/11515	0.0333668	0.398849	ENSOCUG00000016772/ENSOCUG00000016047/ENSOCUG00000016511/ENSOCUG00000015443/ENSOCUG00000015141	DDIT4/CASP9/PARK7/ADCY3/ADCY5	5	3	ENSOCUG00000016047/ENSOCUG00000015443/ENSOCUG00000015141	2	ENSOCUG00000016772/ENSOCUG00000016511
BP	GO:0043281	regulation of cysteine-type endopeptidase activity involved in apoptotic process	12/679	113/11515	0.0340929	0.402466	ENSOCUG00000009566/ENSOCUG00000016771/ENSOCUG00000011746/ENSOCUG00000008632/ENSOCUG00000016047/ENSOCUG00000002455/ENSOCUG00000016511/ENSOCUG00000022794/ENSOCUG00000003792/ENSOCUG00000002920/novel.1195/ENSOCUG00000009208	S100A8/PTGS2/NR4A1/S100A9/CASP9/STAT1/PARK7/F2R/THBS1/AIFM1/-/ACVR1C	12	7	ENSOCUG00000016771/ENSOCUG00000011746/ENSOCUG00000016047/ENSOCUG00000002455/ENSOCUG00000022794/ENSOCUG00000003792/novel.1195	5	ENSOCUG00000009566/ENSOCUG00000008632/ENSOCUG00000016511/ENSOCUG00000002920/ENSOCUG00000009208
BP	GO:0006323	DNA packaging	9/679	76/11515	0.0341168	0.402466	ENSOCUG00000014438/ENSOCUG00000015924/ENSOCUG00000034299/ENSOCUG00000027476/ENSOCUG00000009882/ENSOCUG00000002814/ENSOCUG00000034392/ENSOCUG00000026731/ENSOCUG00000014442	-/MCM2/-/TSPYL2/NCAPH/TOP2A/-/HELLS/HIST1H1E	9	6	ENSOCUG00000014438/ENSOCUG00000015924/ENSOCUG00000034299/ENSOCUG00000002814/ENSOCUG00000026731/ENSOCUG00000014442	3	ENSOCUG00000027476/ENSOCUG00000009882/ENSOCUG00000034392
BP	GO:0006575	cellular modified amino acid metabolic process	9/679	76/11515	0.0341168	0.402466	ENSOCUG00000007866/ENSOCUG00000029486/ENSOCUG00000016975/ENSOCUG00000008818/ENSOCUG00000011720/ENSOCUG00000012632/ENSOCUG00000016511/ENSOCUG00000000098/ENSOCUG00000007960	G6PD/-/CRYM/CKB/MTHFD1/ERO1A/PARK7/SLC16A10/PLOD1	9	5	ENSOCUG00000007866/ENSOCUG00000016975/ENSOCUG00000008818/ENSOCUG00000000098/ENSOCUG00000007960	4	ENSOCUG00000029486/ENSOCUG00000011720/ENSOCUG00000012632/ENSOCUG00000016511
BP	GO:2001056	positive regulation of cysteine-type endopeptidase activity	9/679	76/11515	0.0341168	0.402466	ENSOCUG00000009566/ENSOCUG00000008632/ENSOCUG00000016047/ENSOCUG00000002455/ENSOCUG00000022794/ENSOCUG00000002920/ENSOCUG00000005737/novel.1195/ENSOCUG00000009208	S100A8/S100A9/CASP9/STAT1/F2R/AIFM1/LGMN/-/ACVR1C	9	5	ENSOCUG00000016047/ENSOCUG00000002455/ENSOCUG00000022794/ENSOCUG00000005737/novel.1195	4	ENSOCUG00000009566/ENSOCUG00000008632/ENSOCUG00000002920/ENSOCUG00000009208
BP	GO:0090092	regulation of transmembrane receptor protein serine/threonine kinase signaling pathway	13/679	126/11515	0.0345684	0.405264	ENSOCUG00000015877/ENSOCUG00000008499/ENSOCUG00000021137/ENSOCUG00000010474/ENSOCUG00000009363/ENSOCUG00000011346/ENSOCUG00000013750/ENSOCUG00000011636/ENSOCUG00000009598/ENSOCUG00000003792/ENSOCUG00000017565/ENSOCUG00000010678/ENSOCUG00000011380	SFRP4/FGF10/SFRP5/ADAM17/HES1/SORL1/WWTR1/HSPA5/LTBP1/THBS1/KCP/NOG/CIDEA	13	11	ENSOCUG00000015877/ENSOCUG00000008499/ENSOCUG00000021137/ENSOCUG00000010474/ENSOCUG00000009363/ENSOCUG00000013750/ENSOCUG00000011636/ENSOCUG00000009598/ENSOCUG00000003792/ENSOCUG00000017565/ENSOCUG00000010678	2	ENSOCUG00000011346/ENSOCUG00000011380
BP	GO:0042063	gliogenesis	14/679	139/11515	0.0346919	0.405264	ENSOCUG00000000651/ENSOCUG00000009566/ENSOCUG00000008499/ENSOCUG00000009732/ENSOCUG00000025029/ENSOCUG00000003185/ENSOCUG00000015436/ENSOCUG00000009363/ENSOCUG00000009736/ENSOCUG00000016394/ENSOCUG00000007327/ENSOCUG00000021710/ENSOCUG00000022575/ENSOCUG00000010678	LDLR/S100A8/FGF10/NR1D1/CSF1/CSPG4/ADAM22/HES1/NTRK2/NDRG1/CNTNAP1/CCL2/VTN/NOG	14	11	ENSOCUG00000000651/ENSOCUG00000008499/ENSOCUG00000009732/ENSOCUG00000025029/ENSOCUG00000003185/ENSOCUG00000009363/ENSOCUG00000009736/ENSOCUG00000016394/ENSOCUG00000007327/ENSOCUG00000021710/ENSOCUG00000010678	3	ENSOCUG00000009566/ENSOCUG00000015436/ENSOCUG00000022575
BP	GO:0070661	leukocyte proliferation	14/679	139/11515	0.0346919	0.405264	ENSOCUG00000008499/ENSOCUG00000025029/ENSOCUG00000009363/ENSOCUG00000034082/ENSOCUG00000015784/ENSOCUG00000023510/ENSOCUG00000026150/ENSOCUG00000001648/ENSOCUG00000016252/ENSOCUG00000012952/ENSOCUG00000026731/ENSOCUG00000007723/ENSOCUG00000014663/ENSOCUG00000010189	FGF10/CSF1/HES1/CR2/FYN/-/CD19/OCSTAMP/VSIR/-/HELLS/NCK1/ATM/LEP	14	10	ENSOCUG00000008499/ENSOCUG00000025029/ENSOCUG00000009363/ENSOCUG00000015784/ENSOCUG00000023510/ENSOCUG00000016252/ENSOCUG00000012952/ENSOCUG00000026731/ENSOCUG00000007723/ENSOCUG00000010189	4	ENSOCUG00000034082/ENSOCUG00000026150/ENSOCUG00000001648/ENSOCUG00000014663
BP	GO:0002684	positive regulation of immune system process	36/679	447/11515	0.0348953	0.40594	ENSOCUG00000024738/ENSOCUG00000014468/ENSOCUG00000008499/ENSOCUG00000009732/ENSOCUG00000004345/ENSOCUG00000025029/ENSOCUG00000010474/ENSOCUG00000016280/ENSOCUG00000016651/ENSOCUG00000009840/ENSOCUG00000009363/ENSOCUG00000001216/ENSOCUG00000013226/ENSOCUG00000015784/ENSOCUG00000002455/ENSOCUG00000016141/ENSOCUG00000023510/ENSOCUG00000021506/ENSOCUG00000024295/ENSOCUG00000007941/ENSOCUG00000016511/…	CXCL13/C1S/FGF10/NR1D1/CD79B/CSF1/ADAM17/CXCL10/AXL/SLC46A2/HES1/ADAM8/BLK/FYN/STAT1/KLF10/-/FOS/TRIB1/MS4A1/PARK7/ITGB3/IFIH1/THBS1/FCER2/CD19/OCSTAMP/VSIR/-/TNFAIP3/CD22/LGMN/NFKBIL1/NCK1/LEP/PLCG2	36	23	ENSOCUG00000014468/ENSOCUG00000008499/ENSOCUG00000009732/ENSOCUG00000025029/ENSOCUG00000010474/ENSOCUG00000016280/ENSOCUG00000016651/ENSOCUG00000009363/ENSOCUG00000015784/ENSOCUG00000002455/ENSOCUG00000016141/ENSOCUG00000023510/ENSOCUG00000021506/ENSOCUG00000024295/ENSOCUG00000005579/ENSOCUG00000002863/ENSOCUG00000003792/ENSOCUG00000016252/ENSOCUG00000012952/ENSOCUG00000005737/ENSOCUG00000007723/…	13	ENSOCUG00000024738/ENSOCUG00000004345/ENSOCUG00000009840/ENSOCUG00000001216/ENSOCUG00000013226/ENSOCUG00000007941/ENSOCUG00000016511/ENSOCUG00000024433/ENSOCUG00000026150/ENSOCUG00000001648/ENSOCUG00000002310/ENSOCUG00000007742/ENSOCUG00000015065
BP	GO:0021782	glial cell development	7/679	53/11515	0.0349754	0.40594	ENSOCUG00000000651/ENSOCUG00000009566/ENSOCUG00000009732/ENSOCUG00000015436/ENSOCUG00000009736/ENSOCUG00000016394/ENSOCUG00000007327	LDLR/S100A8/NR1D1/ADAM22/NTRK2/NDRG1/CNTNAP1	7	5	ENSOCUG00000000651/ENSOCUG00000009732/ENSOCUG00000009736/ENSOCUG00000016394/ENSOCUG00000007327	2	ENSOCUG00000009566/ENSOCUG00000015436
BP	GO:0006690	icosanoid metabolic process	6/679	42/11515	0.0352494	0.405964	ENSOCUG00000012783/ENSOCUG00000016771/ENSOCUG00000010146/ENSOCUG00000000829/ENSOCUG00000013396/ENSOCUG00000008200	DAGLA/PTGS2/TNFRSF1A/CYP2S1/EDN1/ALOX5AP	6	4	ENSOCUG00000012783/ENSOCUG00000016771/ENSOCUG00000010146/ENSOCUG00000000829	2	ENSOCUG00000013396/ENSOCUG00000008200
BP	GO:0000902	cell morphogenesis	38/679	477/11515	0.0355716	0.405964	ENSOCUG00000022514/ENSOCUG00000003112/ENSOCUG00000009677/ENSOCUG00000001937/ENSOCUG00000016944/ENSOCUG00000013534/ENSOCUG00000026842/ENSOCUG00000016651/ENSOCUG00000026152/ENSOCUG00000007225/ENSOCUG00000009363/ENSOCUG00000016002/ENSOCUG00000027183/ENSOCUG00000017666/ENSOCUG00000025224/ENSOCUG00000005509/ENSOCUG00000015784/ENSOCUG00000000349/ENSOCUG00000009484/ENSOCUG00000007631/ENSOCUG00000005579/…	SYT2/STRC/MYADM/ARHGEF2/BVES/ENPP2/LPAR1/AXL/DBN1/CRABP2/HES1/DPYSL2/NTN1/TEK/LIMK1/LMX1A/FYN/TRIM46/ECT2/GPM6A/ITGB3/VDR/SPINT2/CNTNAP1/-/CCL2/UNC5B/DCLK1/ROBO1/SLIT3/KIF5C/RET/MYH10/NOG/PROX1/UCHL1/TTC8/ZNF385A	38	33	ENSOCUG00000022514/ENSOCUG00000009677/ENSOCUG00000001937/ENSOCUG00000016944/ENSOCUG00000013534/ENSOCUG00000026842/ENSOCUG00000016651/ENSOCUG00000026152/ENSOCUG00000007225/ENSOCUG00000009363/ENSOCUG00000016002/ENSOCUG00000027183/ENSOCUG00000025224/ENSOCUG00000005509/ENSOCUG00000015784/ENSOCUG00000000349/ENSOCUG00000009484/ENSOCUG00000005579/ENSOCUG00000027507/ENSOCUG00000007327/ENSOCUG00000027557/…	5	ENSOCUG00000003112/ENSOCUG00000017666/ENSOCUG00000007631/ENSOCUG00000037643/ENSOCUG00000008274
BP	GO:0030595	leukocyte chemotaxis	12/679	114/11515	0.0361517	0.405964	ENSOCUG00000024738/ENSOCUG00000014777/ENSOCUG00000009566/ENSOCUG00000025029/ENSOCUG00000010474/ENSOCUG00000037754/ENSOCUG00000016280/ENSOCUG00000008632/ENSOCUG00000021710/ENSOCUG00000027827/ENSOCUG00000012952/ENSOCUG00000005737	CXCL13/PADI2/S100A8/CSF1/ADAM17/HSD3B7/CXCL10/S100A9/CCL2/-/-/LGMN	12	8	ENSOCUG00000025029/ENSOCUG00000010474/ENSOCUG00000037754/ENSOCUG00000016280/ENSOCUG00000021710/ENSOCUG00000027827/ENSOCUG00000012952/ENSOCUG00000005737	4	ENSOCUG00000024738/ENSOCUG00000014777/ENSOCUG00000009566/ENSOCUG00000008632
BP	GO:0010950	positive regulation of endopeptidase activity	10/679	89/11515	0.0362457	0.405964	ENSOCUG00000009566/ENSOCUG00000008632/ENSOCUG00000016047/ENSOCUG00000002455/ENSOCUG00000022794/ENSOCUG00000016252/ENSOCUG00000002920/ENSOCUG00000005737/novel.1195/ENSOCUG00000009208	S100A8/S100A9/CASP9/STAT1/F2R/VSIR/AIFM1/LGMN/-/ACVR1C	10	6	ENSOCUG00000016047/ENSOCUG00000002455/ENSOCUG00000022794/ENSOCUG00000016252/ENSOCUG00000005737/novel.1195	4	ENSOCUG00000009566/ENSOCUG00000008632/ENSOCUG00000002920/ENSOCUG00000009208
BP	GO:0043523	regulation of neuron apoptotic process	10/679	89/11515	0.0362457	0.405964	ENSOCUG00000016651/ENSOCUG00000004239/ENSOCUG00000016047/ENSOCUG00000016511/ENSOCUG00000013147/ENSOCUG00000021710/ENSOCUG00000006943/ENSOCUG00000001546/ENSOCUG00000005737/ENSOCUG00000014663	AXL/HYOU1/CASP9/PARK7/MECP2/CCL2/UNC5B/TOX3/LGMN/ATM	10	6	ENSOCUG00000016651/ENSOCUG00000004239/ENSOCUG00000016047/ENSOCUG00000021710/ENSOCUG00000006943/ENSOCUG00000005737	4	ENSOCUG00000016511/ENSOCUG00000013147/ENSOCUG00000001546/ENSOCUG00000014663
BP	GO:2000146	negative regulation of cell motility	15/679	153/11515	0.0363074	0.405964	ENSOCUG00000024738/ENSOCUG00000014777/ENSOCUG00000009526/ENSOCUG00000025012/ENSOCUG00000003766/ENSOCUG00000024295/ENSOCUG00000012065/ENSOCUG00000037643/ENSOCUG00000013147/ENSOCUG00000003792/ENSOCUG00000021710/ENSOCUG00000010756/ENSOCUG00000010678/ENSOCUG00000003525/ENSOCUG00000009208	CXCL13/PADI2/VASH1/ANGPT4/DPYSL3/TRIB1/PTPRR/SPINT2/MECP2/THBS1/CCL2/DLL4/NOG/-/ACVR1C	15	8	ENSOCUG00000009526/ENSOCUG00000025012/ENSOCUG00000003766/ENSOCUG00000024295/ENSOCUG00000003792/ENSOCUG00000021710/ENSOCUG00000010756/ENSOCUG00000010678	7	ENSOCUG00000024738/ENSOCUG00000014777/ENSOCUG00000012065/ENSOCUG00000037643/ENSOCUG00000013147/ENSOCUG00000003525/ENSOCUG00000009208
BP	GO:0007167	enzyme linked receptor protein signaling pathway	38/679	478/11515	0.0365516	0.405964	ENSOCUG00000015877/ENSOCUG00000008499/ENSOCUG00000021137/ENSOCUG00000026796/ENSOCUG00000025029/ENSOCUG00000010474/ENSOCUG00000010078/ENSOCUG00000003185/ENSOCUG00000016651/ENSOCUG00000004418/ENSOCUG00000009363/ENSOCUG00000009736/ENSOCUG00000011346/ENSOCUG00000011124/ENSOCUG00000025012/ENSOCUG00000026915/ENSOCUG00000003209/ENSOCUG00000017666/ENSOCUG00000022649/ENSOCUG00000013750/ENSOCUG00000026040/…	SFRP4/FGF10/SFRP5/ZYX/CSF1/ADAM17/GPER1/CSPG4/AXL/CREB3L1/HES1/NTRK2/SORL1/FGF18/ANGPT4/PTGIR/CCBE1/TEK/APLN/WWTR1/DOK4/FOS/PLAT/ITGB3/PTPRR/PDGFD/HSPA5/LTBP1/THBS1/KCP/GDF11/LGMN/RET/NOG/NCK1/CIDEA/-/ACVR1C	38	33	ENSOCUG00000015877/ENSOCUG00000008499/ENSOCUG00000021137/ENSOCUG00000026796/ENSOCUG00000025029/ENSOCUG00000010474/ENSOCUG00000010078/ENSOCUG00000003185/ENSOCUG00000016651/ENSOCUG00000004418/ENSOCUG00000009363/ENSOCUG00000009736/ENSOCUG00000011124/ENSOCUG00000025012/ENSOCUG00000026915/ENSOCUG00000003209/ENSOCUG00000022649/ENSOCUG00000013750/ENSOCUG00000026040/ENSOCUG00000021506/ENSOCUG00000009967/…	5	ENSOCUG00000011346/ENSOCUG00000017666/ENSOCUG00000012065/ENSOCUG00000011380/ENSOCUG00000009208
BP	GO:0045787	positive regulation of cell cycle	17/679	180/11515	0.0368933	0.405964	ENSOCUG00000008499/ENSOCUG00000031181/ENSOCUG00000010474/ENSOCUG00000013659/ENSOCUG00000009363/ENSOCUG00000002858/ENSOCUG00000009484/ENSOCUG00000026378/ENSOCUG00000000061/ENSOCUG00000015068/ENSOCUG00000013147/ENSOCUG00000016362/ENSOCUG00000007362/ENSOCUG00000005737/ENSOCUG00000012176/ENSOCUG00000008274/ENSOCUG00000013396	FGF10/TGM1/ADAM17/CDC25B/HES1/CDK1/ECT2/GDPD5/FBXO5/KIF23/MECP2/ADAMTS1/PRKCA/LGMN/UBE2C/PROX1/EDN1	17	14	ENSOCUG00000008499/ENSOCUG00000031181/ENSOCUG00000010474/ENSOCUG00000013659/ENSOCUG00000009363/ENSOCUG00000002858/ENSOCUG00000009484/ENSOCUG00000026378/ENSOCUG00000000061/ENSOCUG00000015068/ENSOCUG00000016362/ENSOCUG00000007362/ENSOCUG00000005737/ENSOCUG00000012176	3	ENSOCUG00000013147/ENSOCUG00000008274/ENSOCUG00000013396
BP	GO:0002021	response to dietary excess	3/679	13/11515	0.0374582	0.405964	ENSOCUG00000011346/ENSOCUG00000010189/ENSOCUG00000009208	SORL1/LEP/ACVR1C	3	1	ENSOCUG00000010189	2	ENSOCUG00000011346/ENSOCUG00000009208
BP	GO:0002335	mature B cell differentiation	3/679	13/11515	0.0374582	0.405964	ENSOCUG00000008651/ENSOCUG00000026150/ENSOCUG00000013105	ITM2A/CD19/PLCG2	3	2	ENSOCUG00000008651/ENSOCUG00000013105	1	ENSOCUG00000026150
BP	GO:0006953	acute-phase response	3/679	13/11515	0.0374582	0.405964	ENSOCUG00000016771/ENSOCUG00000011089/ENSOCUG00000002424	PTGS2/ITIH4/-	3	3	ENSOCUG00000016771/ENSOCUG00000011089/ENSOCUG00000002424	0
BP	GO:0019430	removal of superoxide radicals	3/679	13/11515	0.0374582	0.405964	ENSOCUG00000007460/ENSOCUG00000016511/ENSOCUG00000013823	-/PARK7/CCS	3	1	ENSOCUG00000007460	2	ENSOCUG00000016511/ENSOCUG00000013823
BP	GO:0032607	interferon-alpha production	3/679	13/11515	0.0374582	0.405964	ENSOCUG00000002455/ENSOCUG00000002863/ENSOCUG00000001001	STAT1/IFIH1/NMI	3	3	ENSOCUG00000002455/ENSOCUG00000002863/ENSOCUG00000001001	0
BP	GO:0032770	positive regulation of monooxygenase activity	3/679	13/11515	0.0374582	0.405964	ENSOCUG00000016511/ENSOCUG00000021696/ENSOCUG00000024433	PARK7/POR/FCER2	3	1	ENSOCUG00000021696	2	ENSOCUG00000016511/ENSOCUG00000024433
BP	GO:0046460	neutral lipid biosynthetic process	3/679	13/11515	0.0374582	0.405964	ENSOCUG00000000651/ENSOCUG00000003071/ENSOCUG00000012071	LDLR/LPIN1/GPAT3	3	2	ENSOCUG00000000651/ENSOCUG00000003071	1	ENSOCUG00000012071
BP	GO:0046463	acylglycerol biosynthetic process	3/679	13/11515	0.0374582	0.405964	ENSOCUG00000000651/ENSOCUG00000003071/ENSOCUG00000012071	LDLR/LPIN1/GPAT3	3	2	ENSOCUG00000000651/ENSOCUG00000003071	1	ENSOCUG00000012071
BP	GO:0051570	regulation of histone H3-K9 methylation	3/679	13/11515	0.0374582	0.405964	ENSOCUG00000010011/ENSOCUG00000013147/ENSOCUG00000012281	LMNA/MECP2/PAX5	3	1	ENSOCUG00000010011	2	ENSOCUG00000013147/ENSOCUG00000012281
BP	GO:0051647	nucleus localization	3/679	13/11515	0.0374582	0.405964	ENSOCUG00000027183/ENSOCUG00000004170/ENSOCUG00000016624	NTN1/TMEM201/MYH10	3	3	ENSOCUG00000027183/ENSOCUG00000004170/ENSOCUG00000016624	0
BP	GO:0008299	isoprenoid biosynthetic process	4/679	22/11515	0.0375213	0.405964	ENSOCUG00000013967/ENSOCUG00000003569/ENSOCUG00000033536/ENSOCUG00000017427	MVK/HMGCS1/FDPS/HMGCR	4	4	ENSOCUG00000013967/ENSOCUG00000003569/ENSOCUG00000033536/ENSOCUG00000017427	0
BP	GO:0030857	negative regulation of epithelial cell differentiation	4/679	22/11515	0.0375213	0.405964	ENSOCUG00000009363/ENSOCUG00000010371/ENSOCUG00000002455/ENSOCUG00000015376	HES1/FRZB/STAT1/S1PR3	4	3	ENSOCUG00000009363/ENSOCUG00000002455/ENSOCUG00000015376	1	ENSOCUG00000010371
BP	GO:0042698	ovulation cycle	4/679	22/11515	0.0375213	0.405964	ENSOCUG00000016651/ENSOCUG00000010142/ENSOCUG00000016362/ENSOCUG00000017302	AXL/PTX3/ADAMTS1/SLIT3	4	4	ENSOCUG00000016651/ENSOCUG00000010142/ENSOCUG00000016362/ENSOCUG00000017302	0
BP	GO:1902751	positive regulation of cell cycle G2/M phase transition	4/679	22/11515	0.0375213	0.405964	ENSOCUG00000013659/ENSOCUG00000002858/ENSOCUG00000000061/ENSOCUG00000013147	CDC25B/CDK1/FBXO5/MECP2	4	3	ENSOCUG00000013659/ENSOCUG00000002858/ENSOCUG00000000061	1	ENSOCUG00000013147
BP	GO:0046486	glycerolipid metabolic process	18/679	194/11515	0.0376865	0.405964	ENSOCUG00000000651/ENSOCUG00000003071/ENSOCUG00000013534/ENSOCUG00000012783/ENSOCUG00000011346/ENSOCUG00000024546/ENSOCUG00000014076/ENSOCUG00000026233/ENSOCUG00000012071/ENSOCUG00000013147/ENSOCUG00000005896/ENSOCUG00000005025/ENSOCUG00000010294/ENSOCUG00000009979/ENSOCUG00000001105/ENSOCUG00000006495/ENSOCUG00000014663/ENSOCUG00000013105	LDLR/LPIN1/ENPP2/DAGLA/SORL1/-/DGKB/PLAAT2/GPAT3/MECP2/INPP4B/-/PLAAT5/DDHD2/PLA2G1B/ABHD5/ATM/PLCG2	18	10	ENSOCUG00000000651/ENSOCUG00000003071/ENSOCUG00000013534/ENSOCUG00000012783/ENSOCUG00000014076/ENSOCUG00000026233/ENSOCUG00000009979/ENSOCUG00000001105/ENSOCUG00000006495/ENSOCUG00000013105	8	ENSOCUG00000011346/ENSOCUG00000024546/ENSOCUG00000012071/ENSOCUG00000013147/ENSOCUG00000005896/ENSOCUG00000005025/ENSOCUG00000010294/ENSOCUG00000014663
BP	GO:1902041	regulation of extrinsic apoptotic signaling pathway via death domain receptors	5/679	32/11515	0.0376962	0.405964	ENSOCUG00000017688/ENSOCUG00000003544/ENSOCUG00000016511/ENSOCUG00000003792/ENSOCUG00000002310	PEA15/MAL/PARK7/THBS1/TNFAIP3	5	2	ENSOCUG00000017688/ENSOCUG00000003792	3	ENSOCUG00000003544/ENSOCUG00000016511/ENSOCUG00000002310
BP	GO:0060548	negative regulation of cell death	36/679	450/11515	0.0379542	0.405964	ENSOCUG00000008499/ENSOCUG00000025029/ENSOCUG00000010013/ENSOCUG00000016771/ENSOCUG00000016651/ENSOCUG00000009840/ENSOCUG00000013369/ENSOCUG00000009736/ENSOCUG00000011346/ENSOCUG00000017688/ENSOCUG00000025012/ENSOCUG00000011746/ENSOCUG00000010011/ENSOCUG00000004239/ENSOCUG00000002858/ENSOCUG00000012028/ENSOCUG00000016511/ENSOCUG00000032132/ENSOCUG00000006118/ENSOCUG00000011636/ENSOCUG00000013147/…	FGF10/CSF1/NOL3/PTGS2/AXL/SLC46A2/ITGA5/NTRK2/SORL1/PEA15/ANGPT4/NR4A1/LMNA/HYOU1/CDK1/PIM1/PARK7/IFIT3/-/HSPA5/MECP2/SLC35F6/THBS1/CCL2/ELL3/UNC5B/PRKCA/TNFAIP3/TOX3/LGMN/HELLS/NOG/NCK1/CIDEA/ZNF385A/PLCG2	36	28	ENSOCUG00000008499/ENSOCUG00000025029/ENSOCUG00000010013/ENSOCUG00000016771/ENSOCUG00000016651/ENSOCUG00000013369/ENSOCUG00000009736/ENSOCUG00000017688/ENSOCUG00000025012/ENSOCUG00000011746/ENSOCUG00000010011/ENSOCUG00000004239/ENSOCUG00000002858/ENSOCUG00000012028/ENSOCUG00000032132/ENSOCUG00000006118/ENSOCUG00000011636/ENSOCUG00000022141/ENSOCUG00000003792/ENSOCUG00000021710/ENSOCUG00000006943/…	8	ENSOCUG00000009840/ENSOCUG00000011346/ENSOCUG00000016511/ENSOCUG00000013147/ENSOCUG00000001158/ENSOCUG00000002310/ENSOCUG00000001546/ENSOCUG00000011380
BP	GO:0007259	JAK-STAT cascade	7/679	54/11515	0.0382247	0.405964	ENSOCUG00000003418/ENSOCUG00000009363/ENSOCUG00000010146/ENSOCUG00000015784/ENSOCUG00000002455/ENSOCUG00000011141/ENSOCUG00000010189	PARP14/HES1/TNFRSF1A/FYN/STAT1/RET/LEP	7	7	ENSOCUG00000003418/ENSOCUG00000009363/ENSOCUG00000010146/ENSOCUG00000015784/ENSOCUG00000002455/ENSOCUG00000011141/ENSOCUG00000010189	0
BP	GO:0036294	cellular response to decreased oxygen levels	7/679	54/11515	0.0382247	0.405964	ENSOCUG00000016771/ENSOCUG00000001216/ENSOCUG00000025012/ENSOCUG00000010011/ENSOCUG00000004239/ENSOCUG00000005249/ENSOCUG00000016394	PTGS2/ADAM8/ANGPT4/LMNA/HYOU1/DDAH1/NDRG1	7	6	ENSOCUG00000016771/ENSOCUG00000025012/ENSOCUG00000010011/ENSOCUG00000004239/ENSOCUG00000005249/ENSOCUG00000016394	1	ENSOCUG00000001216
BP	GO:0071456	cellular response to hypoxia	7/679	54/11515	0.0382247	0.405964	ENSOCUG00000016771/ENSOCUG00000001216/ENSOCUG00000025012/ENSOCUG00000010011/ENSOCUG00000004239/ENSOCUG00000005249/ENSOCUG00000016394	PTGS2/ADAM8/ANGPT4/LMNA/HYOU1/DDAH1/NDRG1	7	6	ENSOCUG00000016771/ENSOCUG00000025012/ENSOCUG00000010011/ENSOCUG00000004239/ENSOCUG00000005249/ENSOCUG00000016394	1	ENSOCUG00000001216
BP	GO:1903047	mitotic cell cycle process	30/679	363/11515	0.0382496	0.405964	ENSOCUG00000008499/ENSOCUG00000024446/ENSOCUG00000010474/ENSOCUG00000001454/ENSOCUG00000016706/ENSOCUG00000001937/ENSOCUG00000012177/ENSOCUG00000010513/ENSOCUG00000009143/ENSOCUG00000002703/ENSOCUG00000017111/ENSOCUG00000009882/ENSOCUG00000002858/ENSOCUG00000009484/ENSOCUG00000000061/ENSOCUG00000005582/ENSOCUG00000015068/ENSOCUG00000017043/ENSOCUG00000013147/ENSOCUG00000015790/ENSOCUG00000016362/…	FGF10/ID2/ADAM17/NES/KIF11/ARHGEF2/IQGAP3/CEP55/-/FOXM1/KIF4A/NCAPH/CDK1/ECT2/FBXO5/ZFYVE19/KIF23/CDCA8/MECP2/KIF20A/ADAMTS1/CENPA/CCL2/-/UBE2C/USH1C/MYH10/EDN1/ATM/-	30	24	ENSOCUG00000008499/ENSOCUG00000024446/ENSOCUG00000010474/ENSOCUG00000001454/ENSOCUG00000016706/ENSOCUG00000001937/ENSOCUG00000012177/ENSOCUG00000010513/ENSOCUG00000009143/ENSOCUG00000002703/ENSOCUG00000017111/ENSOCUG00000002858/ENSOCUG00000009484/ENSOCUG00000000061/ENSOCUG00000015068/ENSOCUG00000017043/ENSOCUG00000015790/ENSOCUG00000016362/ENSOCUG00000028221/ENSOCUG00000021710/ENSOCUG00000026111/…	6	ENSOCUG00000009882/ENSOCUG00000005582/ENSOCUG00000013147/ENSOCUG00000013396/ENSOCUG00000014663/ENSOCUG00000003525
BP	GO:0032943	mononuclear cell proliferation	13/679	128/11515	0.0385626	0.408083	ENSOCUG00000008499/ENSOCUG00000025029/ENSOCUG00000009363/ENSOCUG00000034082/ENSOCUG00000015784/ENSOCUG00000023510/ENSOCUG00000026150/ENSOCUG00000016252/ENSOCUG00000012952/ENSOCUG00000026731/ENSOCUG00000007723/ENSOCUG00000014663/ENSOCUG00000010189	FGF10/CSF1/HES1/CR2/FYN/-/CD19/VSIR/-/HELLS/NCK1/ATM/LEP	13	10	ENSOCUG00000008499/ENSOCUG00000025029/ENSOCUG00000009363/ENSOCUG00000015784/ENSOCUG00000023510/ENSOCUG00000016252/ENSOCUG00000012952/ENSOCUG00000026731/ENSOCUG00000007723/ENSOCUG00000010189	3	ENSOCUG00000034082/ENSOCUG00000026150/ENSOCUG00000014663
BP	GO:0006954	inflammatory response	24/679	278/11515	0.0389883	0.409289	ENSOCUG00000000651/ENSOCUG00000009566/ENSOCUG00000009732/ENSOCUG00000010078/ENSOCUG00000016771/ENSOCUG00000016651/ENSOCUG00000013967/ENSOCUG00000001216/ENSOCUG00000006892/ENSOCUG00000010146/ENSOCUG00000008632/ENSOCUG00000011089/ENSOCUG00000023510/ENSOCUG00000016511/ENSOCUG00000022794/ENSOCUG00000015376/ENSOCUG00000003792/ENSOCUG00000021710/ENSOCUG00000002310/ENSOCUG00000014135/ENSOCUG00000002424/…	LDLR/S100A8/NR1D1/GPER1/PTGS2/AXL/MVK/ADAM8/ACKR2/TNFRSF1A/S100A9/ITIH4/-/PARK7/F2R/S1PR3/THBS1/CCL2/TNFAIP3/SUCNR1/-/METRNL/LEP/NLRC3	24	18	ENSOCUG00000000651/ENSOCUG00000009732/ENSOCUG00000010078/ENSOCUG00000016771/ENSOCUG00000016651/ENSOCUG00000013967/ENSOCUG00000006892/ENSOCUG00000010146/ENSOCUG00000011089/ENSOCUG00000023510/ENSOCUG00000022794/ENSOCUG00000015376/ENSOCUG00000003792/ENSOCUG00000021710/ENSOCUG00000002424/ENSOCUG00000014245/ENSOCUG00000010189/ENSOCUG00000028059	6	ENSOCUG00000009566/ENSOCUG00000001216/ENSOCUG00000008632/ENSOCUG00000016511/ENSOCUG00000002310/ENSOCUG00000014135
BP	GO:0021549	cerebellum development	6/679	43/11515	0.0390038	0.409289	ENSOCUG00000005509/ENSOCUG00000011636/ENSOCUG00000013147/ENSOCUG00000013627/ENSOCUG00000016624/ENSOCUG00000008274	LMX1A/HSPA5/MECP2/UQCRQ/MYH10/PROX1	6	3	ENSOCUG00000005509/ENSOCUG00000011636/ENSOCUG00000016624	3	ENSOCUG00000013147/ENSOCUG00000013627/ENSOCUG00000008274
BP	GO:0001775	cell activation	36/679	451/11515	0.0390178	0.409289	ENSOCUG00000000651/ENSOCUG00000008499/ENSOCUG00000009732/ENSOCUG00000010078/ENSOCUG00000016280/ENSOCUG00000016651/ENSOCUG00000009840/ENSOCUG00000009363/ENSOCUG00000007896/ENSOCUG00000008651/ENSOCUG00000017878/ENSOCUG00000034082/ENSOCUG00000015784/ENSOCUG00000004952/ENSOCUG00000023510/ENSOCUG00000007941/ENSOCUG00000016394/ENSOCUG00000005579/ENSOCUG00000022794/ENSOCUG00000013675/ENSOCUG00000003792/…	LDLR/FGF10/NR1D1/GPER1/CXCL10/AXL/SLC46A2/HES1/-/ITM2A/ANXA3/CR2/FYN/FCRL1/-/MS4A1/NDRG1/ITGB3/F2R/FGL2/THBS1/ADGRF5/PRKCA/CD19/VSIR/DLL4/-/TNFAIP3/SUCNR1/CD22/HELLS/NCK1/ATM/LEP/NLRC3/PLCG2	36	25	ENSOCUG00000000651/ENSOCUG00000008499/ENSOCUG00000009732/ENSOCUG00000010078/ENSOCUG00000016280/ENSOCUG00000016651/ENSOCUG00000009363/ENSOCUG00000008651/ENSOCUG00000017878/ENSOCUG00000015784/ENSOCUG00000023510/ENSOCUG00000016394/ENSOCUG00000005579/ENSOCUG00000022794/ENSOCUG00000013675/ENSOCUG00000003792/ENSOCUG00000007362/ENSOCUG00000016252/ENSOCUG00000010756/ENSOCUG00000012952/ENSOCUG00000026731/…	11	ENSOCUG00000009840/ENSOCUG00000007896/ENSOCUG00000034082/ENSOCUG00000004952/ENSOCUG00000007941/ENSOCUG00000001489/ENSOCUG00000026150/ENSOCUG00000002310/ENSOCUG00000014135/ENSOCUG00000007742/ENSOCUG00000014663
BP	GO:0060759	regulation of response to cytokine stimulus	8/679	66/11515	0.0393874	0.409842	ENSOCUG00000014777/ENSOCUG00000025029/ENSOCUG00000010474/ENSOCUG00000010013/ENSOCUG00000016651/ENSOCUG00000003418/ENSOCUG00000002863/ENSOCUG00000017302	PADI2/CSF1/ADAM17/NOL3/AXL/PARP14/IFIH1/SLIT3	8	7	ENSOCUG00000025029/ENSOCUG00000010474/ENSOCUG00000010013/ENSOCUG00000016651/ENSOCUG00000003418/ENSOCUG00000002863/ENSOCUG00000017302	1	ENSOCUG00000014777
BP	GO:1903169	regulation of calcium ion transmembrane transport	8/679	66/11515	0.0393874	0.409842	ENSOCUG00000010078/ENSOCUG00000016280/ENSOCUG00000015784/ENSOCUG00000022794/ENSOCUG00000009959/ENSOCUG00000026150/ENSOCUG00000010618/ENSOCUG00000013105	GPER1/CXCL10/FYN/F2R/CASQ1/CD19/ANK2/PLCG2	8	7	ENSOCUG00000010078/ENSOCUG00000016280/ENSOCUG00000015784/ENSOCUG00000022794/ENSOCUG00000009959/ENSOCUG00000010618/ENSOCUG00000013105	1	ENSOCUG00000026150
BP	GO:0050954	sensory perception of mechanical stimulus	9/679	78/11515	0.0394123	0.409842	ENSOCUG00000003112/ENSOCUG00000006205/ENSOCUG00000033989/ENSOCUG00000016975/ENSOCUG00000012881/ENSOCUG00000015784/ENSOCUG00000001263/ENSOCUG00000002028/ENSOCUG00000017737	STRC/OTOG/-/CRYM/COL1A1/FYN/TECTA/USH1C/P2RX2	9	6	ENSOCUG00000006205/ENSOCUG00000033989/ENSOCUG00000016975/ENSOCUG00000012881/ENSOCUG00000015784/ENSOCUG00000002028	3	ENSOCUG00000003112/ENSOCUG00000001263/ENSOCUG00000017737
BP	GO:0043112	receptor metabolic process	11/679	103/11515	0.0399279	0.414007	ENSOCUG00000015877/ENSOCUG00000016210/ENSOCUG00000009732/ENSOCUG00000016944/ENSOCUG00000011346/ENSOCUG00000022649/ENSOCUG00000001305/ENSOCUG00000005737/ENSOCUG00000013396/ENSOCUG00000008056/ENSOCUG00000013105	SFRP4/REP15/NR1D1/BVES/SORL1/APLN/PHETA2/LGMN/EDN1/LDLRAP1/PLCG2	11	8	ENSOCUG00000015877/ENSOCUG00000009732/ENSOCUG00000016944/ENSOCUG00000022649/ENSOCUG00000001305/ENSOCUG00000005737/ENSOCUG00000008056/ENSOCUG00000013105	3	ENSOCUG00000016210/ENSOCUG00000011346/ENSOCUG00000013396
BP	GO:1902532	negative regulation of intracellular signal transduction	24/679	279/11515	0.0403871	0.417566	ENSOCUG00000021137/ENSOCUG00000009732/ENSOCUG00000009677/ENSOCUG00000010078/ENSOCUG00000016771/ENSOCUG00000003418/ENSOCUG00000011346/ENSOCUG00000002703/ENSOCUG00000004239/ENSOCUG00000016772/ENSOCUG00000002455/ENSOCUG00000016511/ENSOCUG00000012065/ENSOCUG00000003792/ENSOCUG00000001158/ENSOCUG00000002310/ENSOCUG00000026731/ENSOCUG00000017427/ENSOCUG00000001353/ENSOCUG00000012560/ENSOCUG00000014663/…	SFRP5/NR1D1/MYADM/GPER1/PTGS2/PARP14/SORL1/FOXM1/HYOU1/DDIT4/STAT1/PARK7/PTPRR/THBS1/ELL3/TNFAIP3/HELLS/HMGCR/UCHL1/MYOZ1/ATM/NLRC3/KLHL31/ZNF385A	24	16	ENSOCUG00000021137/ENSOCUG00000009732/ENSOCUG00000009677/ENSOCUG00000010078/ENSOCUG00000016771/ENSOCUG00000003418/ENSOCUG00000002703/ENSOCUG00000004239/ENSOCUG00000002455/ENSOCUG00000003792/ENSOCUG00000026731/ENSOCUG00000017427/ENSOCUG00000001353/ENSOCUG00000012560/ENSOCUG00000028059/ENSOCUG00000010747	8	ENSOCUG00000011346/ENSOCUG00000016772/ENSOCUG00000016511/ENSOCUG00000012065/ENSOCUG00000001158/ENSOCUG00000002310/ENSOCUG00000014663/ENSOCUG00000011879
BP	GO:0030072	peptide hormone secretion	10/679	91/11515	0.0413056	0.418381	ENSOCUG00000009732/ENSOCUG00000013226/ENSOCUG00000017504/ENSOCUG00000016511/ENSOCUG00000015141/ENSOCUG00000000098/ENSOCUG00000017306/ENSOCUG00000013396/ENSOCUG00000010189/ENSOCUG00000009208	NR1D1/BLK/SYT9/PARK7/ADCY5/SLC16A10/STX1A/EDN1/LEP/ACVR1C	10	6	ENSOCUG00000009732/ENSOCUG00000017504/ENSOCUG00000015141/ENSOCUG00000000098/ENSOCUG00000017306/ENSOCUG00000010189	4	ENSOCUG00000013226/ENSOCUG00000016511/ENSOCUG00000013396/ENSOCUG00000009208
BP	GO:0050905	neuromuscular process	7/679	55/11515	0.0416659	0.418381	ENSOCUG00000013147/ENSOCUG00000015141/ENSOCUG00000007327/ENSOCUG00000002028/ENSOCUG00000016624/ENSOCUG00000001353/ENSOCUG00000021480	MECP2/ADCY5/CNTNAP1/USH1C/MYH10/UCHL1/FOXS1	7	6	ENSOCUG00000015141/ENSOCUG00000007327/ENSOCUG00000002028/ENSOCUG00000016624/ENSOCUG00000001353/ENSOCUG00000021480	1	ENSOCUG00000013147
BP	GO:0098609	cell-cell adhesion	32/679	395/11515	0.0418695	0.418381	ENSOCUG00000009566/ENSOCUG00000009677/ENSOCUG00000015836/ENSOCUG00000016944/ENSOCUG00000017432/ENSOCUG00000013369/ENSOCUG00000007427/ENSOCUG00000009363/ENSOCUG00000004210/ENSOCUG00000001216/ENSOCUG00000017019/ENSOCUG00000027183/ENSOCUG00000008285/ENSOCUG00000008632/ENSOCUG00000011817/ENSOCUG00000006299/ENSOCUG00000023510/ENSOCUG00000005579/ENSOCUG00000037643/ENSOCUG00000013675/ENSOCUG00000009174/…	S100A8/MYADM/MPZL2/BVES/SELL/ITGA5/FAT3/HES1/VMP1/ADAM8/CDH11/NTN1/NEGR1/S100A9/FBLIM1/ARVCF/-/ITGB3/SPINT2/FGL2/CDHR4/PTPRD/PRKCA/VSIR/-/ADAM19/CDH19/RET/NCK1/IL1RAP/PCDHGB1/LEP	32	24	ENSOCUG00000009677/ENSOCUG00000015836/ENSOCUG00000016944/ENSOCUG00000013369/ENSOCUG00000007427/ENSOCUG00000009363/ENSOCUG00000017019/ENSOCUG00000027183/ENSOCUG00000008285/ENSOCUG00000011817/ENSOCUG00000006299/ENSOCUG00000023510/ENSOCUG00000005579/ENSOCUG00000013675/ENSOCUG00000009174/ENSOCUG00000007362/ENSOCUG00000016252/ENSOCUG00000012952/ENSOCUG00000001235/ENSOCUG00000017601/ENSOCUG00000011141/…	8	ENSOCUG00000009566/ENSOCUG00000017432/ENSOCUG00000004210/ENSOCUG00000001216/ENSOCUG00000008632/ENSOCUG00000037643/ENSOCUG00000000847/ENSOCUG00000004870
BP	GO:0007188	adenylate cyclase-modulating G protein-coupled receptor signaling pathway	9/679	79/11515	0.0422583	0.418381	ENSOCUG00000010078/ENSOCUG00000016280/ENSOCUG00000026842/ENSOCUG00000026915/ENSOCUG00000002673/ENSOCUG00000015443/ENSOCUG00000015376/ENSOCUG00000015141/ENSOCUG00000013396	GPER1/CXCL10/LPAR1/PTGIR/AKAP12/ADCY3/S1PR3/ADCY5/EDN1	9	8	ENSOCUG00000010078/ENSOCUG00000016280/ENSOCUG00000026842/ENSOCUG00000026915/ENSOCUG00000002673/ENSOCUG00000015443/ENSOCUG00000015376/ENSOCUG00000015141	1	ENSOCUG00000013396
BP	GO:0007260	tyrosine phosphorylation of STAT protein	5/679	33/11515	0.0423536	0.418381	ENSOCUG00000003418/ENSOCUG00000009363/ENSOCUG00000010146/ENSOCUG00000015784/ENSOCUG00000010189	PARP14/HES1/TNFRSF1A/FYN/LEP	5	5	ENSOCUG00000003418/ENSOCUG00000009363/ENSOCUG00000010146/ENSOCUG00000015784/ENSOCUG00000010189	0
BP	GO:0030239	myofibril assembly	5/679	33/11515	0.0423536	0.418381	ENSOCUG00000009959/ENSOCUG00000016624/ENSOCUG00000008274/ENSOCUG00000013396/ENSOCUG00000012560	CASQ1/MYH10/PROX1/EDN1/MYOZ1	5	3	ENSOCUG00000009959/ENSOCUG00000016624/ENSOCUG00000012560	2	ENSOCUG00000008274/ENSOCUG00000013396
BP	GO:0031016	pancreas development	5/679	33/11515	0.0423536	0.418381	ENSOCUG00000008499/ENSOCUG00000009363/ENSOCUG00000000532/ENSOCUG00000024871/ENSOCUG00000008274	FGF10/HES1/WLS/GDF11/PROX1	5	4	ENSOCUG00000008499/ENSOCUG00000009363/ENSOCUG00000000532/ENSOCUG00000024871	1	ENSOCUG00000008274
BP	GO:0032963	collagen metabolic process	5/679	33/11515	0.0423536	0.418381	ENSOCUG00000004418/ENSOCUG00000012881/ENSOCUG00000022794/ENSOCUG00000016252/ENSOCUG00000031663	CREB3L1/COL1A1/F2R/VSIR/MRC2	5	5	ENSOCUG00000004418/ENSOCUG00000012881/ENSOCUG00000022794/ENSOCUG00000016252/ENSOCUG00000031663	0
BP	GO:0043524	negative regulation of neuron apoptotic process	8/679	67/11515	0.0425195	0.418381	ENSOCUG00000016651/ENSOCUG00000004239/ENSOCUG00000016511/ENSOCUG00000013147/ENSOCUG00000021710/ENSOCUG00000006943/ENSOCUG00000001546/ENSOCUG00000005737	AXL/HYOU1/PARK7/MECP2/CCL2/UNC5B/TOX3/LGMN	8	5	ENSOCUG00000016651/ENSOCUG00000004239/ENSOCUG00000021710/ENSOCUG00000006943/ENSOCUG00000005737	3	ENSOCUG00000016511/ENSOCUG00000013147/ENSOCUG00000001546
BP	GO:0007626	locomotory behavior	12/679	117/11515	0.0428537	0.418381	ENSOCUG00000015436/ENSOCUG00000006205/ENSOCUG00000008285/ENSOCUG00000005509/ENSOCUG00000016511/ENSOCUG00000013147/ENSOCUG00000015141/ENSOCUG00000009979/ENSOCUG00000009253/ENSOCUG00000001353/ENSOCUG00000010747/ENSOCUG00000009332	ADAM22/OTOG/NEGR1/LMX1A/PARK7/MECP2/ADCY5/DDHD2/-/UCHL1/ZNF385A/MCOLN3	12	8	ENSOCUG00000006205/ENSOCUG00000008285/ENSOCUG00000005509/ENSOCUG00000015141/ENSOCUG00000009979/ENSOCUG00000001353/ENSOCUG00000010747/ENSOCUG00000009332	4	ENSOCUG00000015436/ENSOCUG00000016511/ENSOCUG00000013147/ENSOCUG00000009253
BP	GO:0043583	ear development	12/679	117/11515	0.0428537	0.418381	ENSOCUG00000008499/ENSOCUG00000003112/ENSOCUG00000015924/ENSOCUG00000009363/ENSOCUG00000027183/ENSOCUG00000010371/ENSOCUG00000016380/ENSOCUG00000010678/ENSOCUG00000008274/ENSOCUG00000013396/ENSOCUG00000015555/ENSOCUG00000009332	FGF10/STRC/MCM2/HES1/NTN1/FRZB/LRP10/NOG/PROX1/EDN1/TTC8/MCOLN3	12	8	ENSOCUG00000008499/ENSOCUG00000015924/ENSOCUG00000009363/ENSOCUG00000027183/ENSOCUG00000016380/ENSOCUG00000010678/ENSOCUG00000015555/ENSOCUG00000009332	4	ENSOCUG00000003112/ENSOCUG00000010371/ENSOCUG00000008274/ENSOCUG00000013396
BP	GO:0050730	regulation of peptidyl-tyrosine phosphorylation	13/679	130/11515	0.0428735	0.418381	ENSOCUG00000008499/ENSOCUG00000010474/ENSOCUG00000001937/ENSOCUG00000013534/ENSOCUG00000003185/ENSOCUG00000013369/ENSOCUG00000003418/ENSOCUG00000009363/ENSOCUG00000010146/ENSOCUG00000025012/ENSOCUG00000015784/ENSOCUG00000005579/ENSOCUG00000015312	FGF10/ADAM17/ARHGEF2/ENPP2/CSPG4/ITGA5/PARP14/HES1/TNFRSF1A/ANGPT4/FYN/ITGB3/PDGFD	13	13	ENSOCUG00000008499/ENSOCUG00000010474/ENSOCUG00000001937/ENSOCUG00000013534/ENSOCUG00000003185/ENSOCUG00000013369/ENSOCUG00000003418/ENSOCUG00000009363/ENSOCUG00000010146/ENSOCUG00000025012/ENSOCUG00000015784/ENSOCUG00000005579/ENSOCUG00000015312	0
BP	GO:0022037	metencephalon development	6/679	44/11515	0.043003	0.418381	ENSOCUG00000005509/ENSOCUG00000011636/ENSOCUG00000013147/ENSOCUG00000013627/ENSOCUG00000016624/ENSOCUG00000008274	LMX1A/HSPA5/MECP2/UQCRQ/MYH10/PROX1	6	3	ENSOCUG00000005509/ENSOCUG00000011636/ENSOCUG00000016624	3	ENSOCUG00000013147/ENSOCUG00000013627/ENSOCUG00000008274
BP	GO:1903321	negative regulation of protein modification by small protein conjugation or removal	6/679	44/11515	0.043003	0.418381	ENSOCUG00000027981/ENSOCUG00000025224/ENSOCUG00000015784/ENSOCUG00000000061/ENSOCUG00000016511/ENSOCUG00000002310	ISG15/LIMK1/FYN/FBXO5/PARK7/TNFAIP3	6	4	ENSOCUG00000027981/ENSOCUG00000025224/ENSOCUG00000015784/ENSOCUG00000000061	2	ENSOCUG00000016511/ENSOCUG00000002310
BP	GO:0045321	leukocyte activation	32/679	396/11515	0.0430999	0.418381	ENSOCUG00000000651/ENSOCUG00000008499/ENSOCUG00000009732/ENSOCUG00000010078/ENSOCUG00000016651/ENSOCUG00000009840/ENSOCUG00000009363/ENSOCUG00000007896/ENSOCUG00000008651/ENSOCUG00000017878/ENSOCUG00000034082/ENSOCUG00000015784/ENSOCUG00000004952/ENSOCUG00000023510/ENSOCUG00000007941/ENSOCUG00000016394/ENSOCUG00000013675/ENSOCUG00000003792/ENSOCUG00000001489/ENSOCUG00000026150/ENSOCUG00000016252/…	LDLR/FGF10/NR1D1/GPER1/AXL/SLC46A2/HES1/-/ITM2A/ANXA3/CR2/FYN/FCRL1/-/MS4A1/NDRG1/FGL2/THBS1/ADGRF5/CD19/VSIR/DLL4/-/TNFAIP3/SUCNR1/CD22/HELLS/NCK1/ATM/LEP/NLRC3/PLCG2	32	21	ENSOCUG00000000651/ENSOCUG00000008499/ENSOCUG00000009732/ENSOCUG00000010078/ENSOCUG00000016651/ENSOCUG00000009363/ENSOCUG00000008651/ENSOCUG00000017878/ENSOCUG00000015784/ENSOCUG00000023510/ENSOCUG00000016394/ENSOCUG00000013675/ENSOCUG00000003792/ENSOCUG00000016252/ENSOCUG00000010756/ENSOCUG00000012952/ENSOCUG00000026731/ENSOCUG00000007723/ENSOCUG00000010189/ENSOCUG00000028059/ENSOCUG00000013105	11	ENSOCUG00000009840/ENSOCUG00000007896/ENSOCUG00000034082/ENSOCUG00000004952/ENSOCUG00000007941/ENSOCUG00000001489/ENSOCUG00000026150/ENSOCUG00000002310/ENSOCUG00000014135/ENSOCUG00000007742/ENSOCUG00000014663
BP	GO:0051960	regulation of nervous system development	32/679	396/11515	0.0430999	0.418381	ENSOCUG00000022514/ENSOCUG00000000651/ENSOCUG00000017924/ENSOCUG00000009732/ENSOCUG00000025029/ENSOCUG00000001937/ENSOCUG00000026842/ENSOCUG00000026152/ENSOCUG00000007225/ENSOCUG00000009363/ENSOCUG00000009736/ENSOCUG00000016002/ENSOCUG00000011346/ENSOCUG00000027183/ENSOCUG00000008285/ENSOCUG00000025224/ENSOCUG00000005509/ENSOCUG00000015784/ENSOCUG00000009484/ENSOCUG00000026378/ENSOCUG00000003766/…	SYT2/LDLR/MME/NR1D1/CSF1/ARHGEF2/LPAR1/DBN1/CRABP2/HES1/NTRK2/DPYSL2/SORL1/NTN1/NEGR1/LIMK1/LMX1A/FYN/ECT2/GDPD5/DPYSL3/SMARCD3/PTPRD/ELL3/NSMF/DLL4/PTPN9/RET/NOG/NCK1/PROX1/IL1RAP	32	26	ENSOCUG00000022514/ENSOCUG00000000651/ENSOCUG00000017924/ENSOCUG00000009732/ENSOCUG00000025029/ENSOCUG00000001937/ENSOCUG00000026842/ENSOCUG00000026152/ENSOCUG00000007225/ENSOCUG00000009363/ENSOCUG00000009736/ENSOCUG00000016002/ENSOCUG00000027183/ENSOCUG00000008285/ENSOCUG00000025224/ENSOCUG00000005509/ENSOCUG00000015784/ENSOCUG00000009484/ENSOCUG00000026378/ENSOCUG00000003766/ENSOCUG00000000249/…	6	ENSOCUG00000011346/ENSOCUG00000000847/ENSOCUG00000001158/ENSOCUG00000017537/ENSOCUG00000008274/ENSOCUG00000004870
BP	GO:0002832	negative regulation of response to biotic stimulus	4/679	23/11515	0.0433731	0.418381	ENSOCUG00000024295/ENSOCUG00000013675/ENSOCUG00000002310/ENSOCUG00000015065	TRIB1/FGL2/TNFAIP3/NFKBIL1	4	2	ENSOCUG00000024295/ENSOCUG00000013675	2	ENSOCUG00000002310/ENSOCUG00000015065
BP	GO:0006692	prostanoid metabolic process	4/679	23/11515	0.0433731	0.418381	ENSOCUG00000016771/ENSOCUG00000010146/ENSOCUG00000000829/ENSOCUG00000013396	PTGS2/TNFRSF1A/CYP2S1/EDN1	4	3	ENSOCUG00000016771/ENSOCUG00000010146/ENSOCUG00000000829	1	ENSOCUG00000013396
BP	GO:0006693	prostaglandin metabolic process	4/679	23/11515	0.0433731	0.418381	ENSOCUG00000016771/ENSOCUG00000010146/ENSOCUG00000000829/ENSOCUG00000013396	PTGS2/TNFRSF1A/CYP2S1/EDN1	4	3	ENSOCUG00000016771/ENSOCUG00000010146/ENSOCUG00000000829	1	ENSOCUG00000013396
BP	GO:0016925	protein sumoylation	4/679	23/11515	0.0433731	0.418381	ENSOCUG00000016511/ENSOCUG00000002863/ENSOCUG00000024320/ENSOCUG00000017306	PARK7/IFIH1/SAE1/STX1A	4	3	ENSOCUG00000002863/ENSOCUG00000024320/ENSOCUG00000017306	1	ENSOCUG00000016511
BP	GO:0035019	somatic stem cell population maintenance	4/679	23/11515	0.0433731	0.418381	ENSOCUG00000008499/ENSOCUG00000009363/ENSOCUG00000016141/ENSOCUG00000010678	FGF10/HES1/KLF10/NOG	4	4	ENSOCUG00000008499/ENSOCUG00000009363/ENSOCUG00000016141/ENSOCUG00000010678	0
BP	GO:0042255	ribosome assembly	4/679	23/11515	0.0433731	0.418381	ENSOCUG00000022961/ENSOCUG00000024589/ENSOCUG00000005572/ENSOCUG00000004534	-/-/ERAL1/MDN1	4	1	ENSOCUG00000024589	3	ENSOCUG00000022961/ENSOCUG00000005572/ENSOCUG00000004534
BP	GO:0045214	sarcomere organization	4/679	23/11515	0.0433731	0.418381	ENSOCUG00000009959/ENSOCUG00000008274/ENSOCUG00000013396/ENSOCUG00000012560	CASQ1/PROX1/EDN1/MYOZ1	4	2	ENSOCUG00000009959/ENSOCUG00000012560	2	ENSOCUG00000008274/ENSOCUG00000013396
BP	GO:0072604	interleukin-6 secretion	4/679	23/11515	0.0433731	0.418381	ENSOCUG00000022794/ENSOCUG00000002863/ENSOCUG00000004870/ENSOCUG00000010189	F2R/IFIH1/IL1RAP/LEP	4	3	ENSOCUG00000022794/ENSOCUG00000002863/ENSOCUG00000010189	1	ENSOCUG00000004870
BP	GO:0090183	regulation of kidney development	4/679	23/11515	0.0433731	0.418381	ENSOCUG00000002455/ENSOCUG00000013750/ENSOCUG00000011141/ENSOCUG00000010678	STAT1/WWTR1/RET/NOG	4	4	ENSOCUG00000002455/ENSOCUG00000013750/ENSOCUG00000011141/ENSOCUG00000010678	0
BP	GO:0002683	negative regulation of immune system process	21/679	239/11515	0.0436438	0.419868	ENSOCUG00000000651/ENSOCUG00000014777/ENSOCUG00000009732/ENSOCUG00000010078/ENSOCUG00000016651/ENSOCUG00000003418/ENSOCUG00000009363/ENSOCUG00000007896/ENSOCUG00000023510/ENSOCUG00000024295/ENSOCUG00000011161/ENSOCUG00000013675/ENSOCUG00000003792/ENSOCUG00000021710/ENSOCUG00000001489/ENSOCUG00000016252/ENSOCUG00000002310/ENSOCUG00000007742/ENSOCUG00000015065/ENSOCUG00000001001/ENSOCUG00000014663	LDLR/PADI2/NR1D1/GPER1/AXL/PARP14/HES1/-/-/TRIB1/LRRC17/FGL2/THBS1/CCL2/ADGRF5/VSIR/TNFAIP3/CD22/NFKBIL1/NMI/ATM	21	14	ENSOCUG00000000651/ENSOCUG00000009732/ENSOCUG00000010078/ENSOCUG00000016651/ENSOCUG00000003418/ENSOCUG00000009363/ENSOCUG00000023510/ENSOCUG00000024295/ENSOCUG00000011161/ENSOCUG00000013675/ENSOCUG00000003792/ENSOCUG00000021710/ENSOCUG00000016252/ENSOCUG00000001001	7	ENSOCUG00000014777/ENSOCUG00000007896/ENSOCUG00000001489/ENSOCUG00000002310/ENSOCUG00000007742/ENSOCUG00000015065/ENSOCUG00000014663
BP	GO:0048878	chemical homeostasis	38/679	485/11515	0.0439999	0.422164	ENSOCUG00000000651/ENSOCUG00000024738/ENSOCUG00000015877/ENSOCUG00000009732/ENSOCUG00000010078/ENSOCUG00000003178/ENSOCUG00000016280/ENSOCUG00000007617/ENSOCUG00000026842/ENSOCUG00000011459/ENSOCUG00000015784/ENSOCUG00000002455/ENSOCUG00000007985/ENSOCUG00000021002/ENSOCUG00000027575/ENSOCUG00000012632/ENSOCUG00000007941/ENSOCUG00000016511/ENSOCUG00000022794/ENSOCUG00000017851/ENSOCUG00000009959/…	LDLR/CXCL13/SFRP4/NR1D1/GPER1/SREBF2/CXCL10/TF/LPAR1/RYR3/FYN/STAT1/STC2/LCN2/KCNH2/ERO1A/MS4A1/PARK7/F2R/-/CASQ1/ADCY5/SLC39A13/ADGRF5/CD19/-/ANK2/SUCNR1/SLC39A14/EDN1/LDLRAP1/SCARA5/C19orf12/SLC10A7/RALY/LEP/CIB2/PLCG2	38	24	ENSOCUG00000000651/ENSOCUG00000015877/ENSOCUG00000009732/ENSOCUG00000010078/ENSOCUG00000003178/ENSOCUG00000016280/ENSOCUG00000007617/ENSOCUG00000026842/ENSOCUG00000011459/ENSOCUG00000015784/ENSOCUG00000002455/ENSOCUG00000007985/ENSOCUG00000027575/ENSOCUG00000022794/ENSOCUG00000009959/ENSOCUG00000015141/ENSOCUG00000005557/ENSOCUG00000012952/ENSOCUG00000010618/ENSOCUG00000008681/ENSOCUG00000008056/…	14	ENSOCUG00000024738/ENSOCUG00000021002/ENSOCUG00000012632/ENSOCUG00000007941/ENSOCUG00000016511/ENSOCUG00000017851/ENSOCUG00000001489/ENSOCUG00000026150/ENSOCUG00000014135/ENSOCUG00000013396/ENSOCUG00000002865/ENSOCUG00000012552/ENSOCUG00000000477/ENSOCUG00000016763
BP	GO:0045834	positive regulation of lipid metabolic process	7/679	56/11515	0.045302	0.426531	ENSOCUG00000000651/ENSOCUG00000009732/ENSOCUG00000016771/ENSOCUG00000017666/ENSOCUG00000001489/ENSOCUG00000026150/ENSOCUG00000006495	LDLR/NR1D1/PTGS2/TEK/ADGRF5/CD19/ABHD5	7	4	ENSOCUG00000000651/ENSOCUG00000009732/ENSOCUG00000016771/ENSOCUG00000006495	3	ENSOCUG00000017666/ENSOCUG00000001489/ENSOCUG00000026150
BP	GO:0002115	store-operated calcium entry	3/679	14/11515	0.0456405	0.426531	ENSOCUG00000007985/ENSOCUG00000007941/ENSOCUG00000009959	STC2/MS4A1/CASQ1	3	2	ENSOCUG00000007985/ENSOCUG00000009959	1	ENSOCUG00000007941
BP	GO:0033198	response to ATP	3/679	14/11515	0.0456405	0.426531	ENSOCUG00000017432/ENSOCUG00000017737/ENSOCUG00000016763	SELL/P2RX2/CIB2	3	0		3	ENSOCUG00000017432/ENSOCUG00000017737/ENSOCUG00000016763
BP	GO:0060037	pharyngeal system development	3/679	14/11515	0.0456405	0.426531	ENSOCUG00000009363/ENSOCUG00000001489/ENSOCUG00000010678	HES1/ADGRF5/NOG	3	2	ENSOCUG00000009363/ENSOCUG00000010678	1	ENSOCUG00000001489
BP	GO:0060512	prostate gland morphogenesis	3/679	14/11515	0.0456405	0.426531	ENSOCUG00000011500/ENSOCUG00000008499/ENSOCUG00000010678	TNC/FGF10/NOG	3	3	ENSOCUG00000011500/ENSOCUG00000008499/ENSOCUG00000010678	0
BP	GO:0060740	prostate gland epithelium morphogenesis	3/679	14/11515	0.0456405	0.426531	ENSOCUG00000011500/ENSOCUG00000008499/ENSOCUG00000010678	TNC/FGF10/NOG	3	3	ENSOCUG00000011500/ENSOCUG00000008499/ENSOCUG00000010678	0
BP	GO:0071402	cellular response to lipoprotein particle stimulus	3/679	14/11515	0.0456405	0.426531	ENSOCUG00000000651/ENSOCUG00000010474/ENSOCUG00000003178	LDLR/ADAM17/SREBF2	3	3	ENSOCUG00000000651/ENSOCUG00000010474/ENSOCUG00000003178	0
BP	GO:0071450	cellular response to oxygen radical	3/679	14/11515	0.0456405	0.426531	ENSOCUG00000007460/ENSOCUG00000016511/ENSOCUG00000013823	-/PARK7/CCS	3	1	ENSOCUG00000007460	2	ENSOCUG00000016511/ENSOCUG00000013823
BP	GO:0071451	cellular response to superoxide	3/679	14/11515	0.0456405	0.426531	ENSOCUG00000007460/ENSOCUG00000016511/ENSOCUG00000013823	-/PARK7/CCS	3	1	ENSOCUG00000007460	2	ENSOCUG00000016511/ENSOCUG00000013823
BP	GO:0090207	regulation of triglyceride metabolic process	3/679	14/11515	0.0456405	0.426531	ENSOCUG00000000651/ENSOCUG00000011346/ENSOCUG00000006495	LDLR/SORL1/ABHD5	3	2	ENSOCUG00000000651/ENSOCUG00000006495	1	ENSOCUG00000011346
BP	GO:0043280	positive regulation of cysteine-type endopeptidase activity involved in apoptotic process	8/679	68/11515	0.0458121	0.427026	ENSOCUG00000009566/ENSOCUG00000008632/ENSOCUG00000016047/ENSOCUG00000002455/ENSOCUG00000022794/ENSOCUG00000002920/novel.1195/ENSOCUG00000009208	S100A8/S100A9/CASP9/STAT1/F2R/AIFM1/-/ACVR1C	8	4	ENSOCUG00000016047/ENSOCUG00000002455/ENSOCUG00000022794/novel.1195	4	ENSOCUG00000009566/ENSOCUG00000008632/ENSOCUG00000002920/ENSOCUG00000009208
BP	GO:0010817	regulation of hormone levels	18/679	199/11515	0.0464776	0.43211	ENSOCUG00000009732/ENSOCUG00000023401/ENSOCUG00000007225/ENSOCUG00000013226/ENSOCUG00000016975/ENSOCUG00000017504/ENSOCUG00000007985/ENSOCUG00000016511/ENSOCUG00000013147/ENSOCUG00000015141/ENSOCUG00000000098/ENSOCUG00000000829/ENSOCUG00000011468/ENSOCUG00000003377/ENSOCUG00000017306/ENSOCUG00000013396/ENSOCUG00000010189/ENSOCUG00000009208	NR1D1/ADH2-1/CRABP2/BLK/CRYM/SYT9/STC2/PARK7/MECP2/ADCY5/SLC16A10/CYP2S1/RDH8/CYP27A1/STX1A/EDN1/LEP/ACVR1C	18	10	ENSOCUG00000009732/ENSOCUG00000007225/ENSOCUG00000016975/ENSOCUG00000017504/ENSOCUG00000007985/ENSOCUG00000015141/ENSOCUG00000000098/ENSOCUG00000000829/ENSOCUG00000017306/ENSOCUG00000010189	8	ENSOCUG00000023401/ENSOCUG00000013226/ENSOCUG00000016511/ENSOCUG00000013147/ENSOCUG00000011468/ENSOCUG00000003377/ENSOCUG00000013396/ENSOCUG00000009208
BP	GO:0042445	hormone metabolic process	10/679	93/11515	0.0468287	0.43233	ENSOCUG00000023401/ENSOCUG00000007225/ENSOCUG00000016975/ENSOCUG00000007985/ENSOCUG00000013147/ENSOCUG00000000098/ENSOCUG00000000829/ENSOCUG00000011468/ENSOCUG00000003377/ENSOCUG00000010189	ADH2-1/CRABP2/CRYM/STC2/MECP2/SLC16A10/CYP2S1/RDH8/CYP27A1/LEP	10	6	ENSOCUG00000007225/ENSOCUG00000016975/ENSOCUG00000007985/ENSOCUG00000000098/ENSOCUG00000000829/ENSOCUG00000010189	4	ENSOCUG00000023401/ENSOCUG00000013147/ENSOCUG00000011468/ENSOCUG00000003377
BP	GO:0040013	negative regulation of locomotion	16/679	172/11515	0.0471537	0.43233	ENSOCUG00000024738/ENSOCUG00000014777/ENSOCUG00000009526/ENSOCUG00000025012/ENSOCUG00000003083/ENSOCUG00000003766/ENSOCUG00000024295/ENSOCUG00000012065/ENSOCUG00000037643/ENSOCUG00000013147/ENSOCUG00000003792/ENSOCUG00000021710/ENSOCUG00000010756/ENSOCUG00000010678/ENSOCUG00000003525/ENSOCUG00000009208	CXCL13/PADI2/VASH1/ANGPT4/TRIM13/DPYSL3/TRIB1/PTPRR/SPINT2/MECP2/THBS1/CCL2/DLL4/NOG/-/ACVR1C	16	8	ENSOCUG00000009526/ENSOCUG00000025012/ENSOCUG00000003766/ENSOCUG00000024295/ENSOCUG00000003792/ENSOCUG00000021710/ENSOCUG00000010756/ENSOCUG00000010678	8	ENSOCUG00000024738/ENSOCUG00000014777/ENSOCUG00000003083/ENSOCUG00000012065/ENSOCUG00000037643/ENSOCUG00000013147/ENSOCUG00000003525/ENSOCUG00000009208
BP	GO:0016101	diterpenoid metabolic process	5/679	34/11515	0.0473424	0.43233	ENSOCUG00000023401/ENSOCUG00000007225/ENSOCUG00000006636/ENSOCUG00000000829/ENSOCUG00000011468	ADH2-1/CRABP2/PECR/CYP2S1/RDH8	5	2	ENSOCUG00000007225/ENSOCUG00000000829	3	ENSOCUG00000023401/ENSOCUG00000006636/ENSOCUG00000011468
BP	GO:0043536	positive regulation of blood vessel endothelial cell migration	5/679	34/11515	0.0473424	0.43233	ENSOCUG00000010474/ENSOCUG00000011124/ENSOCUG00000025012/ENSOCUG00000003792/ENSOCUG00000007362	ADAM17/FGF18/ANGPT4/THBS1/PRKCA	5	5	ENSOCUG00000010474/ENSOCUG00000011124/ENSOCUG00000025012/ENSOCUG00000003792/ENSOCUG00000007362	0
BP	GO:0046427	positive regulation of JAK-STAT cascade	5/679	34/11515	0.0473424	0.43233	ENSOCUG00000003418/ENSOCUG00000009363/ENSOCUG00000010146/ENSOCUG00000015784/ENSOCUG00000010189	PARP14/HES1/TNFRSF1A/FYN/LEP	5	5	ENSOCUG00000003418/ENSOCUG00000009363/ENSOCUG00000010146/ENSOCUG00000015784/ENSOCUG00000010189	0
BP	GO:0051145	smooth muscle cell differentiation	5/679	34/11515	0.0473424	0.43233	ENSOCUG00000008499/ENSOCUG00000010078/ENSOCUG00000009363/ENSOCUG00000013147/ENSOCUG00000010388	FGF10/GPER1/HES1/MECP2/RBPMS2	5	4	ENSOCUG00000008499/ENSOCUG00000010078/ENSOCUG00000009363/ENSOCUG00000010388	1	ENSOCUG00000013147
BP	GO:0071466	cellular response to xenobiotic stimulus	5/679	34/11515	0.0473424	0.43233	ENSOCUG00000005177/ENSOCUG00000016772/ENSOCUG00000016047/ENSOCUG00000000626/ENSOCUG00000008708	FMO2/DDIT4/CASP9/AS3MT/GSTO2	5	2	ENSOCUG00000005177/ENSOCUG00000016047	3	ENSOCUG00000016772/ENSOCUG00000000626/ENSOCUG00000008708
BP	GO:0032496	response to lipopolysaccharide	12/679	119/11515	0.0477744	0.434128	ENSOCUG00000009732/ENSOCUG00000010474/ENSOCUG00000016280/ENSOCUG00000016651/ENSOCUG00000026915/ENSOCUG00000024295/ENSOCUG00000022794/ENSOCUG00000021710/ENSOCUG00000007362/ENSOCUG00000002310/ENSOCUG00000015065/ENSOCUG00000013105	NR1D1/ADAM17/CXCL10/AXL/PTGIR/TRIB1/F2R/CCL2/PRKCA/TNFAIP3/NFKBIL1/PLCG2	12	10	ENSOCUG00000009732/ENSOCUG00000010474/ENSOCUG00000016280/ENSOCUG00000016651/ENSOCUG00000026915/ENSOCUG00000024295/ENSOCUG00000022794/ENSOCUG00000021710/ENSOCUG00000007362/ENSOCUG00000013105	2	ENSOCUG00000002310/ENSOCUG00000015065
BP	GO:0007409	axonogenesis	17/679	186/11515	0.0479013	0.434128	ENSOCUG00000007225/ENSOCUG00000016002/ENSOCUG00000027183/ENSOCUG00000025224/ENSOCUG00000005509/ENSOCUG00000000349/ENSOCUG00000027557/ENSOCUG00000006943/ENSOCUG00000017848/ENSOCUG00000002537/ENSOCUG00000017302/ENSOCUG00000009699/ENSOCUG00000011141/ENSOCUG00000016624/ENSOCUG00000010678/ENSOCUG00000001353/ENSOCUG00000015555	CRABP2/DPYSL2/NTN1/LIMK1/LMX1A/TRIM46/-/UNC5B/DCLK1/ROBO1/SLIT3/KIF5C/RET/MYH10/NOG/UCHL1/TTC8	17	17	ENSOCUG00000007225/ENSOCUG00000016002/ENSOCUG00000027183/ENSOCUG00000025224/ENSOCUG00000005509/ENSOCUG00000000349/ENSOCUG00000027557/ENSOCUG00000006943/ENSOCUG00000017848/ENSOCUG00000002537/ENSOCUG00000017302/ENSOCUG00000009699/ENSOCUG00000011141/ENSOCUG00000016624/ENSOCUG00000010678/ENSOCUG00000001353/ENSOCUG00000015555	0
BP	GO:0019221	cytokine-mediated signaling pathway	17/679	186/11515	0.0479013	0.434128	ENSOCUG00000011231/ENSOCUG00000014777/ENSOCUG00000025029/ENSOCUG00000010474/ENSOCUG00000010013/ENSOCUG00000016280/ENSOCUG00000016651/ENSOCUG00000003418/ENSOCUG00000006892/ENSOCUG00000010146/ENSOCUG00000002455/ENSOCUG00000015823/ENSOCUG00000021710/ENSOCUG00000017302/ENSOCUG00000004870/ENSOCUG00000001001/ENSOCUG00000010189	CSF3R/PADI2/CSF1/ADAM17/NOL3/CXCL10/AXL/PARP14/ACKR2/TNFRSF1A/STAT1/OAS2/CCL2/SLIT3/IL1RAP/NMI/LEP	17	14	ENSOCUG00000025029/ENSOCUG00000010474/ENSOCUG00000010013/ENSOCUG00000016280/ENSOCUG00000016651/ENSOCUG00000003418/ENSOCUG00000006892/ENSOCUG00000010146/ENSOCUG00000002455/ENSOCUG00000015823/ENSOCUG00000021710/ENSOCUG00000017302/ENSOCUG00000001001/ENSOCUG00000010189	3	ENSOCUG00000011231/ENSOCUG00000014777/ENSOCUG00000004870
BP	GO:0007187	G protein-coupled receptor signaling pathway, coupled to cyclic nucleotide second messenger	9/679	81/11515	0.0483578	0.437164	ENSOCUG00000010078/ENSOCUG00000016280/ENSOCUG00000026842/ENSOCUG00000026915/ENSOCUG00000002673/ENSOCUG00000015443/ENSOCUG00000015376/ENSOCUG00000015141/ENSOCUG00000013396	GPER1/CXCL10/LPAR1/PTGIR/AKAP12/ADCY3/S1PR3/ADCY5/EDN1	9	8	ENSOCUG00000010078/ENSOCUG00000016280/ENSOCUG00000026842/ENSOCUG00000026915/ENSOCUG00000002673/ENSOCUG00000015443/ENSOCUG00000015376/ENSOCUG00000015141	1	ENSOCUG00000013396
BP	GO:0061640	cytoskeleton-dependent cytokinesis	7/679	57/11515	0.0491355	0.441974	ENSOCUG00000010513/ENSOCUG00000017111/ENSOCUG00000009484/ENSOCUG00000015068/ENSOCUG00000015790/ENSOCUG00000028221/ENSOCUG00000016624	CEP55/KIF4A/ECT2/KIF23/KIF20A/CENPA/MYH10	7	7	ENSOCUG00000010513/ENSOCUG00000017111/ENSOCUG00000009484/ENSOCUG00000015068/ENSOCUG00000015790/ENSOCUG00000028221/ENSOCUG00000016624	0
BP	GO:0097696	STAT cascade	7/679	57/11515	0.0491355	0.441974	ENSOCUG00000003418/ENSOCUG00000009363/ENSOCUG00000010146/ENSOCUG00000015784/ENSOCUG00000002455/ENSOCUG00000011141/ENSOCUG00000010189	PARP14/HES1/TNFRSF1A/FYN/STAT1/RET/LEP	7	7	ENSOCUG00000003418/ENSOCUG00000009363/ENSOCUG00000010146/ENSOCUG00000015784/ENSOCUG00000002455/ENSOCUG00000011141/ENSOCUG00000010189	0
BP	GO:0015844	monoamine transport	4/679	24/11515	0.0497073	0.444334	ENSOCUG00000001969/ENSOCUG00000016511/ENSOCUG00000005579/ENSOCUG00000013147	RAB3B/PARK7/ITGB3/MECP2	4	2	ENSOCUG00000001969/ENSOCUG00000005579	2	ENSOCUG00000016511/ENSOCUG00000013147
BP	GO:0043030	regulation of macrophage activation	4/679	24/11515	0.0497073	0.444334	ENSOCUG00000000651/ENSOCUG00000009732/ENSOCUG00000003792/ENSOCUG00000001489	LDLR/NR1D1/THBS1/ADGRF5	4	3	ENSOCUG00000000651/ENSOCUG00000009732/ENSOCUG00000003792	1	ENSOCUG00000001489
BP	GO:0003205	cardiac chamber development	10/679	94/11515	0.0497683	0.444334	ENSOCUG00000009363/ENSOCUG00000000249/ENSOCUG00000009598/ENSOCUG00000016362/ENSOCUG00000010756/ENSOCUG00000010618/ENSOCUG00000017302/ENSOCUG00000016624/ENSOCUG00000010678/ENSOCUG00000008274	HES1/SMARCD3/LTBP1/ADAMTS1/DLL4/ANK2/SLIT3/MYH10/NOG/PROX1	10	9	ENSOCUG00000009363/ENSOCUG00000000249/ENSOCUG00000009598/ENSOCUG00000016362/ENSOCUG00000010756/ENSOCUG00000010618/ENSOCUG00000017302/ENSOCUG00000016624/ENSOCUG00000010678	1	ENSOCUG00000008274
BP	GO:0030336	negative regulation of cell migration	14/679	147/11515	0.051603	0.456345	ENSOCUG00000024738/ENSOCUG00000014777/ENSOCUG00000009526/ENSOCUG00000025012/ENSOCUG00000003766/ENSOCUG00000024295/ENSOCUG00000012065/ENSOCUG00000013147/ENSOCUG00000003792/ENSOCUG00000021710/ENSOCUG00000010756/ENSOCUG00000010678/ENSOCUG00000003525/ENSOCUG00000009208	CXCL13/PADI2/VASH1/ANGPT4/DPYSL3/TRIB1/PTPRR/MECP2/THBS1/CCL2/DLL4/NOG/-/ACVR1C	14	8	ENSOCUG00000009526/ENSOCUG00000025012/ENSOCUG00000003766/ENSOCUG00000024295/ENSOCUG00000003792/ENSOCUG00000021710/ENSOCUG00000010756/ENSOCUG00000010678	6	ENSOCUG00000024738/ENSOCUG00000014777/ENSOCUG00000012065/ENSOCUG00000013147/ENSOCUG00000003525/ENSOCUG00000009208
BP	GO:0061351	neural precursor cell proliferation	9/679	82/11515	0.0516151	0.456345	ENSOCUG00000001937/ENSOCUG00000012783/ENSOCUG00000026152/ENSOCUG00000008866/ENSOCUG00000000249/ENSOCUG00000003095/ENSOCUG00000001158/ENSOCUG00000010756/ENSOCUG00000008274	ARHGEF2/DAGLA/DBN1/PSMG1/SMARCD3/CIP2A/ELL3/DLL4/PROX1	9	6	ENSOCUG00000001937/ENSOCUG00000012783/ENSOCUG00000026152/ENSOCUG00000000249/ENSOCUG00000003095/ENSOCUG00000010756	3	ENSOCUG00000008866/ENSOCUG00000001158/ENSOCUG00000008274
BP	GO:0071363	cellular response to growth factor stimulus	26/679	315/11515	0.0516752	0.456345	ENSOCUG00000024738/ENSOCUG00000015877/ENSOCUG00000008499/ENSOCUG00000021137/ENSOCUG00000026796/ENSOCUG00000010474/ENSOCUG00000004418/ENSOCUG00000009363/ENSOCUG00000009736/ENSOCUG00000011346/ENSOCUG00000011124/ENSOCUG00000003209/ENSOCUG00000015784/ENSOCUG00000022649/ENSOCUG00000021506/ENSOCUG00000005579/ENSOCUG00000011636/ENSOCUG00000009598/ENSOCUG00000003792/ENSOCUG00000021710/ENSOCUG00000017565/…	CXCL13/SFRP4/FGF10/SFRP5/ZYX/ADAM17/CREB3L1/HES1/NTRK2/SORL1/FGF18/CCBE1/FYN/APLN/FOS/ITGB3/HSPA5/LTBP1/THBS1/CCL2/KCP/DLL4/-/LGMN/NOG/CIDEA	26	23	ENSOCUG00000015877/ENSOCUG00000008499/ENSOCUG00000021137/ENSOCUG00000026796/ENSOCUG00000010474/ENSOCUG00000004418/ENSOCUG00000009363/ENSOCUG00000009736/ENSOCUG00000011124/ENSOCUG00000003209/ENSOCUG00000015784/ENSOCUG00000022649/ENSOCUG00000021506/ENSOCUG00000005579/ENSOCUG00000011636/ENSOCUG00000009598/ENSOCUG00000003792/ENSOCUG00000021710/ENSOCUG00000017565/ENSOCUG00000010756/ENSOCUG00000012952/…	3	ENSOCUG00000024738/ENSOCUG00000011346/ENSOCUG00000011380
BP	GO:0010389	regulation of G2/M transition of mitotic cell cycle	6/679	46/11515	0.0517478	0.456345	ENSOCUG00000002858/ENSOCUG00000000061/ENSOCUG00000005582/ENSOCUG00000013147/ENSOCUG00000014663/ENSOCUG00000003525	CDK1/FBXO5/ZFYVE19/MECP2/ATM/-	6	2	ENSOCUG00000002858/ENSOCUG00000000061	4	ENSOCUG00000005582/ENSOCUG00000013147/ENSOCUG00000014663/ENSOCUG00000003525
BP	GO:1901654	response to ketone	6/679	46/11515	0.0517478	0.456345	ENSOCUG00000016772/ENSOCUG00000016047/ENSOCUG00000016511/ENSOCUG00000015443/ENSOCUG00000015141/ENSOCUG00000017302	DDIT4/CASP9/PARK7/ADCY3/ADCY5/SLIT3	6	4	ENSOCUG00000016047/ENSOCUG00000015443/ENSOCUG00000015141/ENSOCUG00000017302	2	ENSOCUG00000016772/ENSOCUG00000016511
BP	GO:0031347	regulation of defense response	25/679	301/11515	0.0523378	0.460419	ENSOCUG00000000651/ENSOCUG00000004197/ENSOCUG00000009566/ENSOCUG00000009732/ENSOCUG00000005445/ENSOCUG00000010078/ENSOCUG00000016771/ENSOCUG00000009840/ENSOCUG00000003418/ENSOCUG00000013967/ENSOCUG00000010146/ENSOCUG00000008632/ENSOCUG00000002455/ENSOCUG00000023510/ENSOCUG00000016511/ENSOCUG00000013675/ENSOCUG00000002863/ENSOCUG00000002310/ENSOCUG00000014135/ENSOCUG00000015065/ENSOCUG00000014245/…	LDLR/-/S100A8/NR1D1/-/GPER1/PTGS2/SLC46A2/PARP14/MVK/TNFRSF1A/S100A9/STAT1/-/PARK7/FGL2/IFIH1/TNFAIP3/SUCNR1/NFKBIL1/METRNL/LRSAM1/NMI/LEP/NLRC3	25	18	ENSOCUG00000000651/ENSOCUG00000004197/ENSOCUG00000009732/ENSOCUG00000005445/ENSOCUG00000010078/ENSOCUG00000016771/ENSOCUG00000003418/ENSOCUG00000013967/ENSOCUG00000010146/ENSOCUG00000002455/ENSOCUG00000023510/ENSOCUG00000013675/ENSOCUG00000002863/ENSOCUG00000014245/ENSOCUG00000033801/ENSOCUG00000001001/ENSOCUG00000010189/ENSOCUG00000028059	7	ENSOCUG00000009566/ENSOCUG00000009840/ENSOCUG00000008632/ENSOCUG00000016511/ENSOCUG00000002310/ENSOCUG00000014135/ENSOCUG00000015065
BP	GO:0051146	striated muscle cell differentiation	13/679	134/11515	0.052486	0.460597	ENSOCUG00000025956/ENSOCUG00000016944/ENSOCUG00000016280/ENSOCUG00000011942/ENSOCUG00000010011/ENSOCUG00000009959/ENSOCUG00000005107/ENSOCUG00000000608/ENSOCUG00000016624/ENSOCUG00000008274/ENSOCUG00000013396/ENSOCUG00000001353/ENSOCUG00000012560	SDC1/BVES/CXCL10/FLNC/LMNA/CASQ1/-/PTGFRN/MYH10/PROX1/EDN1/UCHL1/MYOZ1	13	11	ENSOCUG00000025956/ENSOCUG00000016944/ENSOCUG00000016280/ENSOCUG00000011942/ENSOCUG00000010011/ENSOCUG00000009959/ENSOCUG00000005107/ENSOCUG00000000608/ENSOCUG00000016624/ENSOCUG00000001353/ENSOCUG00000012560	2	ENSOCUG00000008274/ENSOCUG00000013396
BP	GO:0000910	cytokinesis	10/679	95/11515	0.0528288	0.460967	ENSOCUG00000013659/ENSOCUG00000010513/ENSOCUG00000017111/ENSOCUG00000009484/ENSOCUG00000028094/ENSOCUG00000005582/ENSOCUG00000015068/ENSOCUG00000015790/ENSOCUG00000028221/ENSOCUG00000016624	CDC25B/CEP55/KIF4A/ECT2/PRC1/ZFYVE19/KIF23/KIF20A/CENPA/MYH10	10	9	ENSOCUG00000013659/ENSOCUG00000010513/ENSOCUG00000017111/ENSOCUG00000009484/ENSOCUG00000028094/ENSOCUG00000015068/ENSOCUG00000015790/ENSOCUG00000028221/ENSOCUG00000016624	1	ENSOCUG00000005582
BP	GO:0030073	insulin secretion	8/679	70/11515	0.0528872	0.460967	ENSOCUG00000009732/ENSOCUG00000013226/ENSOCUG00000017504/ENSOCUG00000016511/ENSOCUG00000015141/ENSOCUG00000017306/ENSOCUG00000010189/ENSOCUG00000009208	NR1D1/BLK/SYT9/PARK7/ADCY5/STX1A/LEP/ACVR1C	8	5	ENSOCUG00000009732/ENSOCUG00000017504/ENSOCUG00000015141/ENSOCUG00000017306/ENSOCUG00000010189	3	ENSOCUG00000013226/ENSOCUG00000016511/ENSOCUG00000009208
BP	GO:0098742	cell-cell adhesion via plasma-membrane adhesion molecules	12/679	121/11515	0.0530696	0.460967	ENSOCUG00000009677/ENSOCUG00000017432/ENSOCUG00000013369/ENSOCUG00000007427/ENSOCUG00000017019/ENSOCUG00000006299/ENSOCUG00000009174/ENSOCUG00000000847/ENSOCUG00000017601/ENSOCUG00000011141/ENSOCUG00000004870/ENSOCUG00000022330	MYADM/SELL/ITGA5/FAT3/CDH11/ARVCF/CDHR4/PTPRD/CDH19/RET/IL1RAP/PCDHGB1	12	9	ENSOCUG00000009677/ENSOCUG00000013369/ENSOCUG00000007427/ENSOCUG00000017019/ENSOCUG00000006299/ENSOCUG00000009174/ENSOCUG00000017601/ENSOCUG00000011141/ENSOCUG00000022330	3	ENSOCUG00000017432/ENSOCUG00000000847/ENSOCUG00000004870
BP	GO:0008630	intrinsic apoptotic signaling pathway in response to DNA damage	7/679	58/11515	0.0531688	0.460967	ENSOCUG00000010146/ENSOCUG00000016772/ENSOCUG00000016047/ENSOCUG00000022049/ENSOCUG00000001158/ENSOCUG00000014663/ENSOCUG00000010747	TNFRSF1A/DDIT4/CASP9/SHISA5/ELL3/ATM/ZNF385A	7	4	ENSOCUG00000010146/ENSOCUG00000016047/ENSOCUG00000022049/ENSOCUG00000010747	3	ENSOCUG00000016772/ENSOCUG00000001158/ENSOCUG00000014663
BP	GO:0032946	positive regulation of mononuclear cell proliferation	7/679	58/11515	0.0531688	0.460967	ENSOCUG00000008499/ENSOCUG00000025029/ENSOCUG00000009363/ENSOCUG00000023510/ENSOCUG00000012952/ENSOCUG00000007723/ENSOCUG00000010189	FGF10/CSF1/HES1/-/-/NCK1/LEP	7	7	ENSOCUG00000008499/ENSOCUG00000025029/ENSOCUG00000009363/ENSOCUG00000023510/ENSOCUG00000012952/ENSOCUG00000007723/ENSOCUG00000010189	0
BP	GO:0008156	negative regulation of DNA replication	3/679	15/11515	0.0546254	0.463216	ENSOCUG00000027476/ENSOCUG00000000061/ENSOCUG00000000728	TSPYL2/FBXO5/GMNN	3	1	ENSOCUG00000000061	2	ENSOCUG00000027476/ENSOCUG00000000728
BP	GO:0021680	cerebellar Purkinje cell layer development	3/679	15/11515	0.0546254	0.463216	ENSOCUG00000011636/ENSOCUG00000013627/ENSOCUG00000016624	HSPA5/UQCRQ/MYH10	3	2	ENSOCUG00000011636/ENSOCUG00000016624	1	ENSOCUG00000013627
BP	GO:0034122	negative regulation of toll-like receptor signaling pathway	3/679	15/11515	0.0546254	0.463216	ENSOCUG00000009732/ENSOCUG00000002310/ENSOCUG00000015065	NR1D1/TNFAIP3/NFKBIL1	3	1	ENSOCUG00000009732	2	ENSOCUG00000002310/ENSOCUG00000015065
BP	GO:0051937	catecholamine transport	3/679	15/11515	0.0546254	0.463216	ENSOCUG00000001969/ENSOCUG00000016511/ENSOCUG00000013147	RAB3B/PARK7/MECP2	3	1	ENSOCUG00000001969	2	ENSOCUG00000016511/ENSOCUG00000013147
BP	GO:0060914	heart formation	3/679	15/11515	0.0546254	0.463216	ENSOCUG00000009363/ENSOCUG00000012028/ENSOCUG00000000249	HES1/PIM1/SMARCD3	3	3	ENSOCUG00000009363/ENSOCUG00000012028/ENSOCUG00000000249	0
BP	GO:0072207	metanephric epithelium development	3/679	15/11515	0.0546254	0.463216	ENSOCUG00000009363/ENSOCUG00000002455/ENSOCUG00000013750	HES1/STAT1/WWTR1	3	3	ENSOCUG00000009363/ENSOCUG00000002455/ENSOCUG00000013750	0
BP	GO:2000778	positive regulation of interleukin-6 secretion	3/679	15/11515	0.0546254	0.463216	ENSOCUG00000022794/ENSOCUG00000002863/ENSOCUG00000004870	F2R/IFIH1/IL1RAP	3	2	ENSOCUG00000022794/ENSOCUG00000002863	1	ENSOCUG00000004870
BP	GO:0050801	ion homeostasis	27/679	332/11515	0.0558063	0.463216	ENSOCUG00000024738/ENSOCUG00000015877/ENSOCUG00000010078/ENSOCUG00000016280/ENSOCUG00000007617/ENSOCUG00000026842/ENSOCUG00000011459/ENSOCUG00000015784/ENSOCUG00000007985/ENSOCUG00000021002/ENSOCUG00000027575/ENSOCUG00000012632/ENSOCUG00000007941/ENSOCUG00000022794/ENSOCUG00000009959/ENSOCUG00000015141/ENSOCUG00000005557/ENSOCUG00000026150/ENSOCUG00000012952/ENSOCUG00000010618/ENSOCUG00000008681/…	CXCL13/SFRP4/GPER1/CXCL10/TF/LPAR1/RYR3/FYN/STC2/LCN2/KCNH2/ERO1A/MS4A1/F2R/CASQ1/ADCY5/SLC39A13/CD19/-/ANK2/SLC39A14/EDN1/SCARA5/C19orf12/SLC10A7/CIB2/PLCG2	27	18	ENSOCUG00000015877/ENSOCUG00000010078/ENSOCUG00000016280/ENSOCUG00000007617/ENSOCUG00000026842/ENSOCUG00000011459/ENSOCUG00000015784/ENSOCUG00000007985/ENSOCUG00000027575/ENSOCUG00000022794/ENSOCUG00000009959/ENSOCUG00000015141/ENSOCUG00000005557/ENSOCUG00000012952/ENSOCUG00000010618/ENSOCUG00000008681/ENSOCUG00000026532/ENSOCUG00000013105	9	ENSOCUG00000024738/ENSOCUG00000021002/ENSOCUG00000012632/ENSOCUG00000007941/ENSOCUG00000026150/ENSOCUG00000013396/ENSOCUG00000002865/ENSOCUG00000012552/ENSOCUG00000016763
BP	GO:0048839	inner ear development	10/679	96/11515	0.0560115	0.463216	ENSOCUG00000008499/ENSOCUG00000003112/ENSOCUG00000015924/ENSOCUG00000009363/ENSOCUG00000027183/ENSOCUG00000010371/ENSOCUG00000016380/ENSOCUG00000008274/ENSOCUG00000015555/ENSOCUG00000009332	FGF10/STRC/MCM2/HES1/NTN1/FRZB/LRP10/PROX1/TTC8/MCOLN3	10	7	ENSOCUG00000008499/ENSOCUG00000015924/ENSOCUG00000009363/ENSOCUG00000027183/ENSOCUG00000016380/ENSOCUG00000015555/ENSOCUG00000009332	3	ENSOCUG00000003112/ENSOCUG00000010371/ENSOCUG00000008274
BP	GO:0010001	glial cell differentiation	11/679	109/11515	0.0562174	0.463216	ENSOCUG00000000651/ENSOCUG00000009566/ENSOCUG00000008499/ENSOCUG00000009732/ENSOCUG00000015436/ENSOCUG00000009363/ENSOCUG00000009736/ENSOCUG00000016394/ENSOCUG00000007327/ENSOCUG00000022575/ENSOCUG00000010678	LDLR/S100A8/FGF10/NR1D1/ADAM22/HES1/NTRK2/NDRG1/CNTNAP1/VTN/NOG	11	8	ENSOCUG00000000651/ENSOCUG00000008499/ENSOCUG00000009732/ENSOCUG00000009363/ENSOCUG00000009736/ENSOCUG00000016394/ENSOCUG00000007327/ENSOCUG00000010678	3	ENSOCUG00000009566/ENSOCUG00000015436/ENSOCUG00000022575
BP	GO:0051402	neuron apoptotic process	11/679	109/11515	0.0562174	0.463216	ENSOCUG00000016651/ENSOCUG00000004239/ENSOCUG00000016047/ENSOCUG00000016511/ENSOCUG00000013147/ENSOCUG00000021710/ENSOCUG00000006943/ENSOCUG00000002920/ENSOCUG00000001546/ENSOCUG00000005737/ENSOCUG00000014663	AXL/HYOU1/CASP9/PARK7/MECP2/CCL2/UNC5B/AIFM1/TOX3/LGMN/ATM	11	6	ENSOCUG00000016651/ENSOCUG00000004239/ENSOCUG00000016047/ENSOCUG00000021710/ENSOCUG00000006943/ENSOCUG00000005737	5	ENSOCUG00000016511/ENSOCUG00000013147/ENSOCUG00000002920/ENSOCUG00000001546/ENSOCUG00000014663
BP	GO:0007178	transmembrane receptor protein serine/threonine kinase signaling pathway	17/679	190/11515	0.0564237	0.463216	ENSOCUG00000015877/ENSOCUG00000008499/ENSOCUG00000021137/ENSOCUG00000026796/ENSOCUG00000010474/ENSOCUG00000009363/ENSOCUG00000011346/ENSOCUG00000013750/ENSOCUG00000021506/ENSOCUG00000011636/ENSOCUG00000009598/ENSOCUG00000003792/ENSOCUG00000017565/ENSOCUG00000024871/ENSOCUG00000010678/ENSOCUG00000011380/ENSOCUG00000009208	SFRP4/FGF10/SFRP5/ZYX/ADAM17/HES1/SORL1/WWTR1/FOS/HSPA5/LTBP1/THBS1/KCP/GDF11/NOG/CIDEA/ACVR1C	17	14	ENSOCUG00000015877/ENSOCUG00000008499/ENSOCUG00000021137/ENSOCUG00000026796/ENSOCUG00000010474/ENSOCUG00000009363/ENSOCUG00000013750/ENSOCUG00000021506/ENSOCUG00000011636/ENSOCUG00000009598/ENSOCUG00000003792/ENSOCUG00000017565/ENSOCUG00000024871/ENSOCUG00000010678	3	ENSOCUG00000011346/ENSOCUG00000011380/ENSOCUG00000009208
BP	GO:0018208	peptidyl-proline modification	6/679	47/11515	0.0564979	0.463216	ENSOCUG00000021523/ENSOCUG00000034338/ENSOCUG00000008966/ENSOCUG00000005513/ENSOCUG00000010661/ENSOCUG00000000611	-/-/P4HA2/FKBP5/-/FKBP10	6	5	ENSOCUG00000021523/ENSOCUG00000034338/ENSOCUG00000008966/ENSOCUG00000005513/ENSOCUG00000000611	1	ENSOCUG00000010661
BP	GO:0009069	serine family amino acid metabolic process	4/679	25/11515	0.0565212	0.463216	ENSOCUG00000011720/ENSOCUG00000028091/ENSOCUG00000007765/ENSOCUG00000017653	MTHFD1/THNSL2/PSAT1/-	4	0		4	ENSOCUG00000011720/ENSOCUG00000028091/ENSOCUG00000007765/ENSOCUG00000017653
BP	GO:0014037	Schwann cell differentiation	4/679	25/11515	0.0565212	0.463216	ENSOCUG00000015436/ENSOCUG00000009736/ENSOCUG00000016394/ENSOCUG00000007327	ADAM22/NTRK2/NDRG1/CNTNAP1	4	3	ENSOCUG00000009736/ENSOCUG00000016394/ENSOCUG00000007327	1	ENSOCUG00000015436
BP	GO:0042398	cellular modified amino acid biosynthetic process	4/679	25/11515	0.0565212	0.463216	ENSOCUG00000008818/ENSOCUG00000011720/ENSOCUG00000016511/ENSOCUG00000007960	CKB/MTHFD1/PARK7/PLOD1	4	2	ENSOCUG00000008818/ENSOCUG00000007960	2	ENSOCUG00000011720/ENSOCUG00000016511
BP	GO:0042531	positive regulation of tyrosine phosphorylation of STAT protein	4/679	25/11515	0.0565212	0.463216	ENSOCUG00000003418/ENSOCUG00000009363/ENSOCUG00000010146/ENSOCUG00000015784	PARP14/HES1/TNFRSF1A/FYN	4	4	ENSOCUG00000003418/ENSOCUG00000009363/ENSOCUG00000010146/ENSOCUG00000015784	0
BP	GO:0046470	phosphatidylcholine metabolic process	4/679	25/11515	0.0565212	0.463216	ENSOCUG00000000651/ENSOCUG00000013534/ENSOCUG00000013147/ENSOCUG00000001105	LDLR/ENPP2/MECP2/PLA2G1B	4	3	ENSOCUG00000000651/ENSOCUG00000013534/ENSOCUG00000001105	1	ENSOCUG00000013147
BP	GO:0046579	positive regulation of Ras protein signal transduction	4/679	25/11515	0.0565212	0.463216	ENSOCUG00000008499/ENSOCUG00000025029/ENSOCUG00000026842/ENSOCUG00000022794	FGF10/CSF1/LPAR1/F2R	4	4	ENSOCUG00000008499/ENSOCUG00000025029/ENSOCUG00000026842/ENSOCUG00000022794	0
BP	GO:0050922	negative regulation of chemotaxis	4/679	25/11515	0.0565212	0.463216	ENSOCUG00000024738/ENSOCUG00000014777/ENSOCUG00000003792/ENSOCUG00000021710	CXCL13/PADI2/THBS1/CCL2	4	2	ENSOCUG00000003792/ENSOCUG00000021710	2	ENSOCUG00000024738/ENSOCUG00000014777
BP	GO:0060412	ventricular septum morphogenesis	4/679	25/11515	0.0565212	0.463216	ENSOCUG00000009363/ENSOCUG00000017302/ENSOCUG00000010678/ENSOCUG00000008274	HES1/SLIT3/NOG/PROX1	4	3	ENSOCUG00000009363/ENSOCUG00000017302/ENSOCUG00000010678	1	ENSOCUG00000008274
BP	GO:0060420	regulation of heart growth	4/679	25/11515	0.0565212	0.463216	ENSOCUG00000012028/ENSOCUG00000010678/ENSOCUG00000008274/ENSOCUG00000013396	PIM1/NOG/PROX1/EDN1	4	2	ENSOCUG00000012028/ENSOCUG00000010678	2	ENSOCUG00000008274/ENSOCUG00000013396
BP	GO:0002688	regulation of leukocyte chemotaxis	8/679	71/11515	0.0566735	0.463216	ENSOCUG00000024738/ENSOCUG00000014777/ENSOCUG00000025029/ENSOCUG00000010474/ENSOCUG00000016280/ENSOCUG00000021710/ENSOCUG00000012952/ENSOCUG00000005737	CXCL13/PADI2/CSF1/ADAM17/CXCL10/CCL2/-/LGMN	8	6	ENSOCUG00000025029/ENSOCUG00000010474/ENSOCUG00000016280/ENSOCUG00000021710/ENSOCUG00000012952/ENSOCUG00000005737	2	ENSOCUG00000024738/ENSOCUG00000014777
BP	GO:0030856	regulation of epithelial cell differentiation	8/679	71/11515	0.0566735	0.463216	ENSOCUG00000015877/ENSOCUG00000009363/ENSOCUG00000010146/ENSOCUG00000010371/ENSOCUG00000002455/ENSOCUG00000013750/ENSOCUG00000027507/ENSOCUG00000015376	SFRP4/HES1/TNFRSF1A/FRZB/STAT1/WWTR1/VDR/S1PR3	8	7	ENSOCUG00000015877/ENSOCUG00000009363/ENSOCUG00000010146/ENSOCUG00000002455/ENSOCUG00000013750/ENSOCUG00000027507/ENSOCUG00000015376	1	ENSOCUG00000010371
BP	GO:0050729	positive regulation of inflammatory response	7/679	59/11515	0.0574036	0.463216	ENSOCUG00000000651/ENSOCUG00000009566/ENSOCUG00000016771/ENSOCUG00000010146/ENSOCUG00000008632/ENSOCUG00000016511/ENSOCUG00000014135	LDLR/S100A8/PTGS2/TNFRSF1A/S100A9/PARK7/SUCNR1	7	3	ENSOCUG00000000651/ENSOCUG00000016771/ENSOCUG00000010146	4	ENSOCUG00000009566/ENSOCUG00000008632/ENSOCUG00000016511/ENSOCUG00000014135
BP	GO:1902749	regulation of cell cycle G2/M phase transition	7/679	59/11515	0.0574036	0.463216	ENSOCUG00000013659/ENSOCUG00000002858/ENSOCUG00000000061/ENSOCUG00000005582/ENSOCUG00000013147/ENSOCUG00000014663/ENSOCUG00000003525	CDC25B/CDK1/FBXO5/ZFYVE19/MECP2/ATM/-	7	3	ENSOCUG00000013659/ENSOCUG00000002858/ENSOCUG00000000061	4	ENSOCUG00000005582/ENSOCUG00000013147/ENSOCUG00000014663/ENSOCUG00000003525
BP	GO:1990748	cellular detoxification	7/679	59/11515	0.0574036	0.463216	ENSOCUG00000007460/ENSOCUG00000016771/ENSOCUG00000008632/ENSOCUG00000016511/ENSOCUG00000013823/ENSOCUG00000026253/ENSOCUG00000008708	-/PTGS2/S100A9/PARK7/CCS/-/GSTO2	7	3	ENSOCUG00000007460/ENSOCUG00000016771/ENSOCUG00000026253	4	ENSOCUG00000008632/ENSOCUG00000016511/ENSOCUG00000013823/ENSOCUG00000008708
BP	GO:0010721	negative regulation of cell development	13/679	136/11515	0.0578054	0.463216	ENSOCUG00000000651/ENSOCUG00000009732/ENSOCUG00000001937/ENSOCUG00000026842/ENSOCUG00000009363/ENSOCUG00000011346/ENSOCUG00000027183/ENSOCUG00000005509/ENSOCUG00000010371/ENSOCUG00000003766/ENSOCUG00000015376/ENSOCUG00000012600/ENSOCUG00000010678	LDLR/NR1D1/ARHGEF2/LPAR1/HES1/SORL1/NTN1/LMX1A/FRZB/DPYSL3/S1PR3/PTPN9/NOG	13	11	ENSOCUG00000000651/ENSOCUG00000009732/ENSOCUG00000001937/ENSOCUG00000026842/ENSOCUG00000009363/ENSOCUG00000027183/ENSOCUG00000005509/ENSOCUG00000003766/ENSOCUG00000015376/ENSOCUG00000012600/ENSOCUG00000010678	2	ENSOCUG00000011346/ENSOCUG00000010371
BP	GO:0035239	tube morphogenesis	36/679	466/11515	0.0578118	0.463216	ENSOCUG00000000651/ENSOCUG00000008499/ENSOCUG00000021137/ENSOCUG00000025029/ENSOCUG00000013534/ENSOCUG00000016280/ENSOCUG00000009526/ENSOCUG00000004418/ENSOCUG00000013369/ENSOCUG00000026354/ENSOCUG00000009363/ENSOCUG00000009736/ENSOCUG00000008781/ENSOCUG00000027183/ENSOCUG00000011124/ENSOCUG00000025012/ENSOCUG00000017878/ENSOCUG00000023896/ENSOCUG00000003209/ENSOCUG00000017666/ENSOCUG00000002455/…	LDLR/FGF10/SFRP5/CSF1/ENPP2/CXCL10/VASH1/CREB3L1/ITGA5/PGF/HES1/NTRK2/ADAM12/NTN1/FGF18/ANGPT4/ANXA3/E2F2/CCBE1/TEK/STAT1/MTHFD1/SPINT2/MECP2/THBS1/ADGRF5/PRKCA/DLL4/RET/NOG/PROX1/EDN1/TGFBI/PDE3B/LEP/MCAM	36	28	ENSOCUG00000000651/ENSOCUG00000008499/ENSOCUG00000021137/ENSOCUG00000025029/ENSOCUG00000013534/ENSOCUG00000016280/ENSOCUG00000009526/ENSOCUG00000004418/ENSOCUG00000013369/ENSOCUG00000026354/ENSOCUG00000009363/ENSOCUG00000009736/ENSOCUG00000008781/ENSOCUG00000027183/ENSOCUG00000011124/ENSOCUG00000025012/ENSOCUG00000017878/ENSOCUG00000023896/ENSOCUG00000003209/ENSOCUG00000002455/ENSOCUG00000003792/…	8	ENSOCUG00000017666/ENSOCUG00000011720/ENSOCUG00000037643/ENSOCUG00000013147/ENSOCUG00000001489/ENSOCUG00000008274/ENSOCUG00000013396/ENSOCUG00000007719
BP	GO:0048666	neuron development	37/679	481/11515	0.057895	0.463216	ENSOCUG00000022514/ENSOCUG00000011500/ENSOCUG00000003112/ENSOCUG00000026842/ENSOCUG00000026152/ENSOCUG00000007225/ENSOCUG00000009363/ENSOCUG00000009736/ENSOCUG00000016002/ENSOCUG00000027183/ENSOCUG00000008285/ENSOCUG00000025224/ENSOCUG00000005509/ENSOCUG00000015784/ENSOCUG00000000349/ENSOCUG00000026378/ENSOCUG00000003766/ENSOCUG00000007631/ENSOCUG00000006118/ENSOCUG00000013147/ENSOCUG00000007327/…	SYT2/TNC/STRC/LPAR1/DBN1/CRABP2/HES1/NTRK2/DPYSL2/NTN1/NEGR1/LIMK1/LMX1A/FYN/TRIM46/GDPD5/DPYSL3/GPM6A/-/MECP2/CNTNAP1/-/UNC5B/DCLK1/UQCRQ/ROBO1/BICDL1/SLIT3/KIF5C/PTPN9/RET/MYH10/NOG/NCK1/UCHL1/LEP/TTC8	37	32	ENSOCUG00000022514/ENSOCUG00000011500/ENSOCUG00000026842/ENSOCUG00000026152/ENSOCUG00000007225/ENSOCUG00000009363/ENSOCUG00000009736/ENSOCUG00000016002/ENSOCUG00000027183/ENSOCUG00000008285/ENSOCUG00000025224/ENSOCUG00000005509/ENSOCUG00000015784/ENSOCUG00000000349/ENSOCUG00000026378/ENSOCUG00000003766/ENSOCUG00000006118/ENSOCUG00000007327/ENSOCUG00000027557/ENSOCUG00000006943/ENSOCUG00000017848/…	5	ENSOCUG00000003112/ENSOCUG00000007631/ENSOCUG00000013147/ENSOCUG00000013627/ENSOCUG00000025898
BP	GO:0006081	cellular aldehyde metabolic process	5/679	36/11515	0.0583204	0.463216	ENSOCUG00000023401/ENSOCUG00000007866/ENSOCUG00000016511/ENSOCUG00000026253/ENSOCUG00000017484	ADH2-1/G6PD/PARK7/-/PNPO	5	3	ENSOCUG00000007866/ENSOCUG00000026253/ENSOCUG00000017484	2	ENSOCUG00000023401/ENSOCUG00000016511
BP	GO:0008306	associative learning	5/679	36/11515	0.0583204	0.463216	ENSOCUG00000015443/ENSOCUG00000013147/ENSOCUG00000009979/ENSOCUG00000005737/ENSOCUG00000017427	ADCY3/MECP2/DDHD2/LGMN/HMGCR	5	4	ENSOCUG00000015443/ENSOCUG00000009979/ENSOCUG00000005737/ENSOCUG00000017427	1	ENSOCUG00000013147
BP	GO:0031663	lipopolysaccharide-mediated signaling pathway	5/679	36/11515	0.0583204	0.463216	ENSOCUG00000024295/ENSOCUG00000021710/ENSOCUG00000007362/ENSOCUG00000002310/ENSOCUG00000015065	TRIB1/CCL2/PRKCA/TNFAIP3/NFKBIL1	5	3	ENSOCUG00000024295/ENSOCUG00000021710/ENSOCUG00000007362	2	ENSOCUG00000002310/ENSOCUG00000015065
BP	GO:0042490	mechanoreceptor differentiation	5/679	36/11515	0.0583204	0.463216	ENSOCUG00000003112/ENSOCUG00000009363/ENSOCUG00000009736/ENSOCUG00000015555/ENSOCUG00000009332	STRC/HES1/NTRK2/TTC8/MCOLN3	5	4	ENSOCUG00000009363/ENSOCUG00000009736/ENSOCUG00000015555/ENSOCUG00000009332	1	ENSOCUG00000003112
BP	GO:0070059	intrinsic apoptotic signaling pathway in response to endoplasmic reticulum stress	5/679	36/11515	0.0583204	0.463216	ENSOCUG00000004239/ENSOCUG00000012632/ENSOCUG00000016511/ENSOCUG00000002920/ENSOCUG00000007723	HYOU1/ERO1A/PARK7/AIFM1/NCK1	5	2	ENSOCUG00000004239/ENSOCUG00000007723	3	ENSOCUG00000012632/ENSOCUG00000016511/ENSOCUG00000002920
BP	GO:0072678	T cell migration	5/679	36/11515	0.0583204	0.463216	ENSOCUG00000024738/ENSOCUG00000010474/ENSOCUG00000016280/ENSOCUG00000005579/ENSOCUG00000012952	CXCL13/ADAM17/CXCL10/ITGB3/-	5	4	ENSOCUG00000010474/ENSOCUG00000016280/ENSOCUG00000005579/ENSOCUG00000012952	1	ENSOCUG00000024738
BP	GO:0099175	regulation of postsynapse organization	5/679	36/11515	0.0583204	0.463216	ENSOCUG00000026152/ENSOCUG00000014076/ENSOCUG00000015784/ENSOCUG00000009555/ENSOCUG00000004870	DBN1/DGKB/FYN/ARHGAP22/IL1RAP	5	4	ENSOCUG00000026152/ENSOCUG00000014076/ENSOCUG00000015784/ENSOCUG00000009555	1	ENSOCUG00000004870
BP	GO:1904894	positive regulation of STAT cascade	5/679	36/11515	0.0583204	0.463216	ENSOCUG00000003418/ENSOCUG00000009363/ENSOCUG00000010146/ENSOCUG00000015784/ENSOCUG00000010189	PARP14/HES1/TNFRSF1A/FYN/LEP	5	5	ENSOCUG00000003418/ENSOCUG00000009363/ENSOCUG00000010146/ENSOCUG00000015784/ENSOCUG00000010189	0
BP	GO:0007568	aging	9/679	84/11515	0.058553	0.464039	ENSOCUG00000017924/ENSOCUG00000009526/ENSOCUG00000002703/ENSOCUG00000010011/ENSOCUG00000000061/ENSOCUG00000009707/ENSOCUG00000012281/ENSOCUG00000014663/ENSOCUG00000010189	MME/VASH1/FOXM1/LMNA/FBXO5/PRELP/PAX5/ATM/LEP	9	7	ENSOCUG00000017924/ENSOCUG00000009526/ENSOCUG00000002703/ENSOCUG00000010011/ENSOCUG00000000061/ENSOCUG00000009707/ENSOCUG00000010189	2	ENSOCUG00000012281/ENSOCUG00000014663
BP	GO:0061564	axon development	18/679	205/11515	0.0588512	0.465377	ENSOCUG00000011500/ENSOCUG00000007225/ENSOCUG00000016002/ENSOCUG00000027183/ENSOCUG00000025224/ENSOCUG00000005509/ENSOCUG00000000349/ENSOCUG00000027557/ENSOCUG00000006943/ENSOCUG00000017848/ENSOCUG00000002537/ENSOCUG00000017302/ENSOCUG00000009699/ENSOCUG00000011141/ENSOCUG00000016624/ENSOCUG00000010678/ENSOCUG00000001353/ENSOCUG00000015555	TNC/CRABP2/DPYSL2/NTN1/LIMK1/LMX1A/TRIM46/-/UNC5B/DCLK1/ROBO1/SLIT3/KIF5C/RET/MYH10/NOG/UCHL1/TTC8	18	18	ENSOCUG00000011500/ENSOCUG00000007225/ENSOCUG00000016002/ENSOCUG00000027183/ENSOCUG00000025224/ENSOCUG00000005509/ENSOCUG00000000349/ENSOCUG00000027557/ENSOCUG00000006943/ENSOCUG00000017848/ENSOCUG00000002537/ENSOCUG00000017302/ENSOCUG00000009699/ENSOCUG00000011141/ENSOCUG00000016624/ENSOCUG00000010678/ENSOCUG00000001353/ENSOCUG00000015555	0
BP	GO:0051271	negative regulation of cellular component movement	15/679	164/11515	0.0601603	0.474187	ENSOCUG00000024738/ENSOCUG00000014777/ENSOCUG00000009526/ENSOCUG00000025012/ENSOCUG00000003766/ENSOCUG00000024295/ENSOCUG00000012065/ENSOCUG00000037643/ENSOCUG00000013147/ENSOCUG00000003792/ENSOCUG00000021710/ENSOCUG00000010756/ENSOCUG00000010678/ENSOCUG00000003525/ENSOCUG00000009208	CXCL13/PADI2/VASH1/ANGPT4/DPYSL3/TRIB1/PTPRR/SPINT2/MECP2/THBS1/CCL2/DLL4/NOG/-/ACVR1C	15	8	ENSOCUG00000009526/ENSOCUG00000025012/ENSOCUG00000003766/ENSOCUG00000024295/ENSOCUG00000003792/ENSOCUG00000021710/ENSOCUG00000010756/ENSOCUG00000010678	7	ENSOCUG00000024738/ENSOCUG00000014777/ENSOCUG00000012065/ENSOCUG00000037643/ENSOCUG00000013147/ENSOCUG00000003525/ENSOCUG00000009208
BP	GO:0048667	cell morphogenesis involved in neuron differentiation	21/679	248/11515	0.0602289	0.474187	ENSOCUG00000003112/ENSOCUG00000026152/ENSOCUG00000007225/ENSOCUG00000009363/ENSOCUG00000016002/ENSOCUG00000027183/ENSOCUG00000025224/ENSOCUG00000005509/ENSOCUG00000015784/ENSOCUG00000000349/ENSOCUG00000027557/ENSOCUG00000006943/ENSOCUG00000017848/ENSOCUG00000002537/ENSOCUG00000017302/ENSOCUG00000009699/ENSOCUG00000011141/ENSOCUG00000016624/ENSOCUG00000010678/ENSOCUG00000001353/ENSOCUG00000015555	STRC/DBN1/CRABP2/HES1/DPYSL2/NTN1/LIMK1/LMX1A/FYN/TRIM46/-/UNC5B/DCLK1/ROBO1/SLIT3/KIF5C/RET/MYH10/NOG/UCHL1/TTC8	21	20	ENSOCUG00000026152/ENSOCUG00000007225/ENSOCUG00000009363/ENSOCUG00000016002/ENSOCUG00000027183/ENSOCUG00000025224/ENSOCUG00000005509/ENSOCUG00000015784/ENSOCUG00000000349/ENSOCUG00000027557/ENSOCUG00000006943/ENSOCUG00000017848/ENSOCUG00000002537/ENSOCUG00000017302/ENSOCUG00000009699/ENSOCUG00000011141/ENSOCUG00000016624/ENSOCUG00000010678/ENSOCUG00000001353/ENSOCUG00000015555	1	ENSOCUG00000003112
BP	GO:0043534	blood vessel endothelial cell migration	8/679	72/11515	0.0606277	0.474694	ENSOCUG00000010474/ENSOCUG00000009526/ENSOCUG00000011124/ENSOCUG00000025012/ENSOCUG00000013147/ENSOCUG00000003792/ENSOCUG00000007362/ENSOCUG00000010756	ADAM17/VASH1/FGF18/ANGPT4/MECP2/THBS1/PRKCA/DLL4	8	7	ENSOCUG00000010474/ENSOCUG00000009526/ENSOCUG00000011124/ENSOCUG00000025012/ENSOCUG00000003792/ENSOCUG00000007362/ENSOCUG00000010756	1	ENSOCUG00000013147
BP	GO:0044772	mitotic cell cycle phase transition	17/679	192/11515	0.0610572	0.474694	ENSOCUG00000008499/ENSOCUG00000024446/ENSOCUG00000010474/ENSOCUG00000001454/ENSOCUG00000012177/ENSOCUG00000009143/ENSOCUG00000002703/ENSOCUG00000002858/ENSOCUG00000000061/ENSOCUG00000005582/ENSOCUG00000013147/ENSOCUG00000016362/ENSOCUG00000021710/ENSOCUG00000012176/ENSOCUG00000002028/ENSOCUG00000014663/ENSOCUG00000003525	FGF10/ID2/ADAM17/NES/IQGAP3/-/FOXM1/CDK1/FBXO5/ZFYVE19/MECP2/ADAMTS1/CCL2/UBE2C/USH1C/ATM/-	17	13	ENSOCUG00000008499/ENSOCUG00000024446/ENSOCUG00000010474/ENSOCUG00000001454/ENSOCUG00000012177/ENSOCUG00000009143/ENSOCUG00000002703/ENSOCUG00000002858/ENSOCUG00000000061/ENSOCUG00000016362/ENSOCUG00000021710/ENSOCUG00000012176/ENSOCUG00000002028	4	ENSOCUG00000005582/ENSOCUG00000013147/ENSOCUG00000014663/ENSOCUG00000003525
BP	GO:0045785	positive regulation of cell adhesion	17/679	192/11515	0.0610572	0.474694	ENSOCUG00000009677/ENSOCUG00000025029/ENSOCUG00000009363/ENSOCUG00000017666/ENSOCUG00000023510/ENSOCUG00000005579/ENSOCUG00000007362/ENSOCUG00000016252/ENSOCUG00000012952/ENSOCUG00000001235/ENSOCUG00000022575/ENSOCUG00000005900/ENSOCUG00000011141/ENSOCUG00000007723/ENSOCUG00000015807/ENSOCUG00000014663/ENSOCUG00000010189	MYADM/CSF1/HES1/TEK/-/ITGB3/PRKCA/VSIR/-/ADAM19/VTN/FBLN2/RET/NCK1/TFE3/ATM/LEP	17	14	ENSOCUG00000009677/ENSOCUG00000025029/ENSOCUG00000009363/ENSOCUG00000023510/ENSOCUG00000005579/ENSOCUG00000007362/ENSOCUG00000016252/ENSOCUG00000012952/ENSOCUG00000001235/ENSOCUG00000005900/ENSOCUG00000011141/ENSOCUG00000007723/ENSOCUG00000015807/ENSOCUG00000010189	3	ENSOCUG00000017666/ENSOCUG00000022575/ENSOCUG00000014663
BP	GO:2001243	negative regulation of intrinsic apoptotic signaling pathway	6/679	48/11515	0.0615015	0.474694	ENSOCUG00000016771/ENSOCUG00000004239/ENSOCUG00000016511/ENSOCUG00000001158/ENSOCUG00000026731/ENSOCUG00000010747	PTGS2/HYOU1/PARK7/ELL3/HELLS/ZNF385A	6	4	ENSOCUG00000016771/ENSOCUG00000004239/ENSOCUG00000026731/ENSOCUG00000010747	2	ENSOCUG00000016511/ENSOCUG00000001158
BP	GO:0001959	regulation of cytokine-mediated signaling pathway	7/679	60/11515	0.0618412	0.474694	ENSOCUG00000014777/ENSOCUG00000025029/ENSOCUG00000010474/ENSOCUG00000010013/ENSOCUG00000016651/ENSOCUG00000003418/ENSOCUG00000017302	PADI2/CSF1/ADAM17/NOL3/AXL/PARP14/SLIT3	7	6	ENSOCUG00000025029/ENSOCUG00000010474/ENSOCUG00000010013/ENSOCUG00000016651/ENSOCUG00000003418/ENSOCUG00000017302	1	ENSOCUG00000014777
BP	GO:0098754	detoxification	7/679	60/11515	0.0618412	0.474694	ENSOCUG00000007460/ENSOCUG00000016771/ENSOCUG00000008632/ENSOCUG00000016511/ENSOCUG00000013823/ENSOCUG00000026253/ENSOCUG00000008708	-/PTGS2/S100A9/PARK7/CCS/-/GSTO2	7	3	ENSOCUG00000007460/ENSOCUG00000016771/ENSOCUG00000026253	4	ENSOCUG00000008632/ENSOCUG00000016511/ENSOCUG00000013823/ENSOCUG00000008708
BP	GO:0051050	positive regulation of transport	33/679	424/11515	0.0618853	0.474694	ENSOCUG00000015877/ENSOCUG00000009566/ENSOCUG00000025956/ENSOCUG00000010078/ENSOCUG00000016280/ENSOCUG00000016651/ENSOCUG00000011346/ENSOCUG00000013226/ENSOCUG00000017504/ENSOCUG00000015784/ENSOCUG00000009484/ENSOCUG00000022649/ENSOCUG00000010142/ENSOCUG00000023510/ENSOCUG00000000532/ENSOCUG00000027575/ENSOCUG00000001969/ENSOCUG00000016511/ENSOCUG00000022794/ENSOCUG00000009959/ENSOCUG00000000793/…	SFRP4/S100A8/SDC1/GPER1/CXCL10/AXL/SORL1/BLK/SYT9/FYN/ECT2/APLN/PTX3/-/WLS/KCNH2/RAB3B/PARK7/F2R/CASQ1/CHP2/IFIH1/CCL2/CD19/B3GAT3/STX1A/MYH10/RAB3D/IL1RAP/EDN1/LDLRAP1/LEP/PLCG2	33	24	ENSOCUG00000015877/ENSOCUG00000025956/ENSOCUG00000010078/ENSOCUG00000016280/ENSOCUG00000016651/ENSOCUG00000017504/ENSOCUG00000015784/ENSOCUG00000009484/ENSOCUG00000022649/ENSOCUG00000010142/ENSOCUG00000023510/ENSOCUG00000000532/ENSOCUG00000027575/ENSOCUG00000001969/ENSOCUG00000022794/ENSOCUG00000009959/ENSOCUG00000002863/ENSOCUG00000021710/ENSOCUG00000017306/ENSOCUG00000016624/ENSOCUG00000025381/…	9	ENSOCUG00000009566/ENSOCUG00000011346/ENSOCUG00000013226/ENSOCUG00000016511/ENSOCUG00000000793/ENSOCUG00000026150/ENSOCUG00000017246/ENSOCUG00000004870/ENSOCUG00000013396
BP	GO:0006631	fatty acid metabolic process	14/679	151/11515	0.0618978	0.474694	ENSOCUG00000003071/ENSOCUG00000012783/ENSOCUG00000016771/ENSOCUG00000023401/ENSOCUG00000010146/ENSOCUG00000028091/ENSOCUG00000001105/ENSOCUG00000000765/ENSOCUG00000000829/ENSOCUG00000013396/ENSOCUG00000000473/ENSOCUG00000010189/ENSOCUG00000013069/ENSOCUG00000022723	LPIN1/DAGLA/PTGS2/ADH2-1/TNFRSF1A/THNSL2/PLA2G1B/HACL1/CYP2S1/EDN1/ECHS1/LEP/ELOVL6/ACAD11	14	7	ENSOCUG00000003071/ENSOCUG00000012783/ENSOCUG00000016771/ENSOCUG00000010146/ENSOCUG00000001105/ENSOCUG00000000829/ENSOCUG00000010189	7	ENSOCUG00000023401/ENSOCUG00000028091/ENSOCUG00000000765/ENSOCUG00000013396/ENSOCUG00000000473/ENSOCUG00000013069/ENSOCUG00000022723
BP	GO:0050727	regulation of inflammatory response	15/679	165/11515	0.0627575	0.474694	ENSOCUG00000000651/ENSOCUG00000009566/ENSOCUG00000009732/ENSOCUG00000010078/ENSOCUG00000016771/ENSOCUG00000013967/ENSOCUG00000010146/ENSOCUG00000008632/ENSOCUG00000023510/ENSOCUG00000016511/ENSOCUG00000002310/ENSOCUG00000014135/ENSOCUG00000014245/ENSOCUG00000010189/ENSOCUG00000028059	LDLR/S100A8/NR1D1/GPER1/PTGS2/MVK/TNFRSF1A/S100A9/-/PARK7/TNFAIP3/SUCNR1/METRNL/LEP/NLRC3	15	10	ENSOCUG00000000651/ENSOCUG00000009732/ENSOCUG00000010078/ENSOCUG00000016771/ENSOCUG00000013967/ENSOCUG00000010146/ENSOCUG00000023510/ENSOCUG00000014245/ENSOCUG00000010189/ENSOCUG00000028059	5	ENSOCUG00000009566/ENSOCUG00000008632/ENSOCUG00000016511/ENSOCUG00000002310/ENSOCUG00000014135
BP	GO:0007169	transmembrane receptor protein tyrosine kinase signaling pathway	25/679	307/11515	0.0630581	0.474694	ENSOCUG00000008499/ENSOCUG00000025029/ENSOCUG00000010474/ENSOCUG00000010078/ENSOCUG00000003185/ENSOCUG00000004418/ENSOCUG00000009736/ENSOCUG00000011346/ENSOCUG00000011124/ENSOCUG00000025012/ENSOCUG00000026915/ENSOCUG00000003209/ENSOCUG00000017666/ENSOCUG00000022649/ENSOCUG00000026040/ENSOCUG00000009967/ENSOCUG00000005579/ENSOCUG00000012065/ENSOCUG00000015312/ENSOCUG00000003792/ENSOCUG00000005737/…	FGF10/CSF1/ADAM17/GPER1/CSPG4/CREB3L1/NTRK2/SORL1/FGF18/ANGPT4/PTGIR/CCBE1/TEK/APLN/DOK4/PLAT/ITGB3/PTPRR/PDGFD/THBS1/LGMN/RET/NOG/NCK1/-	25	22	ENSOCUG00000008499/ENSOCUG00000025029/ENSOCUG00000010474/ENSOCUG00000010078/ENSOCUG00000003185/ENSOCUG00000004418/ENSOCUG00000009736/ENSOCUG00000011124/ENSOCUG00000025012/ENSOCUG00000026915/ENSOCUG00000003209/ENSOCUG00000022649/ENSOCUG00000026040/ENSOCUG00000009967/ENSOCUG00000005579/ENSOCUG00000015312/ENSOCUG00000003792/ENSOCUG00000005737/ENSOCUG00000011141/ENSOCUG00000010678/ENSOCUG00000007723/…	3	ENSOCUG00000011346/ENSOCUG00000017666/ENSOCUG00000012065
BP	GO:0010972	negative regulation of G2/M transition of mitotic cell cycle	4/679	26/11515	0.0638094	0.474694	ENSOCUG00000002858/ENSOCUG00000005582/ENSOCUG00000014663/ENSOCUG00000003525	CDK1/ZFYVE19/ATM/-	4	1	ENSOCUG00000002858	3	ENSOCUG00000005582/ENSOCUG00000014663/ENSOCUG00000003525
BP	GO:0030901	midbrain development	4/679	26/11515	0.0638094	0.474694	ENSOCUG00000009363/ENSOCUG00000005509/ENSOCUG00000000532/ENSOCUG00000013627	HES1/LMX1A/WLS/UQCRQ	4	3	ENSOCUG00000009363/ENSOCUG00000005509/ENSOCUG00000000532	1	ENSOCUG00000013627
BP	GO:0031638	zymogen activation	4/679	26/11515	0.0638094	0.474694	ENSOCUG00000009967/ENSOCUG00000003792/ENSOCUG00000016252/ENSOCUG00000005737	PLAT/THBS1/VSIR/LGMN	4	4	ENSOCUG00000009967/ENSOCUG00000003792/ENSOCUG00000016252/ENSOCUG00000005737	0
BP	GO:0051293	establishment of spindle localization	4/679	26/11515	0.0638094	0.474694	ENSOCUG00000008499/ENSOCUG00000001937/ENSOCUG00000028221/ENSOCUG00000013807	FGF10/ARHGEF2/CENPA/SPAG5	4	4	ENSOCUG00000008499/ENSOCUG00000001937/ENSOCUG00000028221/ENSOCUG00000013807	0
BP	GO:0090342	regulation of cell aging	4/679	26/11515	0.0638094	0.474694	ENSOCUG00000009526/ENSOCUG00000002703/ENSOCUG00000010011/ENSOCUG00000000061	VASH1/FOXM1/LMNA/FBXO5	4	4	ENSOCUG00000009526/ENSOCUG00000002703/ENSOCUG00000010011/ENSOCUG00000000061	0
BP	GO:0070848	response to growth factor	26/679	322/11515	0.0638896	0.474694	ENSOCUG00000024738/ENSOCUG00000015877/ENSOCUG00000008499/ENSOCUG00000021137/ENSOCUG00000026796/ENSOCUG00000010474/ENSOCUG00000004418/ENSOCUG00000009363/ENSOCUG00000009736/ENSOCUG00000011346/ENSOCUG00000011124/ENSOCUG00000003209/ENSOCUG00000015784/ENSOCUG00000022649/ENSOCUG00000021506/ENSOCUG00000005579/ENSOCUG00000011636/ENSOCUG00000009598/ENSOCUG00000003792/ENSOCUG00000021710/ENSOCUG00000017565/…	CXCL13/SFRP4/FGF10/SFRP5/ZYX/ADAM17/CREB3L1/HES1/NTRK2/SORL1/FGF18/CCBE1/FYN/APLN/FOS/ITGB3/HSPA5/LTBP1/THBS1/CCL2/KCP/DLL4/-/LGMN/NOG/CIDEA	26	23	ENSOCUG00000015877/ENSOCUG00000008499/ENSOCUG00000021137/ENSOCUG00000026796/ENSOCUG00000010474/ENSOCUG00000004418/ENSOCUG00000009363/ENSOCUG00000009736/ENSOCUG00000011124/ENSOCUG00000003209/ENSOCUG00000015784/ENSOCUG00000022649/ENSOCUG00000021506/ENSOCUG00000005579/ENSOCUG00000011636/ENSOCUG00000009598/ENSOCUG00000003792/ENSOCUG00000021710/ENSOCUG00000017565/ENSOCUG00000010756/ENSOCUG00000012952/…	3	ENSOCUG00000024738/ENSOCUG00000011346/ENSOCUG00000011380
BP	GO:0032507	maintenance of protein location in cell	5/679	37/11515	0.0643098	0.474694	ENSOCUG00000026152/ENSOCUG00000011346/ENSOCUG00000016511/ENSOCUG00000011636/ENSOCUG00000004979	DBN1/SORL1/PARK7/HSPA5/KDELR3	5	3	ENSOCUG00000026152/ENSOCUG00000011636/ENSOCUG00000004979	2	ENSOCUG00000011346/ENSOCUG00000016511
BP	GO:0043500	muscle adaptation	5/679	37/11515	0.0643098	0.474694	ENSOCUG00000010013/ENSOCUG00000010146/ENSOCUG00000010011/ENSOCUG00000013396/ENSOCUG00000012560	NOL3/TNFRSF1A/LMNA/EDN1/MYOZ1	5	4	ENSOCUG00000010013/ENSOCUG00000010146/ENSOCUG00000010011/ENSOCUG00000012560	1	ENSOCUG00000013396
BP	GO:0000303	response to superoxide	3/679	16/11515	0.0643832	0.474694	ENSOCUG00000007460/ENSOCUG00000016511/ENSOCUG00000013823	-/PARK7/CCS	3	1	ENSOCUG00000007460	2	ENSOCUG00000016511/ENSOCUG00000013823
BP	GO:0000305	response to oxygen radical	3/679	16/11515	0.0643832	0.474694	ENSOCUG00000007460/ENSOCUG00000016511/ENSOCUG00000013823	-/PARK7/CCS	3	1	ENSOCUG00000007460	2	ENSOCUG00000016511/ENSOCUG00000013823
BP	GO:0001945	lymph vessel development	3/679	16/11515	0.0643832	0.474694	ENSOCUG00000009526/ENSOCUG00000003209/ENSOCUG00000008274	VASH1/CCBE1/PROX1	3	2	ENSOCUG00000009526/ENSOCUG00000003209	1	ENSOCUG00000008274
BP	GO:0002092	positive regulation of receptor internalization	3/679	16/11515	0.0643832	0.474694	ENSOCUG00000015877/ENSOCUG00000022649/ENSOCUG00000013105	SFRP4/APLN/PLCG2	3	3	ENSOCUG00000015877/ENSOCUG00000022649/ENSOCUG00000013105	0
BP	GO:0003209	cardiac atrium morphogenesis	3/679	16/11515	0.0643832	0.474694	ENSOCUG00000010756/ENSOCUG00000010678/ENSOCUG00000008274	DLL4/NOG/PROX1	3	2	ENSOCUG00000010756/ENSOCUG00000010678	1	ENSOCUG00000008274
BP	GO:0007143	female meiotic nuclear division	3/679	16/11515	0.0643832	0.474694	ENSOCUG00000002814/ENSOCUG00000000061/ENSOCUG00000014663	TOP2A/FBXO5/ATM	3	2	ENSOCUG00000002814/ENSOCUG00000000061	1	ENSOCUG00000014663
BP	GO:0010611	regulation of cardiac muscle hypertrophy	3/679	16/11515	0.0643832	0.474694	ENSOCUG00000010146/ENSOCUG00000010011/ENSOCUG00000013396	TNFRSF1A/LMNA/EDN1	3	2	ENSOCUG00000010146/ENSOCUG00000010011	1	ENSOCUG00000013396
BP	GO:0021983	pituitary gland development	3/679	16/11515	0.0643832	0.474694	ENSOCUG00000008499/ENSOCUG00000009363/ENSOCUG00000010678	FGF10/HES1/NOG	3	3	ENSOCUG00000008499/ENSOCUG00000009363/ENSOCUG00000010678	0
BP	GO:0035909	aorta morphogenesis	3/679	16/11515	0.0643832	0.474694	ENSOCUG00000009363/ENSOCUG00000010756/ENSOCUG00000008274	HES1/DLL4/PROX1	3	2	ENSOCUG00000009363/ENSOCUG00000010756	1	ENSOCUG00000008274
BP	GO:0060421	positive regulation of heart growth	3/679	16/11515	0.0643832	0.474694	ENSOCUG00000012028/ENSOCUG00000008274/ENSOCUG00000013396	PIM1/PROX1/EDN1	3	1	ENSOCUG00000012028	2	ENSOCUG00000008274/ENSOCUG00000013396
BP	GO:0071359	cellular response to dsRNA	3/679	16/11515	0.0643832	0.474694	ENSOCUG00000004197/ENSOCUG00000005445/ENSOCUG00000002863	-/-/IFIH1	3	3	ENSOCUG00000004197/ENSOCUG00000005445/ENSOCUG00000002863	0
BP	GO:0097242	amyloid-beta clearance	3/679	16/11515	0.0643832	0.474694	ENSOCUG00000000651/ENSOCUG00000017924/ENSOCUG00000017427	LDLR/MME/HMGCR	3	3	ENSOCUG00000000651/ENSOCUG00000017924/ENSOCUG00000017427	0
BP	GO:1900087	positive regulation of G1/S transition of mitotic cell cycle	3/679	16/11515	0.0643832	0.474694	ENSOCUG00000008499/ENSOCUG00000010474/ENSOCUG00000016362	FGF10/ADAM17/ADAMTS1	3	3	ENSOCUG00000008499/ENSOCUG00000010474/ENSOCUG00000016362	0
BP	GO:0007605	sensory perception of sound	8/679	73/11515	0.0647509	0.476429	ENSOCUG00000003112/ENSOCUG00000006205/ENSOCUG00000033989/ENSOCUG00000016975/ENSOCUG00000012881/ENSOCUG00000001263/ENSOCUG00000002028/ENSOCUG00000017737	STRC/OTOG/-/CRYM/COL1A1/TECTA/USH1C/P2RX2	8	5	ENSOCUG00000006205/ENSOCUG00000033989/ENSOCUG00000016975/ENSOCUG00000012881/ENSOCUG00000002028	3	ENSOCUG00000003112/ENSOCUG00000001263/ENSOCUG00000017737
BP	GO:0048762	mesenchymal cell differentiation	11/679	112/11515	0.0658139	0.482407	ENSOCUG00000008499/ENSOCUG00000000007/ENSOCUG00000009363/ENSOCUG00000012881/ENSOCUG00000010371/ENSOCUG00000002455/ENSOCUG00000013750/ENSOCUG00000001158/ENSOCUG00000011141/ENSOCUG00000010678/ENSOCUG00000013396	FGF10/GLIPR2/HES1/COL1A1/FRZB/STAT1/WWTR1/ELL3/RET/NOG/EDN1	11	8	ENSOCUG00000008499/ENSOCUG00000000007/ENSOCUG00000009363/ENSOCUG00000012881/ENSOCUG00000002455/ENSOCUG00000013750/ENSOCUG00000011141/ENSOCUG00000010678	3	ENSOCUG00000010371/ENSOCUG00000001158/ENSOCUG00000013396
BP	GO:0001655	urogenital system development	16/679	180/11515	0.0658316	0.482407	ENSOCUG00000011500/ENSOCUG00000017924/ENSOCUG00000008499/ENSOCUG00000026354/ENSOCUG00000009363/ENSOCUG00000010513/ENSOCUG00000012971/ENSOCUG00000002455/ENSOCUG00000013750/ENSOCUG00000016362/ENSOCUG00000024871/ENSOCUG00000026731/ENSOCUG00000011141/ENSOCUG00000010678/ENSOCUG00000008274/ENSOCUG00000015555	TNC/MME/FGF10/PGF/HES1/CEP55/GLIS2/STAT1/WWTR1/ADAMTS1/GDF11/HELLS/RET/NOG/PROX1/TTC8	16	15	ENSOCUG00000011500/ENSOCUG00000017924/ENSOCUG00000008499/ENSOCUG00000026354/ENSOCUG00000009363/ENSOCUG00000010513/ENSOCUG00000012971/ENSOCUG00000002455/ENSOCUG00000013750/ENSOCUG00000016362/ENSOCUG00000024871/ENSOCUG00000026731/ENSOCUG00000011141/ENSOCUG00000010678/ENSOCUG00000015555	1	ENSOCUG00000008274
BP	GO:0032990	cell part morphogenesis	24/679	294/11515	0.0660413	0.48296	ENSOCUG00000022514/ENSOCUG00000013534/ENSOCUG00000026152/ENSOCUG00000007225/ENSOCUG00000016002/ENSOCUG00000027183/ENSOCUG00000025224/ENSOCUG00000005509/ENSOCUG00000015784/ENSOCUG00000000349/ENSOCUG00000017713/ENSOCUG00000007631/ENSOCUG00000007327/ENSOCUG00000027557/ENSOCUG00000006943/ENSOCUG00000017848/ENSOCUG00000002537/ENSOCUG00000017302/ENSOCUG00000009699/ENSOCUG00000011141/ENSOCUG00000016624/…	SYT2/ENPP2/DBN1/CRABP2/DPYSL2/NTN1/LIMK1/LMX1A/FYN/TRIM46/NUBPL/GPM6A/CNTNAP1/-/UNC5B/DCLK1/ROBO1/SLIT3/KIF5C/RET/MYH10/NOG/UCHL1/TTC8	24	22	ENSOCUG00000022514/ENSOCUG00000013534/ENSOCUG00000026152/ENSOCUG00000007225/ENSOCUG00000016002/ENSOCUG00000027183/ENSOCUG00000025224/ENSOCUG00000005509/ENSOCUG00000015784/ENSOCUG00000000349/ENSOCUG00000007327/ENSOCUG00000027557/ENSOCUG00000006943/ENSOCUG00000017848/ENSOCUG00000002537/ENSOCUG00000017302/ENSOCUG00000009699/ENSOCUG00000011141/ENSOCUG00000016624/ENSOCUG00000010678/ENSOCUG00000001353/…	2	ENSOCUG00000017713/ENSOCUG00000007631
BP	GO:0002761	regulation of myeloid leukocyte differentiation	7/679	61/11515	0.0664827	0.483242	ENSOCUG00000025029/ENSOCUG00000016141/ENSOCUG00000021506/ENSOCUG00000024295/ENSOCUG00000011161/ENSOCUG00000001648/ENSOCUG00000015807	CSF1/KLF10/FOS/TRIB1/LRRC17/OCSTAMP/TFE3	7	6	ENSOCUG00000025029/ENSOCUG00000016141/ENSOCUG00000021506/ENSOCUG00000024295/ENSOCUG00000011161/ENSOCUG00000015807	1	ENSOCUG00000001648
BP	GO:0031497	chromatin assembly	7/679	61/11515	0.0664827	0.483242	ENSOCUG00000014438/ENSOCUG00000015924/ENSOCUG00000034299/ENSOCUG00000027476/ENSOCUG00000034392/ENSOCUG00000026731/ENSOCUG00000014442	-/MCM2/-/TSPYL2/-/HELLS/HIST1H1E	7	5	ENSOCUG00000014438/ENSOCUG00000015924/ENSOCUG00000034299/ENSOCUG00000026731/ENSOCUG00000014442	2	ENSOCUG00000027476/ENSOCUG00000034392
BP	GO:0071453	cellular response to oxygen levels	7/679	61/11515	0.0664827	0.483242	ENSOCUG00000016771/ENSOCUG00000001216/ENSOCUG00000025012/ENSOCUG00000010011/ENSOCUG00000004239/ENSOCUG00000005249/ENSOCUG00000016394	PTGS2/ADAM8/ANGPT4/LMNA/HYOU1/DDAH1/NDRG1	7	6	ENSOCUG00000016771/ENSOCUG00000025012/ENSOCUG00000010011/ENSOCUG00000004239/ENSOCUG00000005249/ENSOCUG00000016394	1	ENSOCUG00000001216
BP	GO:0001656	metanephros development	6/679	49/11515	0.0667592	0.483299	ENSOCUG00000008499/ENSOCUG00000009363/ENSOCUG00000002455/ENSOCUG00000013750/ENSOCUG00000024871/ENSOCUG00000011141	FGF10/HES1/STAT1/WWTR1/GDF11/RET	6	6	ENSOCUG00000008499/ENSOCUG00000009363/ENSOCUG00000002455/ENSOCUG00000013750/ENSOCUG00000024871/ENSOCUG00000011141	0
BP	GO:0045069	regulation of viral genome replication	6/679	49/11515	0.0667592	0.483299	ENSOCUG00000027981/ENSOCUG00000027849/ENSOCUG00000002814/ENSOCUG00000008274/ENSOCUG00000012157/ENSOCUG00000029328	ISG15/OAS3/TOP2A/PROX1/RSAD2/OASL	6	5	ENSOCUG00000027981/ENSOCUG00000027849/ENSOCUG00000002814/ENSOCUG00000012157/ENSOCUG00000029328	1	ENSOCUG00000008274
BP	GO:0031400	negative regulation of protein modification process	25/679	309/11515	0.0669524	0.483724	ENSOCUG00000009677/ENSOCUG00000027981/ENSOCUG00000010078/ENSOCUG00000015136/ENSOCUG00000007866/ENSOCUG00000003418/ENSOCUG00000011346/ENSOCUG00000002703/ENSOCUG00000025224/ENSOCUG00000015784/ENSOCUG00000013750/ENSOCUG00000000061/ENSOCUG00000024295/ENSOCUG00000013680/ENSOCUG00000016511/ENSOCUG00000012065/ENSOCUG00000006118/ENSOCUG00000012281/ENSOCUG00000002310/ENSOCUG00000017427/ENSOCUG00000010678/…	MYADM/ISG15/GPER1/NIBAN1/G6PD/PARP14/SORL1/FOXM1/LIMK1/FYN/WWTR1/FBXO5/TRIB1/PHF1/PARK7/PTPRR/-/PAX5/TNFAIP3/HMGCR/NOG/NCK1/UCHL1/MYOZ1/KLHL31	25	18	ENSOCUG00000009677/ENSOCUG00000027981/ENSOCUG00000010078/ENSOCUG00000015136/ENSOCUG00000007866/ENSOCUG00000003418/ENSOCUG00000002703/ENSOCUG00000025224/ENSOCUG00000015784/ENSOCUG00000013750/ENSOCUG00000000061/ENSOCUG00000024295/ENSOCUG00000006118/ENSOCUG00000017427/ENSOCUG00000010678/ENSOCUG00000007723/ENSOCUG00000001353/ENSOCUG00000012560	7	ENSOCUG00000011346/ENSOCUG00000013680/ENSOCUG00000016511/ENSOCUG00000012065/ENSOCUG00000012281/ENSOCUG00000002310/ENSOCUG00000011879
BP	GO:2001233	regulation of apoptotic signaling pathway	19/679	223/11515	0.067865	0.489335	ENSOCUG00000009566/ENSOCUG00000008499/ENSOCUG00000016771/ENSOCUG00000017688/ENSOCUG00000004023/ENSOCUG00000010011/ENSOCUG00000004239/ENSOCUG00000008632/ENSOCUG00000003544/ENSOCUG00000016511/ENSOCUG00000022141/ENSOCUG00000003792/ENSOCUG00000001158/ENSOCUG00000006943/ENSOCUG00000002310/ENSOCUG00000026731/ENSOCUG00000010678/ENSOCUG00000007723/ENSOCUG00000010747	S100A8/FGF10/PTGS2/PEA15/G0S2/LMNA/HYOU1/S100A9/MAL/PARK7/SLC35F6/THBS1/ELL3/UNC5B/TNFAIP3/HELLS/NOG/NCK1/ZNF385A	19	12	ENSOCUG00000008499/ENSOCUG00000016771/ENSOCUG00000017688/ENSOCUG00000010011/ENSOCUG00000004239/ENSOCUG00000022141/ENSOCUG00000003792/ENSOCUG00000006943/ENSOCUG00000026731/ENSOCUG00000010678/ENSOCUG00000007723/ENSOCUG00000010747	7	ENSOCUG00000009566/ENSOCUG00000004023/ENSOCUG00000008632/ENSOCUG00000003544/ENSOCUG00000016511/ENSOCUG00000001158/ENSOCUG00000002310
BP	GO:0002791	regulation of peptide secretion	18/679	209/11515	0.0682696	0.491268	ENSOCUG00000009566/ENSOCUG00000009732/ENSOCUG00000011346/ENSOCUG00000013226/ENSOCUG00000017504/ENSOCUG00000023510/ENSOCUG00000000532/ENSOCUG00000022794/ENSOCUG00000002863/ENSOCUG00000015141/ENSOCUG00000002310/ENSOCUG00000017427/ENSOCUG00000016624/ENSOCUG00000011380/ENSOCUG00000012157/ENSOCUG00000004870/ENSOCUG00000010189/ENSOCUG00000009208	S100A8/NR1D1/SORL1/BLK/SYT9/-/WLS/F2R/IFIH1/ADCY5/TNFAIP3/HMGCR/MYH10/CIDEA/RSAD2/IL1RAP/LEP/ACVR1C	18	11	ENSOCUG00000009732/ENSOCUG00000017504/ENSOCUG00000023510/ENSOCUG00000000532/ENSOCUG00000022794/ENSOCUG00000002863/ENSOCUG00000015141/ENSOCUG00000017427/ENSOCUG00000016624/ENSOCUG00000012157/ENSOCUG00000010189	7	ENSOCUG00000009566/ENSOCUG00000011346/ENSOCUG00000013226/ENSOCUG00000002310/ENSOCUG00000011380/ENSOCUG00000004870/ENSOCUG00000009208
BP	GO:0010942	positive regulation of cell death	25/679	310/11515	0.0689611	0.492787	ENSOCUG00000015877/ENSOCUG00000009566/ENSOCUG00000024939/ENSOCUG00000010146/ENSOCUG00000017688/ENSOCUG00000004023/ENSOCUG00000011746/ENSOCUG00000008632/ENSOCUG00000010371/ENSOCUG00000016047/ENSOCUG00000015784/ENSOCUG00000002455/ENSOCUG00000003083/ENSOCUG00000009484/ENSOCUG00000002814/ENSOCUG00000003544/ENSOCUG00000016511/ENSOCUG00000022794/ENSOCUG00000003792/ENSOCUG00000021710/ENSOCUG00000002920/…	SFRP4/S100A8/IFIT2/TNFRSF1A/PEA15/G0S2/NR4A1/S100A9/FRZB/CASP9/FYN/STAT1/TRIM13/ECT2/TOP2A/MAL/PARK7/F2R/THBS1/CCL2/AIFM1/NCK1/-/ATM/ACVR1C	25	15	ENSOCUG00000015877/ENSOCUG00000024939/ENSOCUG00000010146/ENSOCUG00000017688/ENSOCUG00000011746/ENSOCUG00000016047/ENSOCUG00000015784/ENSOCUG00000002455/ENSOCUG00000009484/ENSOCUG00000002814/ENSOCUG00000022794/ENSOCUG00000003792/ENSOCUG00000021710/ENSOCUG00000007723/novel.1195	10	ENSOCUG00000009566/ENSOCUG00000004023/ENSOCUG00000008632/ENSOCUG00000010371/ENSOCUG00000003083/ENSOCUG00000003544/ENSOCUG00000016511/ENSOCUG00000002920/ENSOCUG00000014663/ENSOCUG00000009208
BP	GO:0001890	placenta development	8/679	74/11515	0.0690439	0.492787	ENSOCUG00000016771/ENSOCUG00000009526/ENSOCUG00000009363/ENSOCUG00000027507/ENSOCUG00000037643/ENSOCUG00000012322/ENSOCUG00000001235/ENSOCUG00000010189	PTGS2/VASH1/HES1/VDR/SPINT2/MDFI/ADAM19/LEP	8	7	ENSOCUG00000016771/ENSOCUG00000009526/ENSOCUG00000009363/ENSOCUG00000027507/ENSOCUG00000012322/ENSOCUG00000001235/ENSOCUG00000010189	1	ENSOCUG00000037643
BP	GO:0002687	positive regulation of leukocyte migration	8/679	74/11515	0.0690439	0.492787	ENSOCUG00000024738/ENSOCUG00000025029/ENSOCUG00000010474/ENSOCUG00000016280/ENSOCUG00000001216/ENSOCUG00000005579/ENSOCUG00000012952/ENSOCUG00000005737	CXCL13/CSF1/ADAM17/CXCL10/ADAM8/ITGB3/-/LGMN	8	6	ENSOCUG00000025029/ENSOCUG00000010474/ENSOCUG00000016280/ENSOCUG00000005579/ENSOCUG00000012952/ENSOCUG00000005737	2	ENSOCUG00000024738/ENSOCUG00000001216
BP	GO:0048858	cell projection morphogenesis	23/679	281/11515	0.0691655	0.492787	ENSOCUG00000022514/ENSOCUG00000013534/ENSOCUG00000026152/ENSOCUG00000007225/ENSOCUG00000016002/ENSOCUG00000027183/ENSOCUG00000025224/ENSOCUG00000005509/ENSOCUG00000015784/ENSOCUG00000000349/ENSOCUG00000007631/ENSOCUG00000007327/ENSOCUG00000027557/ENSOCUG00000006943/ENSOCUG00000017848/ENSOCUG00000002537/ENSOCUG00000017302/ENSOCUG00000009699/ENSOCUG00000011141/ENSOCUG00000016624/ENSOCUG00000010678/…	SYT2/ENPP2/DBN1/CRABP2/DPYSL2/NTN1/LIMK1/LMX1A/FYN/TRIM46/GPM6A/CNTNAP1/-/UNC5B/DCLK1/ROBO1/SLIT3/KIF5C/RET/MYH10/NOG/UCHL1/TTC8	23	22	ENSOCUG00000022514/ENSOCUG00000013534/ENSOCUG00000026152/ENSOCUG00000007225/ENSOCUG00000016002/ENSOCUG00000027183/ENSOCUG00000025224/ENSOCUG00000005509/ENSOCUG00000015784/ENSOCUG00000000349/ENSOCUG00000007327/ENSOCUG00000027557/ENSOCUG00000006943/ENSOCUG00000017848/ENSOCUG00000002537/ENSOCUG00000017302/ENSOCUG00000009699/ENSOCUG00000011141/ENSOCUG00000016624/ENSOCUG00000010678/ENSOCUG00000001353/…	1	ENSOCUG00000007631
BP	GO:0120039	plasma membrane bounded cell projection morphogenesis	23/679	281/11515	0.0691655	0.492787	ENSOCUG00000022514/ENSOCUG00000013534/ENSOCUG00000026152/ENSOCUG00000007225/ENSOCUG00000016002/ENSOCUG00000027183/ENSOCUG00000025224/ENSOCUG00000005509/ENSOCUG00000015784/ENSOCUG00000000349/ENSOCUG00000007631/ENSOCUG00000007327/ENSOCUG00000027557/ENSOCUG00000006943/ENSOCUG00000017848/ENSOCUG00000002537/ENSOCUG00000017302/ENSOCUG00000009699/ENSOCUG00000011141/ENSOCUG00000016624/ENSOCUG00000010678/…	SYT2/ENPP2/DBN1/CRABP2/DPYSL2/NTN1/LIMK1/LMX1A/FYN/TRIM46/GPM6A/CNTNAP1/-/UNC5B/DCLK1/ROBO1/SLIT3/KIF5C/RET/MYH10/NOG/UCHL1/TTC8	23	22	ENSOCUG00000022514/ENSOCUG00000013534/ENSOCUG00000026152/ENSOCUG00000007225/ENSOCUG00000016002/ENSOCUG00000027183/ENSOCUG00000025224/ENSOCUG00000005509/ENSOCUG00000015784/ENSOCUG00000000349/ENSOCUG00000007327/ENSOCUG00000027557/ENSOCUG00000006943/ENSOCUG00000017848/ENSOCUG00000002537/ENSOCUG00000017302/ENSOCUG00000009699/ENSOCUG00000011141/ENSOCUG00000016624/ENSOCUG00000010678/ENSOCUG00000001353/…	1	ENSOCUG00000007631
BP	GO:0009611	response to wounding	19/679	224/11515	0.0702748	0.498043	ENSOCUG00000011500/ENSOCUG00000008499/ENSOCUG00000025956/ENSOCUG00000010474/ENSOCUG00000010013/ENSOCUG00000016651/ENSOCUG00000009526/ENSOCUG00000013369/ENSOCUG00000003766/ENSOCUG00000005579/ENSOCUG00000022794/ENSOCUG00000003792/ENSOCUG00000007362/ENSOCUG00000005107/ENSOCUG00000000608/ENSOCUG00000016624/ENSOCUG00000010678/ENSOCUG00000012560/ENSOCUG00000024055	TNC/FGF10/SDC1/ADAM17/NOL3/AXL/VASH1/ITGA5/DPYSL3/ITGB3/F2R/THBS1/PRKCA/-/PTGFRN/MYH10/NOG/MYOZ1/MCAM	19	19	ENSOCUG00000011500/ENSOCUG00000008499/ENSOCUG00000025956/ENSOCUG00000010474/ENSOCUG00000010013/ENSOCUG00000016651/ENSOCUG00000009526/ENSOCUG00000013369/ENSOCUG00000003766/ENSOCUG00000005579/ENSOCUG00000022794/ENSOCUG00000003792/ENSOCUG00000007362/ENSOCUG00000005107/ENSOCUG00000000608/ENSOCUG00000016624/ENSOCUG00000010678/ENSOCUG00000012560/ENSOCUG00000024055	0
BP	GO:0030968	endoplasmic reticulum unfolded protein response	5/679	38/11515	0.0706307	0.498043	ENSOCUG00000004418/ENSOCUG00000007985/ENSOCUG00000012632/ENSOCUG00000011636/ENSOCUG00000007723	CREB3L1/STC2/ERO1A/HSPA5/NCK1	5	4	ENSOCUG00000004418/ENSOCUG00000007985/ENSOCUG00000011636/ENSOCUG00000007723	1	ENSOCUG00000012632
BP	GO:0048708	astrocyte differentiation	5/679	38/11515	0.0706307	0.498043	ENSOCUG00000000651/ENSOCUG00000009566/ENSOCUG00000009732/ENSOCUG00000009363/ENSOCUG00000010678	LDLR/S100A8/NR1D1/HES1/NOG	5	4	ENSOCUG00000000651/ENSOCUG00000009732/ENSOCUG00000009363/ENSOCUG00000010678	1	ENSOCUG00000009566
BP	GO:0110110	positive regulation of animal organ morphogenesis	5/679	38/11515	0.0706307	0.498043	ENSOCUG00000008499/ENSOCUG00000025029/ENSOCUG00000012028/ENSOCUG00000002310/ENSOCUG00000010678	FGF10/CSF1/PIM1/TNFAIP3/NOG	5	4	ENSOCUG00000008499/ENSOCUG00000025029/ENSOCUG00000012028/ENSOCUG00000010678	1	ENSOCUG00000002310
BP	GO:1903670	regulation of sprouting angiogenesis	5/679	38/11515	0.0706307	0.498043	ENSOCUG00000004418/ENSOCUG00000013369/ENSOCUG00000023896/ENSOCUG00000003792/ENSOCUG00000010756	CREB3L1/ITGA5/E2F2/THBS1/DLL4	5	5	ENSOCUG00000004418/ENSOCUG00000013369/ENSOCUG00000023896/ENSOCUG00000003792/ENSOCUG00000010756	0
BP	GO:0046651	lymphocyte proliferation	12/679	127/11515	0.0712879	0.498043	ENSOCUG00000008499/ENSOCUG00000009363/ENSOCUG00000034082/ENSOCUG00000015784/ENSOCUG00000023510/ENSOCUG00000026150/ENSOCUG00000016252/ENSOCUG00000012952/ENSOCUG00000026731/ENSOCUG00000007723/ENSOCUG00000014663/ENSOCUG00000010189	FGF10/HES1/CR2/FYN/-/CD19/VSIR/-/HELLS/NCK1/ATM/LEP	12	9	ENSOCUG00000008499/ENSOCUG00000009363/ENSOCUG00000015784/ENSOCUG00000023510/ENSOCUG00000016252/ENSOCUG00000012952/ENSOCUG00000026731/ENSOCUG00000007723/ENSOCUG00000010189	3	ENSOCUG00000034082/ENSOCUG00000026150/ENSOCUG00000014663
BP	GO:0046165	alcohol biosynthetic process	7/679	62/11515	0.0713285	0.498043	ENSOCUG00000010078/ENSOCUG00000007866/ENSOCUG00000013967/ENSOCUG00000016511/ENSOCUG00000017427/ENSOCUG00000003377/ENSOCUG00000013105	GPER1/G6PD/MVK/PARK7/HMGCR/CYP27A1/PLCG2	7	5	ENSOCUG00000010078/ENSOCUG00000007866/ENSOCUG00000013967/ENSOCUG00000017427/ENSOCUG00000013105	2	ENSOCUG00000016511/ENSOCUG00000003377
BP	GO:0045600	positive regulation of fat cell differentiation	4/679	27/11515	0.0715642	0.498043	ENSOCUG00000016771/ENSOCUG00000010371/ENSOCUG00000014245/ENSOCUG00000010747	PTGS2/FRZB/METRNL/ZNF385A	4	3	ENSOCUG00000016771/ENSOCUG00000014245/ENSOCUG00000010747	1	ENSOCUG00000010371
BP	GO:0045685	regulation of glial cell differentiation	4/679	27/11515	0.0715642	0.498043	ENSOCUG00000000651/ENSOCUG00000009732/ENSOCUG00000009363/ENSOCUG00000010678	LDLR/NR1D1/HES1/NOG	4	4	ENSOCUG00000000651/ENSOCUG00000009732/ENSOCUG00000009363/ENSOCUG00000010678	0
BP	GO:0048260	positive regulation of receptor-mediated endocytosis	4/679	27/11515	0.0715642	0.498043	ENSOCUG00000015877/ENSOCUG00000022649/ENSOCUG00000008056/ENSOCUG00000013105	SFRP4/APLN/LDLRAP1/PLCG2	4	4	ENSOCUG00000015877/ENSOCUG00000022649/ENSOCUG00000008056/ENSOCUG00000013105	0
BP	GO:0060976	coronary vasculature development	4/679	27/11515	0.0715642	0.498043	ENSOCUG00000010078/ENSOCUG00000022649/ENSOCUG00000009598/ENSOCUG00000016624	GPER1/APLN/LTBP1/MYH10	4	4	ENSOCUG00000010078/ENSOCUG00000022649/ENSOCUG00000009598/ENSOCUG00000016624	0
BP	GO:0061383	trabecula morphogenesis	4/679	27/11515	0.0715642	0.498043	ENSOCUG00000012881/ENSOCUG00000016362/ENSOCUG00000010756/ENSOCUG00000010678	COL1A1/ADAMTS1/DLL4/NOG	4	4	ENSOCUG00000012881/ENSOCUG00000016362/ENSOCUG00000010756/ENSOCUG00000010678	0
BP	GO:0043069	negative regulation of programmed cell death	32/679	415/11515	0.0718953	0.499381	ENSOCUG00000008499/ENSOCUG00000010013/ENSOCUG00000016771/ENSOCUG00000016651/ENSOCUG00000009840/ENSOCUG00000013369/ENSOCUG00000009736/ENSOCUG00000017688/ENSOCUG00000025012/ENSOCUG00000011746/ENSOCUG00000010011/ENSOCUG00000004239/ENSOCUG00000002858/ENSOCUG00000012028/ENSOCUG00000016511/ENSOCUG00000032132/ENSOCUG00000011636/ENSOCUG00000013147/ENSOCUG00000022141/ENSOCUG00000003792/ENSOCUG00000021710/…	FGF10/NOL3/PTGS2/AXL/SLC46A2/ITGA5/NTRK2/PEA15/ANGPT4/NR4A1/LMNA/HYOU1/CDK1/PIM1/PARK7/IFIT3/HSPA5/MECP2/SLC35F6/THBS1/CCL2/ELL3/UNC5B/PRKCA/TNFAIP3/TOX3/LGMN/HELLS/NOG/CIDEA/ZNF385A/PLCG2	32	25	ENSOCUG00000008499/ENSOCUG00000010013/ENSOCUG00000016771/ENSOCUG00000016651/ENSOCUG00000013369/ENSOCUG00000009736/ENSOCUG00000017688/ENSOCUG00000025012/ENSOCUG00000011746/ENSOCUG00000010011/ENSOCUG00000004239/ENSOCUG00000002858/ENSOCUG00000012028/ENSOCUG00000032132/ENSOCUG00000011636/ENSOCUG00000022141/ENSOCUG00000003792/ENSOCUG00000021710/ENSOCUG00000006943/ENSOCUG00000007362/ENSOCUG00000005737/…	7	ENSOCUG00000009840/ENSOCUG00000016511/ENSOCUG00000013147/ENSOCUG00000001158/ENSOCUG00000002310/ENSOCUG00000001546/ENSOCUG00000011380
BP	GO:0001525	angiogenesis	22/679	268/11515	0.0724369	0.502173	ENSOCUG00000013534/ENSOCUG00000016280/ENSOCUG00000009526/ENSOCUG00000004418/ENSOCUG00000013369/ENSOCUG00000008781/ENSOCUG00000011124/ENSOCUG00000025012/ENSOCUG00000017878/ENSOCUG00000023896/ENSOCUG00000003209/ENSOCUG00000017666/ENSOCUG00000002455/ENSOCUG00000013147/ENSOCUG00000003792/ENSOCUG00000007362/ENSOCUG00000010756/ENSOCUG00000013396/ENSOCUG00000004928/ENSOCUG00000007719/ENSOCUG00000010189/…	ENPP2/CXCL10/VASH1/CREB3L1/ITGA5/ADAM12/FGF18/ANGPT4/ANXA3/E2F2/CCBE1/TEK/STAT1/MECP2/THBS1/PRKCA/DLL4/EDN1/TGFBI/PDE3B/LEP/MCAM	22	18	ENSOCUG00000013534/ENSOCUG00000016280/ENSOCUG00000009526/ENSOCUG00000004418/ENSOCUG00000013369/ENSOCUG00000008781/ENSOCUG00000011124/ENSOCUG00000025012/ENSOCUG00000017878/ENSOCUG00000023896/ENSOCUG00000003209/ENSOCUG00000002455/ENSOCUG00000003792/ENSOCUG00000007362/ENSOCUG00000010756/ENSOCUG00000004928/ENSOCUG00000010189/ENSOCUG00000024055	4	ENSOCUG00000017666/ENSOCUG00000013147/ENSOCUG00000013396/ENSOCUG00000007719
BP	GO:0019725	cellular homeostasis	30/679	386/11515	0.0734076	0.502685	ENSOCUG00000024738/ENSOCUG00000009732/ENSOCUG00000010078/ENSOCUG00000016280/ENSOCUG00000007617/ENSOCUG00000026842/ENSOCUG00000011459/novel.460/ENSOCUG00000015784/ENSOCUG00000007985/ENSOCUG00000023055/ENSOCUG00000021002/ENSOCUG00000012632/ENSOCUG00000007941/ENSOCUG00000022794/ENSOCUG00000009959/ENSOCUG00000015141/ENSOCUG00000001729/ENSOCUG00000005557/ENSOCUG00000026150/ENSOCUG00000012952/ENSOCUG00…	CXCL13/NR1D1/GPER1/CXCL10/TF/LPAR1/RYR3/-/FYN/STC2/TXNDC5/LCN2/ERO1A/MS4A1/F2R/CASQ1/ADCY5/LRRC8A/SLC39A13/CD19/-/ANK2/SLC39A14/UBE2C/EDN1/SCARA5/C19orf12/SLC10A7/CIB2/PLCG2	30	20	ENSOCUG00000009732/ENSOCUG00000010078/ENSOCUG00000016280/ENSOCUG00000007617/ENSOCUG00000026842/ENSOCUG00000011459/ENSOCUG00000015784/ENSOCUG00000007985/ENSOCUG00000023055/ENSOCUG00000022794/ENSOCUG00000009959/ENSOCUG00000015141/ENSOCUG00000001729/ENSOCUG00000005557/ENSOCUG00000012952/ENSOCUG00000010618/ENSOCUG00000008681/ENSOCUG00000012176/ENSOCUG00000026532/ENSOCUG00000013105	10	ENSOCUG00000024738/novel.460/ENSOCUG00000021002/ENSOCUG00000012632/ENSOCUG00000007941/ENSOCUG00000026150/ENSOCUG00000013396/ENSOCUG00000002865/ENSOCUG00000012552/ENSOCUG00000016763
BP	GO:0050792	regulation of viral process	10/679	101/11515	0.0737974	0.502685	ENSOCUG00000027981/ENSOCUG00000027849/ENSOCUG00000002455/ENSOCUG00000003083/ENSOCUG00000010142/ENSOCUG00000002814/ENSOCUG00000008274/ENSOCUG00000003913/ENSOCUG00000012157/ENSOCUG00000029328	ISG15/OAS3/STAT1/TRIM13/PTX3/TOP2A/PROX1/TRIM14/RSAD2/OASL	10	8	ENSOCUG00000027981/ENSOCUG00000027849/ENSOCUG00000002455/ENSOCUG00000010142/ENSOCUG00000002814/ENSOCUG00000003913/ENSOCUG00000012157/ENSOCUG00000029328	2	ENSOCUG00000003083/ENSOCUG00000008274
BP	GO:0034612	response to tumor necrosis factor	9/679	88/11515	0.0741554	0.502685	ENSOCUG00000009732/ENSOCUG00000010474/ENSOCUG00000010078/ENSOCUG00000010013/ENSOCUG00000010146/ENSOCUG00000002455/ENSOCUG00000021710/ENSOCUG00000027827/ENSOCUG00000001648	NR1D1/ADAM17/GPER1/NOL3/TNFRSF1A/STAT1/CCL2/-/OCSTAMP	9	8	ENSOCUG00000009732/ENSOCUG00000010474/ENSOCUG00000010078/ENSOCUG00000010013/ENSOCUG00000010146/ENSOCUG00000002455/ENSOCUG00000021710/ENSOCUG00000027827	1	ENSOCUG00000001648
BP	GO:0007268	chemical synaptic transmission	22/679	269/11515	0.074732	0.502685	ENSOCUG00000022514/ENSOCUG00000017924/ENSOCUG00000026152/ENSOCUG00000009736/ENSOCUG00000012674/ENSOCUG00000014076/ENSOCUG00000017504/ENSOCUG00000015784/ENSOCUG00000002673/ENSOCUG00000001969/ENSOCUG00000009967/ENSOCUG00000016511/ENSOCUG00000022794/ENSOCUG00000013147/ENSOCUG00000017537/ENSOCUG00000013515/ENSOCUG00000012979/ENSOCUG00000005737/ENSOCUG00000017306/ENSOCUG00000013396/ENSOCUG00000017737/…	SYT2/MME/DBN1/NTRK2/CACNA1B/DGKB/SYT9/FYN/AKAP12/RAB3B/PLAT/PARK7/F2R/MECP2/NSMF/-/NPTX1/LGMN/STX1A/EDN1/P2RX2/DGKE	22	15	ENSOCUG00000022514/ENSOCUG00000017924/ENSOCUG00000026152/ENSOCUG00000009736/ENSOCUG00000014076/ENSOCUG00000017504/ENSOCUG00000015784/ENSOCUG00000002673/ENSOCUG00000001969/ENSOCUG00000009967/ENSOCUG00000022794/ENSOCUG00000013515/ENSOCUG00000012979/ENSOCUG00000005737/ENSOCUG00000017306	7	ENSOCUG00000012674/ENSOCUG00000016511/ENSOCUG00000013147/ENSOCUG00000017537/ENSOCUG00000013396/ENSOCUG00000017737/ENSOCUG00000012800
BP	GO:0098916	anterograde trans-synaptic signaling	22/679	269/11515	0.074732	0.502685	ENSOCUG00000022514/ENSOCUG00000017924/ENSOCUG00000026152/ENSOCUG00000009736/ENSOCUG00000012674/ENSOCUG00000014076/ENSOCUG00000017504/ENSOCUG00000015784/ENSOCUG00000002673/ENSOCUG00000001969/ENSOCUG00000009967/ENSOCUG00000016511/ENSOCUG00000022794/ENSOCUG00000013147/ENSOCUG00000017537/ENSOCUG00000013515/ENSOCUG00000012979/ENSOCUG00000005737/ENSOCUG00000017306/ENSOCUG00000013396/ENSOCUG00000017737/…	SYT2/MME/DBN1/NTRK2/CACNA1B/DGKB/SYT9/FYN/AKAP12/RAB3B/PLAT/PARK7/F2R/MECP2/NSMF/-/NPTX1/LGMN/STX1A/EDN1/P2RX2/DGKE	22	15	ENSOCUG00000022514/ENSOCUG00000017924/ENSOCUG00000026152/ENSOCUG00000009736/ENSOCUG00000014076/ENSOCUG00000017504/ENSOCUG00000015784/ENSOCUG00000002673/ENSOCUG00000001969/ENSOCUG00000009967/ENSOCUG00000022794/ENSOCUG00000013515/ENSOCUG00000012979/ENSOCUG00000005737/ENSOCUG00000017306	7	ENSOCUG00000012674/ENSOCUG00000016511/ENSOCUG00000013147/ENSOCUG00000017537/ENSOCUG00000013396/ENSOCUG00000017737/ENSOCUG00000012800
BP	GO:0006739	NADP metabolic process	3/679	17/11515	0.0748794	0.502685	ENSOCUG00000007866/ENSOCUG00000005177/ENSOCUG00000002788	G6PD/FMO2/FMO1	3	2	ENSOCUG00000007866/ENSOCUG00000005177	1	ENSOCUG00000002788
BP	GO:0007200	phospholipase C-activating G protein-coupled receptor signaling pathway	3/679	17/11515	0.0748794	0.502685	ENSOCUG00000026842/ENSOCUG00000022794/ENSOCUG00000013396	LPAR1/F2R/EDN1	3	2	ENSOCUG00000026842/ENSOCUG00000022794	1	ENSOCUG00000013396
BP	GO:0010971	positive regulation of G2/M transition of mitotic cell cycle	3/679	17/11515	0.0748794	0.502685	ENSOCUG00000002858/ENSOCUG00000000061/ENSOCUG00000013147	CDK1/FBXO5/MECP2	3	2	ENSOCUG00000002858/ENSOCUG00000000061	1	ENSOCUG00000013147
BP	GO:0014002	astrocyte development	3/679	17/11515	0.0748794	0.502685	ENSOCUG00000000651/ENSOCUG00000009566/ENSOCUG00000009732	LDLR/S100A8/NR1D1	3	2	ENSOCUG00000000651/ENSOCUG00000009732	1	ENSOCUG00000009566
BP	GO:0014743	regulation of muscle hypertrophy	3/679	17/11515	0.0748794	0.502685	ENSOCUG00000010146/ENSOCUG00000010011/ENSOCUG00000013396	TNFRSF1A/LMNA/EDN1	3	2	ENSOCUG00000010146/ENSOCUG00000010011	1	ENSOCUG00000013396
BP	GO:0042491	inner ear auditory receptor cell differentiation	3/679	17/11515	0.0748794	0.502685	ENSOCUG00000003112/ENSOCUG00000009363/ENSOCUG00000009332	STRC/HES1/MCOLN3	3	2	ENSOCUG00000009363/ENSOCUG00000009332	1	ENSOCUG00000003112
BP	GO:0043403	skeletal muscle tissue regeneration	3/679	17/11515	0.0748794	0.502685	ENSOCUG00000005107/ENSOCUG00000000608/ENSOCUG00000012560	-/PTGFRN/MYOZ1	3	3	ENSOCUG00000005107/ENSOCUG00000000608/ENSOCUG00000012560	0
BP	GO:0046164	alcohol catabolic process	3/679	17/11515	0.0748794	0.502685	ENSOCUG00000023401/ENSOCUG00000000441/ENSOCUG00000003377	ADH2-1/SULT2A1/CYP27A1	3	0		3	ENSOCUG00000023401/ENSOCUG00000000441/ENSOCUG00000003377
BP	GO:0051150	regulation of smooth muscle cell differentiation	3/679	17/11515	0.0748794	0.502685	ENSOCUG00000010078/ENSOCUG00000013147/ENSOCUG00000010388	GPER1/MECP2/RBPMS2	3	2	ENSOCUG00000010078/ENSOCUG00000010388	1	ENSOCUG00000013147
BP	GO:0099622	cardiac muscle cell membrane repolarization	3/679	17/11515	0.0748794	0.502685	ENSOCUG00000027575/ENSOCUG00000010618/ENSOCUG00000010416	KCNH2/ANK2/KCNJ2	3	3	ENSOCUG00000027575/ENSOCUG00000010618/ENSOCUG00000010416	0
BP	GO:1903428	positive regulation of reactive oxygen species biosynthetic process	3/679	17/11515	0.0748794	0.502685	ENSOCUG00000005249/ENSOCUG00000010142/ENSOCUG00000016511	DDAH1/PTX3/PARK7	3	2	ENSOCUG00000005249/ENSOCUG00000010142	1	ENSOCUG00000016511
BP	GO:0061061	muscle structure development	25/679	313/11515	0.0752374	0.502685	ENSOCUG00000008499/ENSOCUG00000025956/ENSOCUG00000016944/ENSOCUG00000010078/ENSOCUG00000016280/ENSOCUG00000009363/ENSOCUG00000011942/ENSOCUG00000011746/ENSOCUG00000010011/ENSOCUG00000021506/ENSOCUG00000012028/ENSOCUG00000000249/ENSOCUG00000009959/ENSOCUG00000013147/ENSOCUG00000010388/ENSOCUG00000012281/ENSOCUG00000010756/ENSOCUG00000005107/ENSOCUG00000000608/ENSOCUG00000016624/ENSOCUG00000010678/…	FGF10/SDC1/BVES/GPER1/CXCL10/HES1/FLNC/NR4A1/LMNA/FOS/PIM1/SMARCD3/CASQ1/MECP2/RBPMS2/PAX5/DLL4/-/PTGFRN/MYH10/NOG/PROX1/EDN1/UCHL1/MYOZ1	25	21	ENSOCUG00000008499/ENSOCUG00000025956/ENSOCUG00000016944/ENSOCUG00000010078/ENSOCUG00000016280/ENSOCUG00000009363/ENSOCUG00000011942/ENSOCUG00000011746/ENSOCUG00000010011/ENSOCUG00000021506/ENSOCUG00000012028/ENSOCUG00000000249/ENSOCUG00000009959/ENSOCUG00000010388/ENSOCUG00000010756/ENSOCUG00000005107/ENSOCUG00000000608/ENSOCUG00000016624/ENSOCUG00000010678/ENSOCUG00000001353/ENSOCUG00000012560	4	ENSOCUG00000013147/ENSOCUG00000012281/ENSOCUG00000008274/ENSOCUG00000013396
BP	GO:0051046	regulation of secretion	26/679	328/11515	0.0758707	0.502685	ENSOCUG00000009566/ENSOCUG00000008499/ENSOCUG00000009732/ENSOCUG00000025956/ENSOCUG00000011346/ENSOCUG00000010146/ENSOCUG00000013226/ENSOCUG00000017504/ENSOCUG00000023510/ENSOCUG00000000532/ENSOCUG00000015823/ENSOCUG00000001969/ENSOCUG00000022794/ENSOCUG00000002863/ENSOCUG00000015141/ENSOCUG00000002310/ENSOCUG00000017427/ENSOCUG00000017306/ENSOCUG00000016624/ENSOCUG00000025381/ENSOCUG00000011380/…	S100A8/FGF10/NR1D1/SDC1/SORL1/TNFRSF1A/BLK/SYT9/-/WLS/OAS2/RAB3B/F2R/IFIH1/ADCY5/TNFAIP3/HMGCR/STX1A/MYH10/RAB3D/CIDEA/RSAD2/IL1RAP/EDN1/LEP/ACVR1C	26	18	ENSOCUG00000008499/ENSOCUG00000009732/ENSOCUG00000025956/ENSOCUG00000010146/ENSOCUG00000017504/ENSOCUG00000023510/ENSOCUG00000000532/ENSOCUG00000015823/ENSOCUG00000001969/ENSOCUG00000022794/ENSOCUG00000002863/ENSOCUG00000015141/ENSOCUG00000017427/ENSOCUG00000017306/ENSOCUG00000016624/ENSOCUG00000025381/ENSOCUG00000012157/ENSOCUG00000010189	8	ENSOCUG00000009566/ENSOCUG00000011346/ENSOCUG00000013226/ENSOCUG00000002310/ENSOCUG00000011380/ENSOCUG00000004870/ENSOCUG00000013396/ENSOCUG00000009208
BP	GO:0034504	protein localization to nucleus	13/679	142/11515	0.0759008	0.502685	ENSOCUG00000015913/ENSOCUG00000012971/ENSOCUG00000010011/ENSOCUG00000012881/ENSOCUG00000015784/ENSOCUG00000002858/ENSOCUG00000009484/ENSOCUG00000016511/ENSOCUG00000000793/ENSOCUG00000004793/ENSOCUG00000017848/ENSOCUG00000004986/ENSOCUG00000010189	-/GLIS2/LMNA/COL1A1/FYN/CDK1/ECT2/PARK7/CHP2/RPAIN/DCLK1/XPO1/LEP	13	9	ENSOCUG00000015913/ENSOCUG00000012971/ENSOCUG00000010011/ENSOCUG00000012881/ENSOCUG00000015784/ENSOCUG00000002858/ENSOCUG00000009484/ENSOCUG00000017848/ENSOCUG00000010189	4	ENSOCUG00000016511/ENSOCUG00000000793/ENSOCUG00000004793/ENSOCUG00000004986
BP	GO:0003279	cardiac septum development	7/679	63/11515	0.0763787	0.502685	ENSOCUG00000009363/ENSOCUG00000009598/ENSOCUG00000010618/ENSOCUG00000017302/ENSOCUG00000016624/ENSOCUG00000010678/ENSOCUG00000008274	HES1/LTBP1/ANK2/SLIT3/MYH10/NOG/PROX1	7	6	ENSOCUG00000009363/ENSOCUG00000009598/ENSOCUG00000010618/ENSOCUG00000017302/ENSOCUG00000016624/ENSOCUG00000010678	1	ENSOCUG00000008274
BP	GO:0048511	rhythmic process	11/679	115/11515	0.0764139	0.502685	ENSOCUG00000009732/ENSOCUG00000016651/ENSOCUG00000009736/ENSOCUG00000002858/ENSOCUG00000010142/ENSOCUG00000016141/ENSOCUG00000002814/ENSOCUG00000016362/ENSOCUG00000017302/ENSOCUG00000008274/ENSOCUG00000007097	NR1D1/AXL/NTRK2/CDK1/PTX3/KLF10/TOP2A/ADAMTS1/SLIT3/PROX1/ARNTL2	11	9	ENSOCUG00000009732/ENSOCUG00000016651/ENSOCUG00000009736/ENSOCUG00000002858/ENSOCUG00000010142/ENSOCUG00000016141/ENSOCUG00000002814/ENSOCUG00000016362/ENSOCUG00000017302	2	ENSOCUG00000008274/ENSOCUG00000007097
BP	GO:0046394	carboxylic acid biosynthetic process	17/679	198/11515	0.0765032	0.502685	ENSOCUG00000009732/ENSOCUG00000016771/ENSOCUG00000016772/ENSOCUG00000011720/ENSOCUG00000028091/ENSOCUG00000016511/ENSOCUG00000007765/ENSOCUG00000017653/ENSOCUG00000003144/ENSOCUG00000001105/ENSOCUG00000033876/ENSOCUG00000003377/ENSOCUG00000009253/ENSOCUG00000008274/ENSOCUG00000013396/ENSOCUG00000007960/ENSOCUG00000013069	NR1D1/PTGS2/DDIT4/MTHFD1/THNSL2/PARK7/PSAT1/-/BPGM/PLA2G1B/-/CYP27A1/-/PROX1/EDN1/PLOD1/ELOVL6	17	6	ENSOCUG00000009732/ENSOCUG00000016771/ENSOCUG00000003144/ENSOCUG00000001105/ENSOCUG00000033876/ENSOCUG00000007960	11	ENSOCUG00000016772/ENSOCUG00000011720/ENSOCUG00000028091/ENSOCUG00000016511/ENSOCUG00000007765/ENSOCUG00000017653/ENSOCUG00000003377/ENSOCUG00000009253/ENSOCUG00000008274/ENSOCUG00000013396/ENSOCUG00000013069
BP	GO:0019216	regulation of lipid metabolic process	14/679	156/11515	0.076598	0.502685	ENSOCUG00000000651/ENSOCUG00000009732/ENSOCUG00000029219/ENSOCUG00000016771/ENSOCUG00000011346/ENSOCUG00000010300/ENSOCUG00000017666/ENSOCUG00000001489/ENSOCUG00000026150/ENSOCUG00000008274/ENSOCUG00000011380/ENSOCUG00000006495/ENSOCUG00000007719/ENSOCUG00000010189	LDLR/NR1D1/DHH/PTGS2/SORL1/LGALS12/TEK/ADGRF5/CD19/PROX1/CIDEA/ABHD5/PDE3B/LEP	14	6	ENSOCUG00000000651/ENSOCUG00000009732/ENSOCUG00000029219/ENSOCUG00000016771/ENSOCUG00000006495/ENSOCUG00000010189	8	ENSOCUG00000011346/ENSOCUG00000010300/ENSOCUG00000017666/ENSOCUG00000001489/ENSOCUG00000026150/ENSOCUG00000008274/ENSOCUG00000011380/ENSOCUG00000007719
BP	GO:0014070	response to organic cyclic compound	24/679	299/11515	0.0766811	0.502685	ENSOCUG00000004197/ENSOCUG00000014777/ENSOCUG00000009732/ENSOCUG00000005445/ENSOCUG00000005512/ENSOCUG00000010078/ENSOCUG00000017432/ENSOCUG00000011746/ENSOCUG00000016772/ENSOCUG00000016047/ENSOCUG00000002455/ENSOCUG00000022907/ENSOCUG00000012028/ENSOCUG00000016511/ENSOCUG00000015443/ENSOCUG00000027507/ENSOCUG00000002863/ENSOCUG00000015141/ENSOCUG00000021710/ENSOCUG00000017302/ENSOCUG00000002424/…	-/PADI2/NR1D1/-/RXRG/GPER1/SELL/NR4A1/DDIT4/CASP9/STAT1/RORC/PIM1/PARK7/ADCY3/VDR/IFIH1/ADCY5/CCL2/SLIT3/-/CIDEA/P2RX2/CIB2	24	16	ENSOCUG00000004197/ENSOCUG00000009732/ENSOCUG00000005445/ENSOCUG00000005512/ENSOCUG00000010078/ENSOCUG00000011746/ENSOCUG00000016047/ENSOCUG00000002455/ENSOCUG00000012028/ENSOCUG00000015443/ENSOCUG00000027507/ENSOCUG00000002863/ENSOCUG00000015141/ENSOCUG00000021710/ENSOCUG00000017302/ENSOCUG00000002424	8	ENSOCUG00000014777/ENSOCUG00000017432/ENSOCUG00000016772/ENSOCUG00000022907/ENSOCUG00000016511/ENSOCUG00000011380/ENSOCUG00000017737/ENSOCUG00000016763
BP	GO:0048812	neuron projection morphogenesis	22/679	270/11515	0.0770761	0.502685	ENSOCUG00000022514/ENSOCUG00000026152/ENSOCUG00000007225/ENSOCUG00000016002/ENSOCUG00000027183/ENSOCUG00000025224/ENSOCUG00000005509/ENSOCUG00000015784/ENSOCUG00000000349/ENSOCUG00000007631/ENSOCUG00000007327/ENSOCUG00000027557/ENSOCUG00000006943/ENSOCUG00000017848/ENSOCUG00000002537/ENSOCUG00000017302/ENSOCUG00000009699/ENSOCUG00000011141/ENSOCUG00000016624/ENSOCUG00000010678/ENSOCUG00000001353/…	SYT2/DBN1/CRABP2/DPYSL2/NTN1/LIMK1/LMX1A/FYN/TRIM46/GPM6A/CNTNAP1/-/UNC5B/DCLK1/ROBO1/SLIT3/KIF5C/RET/MYH10/NOG/UCHL1/TTC8	22	21	ENSOCUG00000022514/ENSOCUG00000026152/ENSOCUG00000007225/ENSOCUG00000016002/ENSOCUG00000027183/ENSOCUG00000025224/ENSOCUG00000005509/ENSOCUG00000015784/ENSOCUG00000000349/ENSOCUG00000007327/ENSOCUG00000027557/ENSOCUG00000006943/ENSOCUG00000017848/ENSOCUG00000002537/ENSOCUG00000017302/ENSOCUG00000009699/ENSOCUG00000011141/ENSOCUG00000016624/ENSOCUG00000010678/ENSOCUG00000001353/ENSOCUG00000015555	1	ENSOCUG00000007631
BP	GO:0000413	protein peptidyl-prolyl isomerization	5/679	39/11515	0.0772805	0.502685	ENSOCUG00000021523/ENSOCUG00000034338/ENSOCUG00000005513/ENSOCUG00000010661/ENSOCUG00000000611	-/-/FKBP5/-/FKBP10	5	4	ENSOCUG00000021523/ENSOCUG00000034338/ENSOCUG00000005513/ENSOCUG00000000611	1	ENSOCUG00000010661
BP	GO:0003073	regulation of systemic arterial blood pressure	5/679	39/11515	0.0772805	0.502685	ENSOCUG00000005249/ENSOCUG00000022794/ENSOCUG00000013147/ENSOCUG00000014135/ENSOCUG00000013396	DDAH1/F2R/MECP2/SUCNR1/EDN1	5	2	ENSOCUG00000005249/ENSOCUG00000022794	3	ENSOCUG00000013147/ENSOCUG00000014135/ENSOCUG00000013396
BP	GO:0014068	positive regulation of phosphatidylinositol 3-kinase signaling	5/679	39/11515	0.0772805	0.502685	ENSOCUG00000010078/ENSOCUG00000017666/ENSOCUG00000022794/ENSOCUG00000006943/ENSOCUG00000010189	GPER1/TEK/F2R/UNC5B/LEP	5	4	ENSOCUG00000010078/ENSOCUG00000022794/ENSOCUG00000006943/ENSOCUG00000010189	1	ENSOCUG00000017666
BP	GO:0042102	positive regulation of T cell proliferation	5/679	39/11515	0.0772805	0.502685	ENSOCUG00000009363/ENSOCUG00000023510/ENSOCUG00000012952/ENSOCUG00000007723/ENSOCUG00000010189	HES1/-/-/NCK1/LEP	5	5	ENSOCUG00000009363/ENSOCUG00000023510/ENSOCUG00000012952/ENSOCUG00000007723/ENSOCUG00000010189	0
BP	GO:0048645	animal organ formation	5/679	39/11515	0.0772805	0.502685	ENSOCUG00000008499/ENSOCUG00000009363/ENSOCUG00000012028/ENSOCUG00000000249/ENSOCUG00000010678	FGF10/HES1/PIM1/SMARCD3/NOG	5	5	ENSOCUG00000008499/ENSOCUG00000009363/ENSOCUG00000012028/ENSOCUG00000000249/ENSOCUG00000010678	0
BP	GO:0010952	positive regulation of peptidase activity	10/679	102/11515	0.0777348	0.502685	ENSOCUG00000009566/ENSOCUG00000008632/ENSOCUG00000016047/ENSOCUG00000002455/ENSOCUG00000022794/ENSOCUG00000016252/ENSOCUG00000002920/ENSOCUG00000005737/novel.1195/ENSOCUG00000009208	S100A8/S100A9/CASP9/STAT1/F2R/VSIR/AIFM1/LGMN/-/ACVR1C	10	6	ENSOCUG00000016047/ENSOCUG00000002455/ENSOCUG00000022794/ENSOCUG00000016252/ENSOCUG00000005737/novel.1195	4	ENSOCUG00000009566/ENSOCUG00000008632/ENSOCUG00000002920/ENSOCUG00000009208
BP	GO:0071824	protein-DNA complex subunit organization	10/679	102/11515	0.0777348	0.502685	ENSOCUG00000014438/ENSOCUG00000015924/ENSOCUG00000034299/ENSOCUG00000027476/ENSOCUG00000000249/ENSOCUG00000028221/ENSOCUG00000034392/ENSOCUG00000026731/ENSOCUG00000014442/ENSOCUG00000000728	-/MCM2/-/TSPYL2/SMARCD3/CENPA/-/HELLS/HIST1H1E/GMNN	10	7	ENSOCUG00000014438/ENSOCUG00000015924/ENSOCUG00000034299/ENSOCUG00000000249/ENSOCUG00000028221/ENSOCUG00000026731/ENSOCUG00000014442	3	ENSOCUG00000027476/ENSOCUG00000034392/ENSOCUG00000000728
BP	GO:0010770	positive regulation of cell morphogenesis involved in differentiation	6/679	51/11515	0.0780349	0.502685	ENSOCUG00000009677/ENSOCUG00000026152/ENSOCUG00000007225/ENSOCUG00000027183/ENSOCUG00000025224/ENSOCUG00000005579	MYADM/DBN1/CRABP2/NTN1/LIMK1/ITGB3	6	6	ENSOCUG00000009677/ENSOCUG00000026152/ENSOCUG00000007225/ENSOCUG00000027183/ENSOCUG00000025224/ENSOCUG00000005579	0
BP	GO:0014066	regulation of phosphatidylinositol 3-kinase signaling	6/679	51/11515	0.0780349	0.502685	ENSOCUG00000010078/ENSOCUG00000010513/ENSOCUG00000017666/ENSOCUG00000022794/ENSOCUG00000006943/ENSOCUG00000010189	GPER1/CEP55/TEK/F2R/UNC5B/LEP	6	5	ENSOCUG00000010078/ENSOCUG00000010513/ENSOCUG00000022794/ENSOCUG00000006943/ENSOCUG00000010189	1	ENSOCUG00000017666
BP	GO:0030316	osteoclast differentiation	6/679	51/11515	0.0780349	0.502685	ENSOCUG00000025029/ENSOCUG00000016141/ENSOCUG00000021506/ENSOCUG00000011161/ENSOCUG00000001648/ENSOCUG00000015807	CSF1/KLF10/FOS/LRRC17/OCSTAMP/TFE3	6	5	ENSOCUG00000025029/ENSOCUG00000016141/ENSOCUG00000021506/ENSOCUG00000011161/ENSOCUG00000015807	1	ENSOCUG00000001648
BP	GO:0045185	maintenance of protein location	6/679	51/11515	0.0780349	0.502685	ENSOCUG00000026152/ENSOCUG00000011346/ENSOCUG00000016511/ENSOCUG00000011636/ENSOCUG00000009598/ENSOCUG00000004979	DBN1/SORL1/PARK7/HSPA5/LTBP1/KDELR3	6	4	ENSOCUG00000026152/ENSOCUG00000011636/ENSOCUG00000009598/ENSOCUG00000004979	2	ENSOCUG00000011346/ENSOCUG00000016511
BP	GO:0045639	positive regulation of myeloid cell differentiation	6/679	51/11515	0.0780349	0.502685	ENSOCUG00000025029/ENSOCUG00000002455/ENSOCUG00000016141/ENSOCUG00000021506/ENSOCUG00000024295/ENSOCUG00000001648	CSF1/STAT1/KLF10/FOS/TRIB1/OCSTAMP	6	5	ENSOCUG00000025029/ENSOCUG00000002455/ENSOCUG00000016141/ENSOCUG00000021506/ENSOCUG00000024295	1	ENSOCUG00000001648
BP	GO:0046425	regulation of JAK-STAT cascade	6/679	51/11515	0.0780349	0.502685	ENSOCUG00000003418/ENSOCUG00000009363/ENSOCUG00000010146/ENSOCUG00000015784/ENSOCUG00000011141/ENSOCUG00000010189	PARP14/HES1/TNFRSF1A/FYN/RET/LEP	6	6	ENSOCUG00000003418/ENSOCUG00000009363/ENSOCUG00000010146/ENSOCUG00000015784/ENSOCUG00000011141/ENSOCUG00000010189	0
BP	GO:0110020	regulation of actomyosin structure organization	6/679	51/11515	0.0780349	0.502685	ENSOCUG00000026842/ENSOCUG00000025224/ENSOCUG00000009484/ENSOCUG00000008274/ENSOCUG00000013396/ENSOCUG00000015555	LPAR1/LIMK1/ECT2/PROX1/EDN1/TTC8	6	4	ENSOCUG00000026842/ENSOCUG00000025224/ENSOCUG00000009484/ENSOCUG00000015555	2	ENSOCUG00000008274/ENSOCUG00000013396
BP	GO:0072331	signal transduction by p53 class mediator	8/679	76/11515	0.0781415	0.502685	ENSOCUG00000002703/ENSOCUG00000023896/ENSOCUG00000016772/ENSOCUG00000016394/ENSOCUG00000022049/ENSOCUG00000001158/ENSOCUG00000014663/ENSOCUG00000010747	FOXM1/E2F2/DDIT4/NDRG1/SHISA5/ELL3/ATM/ZNF385A	8	5	ENSOCUG00000002703/ENSOCUG00000023896/ENSOCUG00000016394/ENSOCUG00000022049/ENSOCUG00000010747	3	ENSOCUG00000016772/ENSOCUG00000001158/ENSOCUG00000014663
BP	GO:2001242	regulation of intrinsic apoptotic signaling pathway	9/679	89/11515	0.0784202	0.502685	ENSOCUG00000009566/ENSOCUG00000016771/ENSOCUG00000004239/ENSOCUG00000008632/ENSOCUG00000016511/ENSOCUG00000001158/ENSOCUG00000026731/ENSOCUG00000007723/ENSOCUG00000010747	S100A8/PTGS2/HYOU1/S100A9/PARK7/ELL3/HELLS/NCK1/ZNF385A	9	5	ENSOCUG00000016771/ENSOCUG00000004239/ENSOCUG00000026731/ENSOCUG00000007723/ENSOCUG00000010747	4	ENSOCUG00000009566/ENSOCUG00000008632/ENSOCUG00000016511/ENSOCUG00000001158
BP	GO:0048608	reproductive structure development	18/679	213/11515	0.0786613	0.502685	ENSOCUG00000011500/ENSOCUG00000008499/ENSOCUG00000029219/ENSOCUG00000016771/ENSOCUG00000016651/ENSOCUG00000009526/ENSOCUG00000009363/ENSOCUG00000010142/ENSOCUG00000014043/ENSOCUG00000027507/ENSOCUG00000037643/ENSOCUG00000016362/ENSOCUG00000012322/ENSOCUG00000001235/ENSOCUG00000017302/ENSOCUG00000010678/ENSOCUG00000014663/ENSOCUG00000010189	TNC/FGF10/DHH/PTGS2/AXL/VASH1/HES1/PTX3/DNAJC19/VDR/SPINT2/ADAMTS1/MDFI/ADAM19/SLIT3/NOG/ATM/LEP	18	15	ENSOCUG00000011500/ENSOCUG00000008499/ENSOCUG00000029219/ENSOCUG00000016771/ENSOCUG00000016651/ENSOCUG00000009526/ENSOCUG00000009363/ENSOCUG00000010142/ENSOCUG00000027507/ENSOCUG00000016362/ENSOCUG00000012322/ENSOCUG00000001235/ENSOCUG00000017302/ENSOCUG00000010678/ENSOCUG00000010189	3	ENSOCUG00000014043/ENSOCUG00000037643/ENSOCUG00000014663
BP	GO:0048534	hematopoietic or lymphoid organ development	34/679	449/11515	0.0791956	0.502685	ENSOCUG00000027125/ENSOCUG00000008499/ENSOCUG00000025029/ENSOCUG00000001652/ENSOCUG00000016944/ENSOCUG00000016651/ENSOCUG00000009840/ENSOCUG00000007866/ENSOCUG00000009363/ENSOCUG00000008651/ENSOCUG00000034082/ENSOCUG00000009932/ENSOCUG00000002455/ENSOCUG00000016141/ENSOCUG00000002814/ENSOCUG00000021506/ENSOCUG00000012028/ENSOCUG00000024295/ENSOCUG00000007941/ENSOCUG00000011161/ENSOCUG00000038415/…	-/FGF10/CSF1/CCNB2/BVES/AXL/SLC46A2/G6PD/HES1/ITM2A/CR2/ESCO2/STAT1/KLF10/TOP2A/FOS/PIM1/TRIB1/MS4A1/LRRC17/PDE1B/FGL2/ADGRF5/CD19/KCP/OCSTAMP/VSIR/DLL4/RET/TFE3/ATM/LEP/ZNF385A/PLCG2	34	26	ENSOCUG00000008499/ENSOCUG00000025029/ENSOCUG00000001652/ENSOCUG00000016944/ENSOCUG00000016651/ENSOCUG00000007866/ENSOCUG00000009363/ENSOCUG00000008651/ENSOCUG00000009932/ENSOCUG00000002455/ENSOCUG00000016141/ENSOCUG00000002814/ENSOCUG00000021506/ENSOCUG00000012028/ENSOCUG00000024295/ENSOCUG00000011161/ENSOCUG00000038415/ENSOCUG00000013675/ENSOCUG00000017565/ENSOCUG00000016252/ENSOCUG00000010756/…	8	ENSOCUG00000027125/ENSOCUG00000009840/ENSOCUG00000034082/ENSOCUG00000007941/ENSOCUG00000001489/ENSOCUG00000026150/ENSOCUG00000001648/ENSOCUG00000014663
BP	GO:0048732	gland development	17/679	199/11515	0.0793078	0.502685	ENSOCUG00000011500/ENSOCUG00000008499/ENSOCUG00000009494/ENSOCUG00000025029/ENSOCUG00000001652/ENSOCUG00000012177/ENSOCUG00000009840/ENSOCUG00000009363/ENSOCUG00000027183/ENSOCUG00000010371/ENSOCUG00000000532/ENSOCUG00000015823/ENSOCUG00000005284/ENSOCUG00000002310/ENSOCUG00000010678/ENSOCUG00000008274/ENSOCUG00000014663	TNC/FGF10/CSN2/CSF1/CCNB2/IQGAP3/SLC46A2/HES1/NTN1/FRZB/WLS/OAS2/IGSF3/TNFAIP3/NOG/PROX1/ATM	17	12	ENSOCUG00000011500/ENSOCUG00000008499/ENSOCUG00000009494/ENSOCUG00000025029/ENSOCUG00000001652/ENSOCUG00000012177/ENSOCUG00000009363/ENSOCUG00000027183/ENSOCUG00000000532/ENSOCUG00000015823/ENSOCUG00000005284/ENSOCUG00000010678	5	ENSOCUG00000009840/ENSOCUG00000010371/ENSOCUG00000002310/ENSOCUG00000008274/ENSOCUG00000014663
BP	GO:0050708	regulation of protein secretion	17/679	199/11515	0.0793078	0.502685	ENSOCUG00000009732/ENSOCUG00000011346/ENSOCUG00000013226/ENSOCUG00000017504/ENSOCUG00000023510/ENSOCUG00000000532/ENSOCUG00000022794/ENSOCUG00000002863/ENSOCUG00000015141/ENSOCUG00000002310/ENSOCUG00000017427/ENSOCUG00000016624/ENSOCUG00000011380/ENSOCUG00000012157/ENSOCUG00000004870/ENSOCUG00000010189/ENSOCUG00000009208	NR1D1/SORL1/BLK/SYT9/-/WLS/F2R/IFIH1/ADCY5/TNFAIP3/HMGCR/MYH10/CIDEA/RSAD2/IL1RAP/LEP/ACVR1C	17	11	ENSOCUG00000009732/ENSOCUG00000017504/ENSOCUG00000023510/ENSOCUG00000000532/ENSOCUG00000022794/ENSOCUG00000002863/ENSOCUG00000015141/ENSOCUG00000017427/ENSOCUG00000016624/ENSOCUG00000012157/ENSOCUG00000010189	6	ENSOCUG00000011346/ENSOCUG00000013226/ENSOCUG00000002310/ENSOCUG00000011380/ENSOCUG00000004870/ENSOCUG00000009208
BP	GO:0031589	cell-substrate adhesion	16/679	185/11515	0.0797483	0.502685	ENSOCUG00000014777/ENSOCUG00000009677/ENSOCUG00000026796/ENSOCUG00000025029/ENSOCUG00000016944/ENSOCUG00000016651/ENSOCUG00000013369/ENSOCUG00000017666/ENSOCUG00000012881/ENSOCUG00000005579/ENSOCUG00000003792/novel.379/ENSOCUG00000001263/ENSOCUG00000022575/ENSOCUG00000005900/ENSOCUG00000016007	PADI2/MYADM/ZYX/CSF1/BVES/AXL/ITGA5/TEK/COL1A1/ITGB3/THBS1/-/TECTA/VTN/FBLN2/-	16	12	ENSOCUG00000009677/ENSOCUG00000026796/ENSOCUG00000025029/ENSOCUG00000016944/ENSOCUG00000016651/ENSOCUG00000013369/ENSOCUG00000012881/ENSOCUG00000005579/ENSOCUG00000003792/novel.379/ENSOCUG00000005900/ENSOCUG00000016007	4	ENSOCUG00000014777/ENSOCUG00000017666/ENSOCUG00000001263/ENSOCUG00000022575
BP	GO:0021536	diencephalon development	4/679	28/11515	0.0797757	0.502685	ENSOCUG00000008499/ENSOCUG00000009363/ENSOCUG00000013627/ENSOCUG00000010678	FGF10/HES1/UQCRQ/NOG	4	3	ENSOCUG00000008499/ENSOCUG00000009363/ENSOCUG00000010678	1	ENSOCUG00000013627
BP	GO:0021695	cerebellar cortex development	4/679	28/11515	0.0797757	0.502685	ENSOCUG00000011636/ENSOCUG00000013627/ENSOCUG00000016624/ENSOCUG00000008274	HSPA5/UQCRQ/MYH10/PROX1	4	2	ENSOCUG00000011636/ENSOCUG00000016624	2	ENSOCUG00000013627/ENSOCUG00000008274
BP	GO:0032506	cytokinetic process	4/679	28/11515	0.0797757	0.502685	ENSOCUG00000010513/ENSOCUG00000009484/ENSOCUG00000015068/ENSOCUG00000015790	CEP55/ECT2/KIF23/KIF20A	4	4	ENSOCUG00000010513/ENSOCUG00000009484/ENSOCUG00000015068/ENSOCUG00000015790	0
BP	GO:0043502	regulation of muscle adaptation	4/679	28/11515	0.0797757	0.502685	ENSOCUG00000010013/ENSOCUG00000010146/ENSOCUG00000010011/ENSOCUG00000013396	NOL3/TNFRSF1A/LMNA/EDN1	4	3	ENSOCUG00000010013/ENSOCUG00000010146/ENSOCUG00000010011	1	ENSOCUG00000013396
BP	GO:0051057	positive regulation of small GTPase mediated signal transduction	4/679	28/11515	0.0797757	0.502685	ENSOCUG00000008499/ENSOCUG00000025029/ENSOCUG00000026842/ENSOCUG00000022794	FGF10/CSF1/LPAR1/F2R	4	4	ENSOCUG00000008499/ENSOCUG00000025029/ENSOCUG00000026842/ENSOCUG00000022794	0
BP	GO:0051653	spindle localization	4/679	28/11515	0.0797757	0.502685	ENSOCUG00000008499/ENSOCUG00000001937/ENSOCUG00000028221/ENSOCUG00000013807	FGF10/ARHGEF2/CENPA/SPAG5	4	4	ENSOCUG00000008499/ENSOCUG00000001937/ENSOCUG00000028221/ENSOCUG00000013807	0
BP	GO:0002792	negative regulation of peptide secretion	7/679	64/11515	0.081633	0.510966	ENSOCUG00000022794/ENSOCUG00000002310/ENSOCUG00000017427/ENSOCUG00000011380/ENSOCUG00000012157/ENSOCUG00000010189/ENSOCUG00000009208	F2R/TNFAIP3/HMGCR/CIDEA/RSAD2/LEP/ACVR1C	7	4	ENSOCUG00000022794/ENSOCUG00000017427/ENSOCUG00000012157/ENSOCUG00000010189	3	ENSOCUG00000002310/ENSOCUG00000011380/ENSOCUG00000009208
BP	GO:0051147	regulation of muscle cell differentiation	7/679	64/11515	0.081633	0.510966	ENSOCUG00000010078/ENSOCUG00000016280/ENSOCUG00000013147/ENSOCUG00000010388/ENSOCUG00000005107/ENSOCUG00000008274/ENSOCUG00000013396	GPER1/CXCL10/MECP2/RBPMS2/-/PROX1/EDN1	7	4	ENSOCUG00000010078/ENSOCUG00000016280/ENSOCUG00000010388/ENSOCUG00000005107	3	ENSOCUG00000013147/ENSOCUG00000008274/ENSOCUG00000013396
BP	GO:0002237	response to molecule of bacterial origin	12/679	130/11515	0.0817484	0.510966	ENSOCUG00000009732/ENSOCUG00000010474/ENSOCUG00000016280/ENSOCUG00000016651/ENSOCUG00000026915/ENSOCUG00000024295/ENSOCUG00000022794/ENSOCUG00000021710/ENSOCUG00000007362/ENSOCUG00000002310/ENSOCUG00000015065/ENSOCUG00000013105	NR1D1/ADAM17/CXCL10/AXL/PTGIR/TRIB1/F2R/CCL2/PRKCA/TNFAIP3/NFKBIL1/PLCG2	12	10	ENSOCUG00000009732/ENSOCUG00000010474/ENSOCUG00000016280/ENSOCUG00000016651/ENSOCUG00000026915/ENSOCUG00000024295/ENSOCUG00000022794/ENSOCUG00000021710/ENSOCUG00000007362/ENSOCUG00000013105	2	ENSOCUG00000002310/ENSOCUG00000015065
BP	GO:0030522	intracellular receptor signaling pathway	12/679	130/11515	0.0817484	0.510966	ENSOCUG00000014777/ENSOCUG00000005512/ENSOCUG00000010078/ENSOCUG00000009840/ENSOCUG00000007225/ENSOCUG00000011746/ENSOCUG00000022907/ENSOCUG00000012028/ENSOCUG00000016511/ENSOCUG00000027507/ENSOCUG00000002863/ENSOCUG00000002310	PADI2/RXRG/GPER1/SLC46A2/CRABP2/NR4A1/RORC/PIM1/PARK7/VDR/IFIH1/TNFAIP3	12	7	ENSOCUG00000005512/ENSOCUG00000010078/ENSOCUG00000007225/ENSOCUG00000011746/ENSOCUG00000012028/ENSOCUG00000027507/ENSOCUG00000002863	5	ENSOCUG00000014777/ENSOCUG00000009840/ENSOCUG00000022907/ENSOCUG00000016511/ENSOCUG00000002310
BP	GO:1904018	positive regulation of vasculature development	10/679	103/11515	0.0818	0.510966	ENSOCUG00000010078/ENSOCUG00000013369/ENSOCUG00000008781/ENSOCUG00000011124/ENSOCUG00000025012/ENSOCUG00000017878/ENSOCUG00000003209/ENSOCUG00000017666/ENSOCUG00000003792/ENSOCUG00000007362	GPER1/ITGA5/ADAM12/FGF18/ANGPT4/ANXA3/CCBE1/TEK/THBS1/PRKCA	10	9	ENSOCUG00000010078/ENSOCUG00000013369/ENSOCUG00000008781/ENSOCUG00000011124/ENSOCUG00000025012/ENSOCUG00000017878/ENSOCUG00000003209/ENSOCUG00000003792/ENSOCUG00000007362	1	ENSOCUG00000017666
BP	GO:0016053	organic acid biosynthetic process	17/679	200/11515	0.0821791	0.512445	ENSOCUG00000009732/ENSOCUG00000016771/ENSOCUG00000016772/ENSOCUG00000011720/ENSOCUG00000028091/ENSOCUG00000016511/ENSOCUG00000007765/ENSOCUG00000017653/ENSOCUG00000003144/ENSOCUG00000001105/ENSOCUG00000033876/ENSOCUG00000003377/ENSOCUG00000009253/ENSOCUG00000008274/ENSOCUG00000013396/ENSOCUG00000007960/ENSOCUG00000013069	NR1D1/PTGS2/DDIT4/MTHFD1/THNSL2/PARK7/PSAT1/-/BPGM/PLA2G1B/-/CYP27A1/-/PROX1/EDN1/PLOD1/ELOVL6	17	6	ENSOCUG00000009732/ENSOCUG00000016771/ENSOCUG00000003144/ENSOCUG00000001105/ENSOCUG00000033876/ENSOCUG00000007960	11	ENSOCUG00000016772/ENSOCUG00000011720/ENSOCUG00000028091/ENSOCUG00000016511/ENSOCUG00000007765/ENSOCUG00000017653/ENSOCUG00000003377/ENSOCUG00000009253/ENSOCUG00000008274/ENSOCUG00000013396/ENSOCUG00000013069
BP	GO:0008361	regulation of cell size	8/679	77/11515	0.0829464	0.515561	ENSOCUG00000012177/ENSOCUG00000007225/ENSOCUG00000016002/ENSOCUG00000027183/ENSOCUG00000025224/ENSOCUG00000001729/ENSOCUG00000011141/ENSOCUG00000013396	IQGAP3/CRABP2/DPYSL2/NTN1/LIMK1/LRRC8A/RET/EDN1	8	7	ENSOCUG00000012177/ENSOCUG00000007225/ENSOCUG00000016002/ENSOCUG00000027183/ENSOCUG00000025224/ENSOCUG00000001729/ENSOCUG00000011141	1	ENSOCUG00000013396
BP	GO:0044282	small molecule catabolic process	14/679	158/11515	0.0830627	0.515561	ENSOCUG00000003071/ENSOCUG00000023401/ENSOCUG00000000441/ENSOCUG00000005249/ENSOCUG00000028091/ENSOCUG00000025121/ENSOCUG00000002882/ENSOCUG00000000765/ENSOCUG00000026253/ENSOCUG00000003377/ENSOCUG00000000473/ENSOCUG00000010189/ENSOCUG00000022723/ENSOCUG00000001913	LPIN1/ADH2-1/SULT2A1/DDAH1/THNSL2/ALDH6A1/ACAT1/HACL1/-/CYP27A1/ECHS1/LEP/ACAD11/LDHD	14	4	ENSOCUG00000003071/ENSOCUG00000005249/ENSOCUG00000026253/ENSOCUG00000010189	10	ENSOCUG00000023401/ENSOCUG00000000441/ENSOCUG00000028091/ENSOCUG00000025121/ENSOCUG00000002882/ENSOCUG00000000765/ENSOCUG00000003377/ENSOCUG00000000473/ENSOCUG00000022723/ENSOCUG00000001913
BP	GO:0007611	learning or memory	11/679	117/11515	0.0840459	0.515561	ENSOCUG00000000651/ENSOCUG00000017924/ENSOCUG00000013369/ENSOCUG00000009736/ENSOCUG00000005509/ENSOCUG00000015443/ENSOCUG00000013147/ENSOCUG00000009979/ENSOCUG00000005737/ENSOCUG00000017427/ENSOCUG00000010747	LDLR/MME/ITGA5/NTRK2/LMX1A/ADCY3/MECP2/DDHD2/LGMN/HMGCR/ZNF385A	11	10	ENSOCUG00000000651/ENSOCUG00000017924/ENSOCUG00000013369/ENSOCUG00000009736/ENSOCUG00000005509/ENSOCUG00000015443/ENSOCUG00000009979/ENSOCUG00000005737/ENSOCUG00000017427/ENSOCUG00000010747	1	ENSOCUG00000013147
BP	GO:0006986	response to unfolded protein	6/679	52/11515	0.0840506	0.515561	ENSOCUG00000004418/ENSOCUG00000007985/ENSOCUG00000012632/ENSOCUG00000011636/ENSOCUG00000007723/ENSOCUG00000027846	CREB3L1/STC2/ERO1A/HSPA5/NCK1/DNAJB5	6	5	ENSOCUG00000004418/ENSOCUG00000007985/ENSOCUG00000011636/ENSOCUG00000007723/ENSOCUG00000027846	1	ENSOCUG00000012632
BP	GO:0008203	cholesterol metabolic process	6/679	52/11515	0.0840506	0.515561	ENSOCUG00000000651/ENSOCUG00000007866/ENSOCUG00000013967/ENSOCUG00000017427/ENSOCUG00000003377/ENSOCUG00000010189	LDLR/G6PD/MVK/HMGCR/CYP27A1/LEP	6	5	ENSOCUG00000000651/ENSOCUG00000007866/ENSOCUG00000013967/ENSOCUG00000017427/ENSOCUG00000010189	1	ENSOCUG00000003377
BP	GO:0010927	cellular component assembly involved in morphogenesis	6/679	52/11515	0.0840506	0.515561	ENSOCUG00000009959/ENSOCUG00000007327/ENSOCUG00000016624/ENSOCUG00000008274/ENSOCUG00000013396/ENSOCUG00000012560	CASQ1/CNTNAP1/MYH10/PROX1/EDN1/MYOZ1	6	4	ENSOCUG00000009959/ENSOCUG00000007327/ENSOCUG00000016624/ENSOCUG00000012560	2	ENSOCUG00000008274/ENSOCUG00000013396
BP	GO:0034341	response to interferon-gamma	6/679	52/11515	0.0840506	0.515561	ENSOCUG00000026796/ENSOCUG00000003418/ENSOCUG00000002455/ENSOCUG00000021710/ENSOCUG00000027827/ENSOCUG00000001001	ZYX/PARP14/STAT1/CCL2/-/NMI	6	6	ENSOCUG00000026796/ENSOCUG00000003418/ENSOCUG00000002455/ENSOCUG00000021710/ENSOCUG00000027827/ENSOCUG00000001001	0
BP	GO:0044770	cell cycle phase transition	18/679	215/11515	0.0842299	0.515561	ENSOCUG00000008499/ENSOCUG00000024446/ENSOCUG00000010474/ENSOCUG00000001454/ENSOCUG00000013659/ENSOCUG00000012177/ENSOCUG00000009143/ENSOCUG00000002703/ENSOCUG00000002858/ENSOCUG00000000061/ENSOCUG00000005582/ENSOCUG00000013147/ENSOCUG00000016362/ENSOCUG00000021710/ENSOCUG00000012176/ENSOCUG00000002028/ENSOCUG00000014663/ENSOCUG00000003525	FGF10/ID2/ADAM17/NES/CDC25B/IQGAP3/-/FOXM1/CDK1/FBXO5/ZFYVE19/MECP2/ADAMTS1/CCL2/UBE2C/USH1C/ATM/-	18	14	ENSOCUG00000008499/ENSOCUG00000024446/ENSOCUG00000010474/ENSOCUG00000001454/ENSOCUG00000013659/ENSOCUG00000012177/ENSOCUG00000009143/ENSOCUG00000002703/ENSOCUG00000002858/ENSOCUG00000000061/ENSOCUG00000016362/ENSOCUG00000021710/ENSOCUG00000012176/ENSOCUG00000002028	4	ENSOCUG00000005582/ENSOCUG00000013147/ENSOCUG00000014663/ENSOCUG00000003525
BP	GO:0061458	reproductive system development	18/679	215/11515	0.0842299	0.515561	ENSOCUG00000011500/ENSOCUG00000008499/ENSOCUG00000029219/ENSOCUG00000016771/ENSOCUG00000016651/ENSOCUG00000009526/ENSOCUG00000009363/ENSOCUG00000010142/ENSOCUG00000014043/ENSOCUG00000027507/ENSOCUG00000037643/ENSOCUG00000016362/ENSOCUG00000012322/ENSOCUG00000001235/ENSOCUG00000017302/ENSOCUG00000010678/ENSOCUG00000014663/ENSOCUG00000010189	TNC/FGF10/DHH/PTGS2/AXL/VASH1/HES1/PTX3/DNAJC19/VDR/SPINT2/ADAMTS1/MDFI/ADAM19/SLIT3/NOG/ATM/LEP	18	15	ENSOCUG00000011500/ENSOCUG00000008499/ENSOCUG00000029219/ENSOCUG00000016771/ENSOCUG00000016651/ENSOCUG00000009526/ENSOCUG00000009363/ENSOCUG00000010142/ENSOCUG00000027507/ENSOCUG00000016362/ENSOCUG00000012322/ENSOCUG00000001235/ENSOCUG00000017302/ENSOCUG00000010678/ENSOCUG00000010189	3	ENSOCUG00000014043/ENSOCUG00000037643/ENSOCUG00000014663
BP	GO:0042632	cholesterol homeostasis	5/679	40/11515	0.0842551	0.515561	ENSOCUG00000000651/ENSOCUG00000009732/ENSOCUG00000003178/ENSOCUG00000008056/ENSOCUG00000000477	LDLR/NR1D1/SREBF2/LDLRAP1/RALY	5	4	ENSOCUG00000000651/ENSOCUG00000009732/ENSOCUG00000003178/ENSOCUG00000008056	1	ENSOCUG00000000477
BP	GO:0055092	sterol homeostasis	5/679	40/11515	0.0842551	0.515561	ENSOCUG00000000651/ENSOCUG00000009732/ENSOCUG00000003178/ENSOCUG00000008056/ENSOCUG00000000477	LDLR/NR1D1/SREBF2/LDLRAP1/RALY	5	4	ENSOCUG00000000651/ENSOCUG00000009732/ENSOCUG00000003178/ENSOCUG00000008056	1	ENSOCUG00000000477
BP	GO:0070663	regulation of leukocyte proliferation	10/679	104/11515	0.0859934	0.516167	ENSOCUG00000008499/ENSOCUG00000025029/ENSOCUG00000009363/ENSOCUG00000023510/ENSOCUG00000001648/ENSOCUG00000016252/ENSOCUG00000012952/ENSOCUG00000007723/ENSOCUG00000014663/ENSOCUG00000010189	FGF10/CSF1/HES1/-/OCSTAMP/VSIR/-/NCK1/ATM/LEP	10	8	ENSOCUG00000008499/ENSOCUG00000025029/ENSOCUG00000009363/ENSOCUG00000023510/ENSOCUG00000016252/ENSOCUG00000012952/ENSOCUG00000007723/ENSOCUG00000010189	2	ENSOCUG00000001648/ENSOCUG00000014663
BP	GO:0000132	establishment of mitotic spindle orientation	3/679	18/11515	0.0860757	0.516167	ENSOCUG00000008499/ENSOCUG00000001937/ENSOCUG00000028221	FGF10/ARHGEF2/CENPA	3	3	ENSOCUG00000008499/ENSOCUG00000001937/ENSOCUG00000028221	0
BP	GO:0006040	amino sugar metabolic process	3/679	18/11515	0.0860757	0.516167	ENSOCUG00000016593/ENSOCUG00000002011/ENSOCUG00000025840	CSGALNACT1/EXTL2/RENBP	3	2	ENSOCUG00000016593/ENSOCUG00000002011	1	ENSOCUG00000025840
BP	GO:0006270	DNA replication initiation	3/679	18/11515	0.0860757	0.516167	ENSOCUG00000015924/ENSOCUG00000027277/ENSOCUG00000001710	MCM2/LPH/MCM4	3	3	ENSOCUG00000015924/ENSOCUG00000027277/ENSOCUG00000001710	0
BP	GO:0006695	cholesterol biosynthetic process	3/679	18/11515	0.0860757	0.516167	ENSOCUG00000007866/ENSOCUG00000013967/ENSOCUG00000017427	G6PD/MVK/HMGCR	3	3	ENSOCUG00000007866/ENSOCUG00000013967/ENSOCUG00000017427	0
BP	GO:0009190	cyclic nucleotide biosynthetic process	3/679	18/11515	0.0860757	0.516167	ENSOCUG00000015443/ENSOCUG00000015141/ENSOCUG00000007260	ADCY3/ADCY5/-	3	2	ENSOCUG00000015443/ENSOCUG00000015141	1	ENSOCUG00000007260
BP	GO:0022602	ovulation cycle process	3/679	18/11515	0.0860757	0.516167	ENSOCUG00000010142/ENSOCUG00000016362/ENSOCUG00000017302	PTX3/ADAMTS1/SLIT3	3	3	ENSOCUG00000010142/ENSOCUG00000016362/ENSOCUG00000017302	0
BP	GO:0051590	positive regulation of neurotransmitter transport	3/679	18/11515	0.0860757	0.516167	ENSOCUG00000017504/ENSOCUG00000001969/ENSOCUG00000017306	SYT9/RAB3B/STX1A	3	3	ENSOCUG00000017504/ENSOCUG00000001969/ENSOCUG00000017306	0
BP	GO:0060122	inner ear receptor cell stereocilium organization	3/679	18/11515	0.0860757	0.516167	ENSOCUG00000003112/ENSOCUG00000009363/ENSOCUG00000015555	STRC/HES1/TTC8	3	2	ENSOCUG00000009363/ENSOCUG00000015555	1	ENSOCUG00000003112
BP	GO:0061384	heart trabecula morphogenesis	3/679	18/11515	0.0860757	0.516167	ENSOCUG00000016362/ENSOCUG00000010756/ENSOCUG00000010678	ADAMTS1/DLL4/NOG	3	3	ENSOCUG00000016362/ENSOCUG00000010756/ENSOCUG00000010678	0
BP	GO:1902042	negative regulation of extrinsic apoptotic signaling pathway via death domain receptors	3/679	18/11515	0.0860757	0.516167	ENSOCUG00000017688/ENSOCUG00000016511/ENSOCUG00000002310	PEA15/PARK7/TNFAIP3	3	1	ENSOCUG00000017688	2	ENSOCUG00000016511/ENSOCUG00000002310
BP	GO:1902235	regulation of endoplasmic reticulum stress-induced intrinsic apoptotic signaling pathway	3/679	18/11515	0.0860757	0.516167	ENSOCUG00000004239/ENSOCUG00000016511/ENSOCUG00000007723	HYOU1/PARK7/NCK1	3	2	ENSOCUG00000004239/ENSOCUG00000007723	1	ENSOCUG00000016511
BP	GO:0019935	cyclic-nucleotide-mediated signaling	7/679	65/11515	0.0870906	0.519761	ENSOCUG00000010078/ENSOCUG00000016280/ENSOCUG00000026915/ENSOCUG00000015443/ENSOCUG00000015141/ENSOCUG00000003792/ENSOCUG00000007048	GPER1/CXCL10/PTGIR/ADCY3/ADCY5/THBS1/KSR1	7	7	ENSOCUG00000010078/ENSOCUG00000016280/ENSOCUG00000026915/ENSOCUG00000015443/ENSOCUG00000015141/ENSOCUG00000003792/ENSOCUG00000007048	0
BP	GO:0034728	nucleosome organization	7/679	65/11515	0.0870906	0.519761	ENSOCUG00000014438/ENSOCUG00000015924/ENSOCUG00000034299/ENSOCUG00000027476/ENSOCUG00000000249/ENSOCUG00000034392/ENSOCUG00000014442	-/MCM2/-/TSPYL2/SMARCD3/-/HIST1H1E	7	5	ENSOCUG00000014438/ENSOCUG00000015924/ENSOCUG00000034299/ENSOCUG00000000249/ENSOCUG00000014442	2	ENSOCUG00000027476/ENSOCUG00000034392
BP	GO:0050673	epithelial cell proliferation	18/679	216/11515	0.0871084	0.519761	ENSOCUG00000008499/ENSOCUG00000009732/ENSOCUG00000031181/ENSOCUG00000010474/ENSOCUG00000009526/ENSOCUG00000012177/ENSOCUG00000009363/ENSOCUG00000002455/ENSOCUG00000022649/ENSOCUG00000027507/ENSOCUG00000003792/ENSOCUG00000021710/ENSOCUG00000007362/ENSOCUG00000010756/ENSOCUG00000002310/ENSOCUG00000010678/ENSOCUG00000008274/ENSOCUG00000010189	FGF10/NR1D1/TGM1/ADAM17/VASH1/IQGAP3/HES1/STAT1/APLN/VDR/THBS1/CCL2/PRKCA/DLL4/TNFAIP3/NOG/PROX1/LEP	18	16	ENSOCUG00000008499/ENSOCUG00000009732/ENSOCUG00000031181/ENSOCUG00000010474/ENSOCUG00000009526/ENSOCUG00000012177/ENSOCUG00000009363/ENSOCUG00000002455/ENSOCUG00000022649/ENSOCUG00000027507/ENSOCUG00000003792/ENSOCUG00000021710/ENSOCUG00000007362/ENSOCUG00000010756/ENSOCUG00000010678/ENSOCUG00000010189	2	ENSOCUG00000002310/ENSOCUG00000008274
BP	GO:0006826	iron ion transport	4/679	29/11515	0.0884322	0.521605	ENSOCUG00000016210/ENSOCUG00000007617/ENSOCUG00000008681/ENSOCUG00000026532	REP15/TF/SLC39A14/SCARA5	4	3	ENSOCUG00000007617/ENSOCUG00000008681/ENSOCUG00000026532	1	ENSOCUG00000016210
BP	GO:0007589	body fluid secretion	4/679	29/11515	0.0884322	0.521605	ENSOCUG00000008499/ENSOCUG00000009494/ENSOCUG00000015823/ENSOCUG00000013396	FGF10/CSN2/OAS2/EDN1	4	3	ENSOCUG00000008499/ENSOCUG00000009494/ENSOCUG00000015823	1	ENSOCUG00000013396
BP	GO:0042771	intrinsic apoptotic signaling pathway in response to DNA damage by p53 class mediator	4/679	29/11515	0.0884322	0.521605	ENSOCUG00000016772/ENSOCUG00000022049/ENSOCUG00000001158/ENSOCUG00000010747	DDIT4/SHISA5/ELL3/ZNF385A	4	2	ENSOCUG00000022049/ENSOCUG00000010747	2	ENSOCUG00000016772/ENSOCUG00000001158
BP	GO:0046889	positive regulation of lipid biosynthetic process	4/679	29/11515	0.0884322	0.521605	ENSOCUG00000000651/ENSOCUG00000009732/ENSOCUG00000016771/ENSOCUG00000001489	LDLR/NR1D1/PTGS2/ADGRF5	4	3	ENSOCUG00000000651/ENSOCUG00000009732/ENSOCUG00000016771	1	ENSOCUG00000001489
BP	GO:0098739	import across plasma membrane	4/679	29/11515	0.0884322	0.521605	ENSOCUG00000015784/ENSOCUG00000027575/ENSOCUG00000008681/ENSOCUG00000010416	FYN/KCNH2/SLC39A14/KCNJ2	4	4	ENSOCUG00000015784/ENSOCUG00000027575/ENSOCUG00000008681/ENSOCUG00000010416	0
BP	GO:1904705	regulation of vascular smooth muscle cell proliferation	4/679	29/11515	0.0884322	0.521605	ENSOCUG00000010078/ENSOCUG00000022649/ENSOCUG00000016362/ENSOCUG00000008056	GPER1/APLN/ADAMTS1/LDLRAP1	4	4	ENSOCUG00000010078/ENSOCUG00000022649/ENSOCUG00000016362/ENSOCUG00000008056	0
BP	GO:1990874	vascular smooth muscle cell proliferation	4/679	29/11515	0.0884322	0.521605	ENSOCUG00000010078/ENSOCUG00000022649/ENSOCUG00000016362/ENSOCUG00000008056	GPER1/APLN/ADAMTS1/LDLRAP1	4	4	ENSOCUG00000010078/ENSOCUG00000022649/ENSOCUG00000016362/ENSOCUG00000008056	0
BP	GO:0002690	positive regulation of leukocyte chemotaxis	6/679	53/11515	0.0903156	0.529243	ENSOCUG00000024738/ENSOCUG00000025029/ENSOCUG00000010474/ENSOCUG00000016280/ENSOCUG00000012952/ENSOCUG00000005737	CXCL13/CSF1/ADAM17/CXCL10/-/LGMN	6	5	ENSOCUG00000025029/ENSOCUG00000010474/ENSOCUG00000016280/ENSOCUG00000012952/ENSOCUG00000005737	1	ENSOCUG00000024738
BP	GO:0072329	monocarboxylic acid catabolic process	6/679	53/11515	0.0903156	0.529243	ENSOCUG00000003071/ENSOCUG00000000765/ENSOCUG00000000473/ENSOCUG00000010189/ENSOCUG00000022723/ENSOCUG00000001913	LPIN1/HACL1/ECHS1/LEP/ACAD11/LDHD	6	2	ENSOCUG00000003071/ENSOCUG00000010189	4	ENSOCUG00000000765/ENSOCUG00000000473/ENSOCUG00000022723/ENSOCUG00000001913
BP	GO:0098869	cellular oxidant detoxification	6/679	53/11515	0.0903156	0.529243	ENSOCUG00000007460/ENSOCUG00000016771/ENSOCUG00000008632/ENSOCUG00000016511/ENSOCUG00000013823/ENSOCUG00000008708	-/PTGS2/S100A9/PARK7/CCS/GSTO2	6	2	ENSOCUG00000007460/ENSOCUG00000016771	4	ENSOCUG00000008632/ENSOCUG00000016511/ENSOCUG00000013823/ENSOCUG00000008708
BP	GO:1904892	regulation of STAT cascade	6/679	53/11515	0.0903156	0.529243	ENSOCUG00000003418/ENSOCUG00000009363/ENSOCUG00000010146/ENSOCUG00000015784/ENSOCUG00000011141/ENSOCUG00000010189	PARP14/HES1/TNFRSF1A/FYN/RET/LEP	6	6	ENSOCUG00000003418/ENSOCUG00000009363/ENSOCUG00000010146/ENSOCUG00000015784/ENSOCUG00000011141/ENSOCUG00000010189	0
BP	GO:0071346	cellular response to interferon-gamma	5/679	41/11515	0.0915494	0.535601	ENSOCUG00000026796/ENSOCUG00000003418/ENSOCUG00000002455/ENSOCUG00000021710/ENSOCUG00000001001	ZYX/PARP14/STAT1/CCL2/NMI	5	5	ENSOCUG00000026796/ENSOCUG00000003418/ENSOCUG00000002455/ENSOCUG00000021710/ENSOCUG00000001001	0
BP	GO:0045859	regulation of protein kinase activity	29/679	380/11515	0.0919974	0.536398	ENSOCUG00000008499/ENSOCUG00000025029/ENSOCUG00000010474/ENSOCUG00000001920/ENSOCUG00000003185/ENSOCUG00000026842/ENSOCUG00000012177/ENSOCUG00000011346/ENSOCUG00000009143/ENSOCUG00000027476/ENSOCUG00000011124/ENSOCUG00000025012/ENSOCUG00000009484/ENSOCUG00000013750/ENSOCUG00000024295/ENSOCUG00000016511/ENSOCUG00000005579/ENSOCUG00000003792/ENSOCUG00000009720/ENSOCUG00000002310/ENSOCUG00000007048/…	FGF10/CSF1/ADAM17/GPRC5B/CSPG4/LPAR1/IQGAP3/SORL1/-/TSPYL2/FGF18/ANGPT4/ECT2/WWTR1/TRIB1/PARK7/ITGB3/THBS1/MTCP1/TNFAIP3/KSR1/HMGCR/RET/NCK1/PROX1/EDN1/UCHL1/LEP/HSP90AA1	29	22	ENSOCUG00000008499/ENSOCUG00000025029/ENSOCUG00000010474/ENSOCUG00000001920/ENSOCUG00000003185/ENSOCUG00000026842/ENSOCUG00000012177/ENSOCUG00000009143/ENSOCUG00000011124/ENSOCUG00000025012/ENSOCUG00000009484/ENSOCUG00000013750/ENSOCUG00000024295/ENSOCUG00000005579/ENSOCUG00000003792/ENSOCUG00000007048/ENSOCUG00000017427/ENSOCUG00000011141/ENSOCUG00000007723/ENSOCUG00000001353/ENSOCUG00000010189/…	7	ENSOCUG00000011346/ENSOCUG00000027476/ENSOCUG00000016511/ENSOCUG00000009720/ENSOCUG00000002310/ENSOCUG00000008274/ENSOCUG00000013396
BP	GO:0065004	protein-DNA complex assembly	9/679	92/11515	0.0920932	0.536398	ENSOCUG00000014438/ENSOCUG00000015924/ENSOCUG00000034299/ENSOCUG00000027476/ENSOCUG00000028221/ENSOCUG00000034392/ENSOCUG00000026731/ENSOCUG00000014442/ENSOCUG00000000728	-/MCM2/-/TSPYL2/CENPA/-/HELLS/HIST1H1E/GMNN	9	6	ENSOCUG00000014438/ENSOCUG00000015924/ENSOCUG00000034299/ENSOCUG00000028221/ENSOCUG00000026731/ENSOCUG00000014442	3	ENSOCUG00000027476/ENSOCUG00000034392/ENSOCUG00000000728
BP	GO:0050768	negative regulation of neurogenesis	11/679	119/11515	0.0921328	0.536398	ENSOCUG00000000651/ENSOCUG00000009732/ENSOCUG00000001937/ENSOCUG00000026842/ENSOCUG00000009363/ENSOCUG00000011346/ENSOCUG00000027183/ENSOCUG00000005509/ENSOCUG00000003766/ENSOCUG00000012600/ENSOCUG00000010678	LDLR/NR1D1/ARHGEF2/LPAR1/HES1/SORL1/NTN1/LMX1A/DPYSL3/PTPN9/NOG	11	10	ENSOCUG00000000651/ENSOCUG00000009732/ENSOCUG00000001937/ENSOCUG00000026842/ENSOCUG00000009363/ENSOCUG00000027183/ENSOCUG00000005509/ENSOCUG00000003766/ENSOCUG00000012600/ENSOCUG00000010678	1	ENSOCUG00000011346
BP	GO:0006644	phospholipid metabolic process	18/679	218/11515	0.0930551	0.540089	ENSOCUG00000000651/ENSOCUG00000013534/ENSOCUG00000003596/ENSOCUG00000013967/ENSOCUG00000024546/ENSOCUG00000017666/ENSOCUG00000026233/ENSOCUG00000013147/ENSOCUG00000005896/ENSOCUG00000001489/ENSOCUG00000005025/ENSOCUG00000026150/ENSOCUG00000010294/ENSOCUG00000001105/ENSOCUG00000008356/ENSOCUG00000006495/ENSOCUG00000014663/ENSOCUG00000013105	LDLR/ENPP2/GDE1/MVK/-/TEK/PLAAT2/MECP2/INPP4B/ADGRF5/-/CD19/PLAAT5/PLA2G1B/-/ABHD5/ATM/PLCG2	18	9	ENSOCUG00000000651/ENSOCUG00000013534/ENSOCUG00000003596/ENSOCUG00000013967/ENSOCUG00000026233/ENSOCUG00000001105/ENSOCUG00000008356/ENSOCUG00000006495/ENSOCUG00000013105	9	ENSOCUG00000024546/ENSOCUG00000017666/ENSOCUG00000013147/ENSOCUG00000005896/ENSOCUG00000001489/ENSOCUG00000005025/ENSOCUG00000026150/ENSOCUG00000010294/ENSOCUG00000014663
BP	GO:1902850	microtubule cytoskeleton organization involved in mitosis	8/679	79/11515	0.093067	0.540089	ENSOCUG00000008499/ENSOCUG00000016706/ENSOCUG00000001937/ENSOCUG00000017111/ENSOCUG00000015068/ENSOCUG00000013147/ENSOCUG00000028221/ENSOCUG00000026111	FGF10/KIF11/ARHGEF2/KIF4A/KIF23/MECP2/CENPA/-	8	7	ENSOCUG00000008499/ENSOCUG00000016706/ENSOCUG00000001937/ENSOCUG00000017111/ENSOCUG00000015068/ENSOCUG00000028221/ENSOCUG00000026111	1	ENSOCUG00000013147
BP	GO:0043066	negative regulation of apoptotic process	31/679	411/11515	0.0939499	0.544335	ENSOCUG00000008499/ENSOCUG00000010013/ENSOCUG00000016771/ENSOCUG00000016651/ENSOCUG00000009840/ENSOCUG00000013369/ENSOCUG00000009736/ENSOCUG00000017688/ENSOCUG00000025012/ENSOCUG00000011746/ENSOCUG00000010011/ENSOCUG00000004239/ENSOCUG00000002858/ENSOCUG00000012028/ENSOCUG00000016511/ENSOCUG00000032132/ENSOCUG00000011636/ENSOCUG00000013147/ENSOCUG00000022141/ENSOCUG00000003792/ENSOCUG00000021710/…	FGF10/NOL3/PTGS2/AXL/SLC46A2/ITGA5/NTRK2/PEA15/ANGPT4/NR4A1/LMNA/HYOU1/CDK1/PIM1/PARK7/IFIT3/HSPA5/MECP2/SLC35F6/THBS1/CCL2/ELL3/UNC5B/PRKCA/TNFAIP3/TOX3/LGMN/HELLS/NOG/CIDEA/ZNF385A	31	24	ENSOCUG00000008499/ENSOCUG00000010013/ENSOCUG00000016771/ENSOCUG00000016651/ENSOCUG00000013369/ENSOCUG00000009736/ENSOCUG00000017688/ENSOCUG00000025012/ENSOCUG00000011746/ENSOCUG00000010011/ENSOCUG00000004239/ENSOCUG00000002858/ENSOCUG00000012028/ENSOCUG00000032132/ENSOCUG00000011636/ENSOCUG00000022141/ENSOCUG00000003792/ENSOCUG00000021710/ENSOCUG00000006943/ENSOCUG00000007362/ENSOCUG00000005737/…	7	ENSOCUG00000009840/ENSOCUG00000016511/ENSOCUG00000013147/ENSOCUG00000001158/ENSOCUG00000002310/ENSOCUG00000001546/ENSOCUG00000011380
BP	GO:0043065	positive regulation of apoptotic process	23/679	292/11515	0.095534	0.552622	ENSOCUG00000015877/ENSOCUG00000009566/ENSOCUG00000024939/ENSOCUG00000010146/ENSOCUG00000017688/ENSOCUG00000004023/ENSOCUG00000011746/ENSOCUG00000008632/ENSOCUG00000010371/ENSOCUG00000016047/ENSOCUG00000002455/ENSOCUG00000009484/ENSOCUG00000002814/ENSOCUG00000003544/ENSOCUG00000016511/ENSOCUG00000022794/ENSOCUG00000003792/ENSOCUG00000021710/ENSOCUG00000002920/ENSOCUG00000007723/novel.1195/ENSOCUG0…	SFRP4/S100A8/IFIT2/TNFRSF1A/PEA15/G0S2/NR4A1/S100A9/FRZB/CASP9/STAT1/ECT2/TOP2A/MAL/PARK7/F2R/THBS1/CCL2/AIFM1/NCK1/-/ATM/ACVR1C	23	14	ENSOCUG00000015877/ENSOCUG00000024939/ENSOCUG00000010146/ENSOCUG00000017688/ENSOCUG00000011746/ENSOCUG00000016047/ENSOCUG00000002455/ENSOCUG00000009484/ENSOCUG00000002814/ENSOCUG00000022794/ENSOCUG00000003792/ENSOCUG00000021710/ENSOCUG00000007723/novel.1195	9	ENSOCUG00000009566/ENSOCUG00000004023/ENSOCUG00000008632/ENSOCUG00000010371/ENSOCUG00000003544/ENSOCUG00000016511/ENSOCUG00000002920/ENSOCUG00000014663/ENSOCUG00000009208
BP	GO:0009914	hormone transport	11/679	120/11515	0.0963469	0.554018	ENSOCUG00000009732/ENSOCUG00000013226/ENSOCUG00000016975/ENSOCUG00000017504/ENSOCUG00000016511/ENSOCUG00000015141/ENSOCUG00000000098/ENSOCUG00000017306/ENSOCUG00000013396/ENSOCUG00000010189/ENSOCUG00000009208	NR1D1/BLK/CRYM/SYT9/PARK7/ADCY5/SLC16A10/STX1A/EDN1/LEP/ACVR1C	11	7	ENSOCUG00000009732/ENSOCUG00000016975/ENSOCUG00000017504/ENSOCUG00000015141/ENSOCUG00000000098/ENSOCUG00000017306/ENSOCUG00000010189	4	ENSOCUG00000013226/ENSOCUG00000016511/ENSOCUG00000013396/ENSOCUG00000009208
BP	GO:0006334	nucleosome assembly	6/679	54/11515	0.0968269	0.554018	ENSOCUG00000014438/ENSOCUG00000015924/ENSOCUG00000034299/ENSOCUG00000027476/ENSOCUG00000034392/ENSOCUG00000014442	-/MCM2/-/TSPYL2/-/HIST1H1E	6	4	ENSOCUG00000014438/ENSOCUG00000015924/ENSOCUG00000034299/ENSOCUG00000014442	2	ENSOCUG00000027476/ENSOCUG00000034392
BP	GO:0016999	antibiotic metabolic process	6/679	54/11515	0.0968269	0.554018	ENSOCUG00000023401/ENSOCUG00000000441/ENSOCUG00000016511/ENSOCUG00000015765/ENSOCUG00000026253/ENSOCUG00000024051	ADH2-1/SULT2A1/PARK7/IDH3A/-/IDH3B	6	2	ENSOCUG00000015765/ENSOCUG00000026253	4	ENSOCUG00000023401/ENSOCUG00000000441/ENSOCUG00000016511/ENSOCUG00000024051
BP	GO:0032465	regulation of cytokinesis	6/679	54/11515	0.0968269	0.554018	ENSOCUG00000013659/ENSOCUG00000009484/ENSOCUG00000028094/ENSOCUG00000005582/ENSOCUG00000015068/ENSOCUG00000015790	CDC25B/ECT2/PRC1/ZFYVE19/KIF23/KIF20A	6	5	ENSOCUG00000013659/ENSOCUG00000009484/ENSOCUG00000028094/ENSOCUG00000015068/ENSOCUG00000015790	1	ENSOCUG00000005582
BP	GO:0061326	renal tubule development	6/679	54/11515	0.0968269	0.554018	ENSOCUG00000026354/ENSOCUG00000009363/ENSOCUG00000002455/ENSOCUG00000013750/ENSOCUG00000010678/ENSOCUG00000015555	PGF/HES1/STAT1/WWTR1/NOG/TTC8	6	6	ENSOCUG00000026354/ENSOCUG00000009363/ENSOCUG00000002455/ENSOCUG00000013750/ENSOCUG00000010678/ENSOCUG00000015555	0
BP	GO:0072001	renal system development	14/679	162/11515	0.0970093	0.554018	ENSOCUG00000017924/ENSOCUG00000008499/ENSOCUG00000026354/ENSOCUG00000009363/ENSOCUG00000010513/ENSOCUG00000012971/ENSOCUG00000002455/ENSOCUG00000013750/ENSOCUG00000016362/ENSOCUG00000024871/ENSOCUG00000011141/ENSOCUG00000010678/ENSOCUG00000008274/ENSOCUG00000015555	MME/FGF10/PGF/HES1/CEP55/GLIS2/STAT1/WWTR1/ADAMTS1/GDF11/RET/NOG/PROX1/TTC8	14	13	ENSOCUG00000017924/ENSOCUG00000008499/ENSOCUG00000026354/ENSOCUG00000009363/ENSOCUG00000010513/ENSOCUG00000012971/ENSOCUG00000002455/ENSOCUG00000013750/ENSOCUG00000016362/ENSOCUG00000024871/ENSOCUG00000011141/ENSOCUG00000010678/ENSOCUG00000015555	1	ENSOCUG00000008274
BP	GO:0014909	smooth muscle cell migration	4/679	30/11515	0.0975201	0.554018	ENSOCUG00000011346/ENSOCUG00000024295/ENSOCUG00000009967/ENSOCUG00000016362	SORL1/TRIB1/PLAT/ADAMTS1	4	3	ENSOCUG00000024295/ENSOCUG00000009967/ENSOCUG00000016362	1	ENSOCUG00000011346
BP	GO:0006805	xenobiotic metabolic process	3/679	19/11515	0.0979309	0.554018	ENSOCUG00000005177/ENSOCUG00000000626/ENSOCUG00000008708	FMO2/AS3MT/GSTO2	3	1	ENSOCUG00000005177	2	ENSOCUG00000000626/ENSOCUG00000008708
BP	GO:0010742	macrophage derived foam cell differentiation	3/679	19/11515	0.0979309	0.554018	ENSOCUG00000025029/ENSOCUG00000002455/ENSOCUG00000014338	CSF1/STAT1/ABCA5	3	2	ENSOCUG00000025029/ENSOCUG00000002455	1	ENSOCUG00000014338
BP	GO:0043277	apoptotic cell clearance	3/679	19/11515	0.0979309	0.554018	ENSOCUG00000016651/ENSOCUG00000005579/ENSOCUG00000003792	AXL/ITGB3/THBS1	3	3	ENSOCUG00000016651/ENSOCUG00000005579/ENSOCUG00000003792	0
BP	GO:0060306	regulation of membrane repolarization	3/679	19/11515	0.0979309	0.554018	ENSOCUG00000027575/ENSOCUG00000010618/ENSOCUG00000010416	KCNH2/ANK2/KCNJ2	3	3	ENSOCUG00000027575/ENSOCUG00000010618/ENSOCUG00000010416	0
BP	GO:0060325	face morphogenesis	3/679	19/11515	0.0979309	0.554018	ENSOCUG00000029358/ENSOCUG00000012881/ENSOCUG00000010678	CRISPLD2/COL1A1/NOG	3	3	ENSOCUG00000029358/ENSOCUG00000012881/ENSOCUG00000010678	0
BP	GO:0090077	foam cell differentiation	3/679	19/11515	0.0979309	0.554018	ENSOCUG00000025029/ENSOCUG00000002455/ENSOCUG00000014338	CSF1/STAT1/ABCA5	3	2	ENSOCUG00000025029/ENSOCUG00000002455	1	ENSOCUG00000014338
BP	GO:1902653	secondary alcohol biosynthetic process	3/679	19/11515	0.0979309	0.554018	ENSOCUG00000007866/ENSOCUG00000013967/ENSOCUG00000017427	G6PD/MVK/HMGCR	3	3	ENSOCUG00000007866/ENSOCUG00000013967/ENSOCUG00000017427	0
BP	GO:0035051	cardiocyte differentiation	7/679	67/11515	0.0986105	0.55588	ENSOCUG00000016944/ENSOCUG00000010078/ENSOCUG00000009363/ENSOCUG00000010011/ENSOCUG00000016624/ENSOCUG00000008274/ENSOCUG00000013396	BVES/GPER1/HES1/LMNA/MYH10/PROX1/EDN1	7	5	ENSOCUG00000016944/ENSOCUG00000010078/ENSOCUG00000009363/ENSOCUG00000010011/ENSOCUG00000016624	2	ENSOCUG00000008274/ENSOCUG00000013396
BP	GO:0050806	positive regulation of synaptic transmission	7/679	67/11515	0.0986105	0.55588	ENSOCUG00000017924/ENSOCUG00000009736/ENSOCUG00000017504/ENSOCUG00000001969/ENSOCUG00000013147/ENSOCUG00000005737/ENSOCUG00000017306	MME/NTRK2/SYT9/RAB3B/MECP2/LGMN/STX1A	7	6	ENSOCUG00000017924/ENSOCUG00000009736/ENSOCUG00000017504/ENSOCUG00000001969/ENSOCUG00000005737/ENSOCUG00000017306	1	ENSOCUG00000013147
BP	GO:0002027	regulation of heart rate	5/679	42/11515	0.0991575	0.55588	ENSOCUG00000016944/ENSOCUG00000027575/ENSOCUG00000010618/ENSOCUG00000010416/ENSOCUG00000013396	BVES/KCNH2/ANK2/KCNJ2/EDN1	5	4	ENSOCUG00000016944/ENSOCUG00000027575/ENSOCUG00000010618/ENSOCUG00000010416	1	ENSOCUG00000013396
BP	GO:0003281	ventricular septum development	5/679	42/11515	0.0991575	0.55588	ENSOCUG00000009363/ENSOCUG00000009598/ENSOCUG00000017302/ENSOCUG00000010678/ENSOCUG00000008274	HES1/LTBP1/SLIT3/NOG/PROX1	5	4	ENSOCUG00000009363/ENSOCUG00000009598/ENSOCUG00000017302/ENSOCUG00000010678	1	ENSOCUG00000008274
BP	GO:0007189	adenylate cyclase-activating G protein-coupled receptor signaling pathway	5/679	42/11515	0.0991575	0.55588	ENSOCUG00000010078/ENSOCUG00000016280/ENSOCUG00000026915/ENSOCUG00000015443/ENSOCUG00000015141	GPER1/CXCL10/PTGIR/ADCY3/ADCY5	5	5	ENSOCUG00000010078/ENSOCUG00000016280/ENSOCUG00000026915/ENSOCUG00000015443/ENSOCUG00000015141	0
BP	GO:0051090	regulation of DNA-binding transcription factor activity	18/679	220/11515	0.0992555	0.55588	ENSOCUG00000015877/ENSOCUG00000021137/ENSOCUG00000024446/ENSOCUG00000001937/ENSOCUG00000012971/ENSOCUG00000017878/ENSOCUG00000003083/ENSOCUG00000012028/ENSOCUG00000024295/ENSOCUG00000016511/ENSOCUG00000002310/ENSOCUG00000015065/ENSOCUG00000008274/ENSOCUG00000003913/ENSOCUG00000004870/ENSOCUG00000013396/ENSOCUG00000021480/ENSOCUG00000028059	SFRP4/SFRP5/ID2/ARHGEF2/GLIS2/ANXA3/TRIM13/PIM1/TRIB1/PARK7/TNFAIP3/NFKBIL1/PROX1/TRIM14/IL1RAP/EDN1/FOXS1/NLRC3	18	11	ENSOCUG00000015877/ENSOCUG00000021137/ENSOCUG00000024446/ENSOCUG00000001937/ENSOCUG00000012971/ENSOCUG00000017878/ENSOCUG00000012028/ENSOCUG00000024295/ENSOCUG00000003913/ENSOCUG00000021480/ENSOCUG00000028059	7	ENSOCUG00000003083/ENSOCUG00000016511/ENSOCUG00000002310/ENSOCUG00000015065/ENSOCUG00000008274/ENSOCUG00000004870/ENSOCUG00000013396
BP	GO:0043270	positive regulation of ion transport	10/679	107/11515	0.0993415	0.55588	ENSOCUG00000010078/ENSOCUG00000016280/ENSOCUG00000027575/ENSOCUG00000001969/ENSOCUG00000016511/ENSOCUG00000022794/ENSOCUG00000009959/ENSOCUG00000021710/ENSOCUG00000026150/ENSOCUG00000013105	GPER1/CXCL10/KCNH2/RAB3B/PARK7/F2R/CASQ1/CCL2/CD19/PLCG2	10	8	ENSOCUG00000010078/ENSOCUG00000016280/ENSOCUG00000027575/ENSOCUG00000001969/ENSOCUG00000022794/ENSOCUG00000009959/ENSOCUG00000021710/ENSOCUG00000013105	2	ENSOCUG00000016511/ENSOCUG00000026150
BP	GO:0002252	immune effector process	24/679	309/11515	0.101319	0.566065	ENSOCUG00000014468/ENSOCUG00000004197/ENSOCUG00000027981/ENSOCUG00000005445/ENSOCUG00000027849/ENSOCUG00000016280/ENSOCUG00000008023/ENSOCUG00000007896/ENSOCUG00000008651/ENSOCUG00000017878/ENSOCUG00000016772/ENSOCUG00000002455/ENSOCUG00000010142/ENSOCUG00000015823/ENSOCUG00000013675/ENSOCUG00000002863/ENSOCUG00000024433/ENSOCUG00000026150/ENSOCUG00000012952/ENSOCUG00000014135/ENSOCUG00000012157/…	C1S/-/ISG15/-/OAS3/CXCL10/ABCC9/-/ITM2A/ANXA3/DDIT4/STAT1/PTX3/OAS2/FGL2/IFIH1/FCER2/CD19/-/SUCNR1/RSAD2/LEP/OASL/PLCG2	24	19	ENSOCUG00000014468/ENSOCUG00000004197/ENSOCUG00000027981/ENSOCUG00000005445/ENSOCUG00000027849/ENSOCUG00000016280/ENSOCUG00000008023/ENSOCUG00000008651/ENSOCUG00000017878/ENSOCUG00000002455/ENSOCUG00000010142/ENSOCUG00000015823/ENSOCUG00000013675/ENSOCUG00000002863/ENSOCUG00000012952/ENSOCUG00000012157/ENSOCUG00000010189/ENSOCUG00000029328/ENSOCUG00000013105	5	ENSOCUG00000007896/ENSOCUG00000016772/ENSOCUG00000024433/ENSOCUG00000026150/ENSOCUG00000014135
BP	GO:0045766	positive regulation of angiogenesis	9/679	94/11515	0.101938	0.56864	ENSOCUG00000013369/ENSOCUG00000008781/ENSOCUG00000011124/ENSOCUG00000025012/ENSOCUG00000017878/ENSOCUG00000003209/ENSOCUG00000017666/ENSOCUG00000003792/ENSOCUG00000007362	ITGA5/ADAM12/FGF18/ANGPT4/ANXA3/CCBE1/TEK/THBS1/PRKCA	9	8	ENSOCUG00000013369/ENSOCUG00000008781/ENSOCUG00000011124/ENSOCUG00000025012/ENSOCUG00000017878/ENSOCUG00000003209/ENSOCUG00000003792/ENSOCUG00000007362	1	ENSOCUG00000017666
BP	GO:0010811	positive regulation of cell-substrate adhesion	6/679	55/11515	0.103581	0.574922	ENSOCUG00000009677/ENSOCUG00000025029/ENSOCUG00000017666/ENSOCUG00000005579/ENSOCUG00000022575/ENSOCUG00000005900	MYADM/CSF1/TEK/ITGB3/VTN/FBLN2	6	4	ENSOCUG00000009677/ENSOCUG00000025029/ENSOCUG00000005579/ENSOCUG00000005900	2	ENSOCUG00000017666/ENSOCUG00000022575
BP	GO:0050796	regulation of insulin secretion	6/679	55/11515	0.103581	0.574922	ENSOCUG00000009732/ENSOCUG00000013226/ENSOCUG00000017504/ENSOCUG00000015141/ENSOCUG00000010189/ENSOCUG00000009208	NR1D1/BLK/SYT9/ADCY5/LEP/ACVR1C	6	4	ENSOCUG00000009732/ENSOCUG00000017504/ENSOCUG00000015141/ENSOCUG00000010189	2	ENSOCUG00000013226/ENSOCUG00000009208
BP	GO:0043068	positive regulation of programmed cell death	23/679	295/11515	0.103726	0.574922	ENSOCUG00000015877/ENSOCUG00000009566/ENSOCUG00000024939/ENSOCUG00000010146/ENSOCUG00000017688/ENSOCUG00000004023/ENSOCUG00000011746/ENSOCUG00000008632/ENSOCUG00000010371/ENSOCUG00000016047/ENSOCUG00000002455/ENSOCUG00000009484/ENSOCUG00000002814/ENSOCUG00000003544/ENSOCUG00000016511/ENSOCUG00000022794/ENSOCUG00000003792/ENSOCUG00000021710/ENSOCUG00000002920/ENSOCUG00000007723/novel.1195/ENSOCUG0…	SFRP4/S100A8/IFIT2/TNFRSF1A/PEA15/G0S2/NR4A1/S100A9/FRZB/CASP9/STAT1/ECT2/TOP2A/MAL/PARK7/F2R/THBS1/CCL2/AIFM1/NCK1/-/ATM/ACVR1C	23	14	ENSOCUG00000015877/ENSOCUG00000024939/ENSOCUG00000010146/ENSOCUG00000017688/ENSOCUG00000011746/ENSOCUG00000016047/ENSOCUG00000002455/ENSOCUG00000009484/ENSOCUG00000002814/ENSOCUG00000022794/ENSOCUG00000003792/ENSOCUG00000021710/ENSOCUG00000007723/novel.1195	9	ENSOCUG00000009566/ENSOCUG00000004023/ENSOCUG00000008632/ENSOCUG00000010371/ENSOCUG00000003544/ENSOCUG00000016511/ENSOCUG00000002920/ENSOCUG00000014663/ENSOCUG00000009208
BP	GO:0051896	regulation of protein kinase B signaling	8/679	81/11515	0.103863	0.574922	ENSOCUG00000021137/ENSOCUG00000010078/ENSOCUG00000016651/ENSOCUG00000009736/ENSOCUG00000017666/ENSOCUG00000003792/ENSOCUG00000011141/ENSOCUG00000010189	SFRP5/GPER1/AXL/NTRK2/TEK/THBS1/RET/LEP	8	7	ENSOCUG00000021137/ENSOCUG00000010078/ENSOCUG00000016651/ENSOCUG00000009736/ENSOCUG00000003792/ENSOCUG00000011141/ENSOCUG00000010189	1	ENSOCUG00000017666
BP	GO:1903900	regulation of viral life cycle	8/679	81/11515	0.103863	0.574922	ENSOCUG00000027981/ENSOCUG00000027849/ENSOCUG00000003083/ENSOCUG00000010142/ENSOCUG00000002814/ENSOCUG00000008274/ENSOCUG00000012157/ENSOCUG00000029328	ISG15/OAS3/TRIM13/PTX3/TOP2A/PROX1/RSAD2/OASL	8	6	ENSOCUG00000027981/ENSOCUG00000027849/ENSOCUG00000010142/ENSOCUG00000002814/ENSOCUG00000012157/ENSOCUG00000029328	2	ENSOCUG00000003083/ENSOCUG00000008274
BP	GO:0043903	regulation of symbiosis, encompassing mutualism through parasitism	10/679	108/11515	0.104046	0.57505	ENSOCUG00000027981/ENSOCUG00000027849/ENSOCUG00000002455/ENSOCUG00000003083/ENSOCUG00000010142/ENSOCUG00000002814/ENSOCUG00000008274/ENSOCUG00000003913/ENSOCUG00000012157/ENSOCUG00000029328	ISG15/OAS3/STAT1/TRIM13/PTX3/TOP2A/PROX1/TRIM14/RSAD2/OASL	10	8	ENSOCUG00000027981/ENSOCUG00000027849/ENSOCUG00000002455/ENSOCUG00000010142/ENSOCUG00000002814/ENSOCUG00000003913/ENSOCUG00000012157/ENSOCUG00000029328	2	ENSOCUG00000003083/ENSOCUG00000008274
BP	GO:0030307	positive regulation of cell growth	7/679	68/11515	0.104669	0.577105	ENSOCUG00000022514/ENSOCUG00000010474/ENSOCUG00000007225/ENSOCUG00000027183/ENSOCUG00000025224/ENSOCUG00000027827/ENSOCUG00000013396	SYT2/ADAM17/CRABP2/NTN1/LIMK1/-/EDN1	7	6	ENSOCUG00000022514/ENSOCUG00000010474/ENSOCUG00000007225/ENSOCUG00000027183/ENSOCUG00000025224/ENSOCUG00000027827	1	ENSOCUG00000013396
BP	GO:0006897	endocytosis	23/679	296/11515	0.106554	0.577105	ENSOCUG00000000651/ENSOCUG00000015877/ENSOCUG00000013625/ENSOCUG00000013534/ENSOCUG00000016651/ENSOCUG00000006892/ENSOCUG00000017878/ENSOCUG00000024112/ENSOCUG00000022649/ENSOCUG00000010142/ENSOCUG00000005579/ENSOCUG00000003792/ENSOCUG00000027827/ENSOCUG00000022575/ENSOCUG00000017822/ENSOCUG00000007742/ENSOCUG00000016380/ENSOCUG00000033801/ENSOCUG00000017306/ENSOCUG00000008056/ENSOCUG00000026532/…	LDLR/SFRP4/PRSS12/ENPP2/AXL/ACKR2/ANXA3/LGALS3BP/APLN/PTX3/ITGB3/THBS1/-/VTN/-/CD22/LRP10/LRSAM1/STX1A/LDLRAP1/SCARA5/LEP/PLCG2	23	21	ENSOCUG00000000651/ENSOCUG00000015877/ENSOCUG00000013625/ENSOCUG00000013534/ENSOCUG00000016651/ENSOCUG00000006892/ENSOCUG00000017878/ENSOCUG00000024112/ENSOCUG00000022649/ENSOCUG00000010142/ENSOCUG00000005579/ENSOCUG00000003792/ENSOCUG00000027827/ENSOCUG00000017822/ENSOCUG00000016380/ENSOCUG00000033801/ENSOCUG00000017306/ENSOCUG00000008056/ENSOCUG00000026532/ENSOCUG00000010189/ENSOCUG00000013105	2	ENSOCUG00000022575/ENSOCUG00000007742
BP	GO:0070838	divalent metal ion transport	19/679	237/11515	0.106933	0.577105	ENSOCUG00000010078/ENSOCUG00000016280/ENSOCUG00000011459/ENSOCUG00000012674/ENSOCUG00000015784/ENSOCUG00000007985/ENSOCUG00000012632/ENSOCUG00000007941/ENSOCUG00000022794/ENSOCUG00000009959/ENSOCUG00000021710/ENSOCUG00000005557/ENSOCUG00000026150/ENSOCUG00000012952/ENSOCUG00000010618/ENSOCUG00000008681/ENSOCUG00000010416/ENSOCUG00000002381/ENSOCUG00000013105	GPER1/CXCL10/RYR3/CACNA1B/FYN/STC2/ERO1A/MS4A1/F2R/CASQ1/CCL2/SLC39A13/CD19/-/ANK2/SLC39A14/KCNJ2/-/PLCG2	19	15	ENSOCUG00000010078/ENSOCUG00000016280/ENSOCUG00000011459/ENSOCUG00000015784/ENSOCUG00000007985/ENSOCUG00000022794/ENSOCUG00000009959/ENSOCUG00000021710/ENSOCUG00000005557/ENSOCUG00000012952/ENSOCUG00000010618/ENSOCUG00000008681/ENSOCUG00000010416/ENSOCUG00000002381/ENSOCUG00000013105	4	ENSOCUG00000012674/ENSOCUG00000012632/ENSOCUG00000007941/ENSOCUG00000026150
BP	GO:0042509	regulation of tyrosine phosphorylation of STAT protein	4/679	31/11515	0.107024	0.577105	ENSOCUG00000003418/ENSOCUG00000009363/ENSOCUG00000010146/ENSOCUG00000015784	PARP14/HES1/TNFRSF1A/FYN	4	4	ENSOCUG00000003418/ENSOCUG00000009363/ENSOCUG00000010146/ENSOCUG00000015784	0
BP	GO:0043124	negative regulation of I-kappaB kinase/NF-kappaB signaling	4/679	31/11515	0.107024	0.577105	ENSOCUG00000009732/ENSOCUG00000002455/ENSOCUG00000002310/ENSOCUG00000028059	NR1D1/STAT1/TNFAIP3/NLRC3	4	3	ENSOCUG00000009732/ENSOCUG00000002455/ENSOCUG00000028059	1	ENSOCUG00000002310
BP	GO:0070098	chemokine-mediated signaling pathway	4/679	31/11515	0.107024	0.577105	ENSOCUG00000014777/ENSOCUG00000016280/ENSOCUG00000006892/ENSOCUG00000017302	PADI2/CXCL10/ACKR2/SLIT3	4	3	ENSOCUG00000016280/ENSOCUG00000006892/ENSOCUG00000017302	1	ENSOCUG00000014777
BP	GO:0097194	execution phase of apoptosis	4/679	31/11515	0.107024	0.577105	ENSOCUG00000002814/ENSOCUG00000002920/ENSOCUG00000011380/ENSOCUG00000009208	TOP2A/AIFM1/CIDEA/ACVR1C	4	1	ENSOCUG00000002814	3	ENSOCUG00000002920/ENSOCUG00000011380/ENSOCUG00000009208
BP	GO:0030900	forebrain development	15/679	179/11515	0.107174	0.577105	ENSOCUG00000008499/ENSOCUG00000016651/ENSOCUG00000009363/ENSOCUG00000009736/ENSOCUG00000005509/ENSOCUG00000015784/ENSOCUG00000026378/ENSOCUG00000010205/ENSOCUG00000012281/ENSOCUG00000017848/ENSOCUG00000013627/ENSOCUG00000016624/ENSOCUG00000010678/ENSOCUG00000008274/ENSOCUG00000015555	FGF10/AXL/HES1/NTRK2/LMX1A/FYN/GDPD5/DNAH5/PAX5/DCLK1/UQCRQ/MYH10/NOG/PROX1/TTC8	15	11	ENSOCUG00000008499/ENSOCUG00000016651/ENSOCUG00000009363/ENSOCUG00000009736/ENSOCUG00000005509/ENSOCUG00000015784/ENSOCUG00000026378/ENSOCUG00000017848/ENSOCUG00000016624/ENSOCUG00000010678/ENSOCUG00000015555	4	ENSOCUG00000010205/ENSOCUG00000012281/ENSOCUG00000013627/ENSOCUG00000008274
BP	GO:0071356	cellular response to tumor necrosis factor	8/679	82/11515	0.109512	0.577105	ENSOCUG00000009732/ENSOCUG00000010474/ENSOCUG00000010078/ENSOCUG00000010013/ENSOCUG00000010146/ENSOCUG00000002455/ENSOCUG00000021710/ENSOCUG00000001648	NR1D1/ADAM17/GPER1/NOL3/TNFRSF1A/STAT1/CCL2/OCSTAMP	8	7	ENSOCUG00000009732/ENSOCUG00000010474/ENSOCUG00000010078/ENSOCUG00000010013/ENSOCUG00000010146/ENSOCUG00000002455/ENSOCUG00000021710	1	ENSOCUG00000001648
BP	GO:0031346	positive regulation of cell projection organization	12/679	137/11515	0.109729	0.577105	ENSOCUG00000022514/ENSOCUG00000013534/ENSOCUG00000026152/ENSOCUG00000007225/ENSOCUG00000009736/ENSOCUG00000027183/ENSOCUG00000008285/ENSOCUG00000025224/ENSOCUG00000015784/ENSOCUG00000003766/ENSOCUG00000011141/ENSOCUG00000007723	SYT2/ENPP2/DBN1/CRABP2/NTRK2/NTN1/NEGR1/LIMK1/FYN/DPYSL3/RET/NCK1	12	12	ENSOCUG00000022514/ENSOCUG00000013534/ENSOCUG00000026152/ENSOCUG00000007225/ENSOCUG00000009736/ENSOCUG00000027183/ENSOCUG00000008285/ENSOCUG00000025224/ENSOCUG00000015784/ENSOCUG00000003766/ENSOCUG00000011141/ENSOCUG00000007723	0
BP	GO:0072511	divalent inorganic cation transport	19/679	238/11515	0.11017	0.577105	ENSOCUG00000010078/ENSOCUG00000016280/ENSOCUG00000011459/ENSOCUG00000012674/ENSOCUG00000015784/ENSOCUG00000007985/ENSOCUG00000012632/ENSOCUG00000007941/ENSOCUG00000022794/ENSOCUG00000009959/ENSOCUG00000021710/ENSOCUG00000005557/ENSOCUG00000026150/ENSOCUG00000012952/ENSOCUG00000010618/ENSOCUG00000008681/ENSOCUG00000010416/ENSOCUG00000002381/ENSOCUG00000013105	GPER1/CXCL10/RYR3/CACNA1B/FYN/STC2/ERO1A/MS4A1/F2R/CASQ1/CCL2/SLC39A13/CD19/-/ANK2/SLC39A14/KCNJ2/-/PLCG2	19	15	ENSOCUG00000010078/ENSOCUG00000016280/ENSOCUG00000011459/ENSOCUG00000015784/ENSOCUG00000007985/ENSOCUG00000022794/ENSOCUG00000009959/ENSOCUG00000021710/ENSOCUG00000005557/ENSOCUG00000012952/ENSOCUG00000010618/ENSOCUG00000008681/ENSOCUG00000010416/ENSOCUG00000002381/ENSOCUG00000013105	4	ENSOCUG00000012674/ENSOCUG00000012632/ENSOCUG00000007941/ENSOCUG00000026150
BP	GO:0001958	endochondral ossification	3/679	20/11515	0.110402	0.577105	ENSOCUG00000016593/ENSOCUG00000011124/ENSOCUG00000012881	CSGALNACT1/FGF18/COL1A1	3	3	ENSOCUG00000016593/ENSOCUG00000011124/ENSOCUG00000012881	0
BP	GO:0006749	glutathione metabolic process	3/679	20/11515	0.110402	0.577105	ENSOCUG00000007866/ENSOCUG00000029486/ENSOCUG00000016511	G6PD/-/PARK7	3	1	ENSOCUG00000007866	2	ENSOCUG00000029486/ENSOCUG00000016511
BP	GO:0010837	regulation of keratinocyte proliferation	3/679	20/11515	0.110402	0.577105	ENSOCUG00000008499/ENSOCUG00000031181/ENSOCUG00000027507	FGF10/TGM1/VDR	3	3	ENSOCUG00000008499/ENSOCUG00000031181/ENSOCUG00000027507	0
BP	GO:0035315	hair cell differentiation	3/679	20/11515	0.110402	0.577105	ENSOCUG00000003112/ENSOCUG00000009363/ENSOCUG00000009332	STRC/HES1/MCOLN3	3	2	ENSOCUG00000009363/ENSOCUG00000009332	1	ENSOCUG00000003112
BP	GO:0036075	replacement ossification	3/679	20/11515	0.110402	0.577105	ENSOCUG00000016593/ENSOCUG00000011124/ENSOCUG00000012881	CSGALNACT1/FGF18/COL1A1	3	3	ENSOCUG00000016593/ENSOCUG00000011124/ENSOCUG00000012881	0
BP	GO:0050879	multicellular organismal movement	3/679	20/11515	0.110402	0.577105	ENSOCUG00000010229/ENSOCUG00000009959/ENSOCUG00000010416	MYH8/CASQ1/KCNJ2	3	3	ENSOCUG00000010229/ENSOCUG00000009959/ENSOCUG00000010416	0
BP	GO:0050881	musculoskeletal movement	3/679	20/11515	0.110402	0.577105	ENSOCUG00000010229/ENSOCUG00000009959/ENSOCUG00000010416	MYH8/CASQ1/KCNJ2	3	3	ENSOCUG00000010229/ENSOCUG00000009959/ENSOCUG00000010416	0
BP	GO:1902108	regulation of mitochondrial membrane permeability involved in apoptotic process	3/679	20/11515	0.110402	0.577105	ENSOCUG00000010013/ENSOCUG00000002658/ENSOCUG00000022141	NOL3/EYA2/SLC35F6	3	3	ENSOCUG00000010013/ENSOCUG00000002658/ENSOCUG00000022141	0
BP	GO:1903727	positive regulation of phospholipid metabolic process	3/679	20/11515	0.110402	0.577105	ENSOCUG00000017666/ENSOCUG00000001489/ENSOCUG00000026150	TEK/ADGRF5/CD19	3	0		3	ENSOCUG00000017666/ENSOCUG00000001489/ENSOCUG00000026150
BP	GO:1905953	negative regulation of lipid localization	3/679	20/11515	0.110402	0.577105	ENSOCUG00000003178/ENSOCUG00000003792/ENSOCUG00000006495	SREBF2/THBS1/ABHD5	3	3	ENSOCUG00000003178/ENSOCUG00000003792/ENSOCUG00000006495	0
BP	GO:0046660	female sex differentiation	6/679	56/11515	0.110575	0.577105	ENSOCUG00000008499/ENSOCUG00000016651/ENSOCUG00000010142/ENSOCUG00000016362/ENSOCUG00000017302/ENSOCUG00000014663	FGF10/AXL/PTX3/ADAMTS1/SLIT3/ATM	6	5	ENSOCUG00000008499/ENSOCUG00000016651/ENSOCUG00000010142/ENSOCUG00000016362/ENSOCUG00000017302	1	ENSOCUG00000014663
BP	GO:1902652	secondary alcohol metabolic process	6/679	56/11515	0.110575	0.577105	ENSOCUG00000000651/ENSOCUG00000007866/ENSOCUG00000013967/ENSOCUG00000017427/ENSOCUG00000003377/ENSOCUG00000010189	LDLR/G6PD/MVK/HMGCR/CYP27A1/LEP	6	5	ENSOCUG00000000651/ENSOCUG00000007866/ENSOCUG00000013967/ENSOCUG00000017427/ENSOCUG00000010189	1	ENSOCUG00000003377
BP	GO:0003206	cardiac chamber morphogenesis	7/679	69/11515	0.110924	0.577105	ENSOCUG00000009363/ENSOCUG00000000249/ENSOCUG00000016362/ENSOCUG00000010756/ENSOCUG00000017302/ENSOCUG00000010678/ENSOCUG00000008274	HES1/SMARCD3/ADAMTS1/DLL4/SLIT3/NOG/PROX1	7	6	ENSOCUG00000009363/ENSOCUG00000000249/ENSOCUG00000016362/ENSOCUG00000010756/ENSOCUG00000017302/ENSOCUG00000010678	1	ENSOCUG00000008274
BP	GO:0015718	monocarboxylic acid transport	7/679	69/11515	0.110924	0.577105	ENSOCUG00000003868/ENSOCUG00000003792/ENSOCUG00000007017/ENSOCUG00000001105/ENSOCUG00000008356/ENSOCUG00000012552/ENSOCUG00000010189	SLC38A7/THBS1/SLC16A11/PLA2G1B/-/SLC10A7/LEP	7	5	ENSOCUG00000003868/ENSOCUG00000003792/ENSOCUG00000001105/ENSOCUG00000008356/ENSOCUG00000010189	2	ENSOCUG00000007017/ENSOCUG00000012552
BP	GO:0043549	regulation of kinase activity	31/679	419/11515	0.112709	0.577105	ENSOCUG00000008499/ENSOCUG00000025029/ENSOCUG00000010474/ENSOCUG00000001920/ENSOCUG00000003185/ENSOCUG00000026842/ENSOCUG00000012177/ENSOCUG00000011346/ENSOCUG00000009143/ENSOCUG00000027476/ENSOCUG00000011124/ENSOCUG00000025012/ENSOCUG00000017666/ENSOCUG00000009484/ENSOCUG00000013750/ENSOCUG00000024295/ENSOCUG00000016511/ENSOCUG00000005579/ENSOCUG00000003792/ENSOCUG00000009720/ENSOCUG00000026150/…	FGF10/CSF1/ADAM17/GPRC5B/CSPG4/LPAR1/IQGAP3/SORL1/-/TSPYL2/FGF18/ANGPT4/TEK/ECT2/WWTR1/TRIB1/PARK7/ITGB3/THBS1/MTCP1/CD19/TNFAIP3/KSR1/HMGCR/RET/NCK1/PROX1/EDN1/UCHL1/LEP/HSP90AA1	31	22	ENSOCUG00000008499/ENSOCUG00000025029/ENSOCUG00000010474/ENSOCUG00000001920/ENSOCUG00000003185/ENSOCUG00000026842/ENSOCUG00000012177/ENSOCUG00000009143/ENSOCUG00000011124/ENSOCUG00000025012/ENSOCUG00000009484/ENSOCUG00000013750/ENSOCUG00000024295/ENSOCUG00000005579/ENSOCUG00000003792/ENSOCUG00000007048/ENSOCUG00000017427/ENSOCUG00000011141/ENSOCUG00000007723/ENSOCUG00000001353/ENSOCUG00000010189/…	9	ENSOCUG00000011346/ENSOCUG00000027476/ENSOCUG00000017666/ENSOCUG00000016511/ENSOCUG00000009720/ENSOCUG00000026150/ENSOCUG00000002310/ENSOCUG00000008274/ENSOCUG00000013396
BP	GO:0002685	regulation of leukocyte migration	10/679	110/11515	0.113834	0.577105	ENSOCUG00000024738/ENSOCUG00000014777/ENSOCUG00000025029/ENSOCUG00000010474/ENSOCUG00000016280/ENSOCUG00000001216/ENSOCUG00000005579/ENSOCUG00000021710/ENSOCUG00000012952/ENSOCUG00000005737	CXCL13/PADI2/CSF1/ADAM17/CXCL10/ADAM8/ITGB3/CCL2/-/LGMN	10	7	ENSOCUG00000025029/ENSOCUG00000010474/ENSOCUG00000016280/ENSOCUG00000005579/ENSOCUG00000021710/ENSOCUG00000012952/ENSOCUG00000005737	3	ENSOCUG00000024738/ENSOCUG00000014777/ENSOCUG00000001216
BP	GO:0001780	neutrophil homeostasis	2/679	10/11515	0.114134	0.577105	ENSOCUG00000016651/ENSOCUG00000011720	AXL/MTHFD1	2	1	ENSOCUG00000016651	1	ENSOCUG00000011720
BP	GO:0001956	positive regulation of neurotransmitter secretion	2/679	10/11515	0.114134	0.577105	ENSOCUG00000017504/ENSOCUG00000017306	SYT9/STX1A	2	2	ENSOCUG00000017504/ENSOCUG00000017306	0
BP	GO:0001991	regulation of systemic arterial blood pressure by circulatory renin-angiotensin	2/679	10/11515	0.114134	0.577105	ENSOCUG00000022794/ENSOCUG00000014135	F2R/SUCNR1	2	1	ENSOCUG00000022794	1	ENSOCUG00000014135
BP	GO:0006534	cysteine metabolic process	2/679	10/11515	0.114134	0.577105	ENSOCUG00000011720/ENSOCUG00000017653	MTHFD1/-	2	0		2	ENSOCUG00000011720/ENSOCUG00000017653
BP	GO:0009070	serine family amino acid biosynthetic process	2/679	10/11515	0.114134	0.577105	ENSOCUG00000007765/ENSOCUG00000017653	PSAT1/-	2	0		2	ENSOCUG00000007765/ENSOCUG00000017653
BP	GO:0009084	glutamine family amino acid biosynthetic process	2/679	10/11515	0.114134	0.577105	ENSOCUG00000033876/ENSOCUG00000009253	-/-	2	1	ENSOCUG00000033876	1	ENSOCUG00000009253
BP	GO:0015936	coenzyme A metabolic process	2/679	10/11515	0.114134	0.577105	ENSOCUG00000002882/ENSOCUG00000017427	ACAT1/HMGCR	2	1	ENSOCUG00000017427	1	ENSOCUG00000002882
BP	GO:0021542	dentate gyrus development	2/679	10/11515	0.114134	0.577105	ENSOCUG00000005509/ENSOCUG00000008274	LMX1A/PROX1	2	1	ENSOCUG00000005509	1	ENSOCUG00000008274
BP	GO:0030540	female genitalia development	2/679	10/11515	0.114134	0.577105	ENSOCUG00000008499/ENSOCUG00000016651	FGF10/AXL	2	2	ENSOCUG00000008499/ENSOCUG00000016651	0
BP	GO:0032094	response to food	2/679	10/11515	0.114134	0.577105	ENSOCUG00000005131/ENSOCUG00000010189	NUCB2/LEP	2	2	ENSOCUG00000005131/ENSOCUG00000010189	0
BP	GO:0035313	wound healing, spreading of epidermal cells	2/679	10/11515	0.114134	0.577105	ENSOCUG00000010474/ENSOCUG00000013369	ADAM17/ITGA5	2	2	ENSOCUG00000010474/ENSOCUG00000013369	0
BP	GO:0035872	nucleotide-binding domain, leucine rich repeat containing receptor signaling pathway	2/679	10/11515	0.114134	0.577105	ENSOCUG00000009840/ENSOCUG00000002310	SLC46A2/TNFAIP3	2	0		2	ENSOCUG00000009840/ENSOCUG00000002310
BP	GO:0042403	thyroid hormone metabolic process	2/679	10/11515	0.114134	0.577105	ENSOCUG00000016975/ENSOCUG00000000098	CRYM/SLC16A10	2	2	ENSOCUG00000016975/ENSOCUG00000000098	0
BP	GO:0043517	positive regulation of DNA damage response, signal transduction by p53 class mediator	2/679	10/11515	0.114134	0.577105	ENSOCUG00000014663/ENSOCUG00000010747	ATM/ZNF385A	2	1	ENSOCUG00000010747	1	ENSOCUG00000014663
BP	GO:0045649	regulation of macrophage differentiation	2/679	10/11515	0.114134	0.577105	ENSOCUG00000025029/ENSOCUG00000024295	CSF1/TRIB1	2	2	ENSOCUG00000025029/ENSOCUG00000024295	0
BP	GO:0045987	positive regulation of smooth muscle contraction	2/679	10/11515	0.114134	0.577105	ENSOCUG00000010078/ENSOCUG00000013396	GPER1/EDN1	2	1	ENSOCUG00000010078	1	ENSOCUG00000013396
BP	GO:0046058	cAMP metabolic process	2/679	10/11515	0.114134	0.577105	ENSOCUG00000015443/ENSOCUG00000015141	ADCY3/ADCY5	2	2	ENSOCUG00000015443/ENSOCUG00000015141	0
BP	GO:0046337	phosphatidylethanolamine metabolic process	2/679	10/11515	0.114134	0.577105	ENSOCUG00000026233/ENSOCUG00000010294	PLAAT2/PLAAT5	2	1	ENSOCUG00000026233	1	ENSOCUG00000010294
BP	GO:0046697	decidualization	2/679	10/11515	0.114134	0.577105	ENSOCUG00000016771/ENSOCUG00000027507	PTGS2/VDR	2	2	ENSOCUG00000016771/ENSOCUG00000027507	0
BP	GO:0050650	chondroitin sulfate proteoglycan biosynthetic process	2/679	10/11515	0.114134	0.577105	ENSOCUG00000016593/ENSOCUG00000017246	CSGALNACT1/B3GAT3	2	1	ENSOCUG00000016593	1	ENSOCUG00000017246
BP	GO:0050855	regulation of B cell receptor signaling pathway	2/679	10/11515	0.114134	0.577105	ENSOCUG00000026150/ENSOCUG00000007742	CD19/CD22	2	0		2	ENSOCUG00000026150/ENSOCUG00000007742
BP	GO:0051580	regulation of neurotransmitter uptake	2/679	10/11515	0.114134	0.577105	ENSOCUG00000001969/ENSOCUG00000005579	RAB3B/ITGB3	2	2	ENSOCUG00000001969/ENSOCUG00000005579	0
BP	GO:0071404	cellular response to low-density lipoprotein particle stimulus	2/679	10/11515	0.114134	0.577105	ENSOCUG00000000651/ENSOCUG00000003178	LDLR/SREBF2	2	2	ENSOCUG00000000651/ENSOCUG00000003178	0
BP	GO:0072574	hepatocyte proliferation	2/679	10/11515	0.114134	0.577105	ENSOCUG00000002310/ENSOCUG00000008274	TNFAIP3/PROX1	2	0		2	ENSOCUG00000002310/ENSOCUG00000008274
BP	GO:0072575	epithelial cell proliferation involved in liver morphogenesis	2/679	10/11515	0.114134	0.577105	ENSOCUG00000002310/ENSOCUG00000008274	TNFAIP3/PROX1	2	0		2	ENSOCUG00000002310/ENSOCUG00000008274
BP	GO:0086011	membrane repolarization during action potential	2/679	10/11515	0.114134	0.577105	ENSOCUG00000027575/ENSOCUG00000010416	KCNH2/KCNJ2	2	2	ENSOCUG00000027575/ENSOCUG00000010416	0
BP	GO:0090051	negative regulation of cell migration involved in sprouting angiogenesis	2/679	10/11515	0.114134	0.577105	ENSOCUG00000003792/ENSOCUG00000010756	THBS1/DLL4	2	2	ENSOCUG00000003792/ENSOCUG00000010756	0
BP	GO:0097205	renal filtration	2/679	10/11515	0.114134	0.577105	ENSOCUG00000001489/ENSOCUG00000024055	ADGRF5/MCAM	2	1	ENSOCUG00000024055	1	ENSOCUG00000001489
BP	GO:0098856	intestinal lipid absorption	2/679	10/11515	0.114134	0.577105	ENSOCUG00000000651/ENSOCUG00000010189	LDLR/LEP	2	2	ENSOCUG00000000651/ENSOCUG00000010189	0
BP	GO:1901071	glucosamine-containing compound metabolic process	2/679	10/11515	0.114134	0.577105	ENSOCUG00000002011/ENSOCUG00000025840	EXTL2/RENBP	2	1	ENSOCUG00000002011	1	ENSOCUG00000025840
BP	GO:1902166	negative regulation of intrinsic apoptotic signaling pathway in response to DNA damage by p53 class mediator	2/679	10/11515	0.114134	0.577105	ENSOCUG00000001158/ENSOCUG00000010747	ELL3/ZNF385A	2	1	ENSOCUG00000010747	1	ENSOCUG00000001158
BP	GO:2000402	negative regulation of lymphocyte migration	2/679	10/11515	0.114134	0.577105	ENSOCUG00000014777/ENSOCUG00000021710	PADI2/CCL2	2	1	ENSOCUG00000021710	1	ENSOCUG00000014777
BP	GO:2001224	positive regulation of neuron migration	2/679	10/11515	0.114134	0.577105	ENSOCUG00000001937/ENSOCUG00000017537	ARHGEF2/NSMF	2	1	ENSOCUG00000001937	1	ENSOCUG00000017537
BP	GO:0002520	immune system development	35/679	481/11515	0.11445	0.577105	ENSOCUG00000027125/ENSOCUG00000008499/ENSOCUG00000025029/ENSOCUG00000001652/ENSOCUG00000016944/ENSOCUG00000016651/ENSOCUG00000009840/ENSOCUG00000007866/ENSOCUG00000009363/ENSOCUG00000008651/ENSOCUG00000034082/ENSOCUG00000009932/ENSOCUG00000002455/ENSOCUG00000016141/ENSOCUG00000002814/ENSOCUG00000021506/ENSOCUG00000012028/ENSOCUG00000024295/ENSOCUG00000007941/ENSOCUG00000011161/ENSOCUG00000038415/…	-/FGF10/CSF1/CCNB2/BVES/AXL/SLC46A2/G6PD/HES1/ITM2A/CR2/ESCO2/STAT1/KLF10/TOP2A/FOS/PIM1/TRIB1/MS4A1/LRRC17/PDE1B/FGL2/ADGRF5/CD19/KCP/OCSTAMP/VSIR/DLL4/TNFAIP3/RET/TFE3/ATM/LEP/ZNF385A/PLCG2	35	26	ENSOCUG00000008499/ENSOCUG00000025029/ENSOCUG00000001652/ENSOCUG00000016944/ENSOCUG00000016651/ENSOCUG00000007866/ENSOCUG00000009363/ENSOCUG00000008651/ENSOCUG00000009932/ENSOCUG00000002455/ENSOCUG00000016141/ENSOCUG00000002814/ENSOCUG00000021506/ENSOCUG00000012028/ENSOCUG00000024295/ENSOCUG00000011161/ENSOCUG00000038415/ENSOCUG00000013675/ENSOCUG00000017565/ENSOCUG00000016252/ENSOCUG00000010756/…	9	ENSOCUG00000027125/ENSOCUG00000009840/ENSOCUG00000034082/ENSOCUG00000007941/ENSOCUG00000001489/ENSOCUG00000026150/ENSOCUG00000001648/ENSOCUG00000002310/ENSOCUG00000014663
BP	GO:0007507	heart development	22/679	284/11515	0.115146	0.577105	ENSOCUG00000016944/ENSOCUG00000010078/ENSOCUG00000009363/ENSOCUG00000010146/ENSOCUG00000010011/ENSOCUG00000011720/ENSOCUG00000022649/ENSOCUG00000012028/ENSOCUG00000000249/ENSOCUG00000009598/ENSOCUG00000016362/ENSOCUG00000010205/ENSOCUG00000010756/ENSOCUG00000002537/ENSOCUG00000005107/ENSOCUG00000010618/ENSOCUG00000017302/ENSOCUG00000016624/ENSOCUG00000010678/ENSOCUG00000008274/ENSOCUG00000013396/…	BVES/GPER1/HES1/TNFRSF1A/LMNA/MTHFD1/APLN/PIM1/SMARCD3/LTBP1/ADAMTS1/DNAH5/DLL4/ROBO1/-/ANK2/SLIT3/MYH10/NOG/PROX1/EDN1/ATM	22	17	ENSOCUG00000016944/ENSOCUG00000010078/ENSOCUG00000009363/ENSOCUG00000010146/ENSOCUG00000010011/ENSOCUG00000022649/ENSOCUG00000012028/ENSOCUG00000000249/ENSOCUG00000009598/ENSOCUG00000016362/ENSOCUG00000010756/ENSOCUG00000002537/ENSOCUG00000005107/ENSOCUG00000010618/ENSOCUG00000017302/ENSOCUG00000016624/ENSOCUG00000010678	5	ENSOCUG00000011720/ENSOCUG00000010205/ENSOCUG00000008274/ENSOCUG00000013396/ENSOCUG00000014663
BP	GO:0007613	memory	5/679	44/11515	0.115286	0.577105	ENSOCUG00000000651/ENSOCUG00000013369/ENSOCUG00000005509/ENSOCUG00000013147/ENSOCUG00000005737	LDLR/ITGA5/LMX1A/MECP2/LGMN	5	4	ENSOCUG00000000651/ENSOCUG00000013369/ENSOCUG00000005509/ENSOCUG00000005737	1	ENSOCUG00000013147
BP	GO:0009062	fatty acid catabolic process	5/679	44/11515	0.115286	0.577105	ENSOCUG00000003071/ENSOCUG00000000765/ENSOCUG00000000473/ENSOCUG00000010189/ENSOCUG00000022723	LPIN1/HACL1/ECHS1/LEP/ACAD11	5	2	ENSOCUG00000003071/ENSOCUG00000010189	3	ENSOCUG00000000765/ENSOCUG00000000473/ENSOCUG00000022723
BP	GO:0042116	macrophage activation	5/679	44/11515	0.115286	0.577105	ENSOCUG00000000651/ENSOCUG00000009732/ENSOCUG00000003792/ENSOCUG00000001489/ENSOCUG00000014135	LDLR/NR1D1/THBS1/ADGRF5/SUCNR1	5	3	ENSOCUG00000000651/ENSOCUG00000009732/ENSOCUG00000003792	2	ENSOCUG00000001489/ENSOCUG00000014135
BP	GO:0048640	negative regulation of developmental growth	5/679	44/11515	0.115286	0.577105	ENSOCUG00000027183/ENSOCUG00000007985/ENSOCUG00000005737/ENSOCUG00000010678/ENSOCUG00000012560	NTN1/STC2/LGMN/NOG/MYOZ1	5	5	ENSOCUG00000027183/ENSOCUG00000007985/ENSOCUG00000005737/ENSOCUG00000010678/ENSOCUG00000012560	0
BP	GO:0072332	intrinsic apoptotic signaling pathway by p53 class mediator	5/679	44/11515	0.115286	0.577105	ENSOCUG00000023896/ENSOCUG00000016772/ENSOCUG00000022049/ENSOCUG00000001158/ENSOCUG00000010747	E2F2/DDIT4/SHISA5/ELL3/ZNF385A	5	3	ENSOCUG00000023896/ENSOCUG00000022049/ENSOCUG00000010747	2	ENSOCUG00000016772/ENSOCUG00000001158
BP	GO:1903531	negative regulation of secretion by cell	8/679	83/11515	0.115325	0.577105	ENSOCUG00000010146/ENSOCUG00000022794/ENSOCUG00000002310/ENSOCUG00000017427/ENSOCUG00000011380/ENSOCUG00000012157/ENSOCUG00000010189/ENSOCUG00000009208	TNFRSF1A/F2R/TNFAIP3/HMGCR/CIDEA/RSAD2/LEP/ACVR1C	8	5	ENSOCUG00000010146/ENSOCUG00000022794/ENSOCUG00000017427/ENSOCUG00000012157/ENSOCUG00000010189	3	ENSOCUG00000002310/ENSOCUG00000011380/ENSOCUG00000009208
BP	GO:0001523	retinoid metabolic process	4/679	32/11515	0.116928	0.580624	ENSOCUG00000023401/ENSOCUG00000007225/ENSOCUG00000000829/ENSOCUG00000011468	ADH2-1/CRABP2/CYP2S1/RDH8	4	2	ENSOCUG00000007225/ENSOCUG00000000829	2	ENSOCUG00000023401/ENSOCUG00000011468
BP	GO:0001960	negative regulation of cytokine-mediated signaling pathway	4/679	32/11515	0.116928	0.580624	ENSOCUG00000014777/ENSOCUG00000010013/ENSOCUG00000003418/ENSOCUG00000017302	PADI2/NOL3/PARP14/SLIT3	4	3	ENSOCUG00000010013/ENSOCUG00000003418/ENSOCUG00000017302	1	ENSOCUG00000014777
BP	GO:0003407	neural retina development	4/679	32/11515	0.116928	0.580624	ENSOCUG00000007631/ENSOCUG00000000249/ENSOCUG00000010756/ENSOCUG00000015555	GPM6A/SMARCD3/DLL4/TTC8	4	3	ENSOCUG00000000249/ENSOCUG00000010756/ENSOCUG00000015555	1	ENSOCUG00000007631
BP	GO:0061005	cell differentiation involved in kidney development	4/679	32/11515	0.116928	0.580624	ENSOCUG00000009363/ENSOCUG00000012971/ENSOCUG00000002455/ENSOCUG00000013750	HES1/GLIS2/STAT1/WWTR1	4	4	ENSOCUG00000009363/ENSOCUG00000012971/ENSOCUG00000002455/ENSOCUG00000013750	0
BP	GO:0003231	cardiac ventricle development	7/679	70/11515	0.117373	0.580624	ENSOCUG00000009363/ENSOCUG00000000249/ENSOCUG00000009598/ENSOCUG00000010756/ENSOCUG00000017302/ENSOCUG00000010678/ENSOCUG00000008274	HES1/SMARCD3/LTBP1/DLL4/SLIT3/NOG/PROX1	7	6	ENSOCUG00000009363/ENSOCUG00000000249/ENSOCUG00000009598/ENSOCUG00000010756/ENSOCUG00000017302/ENSOCUG00000010678	1	ENSOCUG00000008274
BP	GO:0014065	phosphatidylinositol 3-kinase signaling	7/679	70/11515	0.117373	0.580624	ENSOCUG00000010078/ENSOCUG00000010513/ENSOCUG00000017666/ENSOCUG00000022794/ENSOCUG00000006943/ENSOCUG00000013396/ENSOCUG00000010189	GPER1/CEP55/TEK/F2R/UNC5B/EDN1/LEP	7	5	ENSOCUG00000010078/ENSOCUG00000010513/ENSOCUG00000022794/ENSOCUG00000006943/ENSOCUG00000010189	2	ENSOCUG00000017666/ENSOCUG00000013396
BP	GO:0045664	regulation of neuron differentiation	20/679	255/11515	0.117512	0.580624	ENSOCUG00000022514/ENSOCUG00000001937/ENSOCUG00000026842/ENSOCUG00000026152/ENSOCUG00000007225/ENSOCUG00000009363/ENSOCUG00000009736/ENSOCUG00000016002/ENSOCUG00000027183/ENSOCUG00000008285/ENSOCUG00000025224/ENSOCUG00000005509/ENSOCUG00000015784/ENSOCUG00000009484/ENSOCUG00000026378/ENSOCUG00000003766/ENSOCUG00000012600/ENSOCUG00000011141/ENSOCUG00000007723/ENSOCUG00000008274	SYT2/ARHGEF2/LPAR1/DBN1/CRABP2/HES1/NTRK2/DPYSL2/NTN1/NEGR1/LIMK1/LMX1A/FYN/ECT2/GDPD5/DPYSL3/PTPN9/RET/NCK1/PROX1	20	19	ENSOCUG00000022514/ENSOCUG00000001937/ENSOCUG00000026842/ENSOCUG00000026152/ENSOCUG00000007225/ENSOCUG00000009363/ENSOCUG00000009736/ENSOCUG00000016002/ENSOCUG00000027183/ENSOCUG00000008285/ENSOCUG00000025224/ENSOCUG00000005509/ENSOCUG00000015784/ENSOCUG00000009484/ENSOCUG00000026378/ENSOCUG00000003766/ENSOCUG00000012600/ENSOCUG00000011141/ENSOCUG00000007723	1	ENSOCUG00000008274
BP	GO:0001823	mesonephros development	6/679	57/11515	0.117803	0.580624	ENSOCUG00000008499/ENSOCUG00000026354/ENSOCUG00000009363/ENSOCUG00000024871/ENSOCUG00000011141/ENSOCUG00000010678	FGF10/PGF/HES1/GDF11/RET/NOG	6	6	ENSOCUG00000008499/ENSOCUG00000026354/ENSOCUG00000009363/ENSOCUG00000024871/ENSOCUG00000011141/ENSOCUG00000010678	0
BP	GO:0030183	B cell differentiation	6/679	57/11515	0.117803	0.580624	ENSOCUG00000008651/ENSOCUG00000034082/ENSOCUG00000007941/ENSOCUG00000026150/ENSOCUG00000014663/ENSOCUG00000013105	ITM2A/CR2/MS4A1/CD19/ATM/PLCG2	6	2	ENSOCUG00000008651/ENSOCUG00000013105	4	ENSOCUG00000034082/ENSOCUG00000007941/ENSOCUG00000026150/ENSOCUG00000014663
BP	GO:0030510	regulation of BMP signaling pathway	6/679	57/11515	0.117803	0.580624	ENSOCUG00000015877/ENSOCUG00000021137/ENSOCUG00000009363/ENSOCUG00000011346/ENSOCUG00000017565/ENSOCUG00000010678	SFRP4/SFRP5/HES1/SORL1/KCP/NOG	6	5	ENSOCUG00000015877/ENSOCUG00000021137/ENSOCUG00000009363/ENSOCUG00000017565/ENSOCUG00000010678	1	ENSOCUG00000011346
BP	GO:0050671	positive regulation of lymphocyte proliferation	6/679	57/11515	0.117803	0.580624	ENSOCUG00000008499/ENSOCUG00000009363/ENSOCUG00000023510/ENSOCUG00000012952/ENSOCUG00000007723/ENSOCUG00000010189	FGF10/HES1/-/-/NCK1/LEP	6	6	ENSOCUG00000008499/ENSOCUG00000009363/ENSOCUG00000023510/ENSOCUG00000012952/ENSOCUG00000007723/ENSOCUG00000010189	0
BP	GO:0010876	lipid localization	17/679	211/11515	0.118227	0.581914	ENSOCUG00000000651/ENSOCUG00000003178/ENSOCUG00000006386/ENSOCUG00000016320/ENSOCUG00000015771/ENSOCUG00000011925/ENSOCUG00000003792/ENSOCUG00000014338/ENSOCUG00000001105/ENSOCUG00000016380/ENSOCUG00000011380/ENSOCUG00000008356/ENSOCUG00000006495/ENSOCUG00000008056/ENSOCUG00000012552/ENSOCUG00000010189/ENSOCUG00000009208	LDLR/SREBF2/ATP10A/-/SQLE/OSBPL10/THBS1/ABCA5/PLA2G1B/LRP10/CIDEA/-/ABHD5/LDLRAP1/SLC10A7/LEP/ACVR1C	17	13	ENSOCUG00000000651/ENSOCUG00000003178/ENSOCUG00000006386/ENSOCUG00000016320/ENSOCUG00000015771/ENSOCUG00000011925/ENSOCUG00000003792/ENSOCUG00000001105/ENSOCUG00000016380/ENSOCUG00000008356/ENSOCUG00000006495/ENSOCUG00000008056/ENSOCUG00000010189	4	ENSOCUG00000014338/ENSOCUG00000011380/ENSOCUG00000012552/ENSOCUG00000009208
BP	GO:0051924	regulation of calcium ion transport	10/679	111/11515	0.118916	0.58451	ENSOCUG00000010078/ENSOCUG00000016280/ENSOCUG00000015784/ENSOCUG00000007985/ENSOCUG00000022794/ENSOCUG00000009959/ENSOCUG00000021710/ENSOCUG00000026150/ENSOCUG00000010618/ENSOCUG00000013105	GPER1/CXCL10/FYN/STC2/F2R/CASQ1/CCL2/CD19/ANK2/PLCG2	10	9	ENSOCUG00000010078/ENSOCUG00000016280/ENSOCUG00000015784/ENSOCUG00000007985/ENSOCUG00000022794/ENSOCUG00000009959/ENSOCUG00000021710/ENSOCUG00000010618/ENSOCUG00000013105	1	ENSOCUG00000026150
BP	GO:0032147	activation of protein kinase activity	11/679	125/11515	0.119114	0.584682	ENSOCUG00000008499/ENSOCUG00000001920/ENSOCUG00000003185/ENSOCUG00000026842/ENSOCUG00000012177/ENSOCUG00000025012/ENSOCUG00000009484/ENSOCUG00000003792/ENSOCUG00000007048/ENSOCUG00000011141/ENSOCUG00000010189	FGF10/GPRC5B/CSPG4/LPAR1/IQGAP3/ANGPT4/ECT2/THBS1/KSR1/RET/LEP	11	11	ENSOCUG00000008499/ENSOCUG00000001920/ENSOCUG00000003185/ENSOCUG00000026842/ENSOCUG00000012177/ENSOCUG00000025012/ENSOCUG00000009484/ENSOCUG00000003792/ENSOCUG00000007048/ENSOCUG00000011141/ENSOCUG00000010189	0
BP	GO:0042327	positive regulation of phosphorylation	36/679	499/11515	0.120563	0.590732	ENSOCUG00000008499/ENSOCUG00000025029/ENSOCUG00000010474/ENSOCUG00000001937/ENSOCUG00000013534/ENSOCUG00000010078/ENSOCUG00000001920/ENSOCUG00000003185/ENSOCUG00000016771/ENSOCUG00000015136/ENSOCUG00000026842/ENSOCUG00000012177/ENSOCUG00000013369/ENSOCUG00000000007/ENSOCUG00000003418/ENSOCUG00000009363/ENSOCUG00000009736/ENSOCUG00000010146/ENSOCUG00000011124/ENSOCUG00000025012/ENSOCUG00000017666/…	FGF10/CSF1/ADAM17/ARHGEF2/ENPP2/GPER1/GPRC5B/CSPG4/PTGS2/NIBAN1/LPAR1/IQGAP3/ITGA5/GLIPR2/PARP14/HES1/NTRK2/TNFRSF1A/FGF18/ANGPT4/TEK/FYN/CDK1/ECT2/DOK4/PARK7/F2R/THBS1/MTCP1/CD19/KSR1/RET/PROX1/EDN1/LEP/HSP90AA1	36	30	ENSOCUG00000008499/ENSOCUG00000025029/ENSOCUG00000010474/ENSOCUG00000001937/ENSOCUG00000013534/ENSOCUG00000010078/ENSOCUG00000001920/ENSOCUG00000003185/ENSOCUG00000016771/ENSOCUG00000015136/ENSOCUG00000026842/ENSOCUG00000012177/ENSOCUG00000013369/ENSOCUG00000000007/ENSOCUG00000003418/ENSOCUG00000009363/ENSOCUG00000009736/ENSOCUG00000010146/ENSOCUG00000011124/ENSOCUG00000025012/ENSOCUG00000015784/…	6	ENSOCUG00000017666/ENSOCUG00000016511/ENSOCUG00000009720/ENSOCUG00000026150/ENSOCUG00000008274/ENSOCUG00000013396
BP	GO:0002521	leukocyte differentiation	20/679	256/11515	0.120835	0.590732	ENSOCUG00000025029/ENSOCUG00000016651/ENSOCUG00000009840/ENSOCUG00000008651/ENSOCUG00000034082/ENSOCUG00000016141/ENSOCUG00000021506/ENSOCUG00000024295/ENSOCUG00000007941/ENSOCUG00000011161/ENSOCUG00000038415/ENSOCUG00000013675/ENSOCUG00000026150/ENSOCUG00000001648/ENSOCUG00000016252/ENSOCUG00000010756/ENSOCUG00000015807/ENSOCUG00000014663/ENSOCUG00000010189/ENSOCUG00000013105	CSF1/AXL/SLC46A2/ITM2A/CR2/KLF10/FOS/TRIB1/MS4A1/LRRC17/PDE1B/FGL2/CD19/OCSTAMP/VSIR/DLL4/TFE3/ATM/LEP/PLCG2	20	14	ENSOCUG00000025029/ENSOCUG00000016651/ENSOCUG00000008651/ENSOCUG00000016141/ENSOCUG00000021506/ENSOCUG00000024295/ENSOCUG00000011161/ENSOCUG00000038415/ENSOCUG00000013675/ENSOCUG00000016252/ENSOCUG00000010756/ENSOCUG00000015807/ENSOCUG00000010189/ENSOCUG00000013105	6	ENSOCUG00000009840/ENSOCUG00000034082/ENSOCUG00000007941/ENSOCUG00000026150/ENSOCUG00000001648/ENSOCUG00000014663
BP	GO:0034764	positive regulation of transmembrane transport	8/679	84/11515	0.121301	0.590732	ENSOCUG00000010078/ENSOCUG00000016280/ENSOCUG00000027575/ENSOCUG00000016511/ENSOCUG00000022794/ENSOCUG00000009959/ENSOCUG00000026150/ENSOCUG00000013105	GPER1/CXCL10/KCNH2/PARK7/F2R/CASQ1/CD19/PLCG2	8	6	ENSOCUG00000010078/ENSOCUG00000016280/ENSOCUG00000027575/ENSOCUG00000022794/ENSOCUG00000009959/ENSOCUG00000013105	2	ENSOCUG00000016511/ENSOCUG00000026150
BP	GO:0045017	glycerolipid biosynthetic process	8/679	84/11515	0.121301	0.590732	ENSOCUG00000000651/ENSOCUG00000003071/ENSOCUG00000024546/ENSOCUG00000012071/ENSOCUG00000005896/ENSOCUG00000006495/ENSOCUG00000014663/ENSOCUG00000013105	LDLR/LPIN1/-/GPAT3/INPP4B/ABHD5/ATM/PLCG2	8	4	ENSOCUG00000000651/ENSOCUG00000003071/ENSOCUG00000006495/ENSOCUG00000013105	4	ENSOCUG00000024546/ENSOCUG00000012071/ENSOCUG00000005896/ENSOCUG00000014663
BP	GO:0071222	cellular response to lipopolysaccharide	8/679	84/11515	0.121301	0.590732	ENSOCUG00000009732/ENSOCUG00000016280/ENSOCUG00000016651/ENSOCUG00000024295/ENSOCUG00000021710/ENSOCUG00000007362/ENSOCUG00000002310/ENSOCUG00000015065	NR1D1/CXCL10/AXL/TRIB1/CCL2/PRKCA/TNFAIP3/NFKBIL1	8	6	ENSOCUG00000009732/ENSOCUG00000016280/ENSOCUG00000016651/ENSOCUG00000024295/ENSOCUG00000021710/ENSOCUG00000007362	2	ENSOCUG00000002310/ENSOCUG00000015065
BP	GO:0043405	regulation of MAP kinase activity	13/679	154/11515	0.12203	0.590732	ENSOCUG00000008499/ENSOCUG00000003185/ENSOCUG00000026842/ENSOCUG00000012177/ENSOCUG00000011346/ENSOCUG00000011124/ENSOCUG00000024295/ENSOCUG00000003792/ENSOCUG00000007048/ENSOCUG00000017427/ENSOCUG00000011141/ENSOCUG00000013396/ENSOCUG00000001353	FGF10/CSPG4/LPAR1/IQGAP3/SORL1/FGF18/TRIB1/THBS1/KSR1/HMGCR/RET/EDN1/UCHL1	13	11	ENSOCUG00000008499/ENSOCUG00000003185/ENSOCUG00000026842/ENSOCUG00000012177/ENSOCUG00000011124/ENSOCUG00000024295/ENSOCUG00000003792/ENSOCUG00000007048/ENSOCUG00000017427/ENSOCUG00000011141/ENSOCUG00000001353	2	ENSOCUG00000011346/ENSOCUG00000013396
BP	GO:0070588	calcium ion transmembrane transport	13/679	154/11515	0.12203	0.590732	ENSOCUG00000010078/ENSOCUG00000016280/ENSOCUG00000011459/ENSOCUG00000012674/ENSOCUG00000015784/ENSOCUG00000012632/ENSOCUG00000022794/ENSOCUG00000009959/ENSOCUG00000026150/ENSOCUG00000012952/ENSOCUG00000010618/ENSOCUG00000002381/ENSOCUG00000013105	GPER1/CXCL10/RYR3/CACNA1B/FYN/ERO1A/F2R/CASQ1/CD19/-/ANK2/-/PLCG2	13	10	ENSOCUG00000010078/ENSOCUG00000016280/ENSOCUG00000011459/ENSOCUG00000015784/ENSOCUG00000022794/ENSOCUG00000009959/ENSOCUG00000012952/ENSOCUG00000010618/ENSOCUG00000002381/ENSOCUG00000013105	3	ENSOCUG00000012674/ENSOCUG00000012632/ENSOCUG00000026150
BP	GO:0030097	hemopoiesis	31/679	423/11515	0.122928	0.590732	ENSOCUG00000027125/ENSOCUG00000025029/ENSOCUG00000016944/ENSOCUG00000016651/ENSOCUG00000009840/ENSOCUG00000007866/ENSOCUG00000009363/ENSOCUG00000008651/ENSOCUG00000034082/ENSOCUG00000009932/ENSOCUG00000002455/ENSOCUG00000016141/ENSOCUG00000002814/ENSOCUG00000021506/ENSOCUG00000012028/ENSOCUG00000024295/ENSOCUG00000007941/ENSOCUG00000011161/ENSOCUG00000038415/ENSOCUG00000013675/ENSOCUG00000001489/…	-/CSF1/BVES/AXL/SLC46A2/G6PD/HES1/ITM2A/CR2/ESCO2/STAT1/KLF10/TOP2A/FOS/PIM1/TRIB1/MS4A1/LRRC17/PDE1B/FGL2/ADGRF5/CD19/KCP/OCSTAMP/VSIR/DLL4/TFE3/ATM/LEP/ZNF385A/PLCG2	31	23	ENSOCUG00000025029/ENSOCUG00000016944/ENSOCUG00000016651/ENSOCUG00000007866/ENSOCUG00000009363/ENSOCUG00000008651/ENSOCUG00000009932/ENSOCUG00000002455/ENSOCUG00000016141/ENSOCUG00000002814/ENSOCUG00000021506/ENSOCUG00000012028/ENSOCUG00000024295/ENSOCUG00000011161/ENSOCUG00000038415/ENSOCUG00000013675/ENSOCUG00000017565/ENSOCUG00000016252/ENSOCUG00000010756/ENSOCUG00000015807/ENSOCUG00000010189/…	8	ENSOCUG00000027125/ENSOCUG00000009840/ENSOCUG00000034082/ENSOCUG00000007941/ENSOCUG00000001489/ENSOCUG00000026150/ENSOCUG00000001648/ENSOCUG00000014663
BP	GO:0007051	spindle organization	9/679	98/11515	0.12335	0.590732	ENSOCUG00000016706/ENSOCUG00000017111/ENSOCUG00000013848/ENSOCUG00000000061/ENSOCUG00000029299/ENSOCUG00000015068/ENSOCUG00000013147/ENSOCUG00000026111/ENSOCUG00000014733	KIF11/KIF4A/KIZ/FBXO5/CHD3/KIF23/MECP2/-/-	9	7	ENSOCUG00000016706/ENSOCUG00000017111/ENSOCUG00000000061/ENSOCUG00000029299/ENSOCUG00000015068/ENSOCUG00000026111/ENSOCUG00000014733	2	ENSOCUG00000013848/ENSOCUG00000013147
BP	GO:0010761	fibroblast migration	3/679	21/11515	0.123443	0.590732	ENSOCUG00000004170/ENSOCUG00000005579/ENSOCUG00000003792	TMEM201/ITGB3/THBS1	3	3	ENSOCUG00000004170/ENSOCUG00000005579/ENSOCUG00000003792	0
BP	GO:0032467	positive regulation of cytokinesis	3/679	21/11515	0.123443	0.590732	ENSOCUG00000013659/ENSOCUG00000009484/ENSOCUG00000015068	CDC25B/ECT2/KIF23	3	3	ENSOCUG00000013659/ENSOCUG00000009484/ENSOCUG00000015068	0
BP	GO:0060603	mammary gland duct morphogenesis	3/679	21/11515	0.123443	0.590732	ENSOCUG00000008499/ENSOCUG00000025029/ENSOCUG00000027183	FGF10/CSF1/NTN1	3	3	ENSOCUG00000008499/ENSOCUG00000025029/ENSOCUG00000027183	0
BP	GO:0060612	adipose tissue development	3/679	21/11515	0.123443	0.590732	ENSOCUG00000025029/ENSOCUG00000011346/ENSOCUG00000010189	CSF1/SORL1/LEP	3	2	ENSOCUG00000025029/ENSOCUG00000010189	1	ENSOCUG00000011346
BP	GO:1904645	response to amyloid-beta	3/679	21/11515	0.123443	0.590732	ENSOCUG00000012674/ENSOCUG00000015784/ENSOCUG00000005737	CACNA1B/FYN/LGMN	3	2	ENSOCUG00000015784/ENSOCUG00000005737	1	ENSOCUG00000012674
BP	GO:0000041	transition metal ion transport	5/679	45/11515	0.123791	0.590732	ENSOCUG00000016210/ENSOCUG00000007617/ENSOCUG00000005557/ENSOCUG00000008681/ENSOCUG00000026532	REP15/TF/SLC39A13/SLC39A14/SCARA5	5	4	ENSOCUG00000007617/ENSOCUG00000005557/ENSOCUG00000008681/ENSOCUG00000026532	1	ENSOCUG00000016210
BP	GO:0014013	regulation of gliogenesis	5/679	45/11515	0.123791	0.590732	ENSOCUG00000000651/ENSOCUG00000009732/ENSOCUG00000025029/ENSOCUG00000009363/ENSOCUG00000010678	LDLR/NR1D1/CSF1/HES1/NOG	5	5	ENSOCUG00000000651/ENSOCUG00000009732/ENSOCUG00000025029/ENSOCUG00000009363/ENSOCUG00000010678	0
BP	GO:0019218	regulation of steroid metabolic process	5/679	45/11515	0.123791	0.590732	ENSOCUG00000000651/ENSOCUG00000009732/ENSOCUG00000029219/ENSOCUG00000008274/ENSOCUG00000010189	LDLR/NR1D1/DHH/PROX1/LEP	5	4	ENSOCUG00000000651/ENSOCUG00000009732/ENSOCUG00000029219/ENSOCUG00000010189	1	ENSOCUG00000008274
BP	GO:0019915	lipid storage	5/679	45/11515	0.123791	0.590732	ENSOCUG00000003178/ENSOCUG00000015771/ENSOCUG00000011380/ENSOCUG00000006495/ENSOCUG00000009208	SREBF2/SQLE/CIDEA/ABHD5/ACVR1C	5	3	ENSOCUG00000003178/ENSOCUG00000015771/ENSOCUG00000006495	2	ENSOCUG00000011380/ENSOCUG00000009208
BP	GO:0034620	cellular response to unfolded protein	5/679	45/11515	0.123791	0.590732	ENSOCUG00000004418/ENSOCUG00000007985/ENSOCUG00000012632/ENSOCUG00000011636/ENSOCUG00000007723	CREB3L1/STC2/ERO1A/HSPA5/NCK1	5	4	ENSOCUG00000004418/ENSOCUG00000007985/ENSOCUG00000011636/ENSOCUG00000007723	1	ENSOCUG00000012632
BP	GO:0051651	maintenance of location in cell	5/679	45/11515	0.123791	0.590732	ENSOCUG00000026152/ENSOCUG00000011346/ENSOCUG00000016511/ENSOCUG00000011636/ENSOCUG00000004979	DBN1/SORL1/PARK7/HSPA5/KDELR3	5	3	ENSOCUG00000026152/ENSOCUG00000011636/ENSOCUG00000004979	2	ENSOCUG00000011346/ENSOCUG00000016511
BP	GO:0099173	postsynapse organization	7/679	71/11515	0.124012	0.590732	ENSOCUG00000026152/ENSOCUG00000014076/ENSOCUG00000015784/ENSOCUG00000005737/ENSOCUG00000016624/ENSOCUG00000009555/ENSOCUG00000004870	DBN1/DGKB/FYN/LGMN/MYH10/ARHGAP22/IL1RAP	7	6	ENSOCUG00000026152/ENSOCUG00000014076/ENSOCUG00000015784/ENSOCUG00000005737/ENSOCUG00000016624/ENSOCUG00000009555	1	ENSOCUG00000004870
BP	GO:0016054	organic acid catabolic process	10/679	112/11515	0.124123	0.590732	ENSOCUG00000003071/ENSOCUG00000005249/ENSOCUG00000028091/ENSOCUG00000025121/ENSOCUG00000002882/ENSOCUG00000000765/ENSOCUG00000000473/ENSOCUG00000010189/ENSOCUG00000022723/ENSOCUG00000001913	LPIN1/DDAH1/THNSL2/ALDH6A1/ACAT1/HACL1/ECHS1/LEP/ACAD11/LDHD	10	3	ENSOCUG00000003071/ENSOCUG00000005249/ENSOCUG00000010189	7	ENSOCUG00000028091/ENSOCUG00000025121/ENSOCUG00000002882/ENSOCUG00000000765/ENSOCUG00000000473/ENSOCUG00000022723/ENSOCUG00000001913
BP	GO:0046395	carboxylic acid catabolic process	10/679	112/11515	0.124123	0.590732	ENSOCUG00000003071/ENSOCUG00000005249/ENSOCUG00000028091/ENSOCUG00000025121/ENSOCUG00000002882/ENSOCUG00000000765/ENSOCUG00000000473/ENSOCUG00000010189/ENSOCUG00000022723/ENSOCUG00000001913	LPIN1/DDAH1/THNSL2/ALDH6A1/ACAT1/HACL1/ECHS1/LEP/ACAD11/LDHD	10	3	ENSOCUG00000003071/ENSOCUG00000005249/ENSOCUG00000010189	7	ENSOCUG00000028091/ENSOCUG00000025121/ENSOCUG00000002882/ENSOCUG00000000765/ENSOCUG00000000473/ENSOCUG00000022723/ENSOCUG00000001913
BP	GO:0019933	cAMP-mediated signaling	6/679	58/11515	0.125261	0.595361	ENSOCUG00000010078/ENSOCUG00000016280/ENSOCUG00000026915/ENSOCUG00000015443/ENSOCUG00000015141/ENSOCUG00000007048	GPER1/CXCL10/PTGIR/ADCY3/ADCY5/KSR1	6	6	ENSOCUG00000010078/ENSOCUG00000016280/ENSOCUG00000026915/ENSOCUG00000015443/ENSOCUG00000015141/ENSOCUG00000007048	0
BP	GO:0030512	negative regulation of transforming growth factor beta receptor signaling pathway	4/679	33/11515	0.127215	0.601469	ENSOCUG00000010474/ENSOCUG00000011636/ENSOCUG00000009598/ENSOCUG00000011380	ADAM17/HSPA5/LTBP1/CIDEA	4	3	ENSOCUG00000010474/ENSOCUG00000011636/ENSOCUG00000009598	1	ENSOCUG00000011380
BP	GO:0050810	regulation of steroid biosynthetic process	4/679	33/11515	0.127215	0.601469	ENSOCUG00000009732/ENSOCUG00000029219/ENSOCUG00000008274/ENSOCUG00000010189	NR1D1/DHH/PROX1/LEP	4	3	ENSOCUG00000009732/ENSOCUG00000029219/ENSOCUG00000010189	1	ENSOCUG00000008274
BP	GO:0060113	inner ear receptor cell differentiation	4/679	33/11515	0.127215	0.601469	ENSOCUG00000003112/ENSOCUG00000009363/ENSOCUG00000015555/ENSOCUG00000009332	STRC/HES1/TTC8/MCOLN3	4	3	ENSOCUG00000009363/ENSOCUG00000015555/ENSOCUG00000009332	1	ENSOCUG00000003112
BP	GO:0060761	negative regulation of response to cytokine stimulus	4/679	33/11515	0.127215	0.601469	ENSOCUG00000014777/ENSOCUG00000010013/ENSOCUG00000003418/ENSOCUG00000017302	PADI2/NOL3/PARP14/SLIT3	4	3	ENSOCUG00000010013/ENSOCUG00000003418/ENSOCUG00000017302	1	ENSOCUG00000014777
[truncated: 3,814 more rows]
