# Supplementary material for: Let-7a-5p Regulates Animal Lipid Accumulation by Targeting Srebf2 and Thbs1 Signaling
Source: Int J Mol Sci. 2024 Jan 11;25(2):894. doi: 10.3390/ijms25020894 (PMC10815625; doi:10.3390/ijms25020894)
Supplement: Supplementary file 1 [file ijms-25-00894-s001.zip › Table S5.xlsx]

## Sheet: Sheet1
Table S1. The sequence information of RNA oligo and siRNA.
Name	Sequence information
let-7a-5p mimic	Sence	5'-3': UGAGGUAGUAGGUUGUAUAGUU
	Antisense	5'-3': CUAUACAACCUACUACCUCAUU
let-7a-5p inhibitor	Sence	5'-3': AACUAUACAACCUACUACCUCA
let-7a-5p NC	Sence	5'-3': UUGUACUACACAAAAGUACUG
	Antisense	5'-3': GUACUUUUGUGUAGUACAAUU
let-7a-5p INC	Sence	5'-3': CAGUACUUUUGUGUAGUACAA
si-Srebf2	Sence	5'-3': GGUCCUCCAUCAACGACAA
	Antisense	5'-3': UUGUCGUUGAUGGAGGACC
si-Thbs1	Sence	5'-3': GACUGUAGACAGUUGCACA
	Antisense	5'-3': UGUGCAACUGUCUACAGUC
