# Supplementary material for: Let-7a-5p Regulates Animal Lipid Accumulation by Targeting Srebf2 and Thbs1 Signaling
Source: Int J Mol Sci. 2024 Jan 11;25(2):894. doi: 10.3390/ijms25020894 (PMC10815625; doi:10.3390/ijms25020894)
Supplement: Supplementary file 1 [file ijms-25-00894-s001.zip › Table S6.xlsx]

## Sheet: Sheet1
Table S2-C. The sequence information of primer used for the qRT-PCR analysis.
Name	Forward primer (5′-3′)	Reverse primer (5′-3′)
β-actin	GCAGGAGTACGATGAGTCCG	ACGCAGCTCAGTAACAGTCC
FABP4	CGATCCCAATGAGCAAGTGG	TGGGTCAAGCAACTCTGGAT
PPARG	CGCTGATGCACTGCCTATGA	AGAGGTCCACAGAGCTGATTCC
FASN	GAGTGTACGGGAGGGCTAGA	GAGACTGAACCGAAGGCAGT
FADS1	CAACATCAGCGACTTCAGCC	GCGCTTTATTCTTGGTGGGT
ELOVL5	TTCCTCTTGCATCGCGGCT	GCCCAGGAAGGCCTTGAAATA
SCD	CGCCCCTACGACAAGAACAT	AAGCCCAAAGCTCAGCTACT
FADS2	ACTGGCTGGATTCCTACCCT	AGTCATGTTGCAGCCATCCA
AACS	CCGTGTGGTCGGCTATCTAC	GCGGTCCAGGACACCATTTA
SREBF2	AGTGCCGCCAGAGGAGAAAG	TCAATCCCGAAAAGAGCGGG
THBS1	CAAAGGCTGCTCCAGCTCTAC	TCCTGCAGAGTGGTCACGAT
let-7a-5p	GCCGAGTGAGGTAGTAGGTT	mRQ 3′ primer
U6	GGAACGATACAGAGAAGATTAGC	TGGAACGCTTCACGAATTTGCG
