# Supplementary material for: Let-7a-5p Regulates Animal Lipid Accumulation by Targeting Srebf2 and Thbs1 Signaling
Source: Int J Mol Sci. 2024 Jan 11;25(2):894. doi: 10.3390/ijms25020894 (PMC10815625; doi:10.3390/ijms25020894)
Supplement: Supplementary file 1 [file ijms-25-00894-s001.zip › Table S7.xlsx]

## Sheet: Sheet1
Table S3. The target genes of let-7a-5p predicted by using the Starbase database.
miRNAid	miRNAname	geneID	geneName	geneType	chromosome	narrowStart	narrowEnd	broadStart	broadEnd	strand	clipExpNum	degraExpNum	RBP	PITA	RNA22	miRmap	microT	miRanda	PicTar	TargetScan
MIMAT0000521	mmu-let-7a-5p	ENSMUSG00000031367	Ap1s2	protein_coding	chrX	163929237	163929242	163929237	163929242	+	1	0	Ago2	1	0	0	0	0	0	0
MIMAT0000521	mmu-let-7a-5p	ENSMUSG00000045210	Vcpip1	protein_coding	chr1	9721483	9721489	9721483	9721489	-	2	0	Ago2	0	0	0	0	0	0	1
MIMAT0000521	mmu-let-7a-5p	ENSMUSG00000025938	Slco5a1	protein_coding	chr1	12871695	12871700	12871694	12871722	-	1	0	Ago2	1	0	1	1	0	1	1
MIMAT0000521	mmu-let-7a-5p	ENSMUSG00000041779	Tram2	protein_coding	chr1	20998892	20998899	20998892	20998920	-	1	0	Ago2	0	0	0	1	0	0	1
MIMAT0000521	mmu-let-7a-5p	ENSMUSG00000041779	Tram2	protein_coding	chr1	21037423	21037451	21037423	21037451	-	2	0	Ago2	0	0	0	1	0	0	0
MIMAT0000521	mmu-let-7a-5p	ENSMUSG00000026155	Smap1	protein_coding	chr1	23846090	23846095	23846090	23846095	-	1	0	Ago2	1	0	0	0	0	0	0
MIMAT0000521	mmu-let-7a-5p	ENSMUSG00000026153	Fam135a	protein_coding	chr1	24012257	24012262	24012256	24012284	-	4	0	Ago1-4,Ago2	1	0	0	1	1	1	1
MIMAT0000521	mmu-let-7a-5p	ENSMUSG00000026153	Fam135a	protein_coding	chr1	24021932	24021960	24021932	24021960	-	2	0	Ago2	0	0	0	1	0	0	0
MIMAT0000521	mmu-let-7a-5p	ENSMUSG00000048874	Phf3	protein_coding	chr1	30802412	30802417	30802412	30802417	-	1	0	Ago2	1	0	0	0	0	0	0
MIMAT0000521	mmu-let-7a-5p	ENSMUSG00000042197	Zfp451	protein_coding	chr1	33798254	33798282	33798254	33798282	-	2	0	Ago2	0	0	0	1	0	0	0
MIMAT0000521	mmu-let-7a-5p	ENSMUSG00000042197	Zfp451	protein_coding	chr1	33800795	33800801	33800795	33800823	-	2	0	Ago2	0	0	0	1	0	0	1
MIMAT0000521	mmu-let-7a-5p	ENSMUSG00000042197	Zfp451	protein_coding	chr1	33802699	33802727	33802699	33802727	-	2	0	Ago2	0	0	0	1	0	0	0
MIMAT0000521	mmu-let-7a-5p	ENSMUSG00000042111	Ccdc115	protein_coding	chr1	34437439	34437444	34437439	34437444	-	1	0	Ago2	1	0	0	0	0	0	0
MIMAT0000521	mmu-let-7a-5p	ENSMUSG00000037470	Uggt1	protein_coding	chr1	36143867	36143872	36143866	36143894	-	4	0	Ago2	1	0	0	1	0	1	1
MIMAT0000521	mmu-let-7a-5p	ENSMUSG00000037470	Uggt1	protein_coding	chr1	36144034	36144039	36144033	36144061	-	4	0	Ago2	1	0	0	1	0	1	1
MIMAT0000521	mmu-let-7a-5p	ENSMUSG00000026121	Sema4c	protein_coding	chr1	36549459	36549465	36549458	36549486	-	4	0	Ago2	1	0	0	1	1	1	1
MIMAT0000521	mmu-let-7a-5p	ENSMUSG00000026112	Coa5	protein_coding	chr1	37417813	37417818	37417813	37417818	-	6	0	Ago1-4,Ago2	1	0	0	0	0	0	0
MIMAT0000521	mmu-let-7a-5p	ENSMUSG00000026112	Coa5	protein_coding	chr1	37418370	37418375	37418370	37418375	-	2	0	Ago2	1	0	0	0	0	0	0
MIMAT0000521	mmu-let-7a-5p	ENSMUSG00000026110	Mgat4a	protein_coding	chr1	37444570	37444576	37444569	37444597	-	4	0	Ago1-4,Ago2	1	0	1	1	1	1	1
MIMAT0000521	mmu-let-7a-5p	ENSMUSG00000070939	Tgfbrap1	protein_coding	chr1	43048719	43048724	43048719	43048724	-	2	0	Ago2	1	0	0	0	0	0	0
MIMAT0000521	mmu-let-7a-5p	ENSMUSG00000026042	Col5a2	protein_coding	chr1	45375102	45375108	45375101	45375129	-	1	0	Ago2	1	0	0	1	1	1	1
MIMAT0000521	mmu-let-7a-5p	ENSMUSG00000026107	Nabp1	protein_coding	chr1	51469834	51469839	51469833	51469855	-	4	0	Ago2	1	1	0	0	0	0	0
MIMAT0000521	mmu-let-7a-5p	ENSMUSG00000026103	Gls	protein_coding	chr1	52164702	52164707	52164702	52164707	-	1	0	Ago2	1	0	0	0	0	0	0
MIMAT0000521	mmu-let-7a-5p	ENSMUSG00000026103	Gls	protein_coding	chr1	52165937	52165942	52165937	52165942	-	3	0	Ago2	1	0	0	0	0	0	0
MIMAT0000521	mmu-let-7a-5p	ENSMUSG00000002881	Nab1	protein_coding	chr1	52457447	52457453	52457447	52457475	-	3	0	Ago2	0	0	0	1	0	1	1
MIMAT0000521	mmu-let-7a-5p	ENSMUSG00000026024	Als2	protein_coding	chr1	59163307	59163313	59163307	59163313	-	3	0	Ago2	1	0	0	0	0	0	0
MIMAT0000521	mmu-let-7a-5p	ENSMUSG00000079550	Mpp4	protein_coding	chr1	59163307	59163313	59163307	59163313	-	3	0	Ago2	1	0	0	0	0	0	0
MIMAT0000521	mmu-let-7a-5p	ENSMUSG00000040865	Ino80d	protein_coding	chr1	63057652	63057657	63057651	63057679	-	2	0	Ago2	1	0	0	1	0	1	1
MIMAT0000521	mmu-let-7a-5p	ENSMUSG00000033159	Cnppd1	protein_coding	chr1	75136313	75136319	75136312	75136334	-	1	0	Ago2	1	0	0	0	1	0	1
MIMAT0000521	mmu-let-7a-5p	ENSMUSG00000033124	Atg9a	protein_coding	chr1	75181462	75181467	75181462	75181467	-	4	0	Ago2	1	0	0	0	0	0	0
MIMAT0000521	mmu-let-7a-5p	ENSMUSG00000026235	Epha4	protein_coding	chr1	77373691	77373696	77373690	77373718	-	7	0	Ago1-4,Ago2	1	0	0	1	0	1	1
MIMAT0000521	mmu-let-7a-5p	ENSMUSG00000026235	Epha4	protein_coding	chr1	77380951	77380979	77380951	77380979	-	3	0	Ago1-4,Ago2	0	0	0	1	0	0	0
MIMAT0000521	mmu-let-7a-5p	ENSMUSG00000004872	Pax3	protein_coding	chr1	78101934	78101940	78101934	78101940	-	1	0	Ago2	0	0	0	0	0	1	1
MIMAT0000521	mmu-let-7a-5p	ENSMUSG00000055980	Irs1	protein_coding	chr1	82233460	82233465	82233460	82233465	-	2	0	Ago2	1	0	0	0	0	0	0
MIMAT0000521	mmu-let-7a-5p	ENSMUSG00000055980	Irs1	protein_coding	chr1	82234390	82234395	82234390	82234395	-	1	0	Ago2	1	0	0	0	0	0	0
MIMAT0000521	mmu-let-7a-5p	ENSMUSG00000045658	Pid1	protein_coding	chr1	84036476	84036481	84036476	84036481	-	2	0	Ago2	1	0	0	0	0	0	0
MIMAT0000521	mmu-let-7a-5p	ENSMUSG00000014602	Kif1a	protein_coding	chr1	93018322	93018328	93018321	93018340	-	2	0	Ago1-4,Ago2	1	0	0	0	1	0	0
MIMAT0000521	mmu-let-7a-5p	ENSMUSG00000034088	Hdlbp	protein_coding	chr1	93407268	93407274	93407267	93407295	-	3	0	Ago2	1	0	0	1	1	1	1
MIMAT0000521	mmu-let-7a-5p	ENSMUSG00000026383	Epb41l5	protein_coding	chr1	119548944	119548949	119548934	119548954	-	2	0	Ago1-4,Ago2	1	1	0	0	0	0	0
MIMAT0000521	mmu-let-7a-5p	ENSMUSG00000036975	Tmem177	protein_coding	chr1	119909808	119909813	119909808	119909813	-	1	0	Ago2	1	0	0	0	0	0	0
MIMAT0000521	mmu-let-7a-5p	ENSMUSG00000042349	Ikbke	protein_coding	chr1	131255191	131255213	131255191	131255219	-	1	0	Ago2	0	0	0	1	1	0	0
MIMAT0000521	mmu-let-7a-5p	ENSMUSG00000042349	Ikbke	protein_coding	chr1	131269823	131269851	131269823	131269851	-	1	0	Ago2	0	0	0	1	0	0	0
MIMAT0000521	mmu-let-7a-5p	ENSMUSG00000059149	Mfsd4a	protein_coding	chr1	132037240	132037246	132037239	132037259	-	1	0	Ago2	1	0	1	0	1	1	1
MIMAT0000521	mmu-let-7a-5p	ENSMUSG00000053024	Cntn2	protein_coding	chr1	132511974	132511979	132511974	132511979	-	1	0	Ago2	1	0	0	0	0	0	0
MIMAT0000521	mmu-let-7a-5p	ENSMUSG00000054387	Mdm4	protein_coding	chr1	132986835	132986842	132986835	132986842	-	1	0	Ago2	0	0	0	0	0	0	1
MIMAT0000521	mmu-let-7a-5p	ENSMUSG00000070643	Sox13	protein_coding	chr1	133382967	133382973	133382966	133382987	-	2	0	Ago2	1	0	0	0	1	1	1
MIMAT0000521	mmu-let-7a-5p	ENSMUSG00000094410	Gm38394	protein_coding	chr1	133621402	133621407	133621401	133621429	-	5	0	Ago1-4,Ago2	1	0	0	1	0	0	0
MIMAT0000521	mmu-let-7a-5p	ENSMUSG00000102976	Zc3h11a	protein_coding	chr1	133621402	133621407	133621401	133621429	-	5	0	Ago1-4,Ago2	1	0	0	1	0	0	0
MIMAT0000521	mmu-let-7a-5p	ENSMUSG00000116275	Zc3h11a	protein_coding	chr1	133621402	133621407	133621401	133621429	-	5	0	Ago1-4,Ago2	1	0	0	1	0	0	0
MIMAT0000521	mmu-let-7a-5p	ENSMUSG00000094410	Gm38394	protein_coding	chr1	133640621	133640627	133640620	133640648	-	2	0	Ago2	0	0	0	1	0	0	1
MIMAT0000521	mmu-let-7a-5p	ENSMUSG00000102976	Zc3h11a	protein_coding	chr1	133640621	133640627	133640620	133640648	-	2	0	Ago2	0	0	0	1	0	0	1
MIMAT0000521	mmu-let-7a-5p	ENSMUSG00000116275	Zc3h11a	protein_coding	chr1	133640621	133640627	133640620	133640648	-	2	0	Ago2	0	0	0	1	0	0	1
MIMAT0000521	mmu-let-7a-5p	ENSMUSG00000026463	Atp2b4	protein_coding	chr1	133704816	133704822	133704816	133704822	-	1	0	Ago2	0	0	0	0	0	1	1
MIMAT0000521	mmu-let-7a-5p	ENSMUSG00000020423	Btg2	protein_coding	chr1	134076070	134076075	134076069	134076097	-	2	0	Ago2	1	0	0	1	0	0	0
MIMAT0000521	mmu-let-7a-5p	ENSMUSG00000020423	Btg2	protein_coding	chr1	134077300	134077305	134077299	134077327	-	6	0	Ago2	1	0	0	1	0	1	1
MIMAT0000521	mmu-let-7a-5p	ENSMUSG00000073557	Ppp1r12b	protein_coding	chr1	134758656	134758662	134758656	134758662	-	1	0	Ago2	0	0	0	0	0	0	1
MIMAT0000521	mmu-let-7a-5p	ENSMUSG00000026393	Nek7	protein_coding	chr1	138486934	138486939	138486934	138486939	-	4	0	Ago1-4,Ago2	1	0	0	0	0	0	0
MIMAT0000521	mmu-let-7a-5p	ENSMUSG00000026361	Cdc73	protein_coding	chr1	143606335	143606341	143606335	143606341	-	3	0	Ago2	0	0	1	0	0	0	0
MIMAT0000521	mmu-let-7a-5p	ENSMUSG00000018199	Trove2	protein_coding	chr1	143754984	143754989	143754983	143754991	-	2	0	Ago1-4,Ago2	1	0	0	0	0	1	1
MIMAT0000521	mmu-let-7a-5p	ENSMUSG00000052748	Swt1	protein_coding	chr1	151368256	151368262	151368255	151368283	-	3	0	Ago2	1	0	1	1	1	1	1
MIMAT0000521	mmu-let-7a-5p	ENSMUSG00000004110	Cacna1e	protein_coding	chr1	154397033	154397039	154397033	154397039	-	1	0	Ago2	0	0	0	0	0	1	1
MIMAT0000521	mmu-let-7a-5p	ENSMUSG00000033671	Cep350	protein_coding	chr1	155860662	155860681	155860662	155860681	-	1	0	Ago2	0	1	0	0	0	0	0
MIMAT0000521	mmu-let-7a-5p	ENSMUSG00000026466	Tor1aip1	protein_coding	chr1	156005110	156005115	156005110	156005115	-	3	0	Ago2	0	0	1	0	0	0	0
MIMAT0000521	mmu-let-7a-5p	ENSMUSG00000026466	Tor1aip1	protein_coding	chr1	156005312	156005318	156005312	156005318	-	1	0	Ago2	0	0	1	0	0	0	0
MIMAT0000521	mmu-let-7a-5p	ENSMUSG00000026701	Prdx6	protein_coding	chr1	161241168	161241173	161241168	161241173	-	3	0	Ago2	1	0	0	0	0	0	0
MIMAT0000521	mmu-let-7a-5p	ENSMUSG00000000817	Fasl	protein_coding	chr1	161780989	161780994	161780988	161781016	-	1	0	Ago2	1	0	1	1	1	0	0
MIMAT0000521	mmu-let-7a-5p	ENSMUSG00000040225	Prrc2c	protein_coding	chr1	162672383	162672388	162672383	162672388	-	2	0	Ago2	1	0	0	0	0	0	0
MIMAT0000521	mmu-let-7a-5p	ENSMUSG00000026586	Prrx1	protein_coding	chr1	163246767	163246773	163246766	163246786	-	1	0	Ago2	1	1	0	0	1	1	1
MIMAT0000521	mmu-let-7a-5p	ENSMUSG00000040848	Sft2d2	protein_coding	chr1	165178663	165178668	165178663	165178668	-	1	0	Ago2	1	0	0	0	0	0	0
MIMAT0000521	mmu-let-7a-5p	ENSMUSG00000026565	Pou2f1	protein_coding	chr1	165867933	165867938	165867932	165867960	-	1	1	Ago2	0	0	1	1	0	0	1
MIMAT0000521	mmu-let-7a-5p	ENSMUSG00000026565	Pou2f1	protein_coding	chr1	165870023	165870028	165870023	165870028	-	1	0	Ago2	0	0	1	0	0	0	0
MIMAT0000521	mmu-let-7a-5p	ENSMUSG00000026565	Pou2f1	protein_coding	chr1	165870504	165870509	165870503	165870531	-	1	0	Ago2	0	0	1	1	0	0	1
MIMAT0000521	mmu-let-7a-5p	ENSMUSG00000026565	Pou2f1	protein_coding	chr1	165906740	165906768	165906740	165906768	-	2	0	Ago2	0	0	0	1	0	0	0
MIMAT0000521	mmu-let-7a-5p	ENSMUSG00000052534	Pbx1	protein_coding	chr1	168158233	168158239	168158232	168158260	-	2	0	Ago1-4,Ago2	1	0	1	1	1	1	1
MIMAT0000521	mmu-let-7a-5p	ENSMUSG00000052534	Pbx1	protein_coding	chr1	168158299	168158304	168158298	168158326	-	3	0	Ago1-4,Ago2	1	0	1	1	0	1	0
MIMAT0000521	mmu-let-7a-5p	ENSMUSG00000026674	Ddr2	protein_coding	chr1	169976149	169976154	169976149	169976154	-	1	0	Ago2	1	0	0	0	0	0	0
MIMAT0000521	mmu-let-7a-5p	ENSMUSG00000038370	Pcp4l1	protein_coding	chr1	171173437	171173443	171173436	171173459	-	2	0	Ago2	1	0	0	0	1	0	1
MIMAT0000521	mmu-let-7a-5p	ENSMUSG00000053483	Usp21	protein_coding	chr1	171282148	171282153	171282147	171282153	-	1	0	Ago2	1	0	0	0	0	1	0
MIMAT0000521	mmu-let-7a-5p	ENSMUSG00000026556	Vangl2	protein_coding	chr1	172001686	172001692	172001686	172001692	-	1	0	Ago2	0	0	0	0	0	0	1
MIMAT0000521	mmu-let-7a-5p	ENSMUSG00000007097	Atp1a2	protein_coding	chr1	172272774	172272779	172272774	172272779	-	1	0	Ago1-4	1	0	0	0	0	0	0
MIMAT0000521	mmu-let-7a-5p	ENSMUSG00000005338	Cadm3	protein_coding	chr1	173334394	173334400	173334393	173334415	-	2	0	Ago1-4,Ago2	1	0	1	0	1	0	0
MIMAT0000521	mmu-let-7a-5p	ENSMUSG00000026491	Ahctf1	protein_coding	chr1	179745786	179745792	179745785	179745813	-	4	0	Ago1-4,Ago2	1	0	1	1	0	1	1
MIMAT0000521	mmu-let-7a-5p	ENSMUSG00000038733	Wdr26	protein_coding	chr1	181175844	181175849	181175844	181175849	-	6	0	Ago1-4,Ago2	1	0	0	0	0	0	0
MIMAT0000521	mmu-let-7a-5p	ENSMUSG00000004880	Lbr	protein_coding	chr1	181816147	181816153	181816146	181816174	-	3	0	Ago2	1	0	1	1	1	0	1
MIMAT0000521	mmu-let-7a-5p	ENSMUSG00000037568	Vash2	protein_coding	chr1	190949768	190949773	190949767	190949795	-	1	0	Ago2	1	0	0	1	0	1	1
MIMAT0000521	mmu-let-7a-5p	ENSMUSG00000016194	Hsd11b1	protein_coding	chr1	193221763	193221768	193221763	193221768	-	1	0	Ago2	1	0	0	0	0	0	0
MIMAT0000521	mmu-let-7a-5p	ENSMUSG00000025903	Lypla1	protein_coding	chr1	4844999	4845005	4844999	4845005	+	2	0	Ago1-4,Ago2	0	0	1	0	0	0	1
MIMAT0000521	mmu-let-7a-5p	ENSMUSG00000025907	Rb1cc1	protein_coding	chr1	6248336	6248356	6248336	6248356	+	4	0	Ago1-4,Ago2	0	1	0	0	0	0	0
MIMAT0000521	mmu-let-7a-5p	ENSMUSG00000057715	A830018L16Rik	protein_coding	chr1	11598088	11598094	11598075	11598095	+	1	0	Ago2	0	0	1	0	1	0	0
MIMAT0000521	mmu-let-7a-5p	ENSMUSG00000016918	Sulf1	protein_coding	chr1	12860271	12860276	12860271	12860276	+	1	0	Ago2	1	0	0	0	0	0	0
MIMAT0000521	mmu-let-7a-5p	ENSMUSG00000025921	Rdh10	protein_coding	chr1	16132366	16132372	16132352	16132373	+	3	0	Ago1-4,Ago2	1	0	1	0	1	1	1
MIMAT0000521	mmu-let-7a-5p	ENSMUSG00000026131	Dst	protein_coding	chr1	34154533	34154561	34154533	34154561	+	2	0	Ago1-4,Ago2	0	0	0	1	0	0	0
MIMAT0000521	mmu-let-7a-5p	ENSMUSG00000026131	Dst	protein_coding	chr1	34307937	34307942	34307915	34307943	+	1	0	Ago2	1	0	0	1	0	1	1
MIMAT0000521	mmu-let-7a-5p	ENSMUSG00000026123	Plekhb2	protein_coding	chr1	34879067	34879072	34879067	34879072	+	1	0	Ago2	1	0	0	0	0	0	0
MIMAT0000521	mmu-let-7a-5p	ENSMUSG00000026083	Eif5b	protein_coding	chr1	38053031	38053036	38053031	38053037	+	2	0	Ago2	1	0	0	0	0	1	1
MIMAT0000521	mmu-let-7a-5p	ENSMUSG00000003135	Cnot11	protein_coding	chr1	39545267	39545273	39545267	39545273	+	3	0	Ago2	0	0	0	0	1	0	0
MIMAT0000521	mmu-let-7a-5p	ENSMUSG00000026074	Map4k4	protein_coding	chr1	40009812	40009840	40009812	40009840	+	2	0	Ago2	0	0	0	1	0	0	0
MIMAT0000521	mmu-let-7a-5p	ENSMUSG00000026074	Map4k4	protein_coding	chr1	40025688	40025694	40025667	40025695	+	1	0	Ago2	1	0	0	1	1	1	1
MIMAT0000521	mmu-let-7a-5p	ENSMUSG00000026072	Il1r1	protein_coding	chr1	40314808	40314813	40314808	40314813	+	1	0	Ago2	1	0	0	0	0	0	0
MIMAT0000521	mmu-let-7a-5p	ENSMUSG00000041907	Gpr45	protein_coding	chr1	43034288	43034294	43034274	43034295	+	1	0	Ago2	1	0	0	0	1	1	1
MIMAT0000521	mmu-let-7a-5p	ENSMUSG00000056870	Gulp1	protein_coding	chr1	44795480	44795485	44795466	44795486	+	1	0	Ago2	1	0	0	0	1	0	0
MIMAT0000521	mmu-let-7a-5p	ENSMUSG00000026043	Col3a1	protein_coding	chr1	45349150	45349156	45349129	45349157	+	2	0	Ago2	0	0	1	1	0	1	1
MIMAT0000521	mmu-let-7a-5p	ENSMUSG00000026109	Tmeff2	protein_coding	chr1	50928058	50928079	50928058	50928079	+	2	0	Ago1-4,Ago2	0	0	0	0	1	0	0
MIMAT0000521	mmu-let-7a-5p	ENSMUSG00000026109	Tmeff2	protein_coding	chr1	51186672	51186677	51186672	51186677	+	1	0	Ago2	1	0	0	0	0	0	0
MIMAT0000521	mmu-let-7a-5p	ENSMUSG00000025979	Mob4	protein_coding	chr1	55153601	55153606	55153601	55153607	+	5	0	Ago2	1	0	0	0	0	1	1
MIMAT0000521	mmu-let-7a-5p	ENSMUSG00000046994	Mars2	protein_coding	chr1	55238857	55238885	55238857	55238885	+	3	0	Ago2	0	0	0	1	0	0	0
MIMAT0000521	mmu-let-7a-5p	ENSMUSG00000046994	Mars2	protein_coding	chr1	55239823	55239828	55239801	55239829	+	1	0	Ago2	1	0	0	1	1	0	0
MIMAT0000521	mmu-let-7a-5p	ENSMUSG00000051223	Bzw1	protein_coding	chr1	58405318	58405324	58405297	58405325	+	3	0	Ago2	1	0	1	1	1	1	1
MIMAT0000521	mmu-let-7a-5p	ENSMUSG00000026031	Cflar	protein_coding	chr1	58754109	58754114	58754109	58754114	+	1	0	Ago2	1	0	1	0	0	0	0
MIMAT0000521	mmu-let-7a-5p	ENSMUSG00000026031	Cflar	protein_coding	chr1	58754366	58754371	58754364	58754371	+	3	0	Ago2	1	0	1	0	0	0	0
MIMAT0000521	mmu-let-7a-5p	ENSMUSG00000026012	Cd28	protein_coding	chr1	60771914	60771919	60771914	60771919	+	1	0	Ago2	1	0	0	0	0	0	0
MIMAT0000521	mmu-let-7a-5p	ENSMUSG00000025969	Nrp2	protein_coding	chr1	62818168	62818173	62818168	62818173	+	1	0	Ago2	1	0	0	0	0	0	0
MIMAT0000521	mmu-let-7a-5p	ENSMUSG00000025969	Nrp2	protein_coding	chr1	62818372	62818379	62818372	62818379	+	4	0	Ago1-4,Ago2	1	0	0	0	0	0	0
MIMAT0000521	mmu-let-7a-5p	ENSMUSG00000025958	Creb1	protein_coding	chr1	64598734	64598739	64598734	64598739	+	1	0	Ago2	1	0	0	0	0	0	0
MIMAT0000521	mmu-let-7a-5p	ENSMUSG00000025949	Pikfyve	protein_coding	chr1	65274561	65274566	65274561	65274566	+	1	0	Ago2	1	0	0	0	0	0	0
MIMAT0000521	mmu-let-7a-5p	ENSMUSG00000026192	Atic	protein_coding	chr1	71578726	71578731	71578726	71578731	+	1	0	Ago2	1	0	0	0	0	0	0
MIMAT0000521	mmu-let-7a-5p	ENSMUSG00000033276	Stk36	protein_coding	chr1	74636185	74636192	74636172	74636199	+	1	0	Ago2	1	1	0	0	1	0	0
MIMAT0000521	mmu-let-7a-5p	ENSMUSG00000033257	Ttll4	protein_coding	chr1	74697183	74697211	74697183	74697211	+	1	0	Ago2	0	0	0	1	0	0	0
MIMAT0000521	mmu-let-7a-5p	ENSMUSG00000033257	Ttll4	protein_coding	chr1	74697724	74697730	74697703	74697731	+	2	0	Ago2	1	0	1	1	1	1	1
MIMAT0000521	mmu-let-7a-5p	ENSMUSG00000033257	Ttll4	protein_coding	chr1	74698486	74698492	74698465	74698493	+	3	0	Ago2	0	0	1	1	0	0	1
MIMAT0000521	mmu-let-7a-5p	ENSMUSG00000090071	Cdk5r2	protein_coding	chr1	74856578	74856583	74856578	74856583	+	1	0	Ago1-4	1	0	0	0	0	0	0
MIMAT0000521	mmu-let-7a-5p	ENSMUSG00000026207	Speg	protein_coding	chr1	75431607	75431612	75431605	75431613	+	1	0	Ago2	1	0	0	0	0	1	1
MIMAT0000521	mmu-let-7a-5p	ENSMUSG00000026213	Stk11ip	protein_coding	chr1	75536808	75536814	75536808	75536814	+	1	0	Ago2	1	0	0	0	0	0	0
MIMAT0000521	mmu-let-7a-5p	ENSMUSG00000079445	B3gnt7	protein_coding	chr1	86306803	86306809	86306782	86306828	+	4	1	Ago2	1	0	0	2	1	0	1
MIMAT0000521	mmu-let-7a-5p	ENSMUSG00000055013	Agap1	protein_coding	chr1	89895004	89895009	89894982	89895010	+	3	0	Ago1-4,Ago2	1	0	0	1	0	1	1
MIMAT0000521	mmu-let-7a-5p	ENSMUSG00000026305	Lrrfip1	protein_coding	chr1	91116680	91116685	91116680	91116686	+	4	0	Ago2	1	0	0	0	0	1	0
MIMAT0000521	mmu-let-7a-5p	ENSMUSG00000026280	Atg4b	protein_coding	chr1	93788329	93788335	93788317	93788336	+	2	0	Ago2	1	0	0	0	1	0	1
MIMAT0000521	mmu-let-7a-5p	ENSMUSG00000051185	Fam174a	protein_coding	chr1	95335065	95335071	95335044	95335072	+	3	0	Ago2	1	0	1	1	0	0	0
MIMAT0000521	mmu-let-7a-5p	ENSMUSG00000026339	Ccdc93	protein_coding	chr1	121504285	121504291	121504284	121504291	+	1	0	Ago2	1	0	0	0	0	1	1
MIMAT0000521	mmu-let-7a-5p	ENSMUSG00000036155	Mgat5	protein_coding	chr1	127484334	127484353	127484334	127484353	+	4	0	Ago2	0	0	0	0	1	0	0
MIMAT0000521	mmu-let-7a-5p	ENSMUSG00000026349	Ccnt2	protein_coding	chr1	127806393	127806399	127806393	127806399	+	1	0	Ago2	0	0	0	0	0	0	1
MIMAT0000521	mmu-let-7a-5p	ENSMUSG00000026353	Ubxn4	protein_coding	chr1	128278915	128278920	128278913	128278921	+	2	0	Ago1-4,Ago2	1	0	0	0	0	1	1
MIMAT0000521	mmu-let-7a-5p	ENSMUSG00000046404	Yod1	protein_coding	chr1	130719444	130719450	130719423	130719451	+	1	0	Ago2	1	0	1	1	1	1	1
MIMAT0000521	mmu-let-7a-5p	ENSMUSG00000046404	Yod1	protein_coding	chr1	130720673	130720679	130720652	130720680	+	1	0	Ago2	1	0	1	1	1	1	1
MIMAT0000521	mmu-let-7a-5p	ENSMUSG00000016529	Il10	protein_coding	chr1	131024381	131024386	131024359	131024387	+	2	0	Ago2	1	0	1	1	0	1	0
MIMAT0000521	mmu-let-7a-5p	ENSMUSG00000016529	Il10	protein_coding	chr1	131024403	131024408	131024389	131024418	+	2	0	Ago2	1	0	1	1	1	0	0
MIMAT0000521	mmu-let-7a-5p	ENSMUSG00000016529	Il10	protein_coding	chr1	131024412	131024417	131024412	131024417	+	2	0	Ago2	1	0	1	0	0	0	0
MIMAT0000521	mmu-let-7a-5p	ENSMUSG00000026436	Elk4	protein_coding	chr1	132025949	132025955	132025949	132025955	+	2	0	Ago2	0	0	0	0	0	0	1
MIMAT0000521	mmu-let-7a-5p	ENSMUSG00000009772	Nuak2	protein_coding	chr1	132332589	132332595	132332575	132332596	+	1	0	Ago2	1	0	0	0	1	0	0
MIMAT0000521	mmu-let-7a-5p	ENSMUSG00000042046	Dstyk	protein_coding	chr1	132465389	132465394	132465389	132465394	+	1	0	Ago2	1	0	0	0	0	0	0
MIMAT0000521	mmu-let-7a-5p	ENSMUSG00000026439	Rbbp5	protein_coding	chr1	132505231	132505238	132505231	132505238	+	1	0	Ago2	1	0	0	0	0	0	0
MIMAT0000521	mmu-let-7a-5p	ENSMUSG00000046062	Ppp1r15b	protein_coding	chr1	133138919	133138925	133138898	133138926	+	4	0	Ago2	0	0	0	1	0	1	1
MIMAT0000521	mmu-let-7a-5p	ENSMUSG00000026452	Syt2	protein_coding	chr1	134747771	134747776	134747749	134747777	+	1	0	Ago2	1	0	0	1	0	0	1
MIMAT0000521	mmu-let-7a-5p	ENSMUSG00000041642	Kif21b	protein_coding	chr1	136176187	136176193	136176166	136176194	+	3	0	Ago1-4,Ago2	1	0	0	1	1	1	1
MIMAT0000521	mmu-let-7a-5p	ENSMUSG00000041642	Kif21b	protein_coding	chr1	136177877	136177882	136177855	136177883	+	4	0	Ago1-4,Ago2	1	0	0	1	0	1	0
MIMAT0000521	mmu-let-7a-5p	ENSMUSG00000041498	Kif14	protein_coding	chr1	136528666	136528671	136528666	136528671	+	2	0	Ago2	1	0	1	0	0	0	0
MIMAT0000521	mmu-let-7a-5p	ENSMUSG00000032487	Ptgs2	protein_coding	chr1	150107144	150107149	150107144	150107149	+	1	0	Ago2	1	0	1	0	0	0	0
MIMAT0000521	mmu-let-7a-5p	ENSMUSG00000032487	Ptgs2	protein_coding	chr1	150107530	150107535	150107528	150107535	+	2	0	Ago2	1	0	1	0	0	0	0
MIMAT0000521	mmu-let-7a-5p	ENSMUSG00000043019	Edem3	protein_coding	chr1	151821024	151821030	151821003	151821031	+	3	0	Ago2	1	0	1	1	1	1	1
MIMAT0000521	mmu-let-7a-5p	ENSMUSG00000042751	Nmnat2	protein_coding	chr1	153116901	153116907	153116888	153116908	+	1	0	Ago2	1	0	0	0	1	0	0
MIMAT0000521	mmu-let-7a-5p	ENSMUSG00000042671	Rgs8	protein_coding	chr1	153695473	153695478	153695473	153695479	+	1	0	Ago2	1	0	0	0	0	1	1
MIMAT0000521	mmu-let-7a-5p	ENSMUSG00000026475	Rgs16	protein_coding	chr1	153744434	153744439	153744412	153744440	+	3	0	Ago2	1	0	0	1	0	1	0
MIMAT0000521	mmu-let-7a-5p	ENSMUSG00000026475	Rgs16	protein_coding	chr1	153745260	153745266	153745239	153745267	+	2	0	Ago2	1	0	0	1	1	1	1
MIMAT0000521	mmu-let-7a-5p	ENSMUSG00000026470	Stx6	protein_coding	chr1	155203166	155203171	155203166	155203171	+	1	0	Ago2	1	0	0	0	0	0	0
MIMAT0000521	mmu-let-7a-5p	ENSMUSG00000050565	Tor1aip2	protein_coding	chr1	156067392	156067398	156067392	156067398	+	3	0	Ago2	1	0	0	0	0	0	0
MIMAT0000521	mmu-let-7a-5p	ENSMUSG00000050565	Tor1aip2	protein_coding	chr1	156067546	156067552	156067532	156067553	+	2	0	Ago2	1	0	0	0	1	0	1
MIMAT0000521	mmu-let-7a-5p	ENSMUSG00000026596	Abl2	protein_coding	chr1	156642836	156642841	156642836	156642842	+	4	0	Ago2	1	0	0	0	0	1	1
MIMAT0000521	mmu-let-7a-5p	ENSMUSG00000026589	Sec16b	protein_coding	chr1	157568168	157568174	157568147	157568175	+	1	0	Ago2	1	0	1	1	1	1	1
MIMAT0000521	mmu-let-7a-5p	ENSMUSG00000026585	Kifap3	protein_coding	chr1	163916875	163916880	163916875	163916880	+	1	0	Ago2	1	0	0	0	0	0	0
MIMAT0000521	mmu-let-7a-5p	ENSMUSG00000026584	Scyl3	protein_coding	chr1	163953479	163953484	163953479	163953485	+	2	0	Ago2	1	0	0	0	0	1	1
MIMAT0000521	mmu-let-7a-5p	ENSMUSG00000040918	Slc19a2	protein_coding	chr1	164264405	164264410	164264405	164264410	+	1	0	Ago2	1	0	0	0	0	0	0
MIMAT0000521	mmu-let-7a-5p	ENSMUSG00000040713	Creg1	protein_coding	chr1	165774986	165774991	165774986	165774991	+	1	0	Ago2	1	0	0	0	0	0	0
MIMAT0000521	mmu-let-7a-5p	ENSMUSG00000026554	Dcaf8	protein_coding	chr1	172195356	172195361	172195356	172195361	+	1	0	Ago2	1	0	0	0	0	0	0
MIMAT0000521	mmu-let-7a-5p	ENSMUSG00000044708	Kcnj10	protein_coding	chr1	172371167	172371172	172371167	172371172	+	2	0	Ago1-4,Ago2	1	0	0	0	0	0	0
MIMAT0000521	mmu-let-7a-5p	ENSMUSG00000050229	Pigm	protein_coding	chr1	172381102	172381108	172381102	172381108	+	4	0	Ago1-4,Ago2	1	0	1	0	0	0	0
MIMAT0000521	mmu-let-7a-5p	ENSMUSG00000050229	Pigm	protein_coding	chr1	172383744	172383750	172383744	172383750	+	2	0	Ago2	1	0	1	0	0	0	0
MIMAT0000521	mmu-let-7a-5p	ENSMUSG00000037995	Igsf9	protein_coding	chr1	172498622	172498628	172498601	172498629	+	1	0	Ago2	1	0	0	1	0	0	0
MIMAT0000521	mmu-let-7a-5p	ENSMUSG00000039318	Rab3gap2	protein_coding	chr1	185284848	185284854	185284827	185284855	+	1	0	Ago2	0	0	0	1	0	1	1
MIMAT0000521	mmu-let-7a-5p	ENSMUSG00000039210	Gpatch2	protein_coding	chr1	187349206	187349211	187349184	187349212	+	3	0	Ago2	1	0	0	1	0	1	0
MIMAT0000521	mmu-let-7a-5p	ENSMUSG00000039210	Gpatch2	protein_coding	chr1	187349295	187349301	187349274	187349302	+	5	0	Ago1-4,Ago2	1	0	0	1	1	1	1
MIMAT0000521	mmu-let-7a-5p	ENSMUSG00000026604	Ptpn14	protein_coding	chr1	189873110	189873116	189873110	189873116	+	2	0	Ago2	1	0	0	0	0	0	0
MIMAT0000521	mmu-let-7a-5p	ENSMUSG00000026604	Ptpn14	protein_coding	chr1	189873141	189873147	189873141	189873147	+	2	0	Ago2	1	0	0	0	0	0	0
MIMAT0000521	mmu-let-7a-5p	ENSMUSG00000026623	Lpgat1	protein_coding	chr1	191783896	191783902	191783875	191783903	+	4	0	Ago2	0	0	1	1	0	1	1
MIMAT0000521	mmu-let-7a-5p	ENSMUSG00000026623	Lpgat1	protein_coding	chr1	191784243	191784248	191784221	191784249	+	2	0	Ago2	0	0	1	1	0	0	0
MIMAT0000521	mmu-let-7a-5p	ENSMUSG00000037434	Slc30a1	protein_coding	chr1	191913128	191913134	191913107	191913135	+	4	0	Ago1-4,Ago2	1	0	0	1	1	1	1
MIMAT0000521	mmu-let-7a-5p	ENSMUSG00000015755	Tab2	protein_coding	chr10	7907275	7907280	7907274	7907302	-	1	0	Ago2	1	0	0	1	0	1	1
MIMAT0000521	mmu-let-7a-5p	ENSMUSG00000015755	Tab2	protein_coding	chr10	7919910	7919938	7919910	7919938	-	3	0	Ago2	0	0	0	1	0	0	0
MIMAT0000521	mmu-let-7a-5p	ENSMUSG00000019790	Stxbp5	protein_coding	chr10	9759069	9759074	9759068	9759096	-	1	0	Ago2	1	0	0	1	0	0	0
MIMAT0000521	mmu-let-7a-5p	ENSMUSG00000019790	Stxbp5	protein_coding	chr10	9760765	9760770	9760764	9760792	-	2	0	Ago2	1	0	0	1	0	1	1
MIMAT0000521	mmu-let-7a-5p	ENSMUSG00000019790	Stxbp5	protein_coding	chr10	9798227	9798255	9798227	9798255	-	1	0	Ago2	0	0	0	1	0	0	0
MIMAT0000521	mmu-let-7a-5p	ENSMUSG00000019828	Grm1	protein_coding	chr10	10719905	10719927	10719905	10719927	-	2	0	Ago1-4,Ago2	0	1	0	0	0	0	0
MIMAT0000521	mmu-let-7a-5p	ENSMUSG00000019820	Utrn	protein_coding	chr10	12382619	12382625	12382618	12382646	-	4	0	Ago1-4,Ago2	1	0	1	1	1	1	1
MIMAT0000521	mmu-let-7a-5p	ENSMUSG00000062866	Phactr2	protein_coding	chr10	13207739	13207745	13207739	13207767	-	1	0	Ago2	0	0	0	1	0	1	1
MIMAT0000521	mmu-let-7a-5p	ENSMUSG00000019850	Tnfaip3	protein_coding	chr10	19001506	19001512	19001505	19001525	-	3	0	Ago2	1	0	1	0	1	1	1
MIMAT0000521	mmu-let-7a-5p	ENSMUSG00000019850	Tnfaip3	protein_coding	chr10	19001626	19001631	19001626	19001631	-	2	0	Ago2	1	0	1	0	0	0	0
MIMAT0000521	mmu-let-7a-5p	ENSMUSG00000075266	Cenpw	protein_coding	chr10	30196445	30196451	30196444	30196469	-	1	0	Ago2	1	0	1	0	1	0	0
MIMAT0000521	mmu-let-7a-5p	ENSMUSG00000019789	Hey2	protein_coding	chr10	30833071	30833076	30833071	30833076	-	1	0	Ago2	1	0	0	0	0	0	0
MIMAT0000521	mmu-let-7a-5p	ENSMUSG00000063760	Rnf217	protein_coding	chr10	31493625	31493631	31493625	31493631	-	1	0	Ago2	0	0	0	0	0	0	1
MIMAT0000521	mmu-let-7a-5p	ENSMUSG00000019838	Slc16a10	protein_coding	chr10	40035998	40036005	40035998	40036005	-	2	0	Ago2	1	0	0	0	0	0	0
MIMAT0000521	mmu-let-7a-5p	ENSMUSG00000019838	Slc16a10	protein_coding	chr10	40037156	40037162	40037156	40037171	-	2	0	Ago2	0	0	0	0	1	1	0
MIMAT0000521	mmu-let-7a-5p	ENSMUSG00000038151	Prdm1	protein_coding	chr10	44438377	44438382	44438376	44438384	-	3	0	Ago1-4,Ago2	1	0	0	0	0	1	1
MIMAT0000521	mmu-let-7a-5p	ENSMUSG00000063804	Lin28b	protein_coding	chr10	45378477	45378483	45378476	45378504	-	1	0	Ago2	1	0	1	1	0	1	1
MIMAT0000521	mmu-let-7a-5p	ENSMUSG00000063804	Lin28b	protein_coding	chr10	45378649	45378655	45378648	45378676	-	1	0	Ago2	1	0	1	1	1	1	1
MIMAT0000521	mmu-let-7a-5p	ENSMUSG00000056073	Grik2	protein_coding	chr10	49100990	49100995	49100989	49101017	-	2	0	Ago1-4,Ago2	1	0	0	1	1	1	1
MIMAT0000521	mmu-let-7a-5p	ENSMUSG00000038594	Cep85l	protein_coding	chr10	53273740	53273746	53273740	53273746	-	1	0	Ago2	0	0	0	0	0	0	1
MIMAT0000521	mmu-let-7a-5p	ENSMUSG00000020092	Pald1	protein_coding	chr10	61319755	61319761	61319754	61319782	-	2	0	Ago2	1	0	1	1	1	0	1
MIMAT0000521	mmu-let-7a-5p	ENSMUSG00000020092	Pald1	protein_coding	chr10	61319811	61319816	61319810	61319838	-	3	0	Ago1-4,Ago2	1	0	1	1	0	0	0
MIMAT0000521	mmu-let-7a-5p	ENSMUSG00000020091	Eif4ebp2	protein_coding	chr10	61433327	61433332	61433327	61433332	-	2	0	Ago2	1	0	0	0	0	0	0
MIMAT0000521	mmu-let-7a-5p	ENSMUSG00000020078	Vps26a	protein_coding	chr10	62456382	62456389	62456382	62456389	-	4	0	Ago2	1	0	0	0	0	0	0
MIMAT0000521	mmu-let-7a-5p	ENSMUSG00000020075	Ddx21	protein_coding	chr10	62580960	62580965	62580960	62580965	-	1	0	Ago2	1	0	0	0	0	0	0
MIMAT0000521	mmu-let-7a-5p	ENSMUSG00000033416	Gucd1	protein_coding	chr10	75508393	75508398	75508393	75508398	-	2	0	Ago2	1	0	0	0	0	0	0
MIMAT0000521	mmu-let-7a-5p	ENSMUSG00000000901	Mmp11	protein_coding	chr10	75923382	75923387	75923381	75923387	-	2	0	Ago2	1	0	0	0	0	1	1
MIMAT0000521	mmu-let-7a-5p	ENSMUSG00000033126	Ybey	protein_coding	chr10	76462761	76462766	76462760	76462788	-	1	0	Ago2	1	0	1	1	0	0	0
MIMAT0000521	mmu-let-7a-5p	ENSMUSG00000032788	Pdxk	protein_coding	chr10	78437502	78437507	78437502	78437507	-	1	0	Ago2	1	0	0	0	0	0	0
MIMAT0000521	mmu-let-7a-5p	ENSMUSG00000032788	Pdxk	protein_coding	chr10	78437790	78437797	78437790	78437797	-	1	0	Ago2	1	0	0	0	0	0	0
MIMAT0000521	mmu-let-7a-5p	ENSMUSG00000032788	Pdxk	protein_coding	chr10	78438334	78438340	78438334	78438340	-	1	0	Ago2	1	0	0	0	0	0	0
MIMAT0000521	mmu-let-7a-5p	ENSMUSG00000032788	Pdxk	protein_coding	chr10	78439344	78439350	78439344	78439350	-	1	0	Ago2	1	0	0	0	0	0	0
MIMAT0000521	mmu-let-7a-5p	ENSMUSG00000042570	Mier2	protein_coding	chr10	79540722	79540727	79540722	79540727	-	3	0	Ago2	1	0	0	0	0	0	0
MIMAT0000521	mmu-let-7a-5p	ENSMUSG00000003348	Mob3a	protein_coding	chr10	80686730	80686735	80686729	80686751	-	1	0	Ago2	1	0	0	0	1	0	0
MIMAT0000521	mmu-let-7a-5p	ENSMUSG00000020198	Ap3d1	protein_coding	chr10	80707834	80707839	80707834	80707839	-	1	0	Ago2	1	0	0	0	0	0	0
MIMAT0000521	mmu-let-7a-5p	ENSMUSG00000035278	Plekhj1	protein_coding	chr10	80796107	80796112	80796107	80796112	-	3	0	Ago2	1	0	0	0	0	0	0
MIMAT0000521	mmu-let-7a-5p	ENSMUSG00000004934	Pias4	protein_coding	chr10	81153651	81153657	81153650	81153671	-	3	0	Ago2	0	0	0	0	1	0	1
MIMAT0000521	mmu-let-7a-5p	ENSMUSG00000004934	Pias4	protein_coding	chr10	81154013	81154018	81154013	81154018	-	4	0	Ago2	1	0	0	0	0	0	0
MIMAT0000521	mmu-let-7a-5p	ENSMUSG00000034591	Slc41a2	protein_coding	chr10	83232574	83232579	83232574	83232579	-	2	0	Ago2	1	0	0	0	0	0	0
MIMAT0000521	mmu-let-7a-5p	ENSMUSG00000020032	Nuak1	protein_coding	chr10	84374159	84374164	84374159	84374164	-	2	0	Ago2	1	0	0	0	0	0	0
MIMAT0000521	mmu-let-7a-5p	ENSMUSG00000019961	Tmpo	protein_coding	chr10	91148358	91148363	91148357	91148385	-	4	0	Ago2	1	0	0	1	0	1	0
MIMAT0000521	mmu-let-7a-5p	ENSMUSG00000019961	Tmpo	protein_coding	chr10	91148795	91148801	91148794	91148822	-	1	0	Ago2	1	0	0	1	1	0	0
MIMAT0000521	mmu-let-7a-5p	ENSMUSG00000019961	Tmpo	protein_coding	chr10	91160886	91160891	91160886	91160891	-	2	0	Ago2	1	0	0	0	0	0	0
MIMAT0000521	mmu-let-7a-5p	ENSMUSG00000074785	Plxnc1	protein_coding	chr10	94791276	94791282	94791275	94791303	-	4	0	Ago2	1	0	1	1	1	1	1
MIMAT0000521	mmu-let-7a-5p	ENSMUSG00000074785	Plxnc1	protein_coding	chr10	94791316	94791321	94791315	94791343	-	1	0	Ago2	1	0	1	1	0	1	0
MIMAT0000521	mmu-let-7a-5p	ENSMUSG00000020029	Nudt4	protein_coding	chr10	95548298	95548303	95548298	95548303	-	1	0	Ago2	1	0	0	0	0	0	0
MIMAT0000521	mmu-let-7a-5p	ENSMUSG00000036676	Tmtc3	protein_coding	chr10	100446485	100446490	100446485	100446490	-	1	0	Ago2	1	0	0	0	0	0	0
MIMAT0000521	mmu-let-7a-5p	ENSMUSG00000035864	Syt1	protein_coding	chr10	108500474	108500479	108500473	108500501	-	1	0	Ago1-4	1	0	0	1	0	1	1
MIMAT0000521	mmu-let-7a-5p	ENSMUSG00000074748	Atxn7l3b	protein_coding	chr10	112927008	112927013	112927007	112927013	-	4	0	Ago2	1	0	0	0	0	1	1
MIMAT0000521	mmu-let-7a-5p	ENSMUSG00000074748	Atxn7l3b	protein_coding	chr10	112927613	112927618	112927613	112927618	-	1	0	Ago2	1	0	0	0	0	0	0
MIMAT0000521	mmu-let-7a-5p	ENSMUSG00000050663	Trhde	protein_coding	chr10	114399248	114399253	114399247	114399275	-	2	0	Ago1-4,Ago2	1	0	1	1	0	1	1
MIMAT0000521	mmu-let-7a-5p	ENSMUSG00000050663	Trhde	protein_coding	chr10	114400210	114400215	114400209	114400237	-	1	0	Ago2	1	0	1	1	0	1	1
MIMAT0000521	mmu-let-7a-5p	ENSMUSG00000020166	Cnot2	protein_coding	chr10	116485446	116485451	116485445	116485473	-	3	0	Ago2	1	0	0	1	1	1	1
MIMAT0000521	mmu-let-7a-5p	ENSMUSG00000020170	Frs2	protein_coding	chr10	117071108	117071113	117071107	117071135	-	4	0	Ago2	1	0	0	1	0	1	0
MIMAT0000521	mmu-let-7a-5p	ENSMUSG00000020171	Yeats4	protein_coding	chr10	117215271	117215277	117215270	117215291	-	6	0	Ago1-4,Ago2	1	0	1	0	1	0	0
MIMAT0000521	mmu-let-7a-5p	ENSMUSG00000020171	Yeats4	protein_coding	chr10	117215342	117215347	117215342	117215347	-	2	0	Ago2	1	0	1	0	0	0	0
MIMAT0000521	mmu-let-7a-5p	ENSMUSG00000028630	Dyrk2	protein_coding	chr10	118856441	118856447	118856441	118856447	-	1	0	Ago2	0	0	0	0	0	0	1
MIMAT0000521	mmu-let-7a-5p	ENSMUSG00000056758	Hmga2	protein_coding	chr10	120361673	120361678	120361672	120361700	-	1	0	Ago2	1	0	1	1	1	0	0
MIMAT0000521	mmu-let-7a-5p	ENSMUSG00000056758	Hmga2	protein_coding	chr10	120362550	120362556	120362549	120362577	-	1	0	Ago2	1	0	1	1	1	1	1
MIMAT0000521	mmu-let-7a-5p	ENSMUSG00000056758	Hmga2	protein_coding	chr10	120362599	120362620	120362599	120362627	-	1	0	Ago2	0	0	0	1	1	0	0
MIMAT0000521	mmu-let-7a-5p	ENSMUSG00000056758	Hmga2	protein_coding	chr10	120362988	120362994	120362987	120363015	-	3	0	Ago2	1	1	1	1	1	1	1
MIMAT0000521	mmu-let-7a-5p	ENSMUSG00000056758	Hmga2	protein_coding	chr10	120363141	120363146	120363140	120363168	-	1	0	Ago2	1	0	1	1	0	1	1
MIMAT0000521	mmu-let-7a-5p	ENSMUSG00000025795	Rassf3	protein_coding	chr10	121412704	121412709	121412704	121412709	-	3	0	Ago2	1	0	0	0	0	0	0
MIMAT0000521	mmu-let-7a-5p	ENSMUSG00000034667	Xpot	protein_coding	chr10	121588038	121588044	121588037	121588065	-	2	0	Ago2	1	0	0	1	1	1	1
MIMAT0000521	mmu-let-7a-5p	ENSMUSG00000006736	Tspan31	protein_coding	chr10	127067743	127067748	127067743	127067748	-	1	0	Ago2	1	0	0	0	0	0	0
MIMAT0000521	mmu-let-7a-5p	ENSMUSG00000040462	Os9	protein_coding	chr10	127095878	127095884	127095877	127095900	-	3	0	Ago2	1	0	0	0	1	0	0
MIMAT0000521	mmu-let-7a-5p	ENSMUSG00000051346	Spryd4	protein_coding	chr10	128210409	128210414	128210408	128210414	-	1	0	Ago2	1	0	1	0	0	1	0
MIMAT0000521	mmu-let-7a-5p	ENSMUSG00000051346	Spryd4	protein_coding	chr10	128210494	128210500	128210493	128210513	-	2	0	Ago2	1	0	1	0	1	1	1
MIMAT0000521	mmu-let-7a-5p	ENSMUSG00000025366	Esyt1	protein_coding	chr10	128510379	128510384	128510378	128510399	-	2	0	Ago2	1	1	0	0	0	0	0
MIMAT0000521	mmu-let-7a-5p	ENSMUSG00000039810	Zc3h10	protein_coding	chr10	128543637	128543642	128543637	128543642	-	1	0	Ago2	1	0	0	0	0	0	0
MIMAT0000521	mmu-let-7a-5p	ENSMUSG00000025364	Pa2g4	protein_coding	chr10	128557840	128557845	128557840	128557845	-	3	0	Ago2	1	0	0	0	0	0	0
MIMAT0000521	mmu-let-7a-5p	ENSMUSG00000002578	Ikzf4	protein_coding	chr10	128633449	128633454	128633449	128633454	-	1	0	Ago2	1	0	0	0	0	0	0
MIMAT0000521	mmu-let-7a-5p	ENSMUSG00000002578	Ikzf4	protein_coding	chr10	128633523	128633528	128633523	128633528	-	2	0	Ago2	1	0	0	0	0	0	0
MIMAT0000521	mmu-let-7a-5p	ENSMUSG00000000711	Rab5b	protein_coding	chr10	128678392	128678397	128678392	128678397	-	1	0	Ago2	1	0	0	0	0	0	0
MIMAT0000521	mmu-let-7a-5p	ENSMUSG00000025357	Dgka	protein_coding	chr10	128720396	128720402	128720395	128720419	-	1	0	Ago2	1	0	0	0	1	0	0
MIMAT0000521	mmu-let-7a-5p	ENSMUSG00000047090	Tmem198b	protein_coding	chr10	128800401	128800407	128800401	128800407	-	2	0	Ago2	1	0	1	0	0	1	1
MIMAT0000521	mmu-let-7a-5p	ENSMUSG00000047090	Tmem198b	protein_coding	chr10	128800884	128800890	128800883	128800904	-	1	0	Ago2	1	0	1	0	1	1	1
MIMAT0000521	mmu-let-7a-5p	ENSMUSG00000047090	Tmem198b	protein_coding	chr10	128800997	128801003	128800996	128801019	-	1	0	Ago2	1	0	1	0	1	1	0
MIMAT0000521	mmu-let-7a-5p	ENSMUSG00000061759	Armt1	protein_coding	chr10	4454706	4454711	4454704	4454712	+	4	0	Ago1-4,Ago2	1	0	0	0	0	1	0
MIMAT0000521	mmu-let-7a-5p	ENSMUSG00000000766	Oprm1	protein_coding	chr10	6850246	6850252	6850232	6850253	+	1	0	Ago2	0	0	1	0	1	0	1
MIMAT0000521	mmu-let-7a-5p	ENSMUSG00000019796	Lrp11	protein_coding	chr10	7624140	7624145	7624118	7624146	+	1	0	Ago2	1	0	1	1	0	0	0
MIMAT0000521	mmu-let-7a-5p	ENSMUSG00000047648	Fbxo30	protein_coding	chr10	11296169	11296174	11296154	11296175	+	2	0	Ago2	1	0	0	0	1	1	1
MIMAT0000521	mmu-let-7a-5p	ENSMUSG00000019810	Fuca2	protein_coding	chr10	13514876	13514881	13514876	13514881	+	2	0	Ago2	1	0	1	0	0	0	0
MIMAT0000521	mmu-let-7a-5p	ENSMUSG00000019810	Fuca2	protein_coding	chr10	13515447	13515452	13515447	13515452	+	1	0	Ago2	1	0	1	0	0	0	0
MIMAT0000521	mmu-let-7a-5p	ENSMUSG00000037490	Slc2a12	protein_coding	chr10	22702965	22702971	22702950	22702972	+	1	0	Ago2	1	0	1	0	1	1	1
MIMAT0000521	mmu-let-7a-5p	ENSMUSG00000037455	Slc18b1	protein_coding	chr10	23827893	23827898	23827893	23827898	+	1	0	Ago2	1	0	0	0	0	0	0
MIMAT0000521	mmu-let-7a-5p	ENSMUSG00000019841	Rev3l	protein_coding	chr10	39783159	39783187	39783159	39783187	+	1	0	Ago2	0	0	0	1	0	0	0
MIMAT0000521	mmu-let-7a-5p	ENSMUSG00000019841	Rev3l	protein_coding	chr10	39794912	39794940	39794912	39794940	+	2	0	Ago1-4,Ago2	0	0	0	1	0	0	0
MIMAT0000521	mmu-let-7a-5p	ENSMUSG00000019841	Rev3l	protein_coding	chr10	39820533	39820561	39820533	39820561	+	2	0	Ago2	0	0	0	1	0	0	0
MIMAT0000521	mmu-let-7a-5p	ENSMUSG00000019841	Rev3l	protein_coding	chr10	39822317	39822345	39822317	39822345	+	2	0	Ago1-4,Ago2	0	0	0	1	0	0	0
MIMAT0000521	mmu-let-7a-5p	ENSMUSG00000019841	Rev3l	protein_coding	chr10	39824922	39824950	39824922	39824950	+	1	0	Ago2	0	0	0	1	0	0	0
MIMAT0000521	mmu-let-7a-5p	ENSMUSG00000019841	Rev3l	protein_coding	chr10	39838472	39838500	39838472	39838500	+	1	0	Ago2	0	0	0	1	0	0	0
MIMAT0000521	mmu-let-7a-5p	ENSMUSG00000019823	Mical1	protein_coding	chr10	41486963	41486968	41486963	41486968	+	1	0	Ago2	1	0	0	0	0	0	0
MIMAT0000521	mmu-let-7a-5p	ENSMUSG00000019818	Cd164	protein_coding	chr10	41530443	41530448	41530443	41530449	+	5	0	Ago1-4,Ago2	1	0	0	0	0	1	1
MIMAT0000521	mmu-let-7a-5p	ENSMUSG00000038280	Ostm1	protein_coding	chr10	42698207	42698228	42698207	42698228	+	1	0	Ago2	0	0	0	0	1	0	0
MIMAT0000521	mmu-let-7a-5p	ENSMUSG00000019802	Sec63	protein_coding	chr10	42761846	42761867	42761846	42761867	+	1	0	Ago2	0	1	0	0	1	0	0
MIMAT0000521	mmu-let-7a-5p	ENSMUSG00000019802	Sec63	protein_coding	chr10	42830035	42830040	42830035	42830040	+	3	0	Ago2	1	0	0	0	0	0	0
MIMAT0000521	mmu-let-7a-5p	ENSMUSG00000019891	Dcbld1	protein_coding	chr10	52321062	52321067	52321040	52321068	+	1	0	Ago2	1	0	0	1	0	0	0
MIMAT0000521	mmu-let-7a-5p	ENSMUSG00000019920	Lims1	protein_coding	chr10	58423993	58423998	58423977	58423999	+	2	0	Ago1-4,Ago2	1	0	0	0	1	0	0
MIMAT0000521	mmu-let-7a-5p	ENSMUSG00000020109	Dnajb12	protein_coding	chr10	59897672	59897678	59897672	59897678	+	1	0	Ago2	1	0	0	0	0	0	0
MIMAT0000521	mmu-let-7a-5p	ENSMUSG00000037151	Lrrc20	protein_coding	chr10	61581330	61581336	61581316	61581337	+	3	0	Ago2	1	0	0	0	1	0	1
MIMAT0000521	mmu-let-7a-5p	ENSMUSG00000071253	Slc25a16	protein_coding	chr10	62945303	62945309	62945288	62945310	+	2	0	Ago2	1	0	0	0	1	0	0
MIMAT0000521	mmu-let-7a-5p	ENSMUSG00000036875	Dna2	protein_coding	chr10	62961644	62961672	62961644	62961672	+	1	0	Ago2	0	0	0	1	0	0	0
MIMAT0000521	mmu-let-7a-5p	ENSMUSG00000036875	Dna2	protein_coding	chr10	62974084	62974090	62974063	62974091	+	4	0	Ago2	1	0	1	1	1	0	0
MIMAT0000521	mmu-let-7a-5p	ENSMUSG00000036764	Dnajc12	protein_coding	chr10	63408494	63408499	63408494	63408499	+	1	0	Ago2	1	0	0	0	0	0	0
MIMAT0000521	mmu-let-7a-5p	ENSMUSG00000019944	Rhobtb1	protein_coding	chr10	69289818	69289823	69289818	69289823	+	1	0	Ago2	1	0	0	0	0	0	0
MIMAT0000521	mmu-let-7a-5p	ENSMUSG00000048701	Ccdc6	protein_coding	chr10	70191337	70191342	70191337	70191342	+	3	0	Ago2	1	0	0	0	0	0	0
MIMAT0000521	mmu-let-7a-5p	ENSMUSG00000052613	Pcdh15	protein_coding	chr10	74631490	74631512	74631490	74631512	+	1	0	Ago2	0	1	0	0	0	0	0
MIMAT0000521	mmu-let-7a-5p	ENSMUSG00000049764	Zfp280b	protein_coding	chr10	76042345	76042351	76042324	76042352	+	3	0	Ago1-4,Ago2	1	0	0	1	0	0	1
MIMAT0000521	mmu-let-7a-5p	ENSMUSG00000009293	Ube2g2	protein_coding	chr10	77644788	77644795	77644774	77644796	+	2	0	Ago2	1	0	0	0	1	0	0
MIMAT0000521	mmu-let-7a-5p	ENSMUSG00000020307	Cdc34	protein_coding	chr10	79688090	79688095	79688068	79688096	+	2	0	Ago2	1	0	1	1	0	1	1
MIMAT0000521	mmu-let-7a-5p	ENSMUSG00000020307	Cdc34	protein_coding	chr10	79688127	79688133	79688106	79688134	+	2	2	Ago2	1	0	1	1	1	0	1
MIMAT0000521	mmu-let-7a-5p	ENSMUSG00000023175	Bsg	protein_coding	chr10	79711615	79711621	79711615	79711621	+	4	0	Ago1-4,Ago2	1	0	0	0	0	0	0
MIMAT0000521	mmu-let-7a-5p	ENSMUSG00000019564	Arid3a	protein_coding	chr10	79951890	79951918	79951890	79951918	+	3	0	Ago2	0	0	0	1	0	0	0
MIMAT0000521	mmu-let-7a-5p	ENSMUSG00000019564	Arid3a	protein_coding	chr10	79952340	79952345	79952318	79952346	+	3	0	Ago2	1	0	1	1	0	1	1
MIMAT0000521	mmu-let-7a-5p	ENSMUSG00000019564	Arid3a	protein_coding	chr10	79953910	79953916	79953889	79953917	+	3	0	Ago2	1	0	1	1	1	1	1
MIMAT0000521	mmu-let-7a-5p	ENSMUSG00000019564	Arid3a	protein_coding	chr10	79954737	79954743	79954716	79954744	+	5	0	Ago2	1	0	1	1	1	1	1
MIMAT0000521	mmu-let-7a-5p	ENSMUSG00000035754	Wdr18	protein_coding	chr10	79967875	79967881	79967861	79967882	+	1	0	Ago2	1	0	0	0	1	0	0
MIMAT0000521	mmu-let-7a-5p	ENSMUSG00000035621	Midn	protein_coding	chr10	80157563	80157568	80157563	80157568	+	3	0	Ago2	1	0	0	0	0	0	0
MIMAT0000521	mmu-let-7a-5p	ENSMUSG00000020135	Apc2	protein_coding	chr10	80318027	80318032	80318027	80318032	+	1	0	Ago1-4	1	0	0	0	0	0	0
MIMAT0000521	mmu-let-7a-5p	ENSMUSG00000061589	Dot1l	protein_coding	chr10	80793166	80793172	80793166	80793172	+	1	0	Ago2	0	0	1	0	0	0	0
MIMAT0000521	mmu-let-7a-5p	ENSMUSG00000061589	Dot1l	protein_coding	chr10	80793523	80793529	80793507	80793530	+	3	0	Ago2	0	0	1	0	2	1	0
MIMAT0000521	mmu-let-7a-5p	ENSMUSG00000035206	Sppl2b	protein_coding	chr10	80868273	80868279	80868260	80868280	+	2	0	Ago2	1	0	0	0	1	0	1
MIMAT0000521	mmu-let-7a-5p	ENSMUSG00000020246	Hcfc2	protein_coding	chr10	82740164	82740169	82740142	82740170	+	4	0	Ago2	0	0	1	1	0	0	0
MIMAT0000521	mmu-let-7a-5p	ENSMUSG00000020246	Hcfc2	protein_coding	chr10	82740893	82740898	82740871	82740899	+	2	0	Ago2	0	0	1	1	0	0	0
MIMAT0000521	mmu-let-7a-5p	ENSMUSG00000020246	Hcfc2	protein_coding	chr10	82741385	82741390	82741363	82741391	+	2	0	Ago2	1	0	1	1	1	0	0
MIMAT0000521	mmu-let-7a-5p	ENSMUSG00000020053	Igf1	protein_coding	chr10	87932094	87932100	87932073	87932101	+	2	0	Ago2	1	0	0	1	0	0	1
MIMAT0000521	mmu-let-7a-5p	ENSMUSG00000020056	Washc3	protein_coding	chr10	88245947	88245952	88245947	88245952	+	1	0	Ago2	1	0	0	0	0	0	0
MIMAT0000521	mmu-let-7a-5p	ENSMUSG00000035311	Gnptab	protein_coding	chr10	88445863	88445869	88445849	88445870	+	4	0	Ago1-4,Ago2	1	0	1	0	1	1	1
MIMAT0000521	mmu-let-7a-5p	ENSMUSG00000020021	Fgd6	protein_coding	chr10	94044160	94044188	94044160	94044188	+	2	0	Ago2	0	0	0	1	0	0	0
MIMAT0000521	mmu-let-7a-5p	ENSMUSG00000020021	Fgd6	protein_coding	chr10	94044903	94044931	94044903	94044931	+	2	0	Ago2	0	0	0	1	0	0	0
MIMAT0000521	mmu-let-7a-5p	ENSMUSG00000020021	Fgd6	protein_coding	chr10	94138298	94138326	94138298	94138326	+	1	0	Ago2	0	0	0	1	0	0	0
MIMAT0000521	mmu-let-7a-5p	ENSMUSG00000020021	Fgd6	protein_coding	chr10	94142310	94142316	94142289	94142317	+	2	0	Ago2	1	0	1	1	0	1	1
MIMAT0000521	mmu-let-7a-5p	ENSMUSG00000020021	Fgd6	protein_coding	chr10	94143946	94143952	94143925	94143953	+	3	0	Ago2	1	0	1	1	0	0	0
MIMAT0000521	mmu-let-7a-5p	ENSMUSG00000036499	Eea1	protein_coding	chr10	96044620	96044626	96044606	96044627	+	4	0	Ago1-4,Ago2	1	0	1	0	1	1	1
MIMAT0000521	mmu-let-7a-5p	ENSMUSG00000019960	Dusp6	protein_coding	chr10	99266050	99266078	99266050	99266078	+	2	1	Ago2	0	0	0	1	0	0	0
MIMAT0000521	mmu-let-7a-5p	ENSMUSG00000019960	Dusp6	protein_coding	chr10	99267230	99267235	99267208	99267236	+	7	0	Ago1-4,Ago2	1	0	0	1	0	1	0
MIMAT0000521	mmu-let-7a-5p	ENSMUSG00000058799	Nap1l1	protein_coding	chr10	111497170	111497176	111497149	111497177	+	6	0	Ago1-4,Ago2	1	0	1	1	1	1	1
MIMAT0000521	mmu-let-7a-5p	ENSMUSG00000058799	Nap1l1	protein_coding	chr10	111497550	111497555	111497528	111497556	+	2	0	Ago2	1	0	1	1	0	1	1
MIMAT0000521	mmu-let-7a-5p	ENSMUSG00000035681	Kcnc2	protein_coding	chr10	112465837	112465842	112465822	112465843	+	1	0	Ago2	1	0	0	0	1	1	1
MIMAT0000521	mmu-let-7a-5p	ENSMUSG00000034163	Zfc3h1	protein_coding	chr10	115406396	115406417	115406396	115406417	+	1	1	Ago2	0	1	0	0	0	0	0
MIMAT0000521	mmu-let-7a-5p	ENSMUSG00000034707	Gns	protein_coding	chr10	121396163	121396168	121396150	121396169	+	4	0	Ago2	1	1	0	0	0	1	0
MIMAT0000521	mmu-let-7a-5p	ENSMUSG00000034707	Gns	protein_coding	chr10	121396494	121396500	121396494	121396500	+	1	0	Ago2	1	0	0	0	0	0	0
MIMAT0000521	mmu-let-7a-5p	ENSMUSG00000020105	Lrig3	protein_coding	chr10	126014953	126014959	126014939	126014960	+	2	0	Ago2	1	0	0	0	1	1	1
MIMAT0000521	mmu-let-7a-5p	ENSMUSG00000078429	Ctdsp2	protein_coding	chr10	126997869	126997874	126997869	126997874	+	1	0	Ago2	1	0	0	0	0	0	0
MIMAT0000521	mmu-let-7a-5p	ENSMUSG00000040195	Nemp1	protein_coding	chr10	127696559	127696564	127696537	127696565	+	1	0	Ago2	1	0	1	1	0	0	0
MIMAT0000521	mmu-let-7a-5p	ENSMUSG00000040195	Nemp1	protein_coding	chr10	127697297	127697302	127697275	127697303	+	1	0	Ago2	1	0	1	1	0	0	0
MIMAT0000521	mmu-let-7a-5p	ENSMUSG00000040195	Nemp1	protein_coding	chr10	127697373	127697378	127697351	127697379	+	2	0	Ago2	1	0	1	1	0	0	0
MIMAT0000521	mmu-let-7a-5p	ENSMUSG00000040195	Nemp1	protein_coding	chr10	127698551	127698557	127698530	127698558	+	2	0	Ago1-4,Ago2	1	0	1	1	1	1	1
MIMAT0000521	mmu-let-7a-5p	ENSMUSG00000040195	Nemp1	protein_coding	chr10	127700227	127700233	127700206	127700234	+	2	0	Ago2	1	0	1	1	0	1	0
MIMAT0000521	mmu-let-7a-5p	ENSMUSG00000044617	Zbtb39	protein_coding	chr10	127743873	127743878	127743851	127743879	+	4	0	Ago2	1	0	1	1	0	1	0
MIMAT0000521	mmu-let-7a-5p	ENSMUSG00000044617	Zbtb39	protein_coding	chr10	127744917	127744923	127744896	127744924	+	4	0	Ago2	1	0	1	1	1	1	1
MIMAT0000521	mmu-let-7a-5p	ENSMUSG00000040033	Stat2	protein_coding	chr10	128291863	128291868	128291863	128291868	+	1	0	Ago2	1	0	0	0	0	0	0
MIMAT0000521	mmu-let-7a-5p	ENSMUSG00000040033	Stat2	protein_coding	chr10	128292071	128292077	128292058	128292078	+	3	0	Ago2	1	0	0	0	1	0	0
MIMAT0000521	mmu-let-7a-5p	ENSMUSG00000014498	Ankrd52	protein_coding	chr10	128392140	128392145	128392140	128392146	+	1	0	Ago2	1	0	0	0	0	1	1
MIMAT0000521	mmu-let-7a-5p	ENSMUSG00000014498	Ankrd52	protein_coding	chr10	128392454	128392459	128392454	128392459	+	1	0	Ago2	1	0	0	0	0	0	0
MIMAT0000521	mmu-let-7a-5p	ENSMUSG00000014498	Ankrd52	protein_coding	chr10	128393695	128393701	128393695	128393701	+	1	0	Ago2	1	0	0	0	0	1	0
MIMAT0000521	mmu-let-7a-5p	ENSMUSG00000020451	Limk2	protein_coding	chr11	3344761	3344767	3344760	3344788	-	4	0	Ago2	1	0	1	1	1	0	1
MIMAT0000521	mmu-let-7a-5p	ENSMUSG00000020451	Limk2	protein_coding	chr11	3345597	3345603	3345596	3345624	-	2	2	Ago2	1	0	1	1	0	0	1
MIMAT0000521	mmu-let-7a-5p	ENSMUSG00000009073	Nf2	protein_coding	chr11	4766564	4766569	4766564	4766569	-	2	0	Ago1-4,Ago2	1	0	0	0	0	0	0
MIMAT0000521	mmu-let-7a-5p	ENSMUSG00000020393	Kremen1	protein_coding	chr11	5192089	5192095	5192088	5192107	-	3	0	Ago2	1	0	0	0	1	1	1
MIMAT0000521	mmu-let-7a-5p	ENSMUSG00000004394	Tmed4	protein_coding	chr11	6271618	6271623	6271617	6271645	-	3	0	Ago2	1	0	0	1	0	0	0
MIMAT0000521	mmu-let-7a-5p	ENSMUSG00000094483	Purb	protein_coding	chr11	6473619	6473625	6473619	6473625	-	2	0	Ago2	0	0	0	0	0	0	1
MIMAT0000521	mmu-let-7a-5p	ENSMUSG00000000384	Tbrg4	protein_coding	chr11	6616657	6616685	6616657	6616685	-	1	0	Ago2	0	0	0	1	0	0	0
MIMAT0000521	mmu-let-7a-5p	ENSMUSG00000020176	Grb10	protein_coding	chr11	11932225	11932230	11932225	11932230	-	1	0	Ago2	1	0	0	0	0	0	0
MIMAT0000521	mmu-let-7a-5p	ENSMUSG00000044066	Cep68	protein_coding	chr11	20228059	20228064	20228059	20228064	-	2	0	Ago2	1	0	0	0	0	0	0
MIMAT0000521	mmu-let-7a-5p	ENSMUSG00000001891	Ugp2	protein_coding	chr11	21321312	21321317	21321312	21321317	-	1	0	Ago2	1	0	0	0	0	0	0
MIMAT0000521	mmu-let-7a-5p	ENSMUSG00000020315	Sptbn1	protein_coding	chr11	30099448	30099453	30099448	30099453	-	5	0	Ago1-4,Ago2	1	0	0	0	0	0	0
MIMAT0000521	mmu-let-7a-5p	ENSMUSG00000020289	Nprl3	protein_coding	chr11	32250182	32250210	32250182	32250210	-	1	0	Ago2	0	0	0	1	0	0	0
MIMAT0000521	mmu-let-7a-5p	ENSMUSG00000049336	Tenm2	protein_coding	chr11	36007573	36007578	36007572	36007578	-	1	0	Ago2	1	0	0	0	0	1	1
MIMAT0000521	mmu-let-7a-5p	ENSMUSG00000042032	Mat2b	protein_coding	chr11	40679821	40679826	40679821	40679826	-	4	0	Ago2	1	0	0	0	0	0	0
MIMAT0000521	mmu-let-7a-5p	ENSMUSG00000020436	Gabrg2	protein_coding	chr11	41911902	41911907	41911902	41911907	-	1	0	Ago2	1	0	0	0	0	0	0
MIMAT0000521	mmu-let-7a-5p	ENSMUSG00000020428	Gabra6	protein_coding	chr11	42306699	42306704	42306698	42306726	-	2	0	Ago1-4,Ago2	1	0	0	1	1	1	1
MIMAT0000521	mmu-let-7a-5p	ENSMUSG00000050541	Adra1b	protein_coding	chr11	43775396	43775401	43775396	43775401	-	1	0	Ago2	1	0	0	0	0	0	0
MIMAT0000521	mmu-let-7a-5p	ENSMUSG00000044847	Lsm11	protein_coding	chr11	45932082	45932088	45932081	45932109	-	2	0	Ago1-4,Ago2	1	0	0	1	0	1	1
MIMAT0000521	mmu-let-7a-5p	ENSMUSG00000040365	Trim41	protein_coding	chr11	48806771	48806777	48806770	48806798	-	4	0	Ago2	1	0	1	1	1	1	1
MIMAT0000521	mmu-let-7a-5p	ENSMUSG00000020335	Zfp354b	protein_coding	chr11	50921845	50921851	50921844	50921872	-	1	0	Ago2	1	1	1	1	1	1	1
MIMAT0000521	mmu-let-7a-5p	ENSMUSG00000036391	Sec24a	protein_coding	chr11	51701228	51701247	51701228	51701247	-	1	0	Ago2	0	1	0	0	0	0	0
MIMAT0000521	mmu-let-7a-5p	ENSMUSG00000020390	Ube2b	protein_coding	chr11	51986632	51986637	51986632	51986637	-	4	0	Ago2	1	0	0	0	0	0	0
MIMAT0000521	mmu-let-7a-5p	ENSMUSG00000044352	Sowaha	protein_coding	chr11	53477671	53477677	53477670	53477698	-	2	0	Ago1-4,Ago2	1	0	1	1	1	1	1
MIMAT0000521	mmu-let-7a-5p	ENSMUSG00000020383	Il13	protein_coding	chr11	53631610	53631616	53631609	53631637	-	1	0	Ago2	1	1	1	1	1	1	1
MIMAT0000521	mmu-let-7a-5p	ENSMUSG00000037275	Gemin5	protein_coding	chr11	58121453	58121458	58121453	58121458	-	1	0	Ago2	1	0	0	0	0	0	0
MIMAT0000521	mmu-let-7a-5p	ENSMUSG00000018931	Natd1	protein_coding	chr11	60904935	60904941	60904935	60904941	-	1	0	Ago2	1	0	0	0	0	0	0
MIMAT0000521	mmu-let-7a-5p	ENSMUSG00000042506	Usp22	protein_coding	chr11	61153899	61153904	61153899	61153904	-	2	0	Ago2	1	0	0	0	0	0	0
MIMAT0000521	mmu-let-7a-5p	ENSMUSG00000004798	Ulk2	protein_coding	chr11	61776327	61776333	61776326	61776354	-	3	0	Ago2	1	0	1	1	1	1	1
MIMAT0000521	mmu-let-7a-5p	ENSMUSG00000018501	Ncor1	protein_coding	chr11	62317114	62317119	62317113	62317119	-	3	0	Ago1-4,Ago2	1	0	0	0	0	0	1
MIMAT0000521	mmu-let-7a-5p	ENSMUSG00000020902	Ntn1	protein_coding	chr11	68212758	68212764	68212757	68212764	-	2	0	Ago2	1	0	0	0	0	0	1
MIMAT0000521	mmu-let-7a-5p	ENSMUSG00000018476	Kdm6b	protein_coding	chr11	69405577	69405599	69405577	69405599	-	1	0	Ago2	0	1	0	0	0	0	0
MIMAT0000521	mmu-let-7a-5p	ENSMUSG00000005198	Polr2a	protein_coding	chr11	69735403	69735420	69735403	69735420	-	1	0	Ago2	0	1	0	0	0	0	0
MIMAT0000521	mmu-let-7a-5p	ENSMUSG00000018566	Slc2a4	protein_coding	chr11	69943280	69943285	69943280	69943285	-	1	0	Ago2	1	0	0	0	0	0	0
MIMAT0000521	mmu-let-7a-5p	ENSMUSG00000040543	Pitpnm3	protein_coding	chr11	72048723	72048728	72048723	72048728	-	1	0	Ago2	1	0	0	0	0	0	0
MIMAT0000521	mmu-let-7a-5p	ENSMUSG00000040543	Pitpnm3	protein_coding	chr11	72049600	72049606	72049599	72049619	-	1	0	Ago2	1	0	0	0	1	1	1
MIMAT0000521	mmu-let-7a-5p	ENSMUSG00000005949	Ctns	protein_coding	chr11	73183843	73183848	73183843	73183848	-	3	0	Ago2	1	0	1	0	0	0	0
MIMAT0000521	mmu-let-7a-5p	ENSMUSG00000005949	Ctns	protein_coding	chr11	73184061	73184067	73184060	73184081	-	3	0	Ago2	1	0	1	0	1	1	1
MIMAT0000521	mmu-let-7a-5p	ENSMUSG00000038807	Rap1gap2	protein_coding	chr11	74385610	74385617	74385610	74385617	-	1	0	Ago2	1	0	0	0	0	0	0
MIMAT0000521	mmu-let-7a-5p	ENSMUSG00000001323	Srr	protein_coding	chr11	74907962	74907968	74907961	74907982	-	1	0	Ago2	1	0	0	0	1	0	1
MIMAT0000521	mmu-let-7a-5p	ENSMUSG00000020841	Cpd	protein_coding	chr11	76778695	76778700	76778694	76778722	-	1	0	Ago2	1	0	1	1	0	0	0
MIMAT0000521	mmu-let-7a-5p	ENSMUSG00000020841	Cpd	protein_coding	chr11	76781527	76781533	76781526	76781554	-	4	0	Ago2	1	0	1	1	1	1	1
MIMAT0000521	mmu-let-7a-5p	ENSMUSG00000017291	Taok1	protein_coding	chr11	77535146	77535152	77535146	77535153	-	5	0	Ago1-4,Ago2	1	0	0	0	0	1	1
MIMAT0000521	mmu-let-7a-5p	ENSMUSG00000002052	Supt6	protein_coding	chr11	78206904	78206909	78206904	78206909	-	3	0	Ago2	1	0	0	0	0	0	0
MIMAT0000521	mmu-let-7a-5p	ENSMUSG00000002052	Supt6	protein_coding	chr11	78207553	78207558	78207553	78207558	-	3	0	Ago2	1	0	0	0	0	0	0
MIMAT0000521	mmu-let-7a-5p	ENSMUSG00000017376	Nlk	protein_coding	chr11	78567780	78567785	78567779	78567807	-	7	0	Ago1-4,Ago2	1	0	1	1	0	1	0
MIMAT0000521	mmu-let-7a-5p	ENSMUSG00000017376	Nlk	protein_coding	chr11	78567810	78567816	78567809	78567837	-	6	0	Ago1-4,Ago2	1	1	1	1	1	1	1
MIMAT0000521	mmu-let-7a-5p	ENSMUSG00000017561	Crlf3	protein_coding	chr11	80047393	80047398	80047393	80047398	-	1	0	Ago2	1	0	0	0	0	0	0
MIMAT0000521	mmu-let-7a-5p	ENSMUSG00000020696	Rffl	protein_coding	chr11	82804412	82804418	82804411	82804433	-	5	0	Ago1-4,Ago2	1	0	0	0	1	0	1
MIMAT0000521	mmu-let-7a-5p	ENSMUSG00000045140	Pigw	protein_coding	chr11	84876525	84876530	84876525	84876530	-	3	0	Ago2	1	0	0	0	0	0	0
MIMAT0000521	mmu-let-7a-5p	ENSMUSG00000000804	Usp32	protein_coding	chr11	84985966	84985972	84985965	84985993	-	2	0	Ago2	1	0	1	1	1	1	1
MIMAT0000521	mmu-let-7a-5p	ENSMUSG00000018481	Appbp2	protein_coding	chr11	85188900	85188905	85188899	85188919	-	3	0	Ago2	0	1	1	0	0	0	0
MIMAT0000521	mmu-let-7a-5p	ENSMUSG00000018481	Appbp2	protein_coding	chr11	85190354	85190359	85190353	85190359	-	1	0	Ago2	0	0	1	0	0	0	1
MIMAT0000521	mmu-let-7a-5p	ENSMUSG00000018068	Ints2	protein_coding	chr11	86211262	86211268	86211261	86211289	-	2	0	Ago2	1	0	1	1	1	1	1
MIMAT0000521	mmu-let-7a-5p	ENSMUSG00000018068	Ints2	protein_coding	chr11	86211418	86211423	86211417	86211445	-	1	0	Ago2	1	0	1	1	0	0	0
MIMAT0000521	mmu-let-7a-5p	ENSMUSG00000034297	Med13	protein_coding	chr11	86268716	86268721	86268716	86268721	-	1	0	Ago2	1	0	0	0	0	0	0
MIMAT0000521	mmu-let-7a-5p	ENSMUSG00000018427	Ypel2	protein_coding	chr11	86940089	86940094	86940089	86940094	-	1	0	Ago2	1	0	0	0	0	0	0
MIMAT0000521	mmu-let-7a-5p	ENSMUSG00000061666	Gdpd1	protein_coding	chr11	87035041	87035046	87035040	87035068	-	2	0	Ago2	1	0	0	1	1	1	1
MIMAT0000521	mmu-let-7a-5p	ENSMUSG00000069769	Msi2	protein_coding	chr11	88343172	88343177	88343171	88343177	-	1	0	Ago2	1	0	0	0	0	1	1
MIMAT0000521	mmu-let-7a-5p	ENSMUSG00000020553	Pctp	protein_coding	chr11	89983676	89983682	89983675	89983694	-	2	0	Ago2	1	0	1	0	1	0	0
MIMAT0000521	mmu-let-7a-5p	ENSMUSG00000037601	Nme1	protein_coding	chr11	93959196	93959201	93959196	93959201	-	2	0	Ago2	1	0	0	0	0	0	0
MIMAT0000521	mmu-let-7a-5p	ENSMUSG00000039055	Eme1	protein_coding	chr11	94645315	94645321	94645314	94645338	-	2	0	Ago2	1	0	1	0	1	0	0
MIMAT0000521	mmu-let-7a-5p	ENSMUSG00000018381	Abi3	protein_coding	chr11	95832605	95832611	95832604	95832625	-	3	0	Ago2	1	0	1	0	1	0	0
MIMAT0000521	mmu-let-7a-5p	ENSMUSG00000013415	Igf2bp1	protein_coding	chr11	95958141	95958147	95958140	95958168	-	2	0	Ago2	1	0	1	1	0	1	1
MIMAT0000521	mmu-let-7a-5p	ENSMUSG00000013415	Igf2bp1	protein_coding	chr11	95958764	95958770	95958763	95958791	-	3	0	Ago2	1	0	1	1	0	1	1
MIMAT0000521	mmu-let-7a-5p	ENSMUSG00000013415	Igf2bp1	protein_coding	chr11	95959357	95959385	95959357	95959385	-	1	0	Ago2	0	0	0	1	0	0	0
MIMAT0000521	mmu-let-7a-5p	ENSMUSG00000013415	Igf2bp1	protein_coding	chr11	95961761	95961766	95961760	95961788	-	4	0	Ago2	1	0	1	1	0	1	1
MIMAT0000521	mmu-let-7a-5p	ENSMUSG00000013415	Igf2bp1	protein_coding	chr11	95961779	95961785	95961778	95961806	-	4	0	Ago2	1	0	1	1	0	1	1
MIMAT0000521	mmu-let-7a-5p	ENSMUSG00000018659	Pnpo	protein_coding	chr11	96938012	96938018	96938011	96938032	-	3	0	Ago2	1	0	0	0	1	0	0
MIMAT0000521	mmu-let-7a-5p	ENSMUSG00000038517	Tbkbp1	protein_coding	chr11	97136566	97136572	97136565	97136585	-	3	0	Ago1-4,Ago2	1	0	0	0	1	1	1
MIMAT0000521	mmu-let-7a-5p	ENSMUSG00000018547	Pip4k2b	protein_coding	chr11	97717465	97717471	97717465	97717471	-	1	0	Ago2	1	0	0	0	0	0	0
MIMAT0000521	mmu-let-7a-5p	ENSMUSG00000037944	Ccr7	protein_coding	chr11	99144786	99144792	99144785	99144813	-	1	0	Ago2	1	0	1	1	1	1	1
MIMAT0000521	mmu-let-7a-5p	ENSMUSG00000006930	Hap1	protein_coding	chr11	100348911	100348916	100348911	100348916	-	1	0	Ago2	1	0	0	0	0	0	0
MIMAT0000521	mmu-let-7a-5p	ENSMUSG00000004040	Stat3	protein_coding	chr11	100887097	100887102	100887097	100887102	-	1	0	Ago2	1	0	0	0	0	0	0
MIMAT0000521	mmu-let-7a-5p	ENSMUSG00000004040	Stat3	protein_coding	chr11	100888715	100888721	100888715	100888721	-	4	0	Ago1-4,Ago2	1	0	0	0	0	1	1
MIMAT0000521	mmu-let-7a-5p	ENSMUSG00000017314	Mpp2	protein_coding	chr11	102057355	102057361	102057354	102057375	-	1	0	Ago2	1	1	0	0	0	0	0
MIMAT0000521	mmu-let-7a-5p	ENSMUSG00000017314	Mpp2	protein_coding	chr11	102059130	102059135	102059130	102059135	-	1	0	Ago2	1	0	0	0	0	0	0
MIMAT0000521	mmu-let-7a-5p	ENSMUSG00000059995	Atxn7l3	protein_coding	chr11	102290837	102290842	102290836	102290842	-	4	0	Ago2	1	0	0	0	0	1	0
MIMAT0000521	mmu-let-7a-5p	ENSMUSG00000020935	Dcakd	protein_coding	chr11	102994306	102994312	102994305	102994328	-	1	0	Ago2	1	0	0	0	1	0	0
MIMAT0000521	mmu-let-7a-5p	ENSMUSG00000040699	Limd2	protein_coding	chr11	106158304	106158310	106158303	106158324	-	3	0	Ago2	1	0	0	0	1	1	1
MIMAT0000521	mmu-let-7a-5p	ENSMUSG00000020723	Cacng4	protein_coding	chr11	107732731	107732737	107732730	107732758	-	1	0	Ago2	0	0	1	1	0	0	1
MIMAT0000521	mmu-let-7a-5p	ENSMUSG00000020723	Cacng4	protein_coding	chr11	107733262	107733267	107733261	107733289	-	1	0	Ago2	0	0	1	1	0	0	1
MIMAT0000521	mmu-let-7a-5p	ENSMUSG00000041895	Wipi1	protein_coding	chr11	109579721	109579742	109579721	109579742	-	2	0	Ago2	0	1	0	0	0	0	0
MIMAT0000521	mmu-let-7a-5p	ENSMUSG00000041629	Fam104a	protein_coding	chr11	113662814	113662820	113662813	113662834	-	2	0	Ago2	1	0	0	0	1	1	1
MIMAT0000521	mmu-let-7a-5p	ENSMUSG00000020740	Gga3	protein_coding	chr11	115584537	115584565	115584537	115584565	-	1	0	Ago2	0	0	0	1	0	0	0
MIMAT0000521	mmu-let-7a-5p	ENSMUSG00000020740	Gga3	protein_coding	chr11	115584988	115584994	115584987	115585015	-	5	0	Ago1-4,Ago2	1	0	1	1	1	1	1
MIMAT0000521	mmu-let-7a-5p	ENSMUSG00000020740	Gga3	protein_coding	chr11	115585023	115585028	115585022	115585050	-	3	0	Ago1-4,Ago2	1	0	1	1	0	0	0
MIMAT0000521	mmu-let-7a-5p	ENSMUSG00000020740	Gga3	protein_coding	chr11	115585322	115585327	115585321	115585349	-	1	0	Ago2	1	0	1	1	0	0	0
MIMAT0000521	mmu-let-7a-5p	ENSMUSG00000020740	Gga3	protein_coding	chr11	115587615	115587643	115587615	115587643	-	3	0	Ago2	0	0	0	1	0	0	0
MIMAT0000521	mmu-let-7a-5p	ENSMUSG00000020802	Ube2o	protein_coding	chr11	116538573	116538578	116538573	116538578	-	1	0	Ago2	1	0	0	0	0	0	0
MIMAT0000521	mmu-let-7a-5p	ENSMUSG00000017132	Cyth1	protein_coding	chr11	118165707	118165712	118165707	118165712	-	2	0	Ago2	1	0	0	0	0	0	0
MIMAT0000521	mmu-let-7a-5p	ENSMUSG00000025138	Sirt7	protein_coding	chr11	120618529	120618534	120618529	120618534	-	2	0	Ago2	1	0	0	0	0	0	0
MIMAT0000521	mmu-let-7a-5p	ENSMUSG00000025144	Cenpx	protein_coding	chr11	120711189	120711194	120711189	120711194	-	2	0	Ago2	1	0	0	0	0	0	0
MIMAT0000521	mmu-let-7a-5p	ENSMUSG00000025158	Rfng	protein_coding	chr11	120780945	120780952	120780945	120780952	-	2	0	Ago2	1	0	0	0	0	0	0
MIMAT0000521	mmu-let-7a-5p	ENSMUSG00000025162	Csnk1d	protein_coding	chr11	120962405	120962410	120962405	120962410	-	3	0	Ago2	1	0	0	0	0	0	0
MIMAT0000521	mmu-let-7a-5p	ENSMUSG00000039294	BC017643	protein_coding	chr11	121223019	121223024	121223019	121223024	-	1	0	Ago2	1	0	0	0	0	0	0
MIMAT0000521	mmu-let-7a-5p	ENSMUSG00000034614	Pik3ip1	protein_coding	chr11	3342886	3342891	3342864	3342892	+	4	0	Ago1-4,Ago2	1	0	0	1	1	1	1
MIMAT0000521	mmu-let-7a-5p	ENSMUSG00000034579	Pla2g3	protein_coding	chr11	3493929	3493935	3493916	3493936	+	1	0	Ago2	1	0	1	0	1	0	0
MIMAT0000521	mmu-let-7a-5p	ENSMUSG00000034579	Pla2g3	protein_coding	chr11	3494087	3494093	3494070	3494094	+	2	0	Ago1-4,Ago2	1	0	1	0	1	0	1
MIMAT0000521	mmu-let-7a-5p	ENSMUSG00000002129	Sf3a1	protein_coding	chr11	4180168	4180173	4180168	4180173	+	1	0	Ago2	1	0	0	0	0	0	0
MIMAT0000521	mmu-let-7a-5p	ENSMUSG00000002129	Sf3a1	protein_coding	chr11	4181168	4181173	4181168	4181173	+	2	0	Ago2	1	0	0	0	0	0	0
MIMAT0000521	mmu-let-7a-5p	ENSMUSG00000034285	Nipsnap1	protein_coding	chr11	4894122	4894127	4894122	4894127	+	1	0	Ago2	1	0	0	0	0	0	0
MIMAT0000521	mmu-let-7a-5p	ENSMUSG00000034209	Rasl10a	protein_coding	chr11	5060294	5060300	5060281	5060301	+	1	0	Ago2	1	0	0	0	1	0	0
MIMAT0000521	mmu-let-7a-5p	ENSMUSG00000020122	Egfr	protein_coding	chr11	16917298	16917303	16917298	16917303	+	1	0	Ago2	0	0	1	0	0	0	0
MIMAT0000521	mmu-let-7a-5p	ENSMUSG00000033953	Ppp3r1	protein_coding	chr11	17199880	17199885	17199865	17199886	+	5	0	Ago1-4,Ago2	1	0	0	0	1	0	0
MIMAT0000521	mmu-let-7a-5p	ENSMUSG00000020134	Peli1	protein_coding	chr11	21149595	21149600	21149595	21149600	+	1	0	Ago2	1	0	0	0	0	0	0
MIMAT0000521	mmu-let-7a-5p	ENSMUSG00000020280	Pus10	protein_coding	chr11	23732008	23732014	23731995	23732015	+	2	0	Ago2	1	0	0	0	1	0	0
MIMAT0000521	mmu-let-7a-5p	ENSMUSG00000020300	Cpeb4	protein_coding	chr11	31932477	31932482	31932455	31932483	+	4	0	Ago2	0	0	1	1	0	0	1
MIMAT0000521	mmu-let-7a-5p	ENSMUSG00000020300	Cpeb4	protein_coding	chr11	31933683	31933688	31933661	31933689	+	3	0	Ago2	0	0	1	1	0	0	1
MIMAT0000521	mmu-let-7a-5p	ENSMUSG00000007653	Gabrb2	protein_coding	chr11	42628582	42628587	42628582	42628587	+	1	0	Ago2	1	0	0	0	0	0	0
MIMAT0000521	mmu-let-7a-5p	ENSMUSG00000020409	Slu7	protein_coding	chr11	43447889	43447895	43447876	43447896	+	1	0	Ago2	1	0	1	0	1	0	0
MIMAT0000521	mmu-let-7a-5p	ENSMUSG00000006169	Clint1	protein_coding	chr11	45910513	45910520	45910501	45910521	+	4	0	Ago2	1	0	0	0	1	0	0
MIMAT0000521	mmu-let-7a-5p	ENSMUSG00000020399	Havcr2	protein_coding	chr11	46480424	46480430	46480411	46480431	+	1	0	Ago2	1	0	0	0	1	0	0
MIMAT0000521	mmu-let-7a-5p	ENSMUSG00000020346	Mgat1	protein_coding	chr11	49262564	49262571	49262564	49262571	+	1	0	Ago2	1	0	0	0	0	0	0
MIMAT0000521	mmu-let-7a-5p	ENSMUSG00000020366	Mapk9	protein_coding	chr11	49885361	49885366	49885361	49885367	+	1	0	Ago2	1	0	0	0	0	1	1
MIMAT0000521	mmu-let-7a-5p	ENSMUSG00000020364	Zfp354a	protein_coding	chr11	51071254	51071260	51071233	51071261	+	2	0	Ago2	1	0	1	1	1	1	1
MIMAT0000521	mmu-let-7a-5p	ENSMUSG00000063564	Col23a1	protein_coding	chr11	51582396	51582402	51582396	51582402	+	1	0	Ago2	1	0	0	0	0	0	0
MIMAT0000521	mmu-let-7a-5p	ENSMUSG00000020392	Cdkn2aipnl	protein_coding	chr11	51976344	51976349	51976344	51976349	+	5	0	Ago2	1	0	0	0	0	0	0
MIMAT0000521	mmu-let-7a-5p	ENSMUSG00000049470	Aff4	protein_coding	chr11	53420284	53420289	53420284	53420289	+	2	0	Ago2	1	0	0	0	0	0	0
MIMAT0000521	mmu-let-7a-5p	ENSMUSG00000018395	Kif3a	protein_coding	chr11	53594921	53594941	53594921	53594941	+	2	0	Ago1-4,Ago2	0	1	0	0	0	0	0
MIMAT0000521	mmu-let-7a-5p	ENSMUSG00000018906	P4ha2	protein_coding	chr11	54131525	54131530	54131525	54131531	+	2	0	Ago2	1	0	0	0	0	1	1
MIMAT0000521	mmu-let-7a-5p	ENSMUSG00000035992	Fnip1	protein_coding	chr11	54516749	54516755	54516728	54516756	+	7	1	Ago1-4,Ago2	1	1	1	1	1	1	1
MIMAT0000521	mmu-let-7a-5p	ENSMUSG00000020261	Slc36a1	protein_coding	chr11	55233095	55233100	55233095	55233101	+	2	0	Ago2	1	0	0	0	0	0	1
MIMAT0000521	mmu-let-7a-5p	ENSMUSG00000018583	G3bp1	protein_coding	chr11	55502123	55502129	55502102	55502130	+	5	0	Ago2	0	0	1	1	1	0	0
MIMAT0000521	mmu-let-7a-5p	ENSMUSG00000018583	G3bp1	protein_coding	chr11	55504613	55504619	55504592	55504620	+	3	0	Ago2	0	1	1	1	1	0	1
MIMAT0000521	mmu-let-7a-5p	ENSMUSG00000000126	Wnt9a	protein_coding	chr11	59332094	59332099	59332072	59332100	+	1	0	Ago2	1	0	0	1	0	0	0
MIMAT0000521	mmu-let-7a-5p	ENSMUSG00000000126	Wnt9a	protein_coding	chr11	59333420	59333426	59333399	59333427	+	5	0	Ago1-4,Ago2	1	0	0	1	1	1	0
MIMAT0000521	mmu-let-7a-5p	ENSMUSG00000036819	Jmjd4	protein_coding	chr11	59450801	59450821	59450801	59450821	+	2	0	Ago2	0	0	0	0	1	0	0
MIMAT0000521	mmu-let-7a-5p	ENSMUSG00000036819	Jmjd4	protein_coding	chr11	59455937	59455943	59455937	59455943	+	2	0	Ago2	1	0	1	0	0	0	0
MIMAT0000521	mmu-let-7a-5p	ENSMUSG00000032615	Nt5m	protein_coding	chr11	59875826	59875848	59875826	59875848	+	1	0	Ago2	0	1	0	0	0	0	0
MIMAT0000521	mmu-let-7a-5p	ENSMUSG00000018599	Mief2	protein_coding	chr11	60732622	60732629	60732622	60732629	+	2	0	Ago2	1	0	0	0	0	0	0
MIMAT0000521	mmu-let-7a-5p	ENSMUSG00000049323	Smcr8	protein_coding	chr11	60784632	60784638	60784632	60784638	+	5	0	Ago2	1	0	1	0	0	0	0
MIMAT0000521	mmu-let-7a-5p	ENSMUSG00000049323	Smcr8	protein_coding	chr11	60784979	60784984	60784977	60784984	+	2	0	Ago2	1	0	1	0	0	0	0
MIMAT0000521	mmu-let-7a-5p	ENSMUSG00000049323	Smcr8	protein_coding	chr11	60785015	60785020	60785015	60785020	+	2	0	Ago2	1	0	1	0	0	0	0
MIMAT0000521	mmu-let-7a-5p	ENSMUSG00000042569	Dhrs7b	protein_coding	chr11	60859308	60859313	60859308	60859313	+	1	0	Ago2	0	0	1	0	0	0	0
MIMAT0000521	mmu-let-7a-5p	ENSMUSG00000042331	Specc1	protein_coding	chr11	62138808	62138814	62138786	62138814	+	4	0	Ago2	0	0	0	1	0	0	1
MIMAT0000521	mmu-let-7a-5p	ENSMUSG00000042298	Ttc19	protein_coding	chr11	62315827	62315834	62315827	62315834	+	1	0	Ago2	1	0	0	0	0	0	0
MIMAT0000521	mmu-let-7a-5p	ENSMUSG00000033066	Gas7	protein_coding	chr11	67684050	67684056	67684029	67684057	+	1	0	Ago2	1	0	1	1	1	1	1
MIMAT0000521	mmu-let-7a-5p	ENSMUSG00000033066	Gas7	protein_coding	chr11	67686414	67686420	67686393	67686421	+	1	0	Ago2	1	0	1	1	0	0	0
MIMAT0000521	mmu-let-7a-5p	ENSMUSG00000020901	Pik3r5	protein_coding	chr11	68493575	68493596	68493575	68493596	+	2	0	Ago2	0	1	0	0	0	0	0
MIMAT0000521	mmu-let-7a-5p	ENSMUSG00000049299	Trappc1	protein_coding	chr11	69325573	69325579	69325568	69325580	+	5	0	Ago2	0	0	0	0	1	1	0
MIMAT0000521	mmu-let-7a-5p	ENSMUSG00000040746	Rnf167	protein_coding	chr11	70651208	70651236	70651208	70651236	+	5	0	Ago2	0	0	0	1	0	0	0
MIMAT0000521	mmu-let-7a-5p	ENSMUSG00000020790	Ankfy1	protein_coding	chr11	72770360	72770366	72770339	72770367	+	2	0	Ago2	1	0	0	1	0	1	1
MIMAT0000521	mmu-let-7a-5p	ENSMUSG00000020783	Ncbp3	protein_coding	chr11	73081588	73081594	73081588	73081594	+	2	0	Ago2	0	0	0	0	0	1	0
MIMAT0000521	mmu-let-7a-5p	ENSMUSG00000000282	Mnt	protein_coding	chr11	74845208	74845213	74845208	74845214	+	5	0	Ago2	1	0	0	0	0	1	0
MIMAT0000521	mmu-let-7a-5p	ENSMUSG00000000282	Mnt	protein_coding	chr11	74845265	74845270	74845265	74845270	+	3	0	Ago2	1	0	0	0	0	0	0
MIMAT0000521	mmu-let-7a-5p	ENSMUSG00000017776	Crk	protein_coding	chr11	75705047	75705052	75705047	75705053	+	5	0	Ago1-4,Ago2	1	0	0	0	0	1	1
MIMAT0000521	mmu-let-7a-5p	ENSMUSG00000020834	Dhrs13	protein_coding	chr11	78037405	78037410	78037405	78037410	+	1	0	Ago2	1	0	0	0	0	0	0
MIMAT0000521	mmu-let-7a-5p	ENSMUSG00000041958	Pigs	protein_coding	chr11	78342259	78342265	78342247	78342266	+	5	0	Ago1-4,Ago2	1	0	0	0	1	0	0
MIMAT0000521	mmu-let-7a-5p	ENSMUSG00000017639	Rab11fip4	protein_coding	chr11	79692943	79692948	79692921	79692949	+	4	0	Ago2	1	0	1	1	0	0	0
MIMAT0000521	mmu-let-7a-5p	ENSMUSG00000017639	Rab11fip4	protein_coding	chr11	79693150	79693156	79693129	79693157	+	2	0	Ago2	1	0	1	1	1	1	0
MIMAT0000521	mmu-let-7a-5p	ENSMUSG00000017550	Atad5	protein_coding	chr11	80135719	80135724	80135719	80135724	+	3	0	Ago2	1	0	0	0	0	0	0
MIMAT0000521	mmu-let-7a-5p	ENSMUSG00000020684	Rasl10b	protein_coding	chr11	83420081	83420087	83420067	83420088	+	1	0	Ago2	1	0	0	0	1	1	1
MIMAT0000521	mmu-let-7a-5p	ENSMUSG00000020492	Ska2	protein_coding	chr11	87124491	87124497	87124470	87124498	+	3	0	Ago2	0	0	1	1	1	0	0
MIMAT0000521	mmu-let-7a-5p	ENSMUSG00000018401	Mtmr4	protein_coding	chr11	87614712	87614717	87614712	87614717	+	1	0	Ago2	1	0	0	0	0	0	0
MIMAT0000521	mmu-let-7a-5p	ENSMUSG00000018401	Mtmr4	protein_coding	chr11	87615285	87615290	87615285	87615290	+	2	0	Ago2	1	0	0	0	0	0	0
MIMAT0000521	mmu-let-7a-5p	ENSMUSG00000033983	Coil	protein_coding	chr11	88990895	88990901	88990874	88990902	+	2	0	Ago2	1	0	1	1	1	1	1
MIMAT0000521	mmu-let-7a-5p	ENSMUSG00000000275	Trim25	protein_coding	chr11	89016914	89016920	89016899	89016921	+	3	0	Ago2	1	0	0	0	1	0	0
MIMAT0000521	mmu-let-7a-5p	ENSMUSG00000003948	Mmd	protein_coding	chr11	90277494	90277499	90277494	90277499	+	4	0	Ago2	1	0	0	0	0	0	0
MIMAT0000521	mmu-let-7a-5p	ENSMUSG00000059474	Mbtd1	protein_coding	chr11	93945479	93945484	93945479	93945485	+	4	0	Ago2	1	0	0	0	0	1	1
MIMAT0000521	mmu-let-7a-5p	ENSMUSG00000020864	Ankrd40	protein_coding	chr11	94340709	94340714	94340709	94340714	+	1	0	Ago2	1	0	0	0	0	0	0
MIMAT0000521	mmu-let-7a-5p	ENSMUSG00000020869	Lrrc59	protein_coding	chr11	94644487	94644492	94644487	94644492	+	3	0	Ago2	1	0	0	0	0	0	0
MIMAT0000521	mmu-let-7a-5p	ENSMUSG00000001506	Col1a1	protein_coding	chr11	94952405	94952411	94952384	94952412	+	2	0	Ago2	0	0	0	1	0	0	1
MIMAT0000521	mmu-let-7a-5p	ENSMUSG00000075595	Zfp652	protein_coding	chr11	95766048	95766053	95766026	95766054	+	1	0	Ago2	0	0	1	1	0	0	0
MIMAT0000521	mmu-let-7a-5p	ENSMUSG00000075595	Zfp652	protein_coding	chr11	95768431	95768437	95768410	95768438	+	1	0	Ago2	0	0	1	1	0	0	1
MIMAT0000521	mmu-let-7a-5p	ENSMUSG00000075595	Zfp652	protein_coding	chr11	95769017	95769023	95768996	95769024	+	2	0	Ago2	0	0	1	1	0	0	1
MIMAT0000521	mmu-let-7a-5p	ENSMUSG00000075595	Zfp652	protein_coding	chr11	95770916	95770922	95770895	95770923	+	1	0	Ago2	0	0	1	1	0	0	0
MIMAT0000521	mmu-let-7a-5p	ENSMUSG00000038485	Socs7	protein_coding	chr11	97397473	97397479	97397473	97397479	+	2	0	Ago2	1	0	0	0	0	1	1
MIMAT0000521	mmu-let-7a-5p	ENSMUSG00000038437	Mllt6	protein_coding	chr11	97682555	97682560	97682542	97682561	+	1	0	Ago2	1	1	0	0	0	0	0
MIMAT0000521	mmu-let-7a-5p	ENSMUSG00000038366	Lasp1	protein_coding	chr11	97836834	97836839	97836834	97836839	+	1	0	Ago2	1	0	0	0	0	0	0
MIMAT0000521	mmu-let-7a-5p	ENSMUSG00000038366	Lasp1	protein_coding	chr11	97837504	97837509	97837504	97837509	+	2	0	Ago2	1	0	0	0	0	0	0
MIMAT0000521	mmu-let-7a-5p	ENSMUSG00000003119	Cdk12	protein_coding	chr11	98243460	98243481	98243457	98243481	+	4	0	Ago1-4,Ago2	0	1	0	0	1	0	0
MIMAT0000521	mmu-let-7a-5p	ENSMUSG00000078676	Casc3	protein_coding	chr11	98832918	98832923	98832918	98832923	+	1	0	Ago2	1	0	0	0	0	0	0
MIMAT0000521	mmu-let-7a-5p	ENSMUSG00000017499	Cdc6	protein_coding	chr11	98921644	98921651	98921644	98921651	+	2	0	Ago2	1	0	0	0	0	0	0
MIMAT0000521	mmu-let-7a-5p	ENSMUSG00000017493	Igfbp4	protein_coding	chr11	99052509	99052514	99052509	99052514	+	1	0	Ago2	1	0	0	0	0	0	0
MIMAT0000521	mmu-let-7a-5p	ENSMUSG00000006782	Cnp	protein_coding	chr11	100581292	100581297	100581292	100581297	+	1	0	Ago2	1	0	0	0	0	0	0
MIMAT0000521	mmu-let-7a-5p	ENSMUSG00000017837	Nkiras2	protein_coding	chr11	100627284	100627289	100627284	100627290	+	1	0	Ago2	1	0	0	0	0	1	0
MIMAT0000521	mmu-let-7a-5p	ENSMUSG00000019302	Atp6v0a1	protein_coding	chr11	101063391	101063397	101063377	101063398	+	2	0	Ago2	1	0	0	0	1	0	0
MIMAT0000521	mmu-let-7a-5p	ENSMUSG00000017167	Cntnap1	protein_coding	chr11	101190243	101190248	101190243	101190248	+	1	0	Ago1-4	1	0	0	0	0	0	0
MIMAT0000521	mmu-let-7a-5p	ENSMUSG00000001240	Ramp2	protein_coding	chr11	101259047	101259052	101259047	101259052	+	1	0	Ago2	1	0	0	0	0	0	0
MIMAT0000521	mmu-let-7a-5p	ENSMUSG00000078656	Vps25	protein_coding	chr11	101259047	101259052	101259047	101259052	+	1	0	Ago2	1	0	0	0	0	0	0
MIMAT0000521	mmu-let-7a-5p	ENSMUSG00000001240	Ramp2	protein_coding	chr11	101259243	101259249	101259229	101259250	+	1	0	Ago2	1	0	0	0	1	0	0
MIMAT0000521	mmu-let-7a-5p	ENSMUSG00000078656	Vps25	protein_coding	chr11	101259243	101259249	101259229	101259250	+	1	0	Ago2	1	0	0	0	1	0	0
MIMAT0000521	mmu-let-7a-5p	ENSMUSG00000078652	Psme3	protein_coding	chr11	101322038	101322043	101322038	101322043	+	4	0	Ago2	1	0	0	0	0	0	0
MIMAT0000521	mmu-let-7a-5p	ENSMUSG00000034936	Arl4d	protein_coding	chr11	101667488	101667494	101667481	101667502	+	1	0	Ago2	1	0	1	0	1	0	0
MIMAT0000521	mmu-let-7a-5p	ENSMUSG00000034936	Arl4d	protein_coding	chr11	101667495	101667501	101667495	101667501	+	1	0	Ago2	1	0	1	0	0	0	1
MIMAT0000521	mmu-let-7a-5p	ENSMUSG00000034931	Dhx8	protein_coding	chr11	101767325	101767331	101767309	101767332	+	5	0	Ago2	1	0	1	0	1	0	0
MIMAT0000521	mmu-let-7a-5p	ENSMUSG00000018411	Mapt	protein_coding	chr11	104331597	104331602	104331597	104331602	+	1	0	Ago1-4	1	0	0	0	0	0	0
MIMAT0000521	mmu-let-7a-5p	ENSMUSG00000020689	Itgb3	protein_coding	chr11	104668432	104668438	104668432	104668438	+	4	0	Ago2	1	0	0	0	0	1	0
MIMAT0000521	mmu-let-7a-5p	ENSMUSG00000049354	Dcaf7	protein_coding	chr11	106058057	106058064	106058057	106058064	+	3	0	Ago2	1	0	0	0	0	0	0
MIMAT0000521	mmu-let-7a-5p	ENSMUSG00000020700	Map3k3	protein_coding	chr11	106155313	106155318	106155291	106155319	+	2	0	Ago2	1	0	0	1	0	1	0
MIMAT0000521	mmu-let-7a-5p	ENSMUSG00000020721	Helz	protein_coding	chr11	107672887	107672915	107672887	107672915	+	1	1	Ago2	0	0	0	1	0	0	0
MIMAT0000521	mmu-let-7a-5p	ENSMUSG00000020721	Helz	protein_coding	chr11	107691444	107691451	107691423	107691451	+	2	0	Ago2	0	0	0	1	0	0	1
MIMAT0000521	mmu-let-7a-5p	ENSMUSG00000020623	Map2k6	protein_coding	chr11	110499497	110499517	110499497	110499517	+	1	0	Ago2	0	1	0	0	0	0	0
MIMAT0000521	mmu-let-7a-5p	ENSMUSG00000018661	Cog1	protein_coding	chr11	113658522	113658545	113658522	113658545	+	3	0	Ago1-4,Ago2	0	0	0	0	1	0	0
MIMAT0000521	mmu-let-7a-5p	ENSMUSG00000051043	Gprc5c	protein_coding	chr11	114871432	114871438	114871411	114871439	+	1	0	Ago2	1	0	0	1	1	0	1
MIMAT0000521	mmu-let-7a-5p	ENSMUSG00000020733	Slc9a3r1	protein_coding	chr11	115180347	115180371	115180347	115180371	+	5	0	Ago1-4,Ago2	0	0	0	0	1	0	0
MIMAT0000521	mmu-let-7a-5p	ENSMUSG00000050910	Cdr2l	protein_coding	chr11	115395549	115395554	115395549	115395554	+	2	0	Ago2	1	0	0	0	0	0	0
MIMAT0000521	mmu-let-7a-5p	ENSMUSG00000020818	Mfsd11	protein_coding	chr11	116873803	116873823	116873803	116873823	+	5	0	Ago1-4,Ago2	0	1	0	0	0	0	0
MIMAT0000521	mmu-let-7a-5p	ENSMUSG00000020823	Sec14l1	protein_coding	chr11	117159186	117159191	117159164	117159192	+	6	0	Ago1-4,Ago2	1	0	0	1	1	1	1
MIMAT0000521	mmu-let-7a-5p	ENSMUSG00000059248	2023-09-09	protein_coding	chr11	117360702	117360707	117360702	117360707	+	2	0	Ago2	1	0	0	0	0	0	0
MIMAT0000521	mmu-let-7a-5p	ENSMUSG00000025571	Tnrc6c	protein_coding	chr11	117760936	117760941	117760936	117760941	+	3	0	Ago2	1	0	0	0	0	0	0
MIMAT0000521	mmu-let-7a-5p	ENSMUSG00000050106	Tmc8	protein_coding	chr11	117792993	117792999	117792972	117793000	+	2	0	Ago2	1	1	1	1	1	0	0
MIMAT0000521	mmu-let-7a-5p	ENSMUSG00000017446	C1qtnf1	protein_coding	chr11	118449233	118449238	118449233	118449238	+	1	0	Ago2	1	0	0	0	0	0	0
MIMAT0000521	mmu-let-7a-5p	ENSMUSG00000025577	Cbx2	protein_coding	chr11	119029288	119029294	119029275	119029295	+	3	0	Ago2	1	0	0	0	1	1	1
MIMAT0000521	mmu-let-7a-5p	ENSMUSG00000025579	Gaa	protein_coding	chr11	119273094	119273100	119273073	119273101	+	2	0	Ago2	0	0	1	1	1	0	0
MIMAT0000521	mmu-let-7a-5p	ENSMUSG00000025372	Baiap2	protein_coding	chr11	120001870	120001875	120001870	120001875	+	2	0	Ago1-4,Ago2	1	0	0	0	0	0	0
MIMAT0000521	mmu-let-7a-5p	ENSMUSG00000039741	Bahcc1	protein_coding	chr11	120290148	120290153	120290148	120290153	+	2	0	Ago2	1	0	1	0	0	0	0
MIMAT0000521	mmu-let-7a-5p	ENSMUSG00000039741	Bahcc1	protein_coding	chr11	120290729	120290734	120290729	120290734	+	1	0	Ago2	1	0	1	0	0	0	0
MIMAT0000521	mmu-let-7a-5p	ENSMUSG00000025156	Gps1	protein_coding	chr11	120789018	120789023	120789018	120789023	+	1	0	Ago1-4	1	0	0	0	0	0	0
MIMAT0000521	mmu-let-7a-5p	ENSMUSG00000039275	Foxk2	protein_coding	chr11	121308978	121308983	121308978	121308983	+	1	0	Ago2	1	0	0	0	0	0	0
MIMAT0000521	mmu-let-7a-5p	ENSMUSG00000054459	Vsnl1	protein_coding	chr12	11325731	11325736	11325730	11325758	-	1	0	Ago2	1	0	0	1	1	1	1
MIMAT0000521	mmu-let-7a-5p	ENSMUSG00000037169	Mycn	protein_coding	chr12	12936128	12936149	12936128	12936156	-	1	0	Ago2	0	0	0	1	1	0	0
MIMAT0000521	mmu-let-7a-5p	ENSMUSG00000037169	Mycn	protein_coding	chr12	12936500	12936505	12936499	12936527	-	1	3	Ago2	1	0	1	1	1	1	1
MIMAT0000521	mmu-let-7a-5p	ENSMUSG00000020601	Trib2	protein_coding	chr12	15792194	15792199	15792193	15792221	-	2	0	Ago2	1	0	0	1	0	1	1
MIMAT0000521	mmu-let-7a-5p	ENSMUSG00000020641	Rsad2	protein_coding	chr12	26443863	26443868	26443863	26443868	-	2	0	Ago2	1	0	0	0	0	0	0
MIMAT0000521	mmu-let-7a-5p	ENSMUSG00000020641	Rsad2	protein_coding	chr12	26444779	26444784	26444779	26444784	-	1	0	Ago2	1	0	0	0	0	0	0
MIMAT0000521	mmu-let-7a-5p	ENSMUSG00000063632	Sox11	protein_coding	chr12	27340431	27340436	27340430	27340436	-	3	0	Ago1-4,Ago2	1	0	0	0	0	1	0
MIMAT0000521	mmu-let-7a-5p	ENSMUSG00000020650	Bcap29	protein_coding	chr12	31595545	31595550	31595544	31595572	-	1	0	Ago2	1	0	0	1	0	1	1
MIMAT0000521	mmu-let-7a-5p	ENSMUSG00000019256	Ahr	protein_coding	chr12	35499332	35499337	35499332	35499337	-	1	0	Ago2	1	0	0	0	0	0	0
MIMAT0000521	mmu-let-7a-5p	ENSMUSG00000020577	Tspan13	protein_coding	chr12	36014634	36014640	36014633	36014661	-	2	1	Ago2	1	0	1	1	1	0	0
MIMAT0000521	mmu-let-7a-5p	ENSMUSG00000020547	Bzw2	protein_coding	chr12	36092056	36092062	36092055	36092083	-	3	0	Ago2	1	0	1	1	1	1	1
MIMAT0000521	mmu-let-7a-5p	ENSMUSG00000014905	Dnajb9	protein_coding	chr12	44206124	44206129	44206123	44206151	-	7	0	Ago2	1	0	0	1	1	1	1
MIMAT0000521	mmu-let-7a-5p	ENSMUSG00000021047	Nova1	protein_coding	chr12	46697110	46697116	46697110	46697138	-	1	0	Ago2	0	0	0	1	0	1	1
MIMAT0000521	mmu-let-7a-5p	ENSMUSG00000021068	Nin	protein_coding	chr12	70013534	70013539	70013534	70013539	-	4	0	Ago2	1	0	0	0	0	0	0
MIMAT0000521	mmu-let-7a-5p	ENSMUSG00000021062	Rab15	protein_coding	chr12	76799423	76799429	76799413	76799442	-	1	0	Ago2	1	1	0	0	1	1	1
MIMAT0000521	mmu-let-7a-5p	ENSMUSG00000066440	Zfyve26	protein_coding	chr12	79233099	79233104	79233098	79233126	-	2	0	Ago2	1	0	1	1	0	0	0
MIMAT0000521	mmu-let-7a-5p	ENSMUSG00000066440	Zfyve26	protein_coding	chr12	79233728	79233734	79233727	79233755	-	4	0	Ago1-4,Ago2	1	0	1	1	1	1	1
MIMAT0000521	mmu-let-7a-5p	ENSMUSG00000066440	Zfyve26	protein_coding	chr12	79239933	79239961	79239933	79239961	-	1	0	Ago2	0	0	0	1	0	0	0
MIMAT0000521	mmu-let-7a-5p	ENSMUSG00000066440	Zfyve26	protein_coding	chr12	79263844	79263872	79263844	79263872	-	2	0	Ago2	0	0	0	1	0	0	0
MIMAT0000521	mmu-let-7a-5p	ENSMUSG00000021127	Zfp36l1	protein_coding	chr12	80109187	80109194	80109187	80109194	-	5	0	Ago1-4,Ago2	1	0	0	0	0	0	0
MIMAT0000521	mmu-let-7a-5p	ENSMUSG00000062961	Ccdc177	protein_coding	chr12	80756180	80756185	80756180	80756185	-	1	0	Ago2	1	0	0	0	0	0	0
MIMAT0000521	mmu-let-7a-5p	ENSMUSG00000002679	Med6	protein_coding	chr12	81573780	81573785	81573779	81573785	-	2	0	Ago2	1	0	0	0	0	1	1
MIMAT0000521	mmu-let-7a-5p	ENSMUSG00000042507	Elmsan1	protein_coding	chr12	84149344	84149364	84149344	84149364	-	3	0	Ago2	0	1	0	0	0	0	0
MIMAT0000521	mmu-let-7a-5p	ENSMUSG00000021238	Aldh6a1	protein_coding	chr12	84431909	84431914	84431908	84431914	-	1	0	Ago2	1	0	0	0	0	1	0
MIMAT0000521	mmu-let-7a-5p	ENSMUSG00000021242	Npc2	protein_coding	chr12	84755614	84755620	84755613	84755634	-	3	0	Ago2	1	0	0	0	1	0	0
MIMAT0000521	mmu-let-7a-5p	ENSMUSG00000021242	Npc2	protein_coding	chr12	84756715	84756720	84756715	84756720	-	2	0	Ago2	1	0	0	0	0	0	0
MIMAT0000521	mmu-let-7a-5p	ENSMUSG00000042350	Arel1	protein_coding	chr12	84920317	84920322	84920317	84920322	-	1	0	Ago2	1	0	0	0	0	0	0
MIMAT0000521	mmu-let-7a-5p	ENSMUSG00000034290	Nek9	protein_coding	chr12	85300951	85300956	85300950	85300978	-	4	0	Ago2	1	0	0	1	0	0	0
MIMAT0000521	mmu-let-7a-5p	ENSMUSG00000034111	Tmed8	protein_coding	chr12	87171247	87171252	87171247	87171252	-	1	0	Ago2	1	0	0	0	0	0	0
MIMAT0000521	mmu-let-7a-5p	ENSMUSG00000021036	Sptlc2	protein_coding	chr12	87308906	87308911	87308906	87308911	-	1	0	Ago2	1	0	0	0	0	0	0
MIMAT0000521	mmu-let-7a-5p	ENSMUSG00000079036	Alkbh1	protein_coding	chr12	87428425	87428431	87428424	87428445	-	1	0	Ago2	1	0	1	0	1	0	0
MIMAT0000521	mmu-let-7a-5p	ENSMUSG00000020962	Gtf2a1	protein_coding	chr12	91559190	91559195	91559190	91559195	-	2	0	Ago2	1	0	0	0	0	0	0
MIMAT0000521	mmu-let-7a-5p	ENSMUSG00000020961	Ston2	protein_coding	chr12	91638825	91638830	91638824	91638852	-	1	0	Ago2	1	0	1	1	0	1	0
MIMAT0000521	mmu-let-7a-5p	ENSMUSG00000020961	Ston2	protein_coding	chr12	91639250	91639255	91639249	91639277	-	1	0	Ago2	1	0	1	1	0	0	0
MIMAT0000521	mmu-let-7a-5p	ENSMUSG00000020961	Ston2	protein_coding	chr12	91647940	91647968	91647940	91647968	-	1	0	Ago2	0	0	0	1	0	0	0
MIMAT0000521	mmu-let-7a-5p	ENSMUSG00000021003	Galc	protein_coding	chr12	98203364	98203371	98203363	98203383	-	4	0	Ago1-4,Ago2	1	0	0	0	1	0	0
MIMAT0000521	mmu-let-7a-5p	ENSMUSG00000021189	Atxn3	protein_coding	chr12	101921619	101921625	101921619	101921625	-	1	0	Ago2	1	0	0	0	0	0	0
MIMAT0000521	mmu-let-7a-5p	ENSMUSG00000041415	Dicer1	protein_coding	chr12	104690337	104690342	104690336	104690364	-	4	0	Ago1-4,Ago2	1	0	0	1	0	0	0
MIMAT0000521	mmu-let-7a-5p	ENSMUSG00000041415	Dicer1	protein_coding	chr12	104694696	104694724	104694696	104694724	-	2	0	Ago2	0	0	0	1	0	0	0
MIMAT0000521	mmu-let-7a-5p	ENSMUSG00000041415	Dicer1	protein_coding	chr12	104702696	104702724	104702696	104702724	-	4	0	Ago1-4,Ago2	0	0	0	1	0	0	0
MIMAT0000521	mmu-let-7a-5p	ENSMUSG00000041415	Dicer1	protein_coding	chr12	104702804	104702825	104702804	104702832	-	5	0	Ago1-4,Ago2	0	1	0	1	0	0	0
MIMAT0000521	mmu-let-7a-5p	ENSMUSG00000041415	Dicer1	protein_coding	chr12	104706559	104706587	104706559	104706587	-	2	0	Ago2	0	0	0	1	0	0	0
MIMAT0000521	mmu-let-7a-5p	ENSMUSG00000041415	Dicer1	protein_coding	chr12	104706854	104706882	104706854	104706882	-	1	0	Ago1-4	0	0	0	1	0	0	0
MIMAT0000521	mmu-let-7a-5p	ENSMUSG00000021266	Wars	protein_coding	chr12	108860145	108860150	108860145	108860150	-	2	0	Ago2	1	0	0	0	0	0	0
MIMAT0000521	mmu-let-7a-5p	ENSMUSG00000040867	Begain	protein_coding	chr12	109032292	109032316	109032292	109032320	-	1	0	Ago2	0	0	0	1	1	0	0
MIMAT0000521	mmu-let-7a-5p	ENSMUSG00000021298	Gpr132	protein_coding	chr12	112851270	112851276	112851269	112851290	-	3	0	Ago2	1	0	0	0	1	0	1
MIMAT0000521	mmu-let-7a-5p	ENSMUSG00000025321	Itgb8	protein_coding	chr12	119161804	119161810	119161804	119161810	-	1	0	Ago2	0	0	1	0	0	0	1
MIMAT0000521	mmu-let-7a-5p	ENSMUSG00000020661	Dnmt3a	protein_coding	chr12	3908480	3908485	3908480	3908485	+	3	0	Ago2	1	0	0	0	0	0	0
MIMAT0000521	mmu-let-7a-5p	ENSMUSG00000020657	Dnajc27	protein_coding	chr12	4109721	4109726	4109721	4109726	+	1	0	Ago2	1	0	0	0	0	0	0
MIMAT0000521	mmu-let-7a-5p	ENSMUSG00000052812	Atad2b	protein_coding	chr12	5006737	5006761	5006737	5006761	+	4	0	Ago2	0	0	0	0	1	0	0
MIMAT0000521	mmu-let-7a-5p	ENSMUSG00000020605	Hs1bp3	protein_coding	chr12	8343503	8343509	8343503	8343509	+	4	0	Ago1-4,Ago2	1	0	1	0	0	0	0
MIMAT0000521	mmu-let-7a-5p	ENSMUSG00000057469	E2f6	protein_coding	chr12	16826355	16826360	16826333	16826361	+	2	0	Ago2	1	0	1	1	0	0	0
MIMAT0000521	mmu-let-7a-5p	ENSMUSG00000057469	E2f6	protein_coding	chr12	16826418	16826424	16826397	16826446	+	3	0	Ago2	1	0	1	2	1	1	1
MIMAT0000521	mmu-let-7a-5p	ENSMUSG00000057469	E2f6	protein_coding	chr12	16826440	16826445	16826436	16826456	+	2	0	Ago2	1	1	1	0	0	0	0
MIMAT0000521	mmu-let-7a-5p	ENSMUSG00000020580	Rock2	protein_coding	chr12	16985607	16985612	16985607	16985612	+	1	0	Ago2	1	0	0	0	0	0	0
MIMAT0000521	mmu-let-7a-5p	ENSMUSG00000020649	Rrm2	protein_coding	chr12	24713362	24713368	24713341	24713369	+	3	0	Ago2	1	0	1	1	1	1	1
MIMAT0000521	mmu-let-7a-5p	ENSMUSG00000020649	Rrm2	protein_coding	chr12	24713703	24713708	24713681	24713709	+	3	0	Ago2	1	0	1	1	0	0	0
MIMAT0000521	mmu-let-7a-5p	ENSMUSG00000020674	Pxdn	protein_coding	chr12	30016482	30016487	30016460	30016488	+	1	0	Ago2	0	0	1	1	1	1	1
MIMAT0000521	mmu-let-7a-5p	ENSMUSG00000020674	Pxdn	protein_coding	chr12	30016596	30016601	30016574	30016602	+	2	0	Ago2	0	0	1	1	1	1	1
MIMAT0000521	mmu-let-7a-5p	ENSMUSG00000043061	Tmem18	protein_coding	chr12	30590463	30590468	30590463	30590468	+	1	0	Ago2	1	0	0	0	0	0	0
MIMAT0000521	mmu-let-7a-5p	ENSMUSG00000090946	Ccdc71l	protein_coding	chr12	32379939	32379945	32379918	32379946	+	5	0	Ago2	0	0	0	1	0	1	1
MIMAT0000521	mmu-let-7a-5p	ENSMUSG00000020564	Atxn7l1	protein_coding	chr12	33326058	33326080	33326058	33326080	+	1	0	Ago2	0	1	0	0	0	0	0
MIMAT0000521	mmu-let-7a-5p	ENSMUSG00000061603	Akap6	protein_coding	chr12	53148039	53148045	53148039	53148045	+	2	0	Ago1-4,Ago2	1	0	0	0	0	1	1
MIMAT0000521	mmu-let-7a-5p	ENSMUSG00000021000	Mia2	protein_coding	chr12	59190015	59190020	59189998	59190021	+	2	0	Ago2	1	0	1	0	1	0	0
MIMAT0000521	mmu-let-7a-5p	ENSMUSG00000021066	Atl1	protein_coding	chr12	69947514	69947535	69947514	69947535	+	2	0	Ago1-4,Ago2	0	0	0	0	1	0	0
MIMAT0000521	mmu-let-7a-5p	ENSMUSG00000046768	Rhoj	protein_coding	chr12	75400838	75400843	75400838	75400843	+	1	0	Ago2	1	0	0	0	0	0	0
MIMAT0000521	mmu-let-7a-5p	ENSMUSG00000033373	Fntb	protein_coding	chr12	76921377	76921384	76921377	76921384	+	1	0	Ago2	1	0	0	0	0	0	0
MIMAT0000521	mmu-let-7a-5p	ENSMUSG00000060716	Plekhh1	protein_coding	chr12	79081012	79081018	79080991	79081019	+	2	0	Ago2	0	0	0	1	1	1	1
MIMAT0000521	mmu-let-7a-5p	ENSMUSG00000021123	Rdh12	protein_coding	chr12	79222624	79222629	79222602	79222630	+	1	0	Ago2	1	0	0	1	1	0	0
MIMAT0000521	mmu-let-7a-5p	ENSMUSG00000021140	Pcnx	protein_coding	chr12	81948370	81948391	81948370	81948391	+	3	0	Ago1-4,Ago2	0	0	0	0	1	0	0
MIMAT0000521	mmu-let-7a-5p	ENSMUSG00000042523	Dnal1	protein_coding	chr12	84141794	84141800	84141794	84141800	+	2	0	Ago2	1	0	0	0	0	0	1
MIMAT0000521	mmu-let-7a-5p	ENSMUSG00000004789	Dlst	protein_coding	chr12	85133289	85133295	85133273	85133296	+	1	0	Ago2	1	0	0	0	1	1	1
MIMAT0000521	mmu-let-7a-5p	ENSMUSG00000001175	Calm1	protein_coding	chr12	100206486	100206491	100206464	100206492	+	5	1	Ago1-4,Ago2	1	0	1	1	0	1	0
MIMAT0000521	mmu-let-7a-5p	ENSMUSG00000001175	Calm1	protein_coding	chr12	100206902	100206907	100206880	100206908	+	5	4	Ago1-4,Ago2	1	0	1	1	0	1	1
MIMAT0000521	mmu-let-7a-5p	ENSMUSG00000021259	Cyp46a1	protein_coding	chr12	108362061	108362067	108362040	108362068	+	1	0	Ago1-4	1	0	0	1	1	1	1
MIMAT0000521	mmu-let-7a-5p	ENSMUSG00000021264	Yy1	protein_coding	chr12	108816740	108816747	108816740	108816747	+	1	0	Ago2	0	0	0	0	0	0	1
MIMAT0000521	mmu-let-7a-5p	ENSMUSG00000021275	Tecpr2	protein_coding	chr12	110896242	110896270	110896242	110896270	+	2	0	Ago2	0	0	0	1	0	0	0
MIMAT0000521	mmu-let-7a-5p	ENSMUSG00000021275	Tecpr2	protein_coding	chr12	110969843	110969848	110969821	110969849	+	2	0	Ago2	1	0	0	1	0	1	1
MIMAT0000521	mmu-let-7a-5p	ENSMUSG00000021143	Pacs2	protein_coding	chr12	113062486	113062514	113062486	113062514	+	2	0	Ago2	0	0	0	1	0	0	0
MIMAT0000521	mmu-let-7a-5p	ENSMUSG00000021143	Pacs2	protein_coding	chr12	113073101	113073106	113073079	113073107	+	1	0	Ago2	1	0	0	1	0	0	0
MIMAT0000521	mmu-let-7a-5p	ENSMUSG00000021143	Pacs2	protein_coding	chr12	113073638	113073644	113073617	113073645	+	3	0	Ago1-4,Ago2	1	0	0	1	1	0	1
MIMAT0000521	mmu-let-7a-5p	ENSMUSG00000021171	Esyt2	protein_coding	chr12	116371017	116371022	116371017	116371022	+	2	0	Ago2	1	0	0	0	0	0	0
MIMAT0000521	mmu-let-7a-5p	ENSMUSG00000048562	Sp8	protein_coding	chr12	118850721	118850727	118850707	118850728	+	1	0	Ago2	1	0	0	0	1	1	1
MIMAT0000521	mmu-let-7a-5p	ENSMUSG00000021147	Wdr37	protein_coding	chr13	8804688	8804693	8804688	8804693	-	1	0	Ago2	1	0	1	0	0	0	0
MIMAT0000521	mmu-let-7a-5p	ENSMUSG00000021147	Wdr37	protein_coding	chr13	8804908	8804914	8804907	8804927	-	4	0	Ago1-4,Ago2	1	0	1	0	1	1	1
MIMAT0000521	mmu-let-7a-5p	ENSMUSG00000021306	Gpr137b	protein_coding	chr13	13358555	13358560	13358554	13358582	-	3	0	Ago2	1	0	1	1	0	0	0
MIMAT0000521	mmu-let-7a-5p	ENSMUSG00000021306	Gpr137b	protein_coding	chr13	13358563	13358569	13358562	13358590	-	3	0	Ago2	1	0	1	1	1	0	0
MIMAT0000521	mmu-let-7a-5p	ENSMUSG00000021306	Gpr137b	protein_coding	chr13	13358885	13358890	13358884	13358912	-	2	0	Ago2	1	0	1	1	0	0	0
MIMAT0000521	mmu-let-7a-5p	ENSMUSG00000021302	Ggps1	protein_coding	chr13	14052843	14052848	14052843	14052848	-	1	0	Ago2	1	0	0	0	0	0	0
MIMAT0000521	mmu-let-7a-5p	ENSMUSG00000009734	Pou6f2	protein_coding	chr13	18121762	18121790	18121762	18121790	-	1	0	Ago2	0	0	0	1	0	0	0
MIMAT0000521	mmu-let-7a-5p	ENSMUSG00000003062	Stard3nl	protein_coding	chr13	19358025	19358030	19358024	19358052	-	2	0	Ago2	1	0	0	1	0	1	0
MIMAT0000521	mmu-let-7a-5p	ENSMUSG00000003062	Stard3nl	protein_coding	chr13	19370270	19370298	19370270	19370298	-	3	0	Ago1-4,Ago2	0	0	0	1	0	0	0
MIMAT0000521	mmu-let-7a-5p	ENSMUSG00000046351	Zfp322a	protein_coding	chr13	23353254	23353260	23353253	23353281	-	2	0	Ago2	1	0	1	1	0	1	1
MIMAT0000521	mmu-let-7a-5p	ENSMUSG00000016477	E2f3	protein_coding	chr13	29908352	29908357	29908352	29908357	-	2	0	Ago2	1	0	0	0	0	0	0
MIMAT0000521	mmu-let-7a-5p	ENSMUSG00000038267	Slc22a23	protein_coding	chr13	34182502	34182508	34182501	34182529	-	1	0	Ago2	1	0	1	1	0	0	0
MIMAT0000521	mmu-let-7a-5p	ENSMUSG00000038991	Txndc5	protein_coding	chr13	38500552	38500558	38500551	38500572	-	3	1	Ago2	1	0	0	0	1	0	0
MIMAT0000521	mmu-let-7a-5p	ENSMUSG00000021364	Elovl2	protein_coding	chr13	41184467	41184491	41184467	41184491	-	1	0	Ago2	0	0	0	0	1	0	0
MIMAT0000521	mmu-let-7a-5p	ENSMUSG00000051335	Gfod1	protein_coding	chr13	43200016	43200022	43200015	43200022	-	2	0	Ago2	1	0	0	0	0	0	1
MIMAT0000521	mmu-let-7a-5p	ENSMUSG00000034928	Rnf44	protein_coding	chr13	54679703	54679708	54679702	54679730	-	8	0	Ago1-4,Ago2	1	0	0	1	1	1	1
MIMAT0000521	mmu-let-7a-5p	ENSMUSG00000021484	Lman2	protein_coding	chr13	55345948	55345953	55345948	55345953	-	1	0	Ago2	1	0	0	0	0	0	0
MIMAT0000521	mmu-let-7a-5p	ENSMUSG00000021557	Agtpbp1	protein_coding	chr13	59454051	59454057	59454050	59454074	-	1	0	Ago2	0	0	1	0	1	0	0
MIMAT0000521	mmu-let-7a-5p	ENSMUSG00000021556	Golm1	protein_coding	chr13	59635061	59635066	59635061	59635066	-	2	0	Ago2	1	0	0	0	0	0	0
MIMAT0000521	mmu-let-7a-5p	ENSMUSG00000052957	Gas1	protein_coding	chr13	60174941	60174948	60174941	60174948	-	1	0	Ago2	1	0	0	0	0	0	0
MIMAT0000521	mmu-let-7a-5p	ENSMUSG00000033114	Slc35d2	protein_coding	chr13	64097440	64097446	64097439	64097462	-	2	0	Ago2	1	0	1	0	1	1	1
MIMAT0000521	mmu-let-7a-5p	ENSMUSG00000033102	Cdc14b	protein_coding	chr13	64192951	64192958	64192951	64192958	-	1	0	Ago2	1	0	0	0	0	0	0
MIMAT0000521	mmu-let-7a-5p	ENSMUSG00000033102	Cdc14b	protein_coding	chr13	64193520	64193526	64193520	64193526	-	1	0	Ago2	1	0	0	0	0	0	1
MIMAT0000521	mmu-let-7a-5p	ENSMUSG00000021477	Ctsl	protein_coding	chr13	64363374	64363379	64363373	64363391	-	1	0	Ago2	1	0	1	0	1	0	0
MIMAT0000521	mmu-let-7a-5p	ENSMUSG00000021477	Ctsl	protein_coding	chr13	64363828	64363833	64363827	64363850	-	5	0	Ago1-4,Ago2	1	1	1	0	1	0	0
MIMAT0000521	mmu-let-7a-5p	ENSMUSG00000038212	Mfsd14b	protein_coding	chr13	65066470	65066475	65066470	65066475	-	3	0	Ago2	1	0	0	0	0	0	0
MIMAT0000521	mmu-let-7a-5p	ENSMUSG00000095432	Zfp748	protein_coding	chr13	67540417	67540422	67540417	67540422	-	2	0	Ago2	1	0	0	0	0	0	0
MIMAT0000521	mmu-let-7a-5p	ENSMUSG00000034525	Ice1	protein_coding	chr13	70606130	70606151	70606130	70606151	-	2	0	Ago2	0	1	0	0	0	0	0
MIMAT0000521	mmu-let-7a-5p	ENSMUSG00000021569	Trip13	protein_coding	chr13	73913184	73913190	73913183	73913204	-	3	0	Ago2	1	0	1	0	1	0	0
MIMAT0000521	mmu-let-7a-5p	ENSMUSG00000034152	Exoc3	protein_coding	chr13	74170597	74170603	74170597	74170603	-	1	0	Ago2	1	0	0	0	0	0	0
MIMAT0000521	mmu-let-7a-5p	ENSMUSG00000035834	Polr3g	protein_coding	chr13	81675876	81675881	81675876	81675881	-	6	0	Ago2	1	0	0	0	0	0	0
MIMAT0000521	mmu-let-7a-5p	ENSMUSG00000021708	Rasgrf2	protein_coding	chr13	91880716	91880723	91880716	91880723	-	1	0	Ago2	0	0	0	0	0	0	1
MIMAT0000521	mmu-let-7a-5p	ENSMUSG00000021706	Zfyve16	protein_coding	chr13	92487982	92487988	92487981	92488000	-	1	0	Ago2	1	0	1	0	1	0	1
MIMAT0000521	mmu-let-7a-5p	ENSMUSG00000042167	Papd4	protein_coding	chr13	93147518	93147523	93147517	93147539	-	2	0	Ago2	1	0	0	0	1	0	0
MIMAT0000521	mmu-let-7a-5p	ENSMUSG00000021670	Hmgcr	protein_coding	chr13	96651872	96651893	96651872	96651893	-	5	0	Ago1-4,Ago2	0	1	0	0	0	0	0
MIMAT0000521	mmu-let-7a-5p	ENSMUSG00000052727	Map1b	protein_coding	chr13	99423070	99423075	99423070	99423075	-	1	0	Ago2	1	0	0	0	0	0	0
MIMAT0000521	mmu-let-7a-5p	ENSMUSG00000052727	Map1b	protein_coding	chr13	99424186	99424191	99424186	99424191	-	2	0	Ago2	1	0	0	0	0	0	0
MIMAT0000521	mmu-let-7a-5p	ENSMUSG00000032621	Srek1	protein_coding	chr13	103742107	103742112	103742106	103742134	-	5	0	Ago1-4,Ago2	1	0	0	1	0	1	1
MIMAT0000521	mmu-let-7a-5p	ENSMUSG00000021693	Kif2a	protein_coding	chr13	106961710	106961715	106961709	106961737	-	4	0	Ago1-4,Ago2	1	0	0	1	1	1	1
MIMAT0000521	mmu-let-7a-5p	ENSMUSG00000021693	Kif2a	protein_coding	chr13	106993200	106993228	106993200	106993228	-	2	0	Ago2	0	0	0	1	0	0	0
MIMAT0000521	mmu-let-7a-5p	ENSMUSG00000021754	Map3k1	protein_coding	chr13	111746742	111746748	111746741	111746769	-	7	0	Ago1-4,Ago2	1	0	1	1	1	1	1
MIMAT0000521	mmu-let-7a-5p	ENSMUSG00000000078	Klf6	protein_coding	chr13	5867397	5867402	5867397	5867402	+	2	0	Ago2	1	0	0	0	0	0	0
MIMAT0000521	mmu-let-7a-5p	ENSMUSG00000033499	Larp4b	protein_coding	chr13	9171951	9171956	9171951	9171956	+	1	0	Ago2	1	0	0	0	0	0	0
MIMAT0000521	mmu-let-7a-5p	ENSMUSG00000057069	Ero1lb	protein_coding	chr13	12607762	12607768	12607748	12607769	+	1	0	Ago2	1	0	1	0	1	0	0
MIMAT0000521	mmu-let-7a-5p	ENSMUSG00000036721	Zscan12	protein_coding	chr13	21369726	21369732	21369711	21369733	+	2	0	Ago2	1	0	0	0	1	0	0
MIMAT0000521	mmu-let-7a-5p	ENSMUSG00000016756	Cmah	protein_coding	chr13	24476996	24477002	24476996	24477002	+	1	0	Ago2	1	0	0	0	0	0	1
MIMAT0000521	mmu-let-7a-5p	ENSMUSG00000036006	Ripor2	protein_coding	chr13	24705022	24705028	24705011	24705029	+	2	0	Ago2	1	0	0	0	1	0	0
MIMAT0000521	mmu-let-7a-5p	ENSMUSG00000069255	Dusp22	protein_coding	chr13	30709852	30709858	30709839	30709859	+	1	0	Ago2	1	0	0	0	1	1	1
MIMAT0000521	mmu-let-7a-5p	ENSMUSG00000021356	Irf4	protein_coding	chr13	30765215	30765220	30765215	30765220	+	1	0	Ago2	1	0	0	0	0	0	0
MIMAT0000521	mmu-let-7a-5p	ENSMUSG00000021423	Ly86	protein_coding	chr13	37418860	37418865	37418860	37418865	+	2	0	Ago2	1	0	0	0	0	0	0
MIMAT0000521	mmu-let-7a-5p	ENSMUSG00000091264	Smim13	protein_coding	chr13	41274545	41274551	41274545	41274551	+	2	0	Ago2	0	0	0	0	0	1	0
MIMAT0000521	mmu-let-7a-5p	ENSMUSG00000021367	Edn1	protein_coding	chr13	42307454	42307460	42307433	42307461	+	2	0	Ago2	1	0	1	1	1	1	1
MIMAT0000521	mmu-let-7a-5p	ENSMUSG00000021373	Cap2	protein_coding	chr13	46649071	46649076	46649071	46649077	+	1	0	Ago2	1	0	0	0	0	0	1
MIMAT0000521	mmu-let-7a-5p	ENSMUSG00000043631	Ecm2	protein_coding	chr13	49532765	49532770	49532743	49532771	+	1	0	Ago2	1	0	0	1	1	0	0
MIMAT0000521	mmu-let-7a-5p	ENSMUSG00000021392	Nol8	protein_coding	chr13	49678857	49678862	49678843	49678863	+	2	0	Ago2	1	0	1	0	1	0	0
MIMAT0000521	mmu-let-7a-5p	ENSMUSG00000037851	Iars	protein_coding	chr13	49722231	49722251	49722231	49722251	+	1	1	Ago2	0	1	0	0	0	0	0
MIMAT0000521	mmu-let-7a-5p	ENSMUSG00000037851	Iars	protein_coding	chr13	49734035	49734040	49734035	49734041	+	2	0	Ago2	1	0	0	0	0	0	1
MIMAT0000521	mmu-let-7a-5p	ENSMUSG00000021488	Nsd1	protein_coding	chr13	55317692	55317698	55317692	55317698	+	2	0	Ago2	1	0	0	0	0	1	1
MIMAT0000521	mmu-let-7a-5p	ENSMUSG00000074886	Grk6	protein_coding	chr13	55451354	55451375	55451354	55451375	+	1	0	Ago2	0	0	0	0	1	0	0
MIMAT0000521	mmu-let-7a-5p	ENSMUSG00000055254	Ntrk2	protein_coding	chr13	58936282	58936287	58936282	58936287	+	1	0	Ago2	1	0	0	0	0	0	0
MIMAT0000521	mmu-let-7a-5p	ENSMUSG00000021458	2010111I01Rik	protein_coding	chr13	63302349	63302371	63302349	63302371	+	1	0	Ago2	0	0	0	0	1	0	0
MIMAT0000521	mmu-let-7a-5p	ENSMUSG00000021476	Habp4	protein_coding	chr13	64185891	64185897	64185870	64185898	+	1	0	Ago2	1	0	0	1	1	1	0
MIMAT0000521	mmu-let-7a-5p	ENSMUSG00000090659	Zfp493	protein_coding	chr13	67787391	67787397	67787379	67787398	+	1	0	Ago2	0	0	1	0	1	0	0
MIMAT0000521	mmu-let-7a-5p	ENSMUSG00000021573	Tppp	protein_coding	chr13	74032903	74032908	74032903	74032908	+	1	0	Ago2	1	0	0	0	0	0	0
MIMAT0000521	mmu-let-7a-5p	ENSMUSG00000021578	Ccdc127	protein_coding	chr13	74357448	74357453	74357426	74357454	+	2	1	Ago2	1	0	1	1	0	0	0
MIMAT0000521	mmu-let-7a-5p	ENSMUSG00000021591	Glrx	protein_coding	chr13	75849481	75849487	75849460	75849488	+	2	0	Ago2	1	0	1	1	1	0	1
MIMAT0000521	mmu-let-7a-5p	ENSMUSG00000005583	Mef2c	protein_coding	chr13	83666588	83666616	83666588	83666616	+	1	0	Ago2	0	0	0	1	0	0	0
MIMAT0000521	mmu-let-7a-5p	ENSMUSG00000021548	Ccnh	protein_coding	chr13	85213419	85213424	85213417	85213424	+	1	0	Ago2	1	0	1	0	0	0	0
MIMAT0000521	mmu-let-7a-5p	ENSMUSG00000021548	Ccnh	protein_coding	chr13	85213564	85213569	85213549	85213570	+	3	0	Ago2	1	0	1	0	1	0	0
MIMAT0000521	mmu-let-7a-5p	ENSMUSG00000012422	Tmem167	protein_coding	chr13	90104933	90104938	90104911	90104939	+	1	0	Ago2	1	0	1	1	0	0	0
MIMAT0000521	mmu-let-7a-5p	ENSMUSG00000012422	Tmem167	protein_coding	chr13	90107244	90107250	90107223	90107251	+	1	0	Ago2	1	0	1	1	1	0	1
MIMAT0000521	mmu-let-7a-5p	ENSMUSG00000007617	Homer1	protein_coding	chr13	93402446	93402453	93402433	93402454	+	2	0	Ago1-4,Ago2	1	0	0	0	1	0	0
MIMAT0000521	mmu-let-7a-5p	ENSMUSG00000041995	Zbed3	protein_coding	chr13	95336863	95336869	95336849	95336870	+	1	0	Ago2	1	0	0	0	1	0	0
MIMAT0000521	mmu-let-7a-5p	ENSMUSG00000021669	Col4a3bp	protein_coding	chr13	96638894	96638900	96638894	96638900	+	1	0	Ago2	0	0	0	0	0	1	1
MIMAT0000521	mmu-let-7a-5p	ENSMUSG00000091387	Gcnt4	protein_coding	chr13	96948085	96948091	96948064	96948092	+	1	0	Ago2	0	0	0	1	1	1	1
MIMAT0000521	mmu-let-7a-5p	ENSMUSG00000041773	Enc1	protein_coding	chr13	97250853	97250858	97250853	97250858	+	1	0	Ago2	1	0	0	0	0	0	0
MIMAT0000521	mmu-let-7a-5p	ENSMUSG00000032727	Mier3	protein_coding	chr13	111715410	111715415	111715410	111715415	+	2	0	Ago2	1	0	0	0	0	0	0
MIMAT0000521	mmu-let-7a-5p	ENSMUSG00000047789	Slc38a9	protein_coding	chr13	112732090	112732095	112732068	112732096	+	1	0	Ago2	1	0	1	1	1	1	1
MIMAT0000521	mmu-let-7a-5p	ENSMUSG00000047789	Slc38a9	protein_coding	chr13	112738645	112738650	112738645	112738650	+	2	0	Ago2	0	0	1	0	0	0	0
MIMAT0000521	mmu-let-7a-5p	ENSMUSG00000021775	Nr1d2	protein_coding	chr14	18206128	18206133	18206128	18206133	-	3	0	Ago1-4,Ago2	1	0	0	0	0	0	0
MIMAT0000521	mmu-let-7a-5p	ENSMUSG00000043004	Gng2	protein_coding	chr14	19874857	19874862	19874857	19874862	-	1	0	Ago2	1	0	0	0	0	0	0
MIMAT0000521	mmu-let-7a-5p	ENSMUSG00000039308	Ndst2	protein_coding	chr14	20724128	20724134	20724127	20724155	-	2	0	Ago2	1	0	0	1	1	1	1
MIMAT0000521	mmu-let-7a-5p	ENSMUSG00000039308	Ndst2	protein_coding	chr14	20729270	20729298	20729270	20729298	-	1	0	Ago2	0	0	0	1	0	0	0
MIMAT0000521	mmu-let-7a-5p	ENSMUSG00000021824	Ap3m1	protein_coding	chr14	21035050	21035055	21035050	21035055	-	1	0	Ago2	1	0	0	0	0	0	0
MIMAT0000521	mmu-let-7a-5p	ENSMUSG00000021870	Slmap	protein_coding	chr14	26414801	26414806	26414800	26414819	-	2	0	Ago2	1	0	1	0	1	0	0
MIMAT0000521	mmu-let-7a-5p	ENSMUSG00000043702	Pde12	protein_coding	chr14	26665083	26665089	26665082	26665110	-	1	0	Ago2	1	0	1	1	1	1	1
MIMAT0000521	mmu-let-7a-5p	ENSMUSG00000021991	Cacna2d3	protein_coding	chr14	29043541	29043561	29043541	29043561	-	1	0	Ago2	0	1	0	0	0	0	0
MIMAT0000521	mmu-let-7a-5p	ENSMUSG00000015968	Cacna1d	protein_coding	chr14	30047219	30047247	30047219	30047247	-	2	0	Ago1-4,Ago2	0	0	0	1	0	0	0
MIMAT0000521	mmu-let-7a-5p	ENSMUSG00000021891	Mettl6	protein_coding	chr14	31479217	31479223	31479216	31479244	-	2	0	Ago2	1	0	1	1	1	0	0
MIMAT0000521	mmu-let-7a-5p	ENSMUSG00000021891	Mettl6	protein_coding	chr14	31479231	31479237	31479230	31479258	-	2	0	Ago2	1	0	1	1	1	0	0
MIMAT0000521	mmu-let-7a-5p	ENSMUSG00000014496	Ankrd28	protein_coding	chr14	31699580	31699587	31699580	31699587	-	2	0	Ago2	0	0	0	0	0	0	1
MIMAT0000521	mmu-let-7a-5p	ENSMUSG00000021936	Mapk8	protein_coding	chr14	33378611	33378617	33378610	33378638	-	1	0	Ago2	0	0	1	1	0	1	1
MIMAT0000521	mmu-let-7a-5p	ENSMUSG00000037697	Ddhd1	protein_coding	chr14	45602751	45602779	45602751	45602779	-	4	0	Ago1-4,Ago2	0	0	0	1	0	0	0
MIMAT0000521	mmu-let-7a-5p	ENSMUSG00000015759	Cnih1	protein_coding	chr14	46776279	46776286	46776279	46776286	-	6	0	Ago1-4,Ago2	1	0	0	0	0	0	0
MIMAT0000521	mmu-let-7a-5p	ENSMUSG00000037572	Wdhd1	protein_coding	chr14	47241197	47241202	47241197	47241202	-	1	0	Ago2	1	0	0	0	0	0	0
MIMAT0000521	mmu-let-7a-5p	ENSMUSG00000061244	Exoc5	protein_coding	chr14	49008298	49008304	49008298	49008304	-	1	0	Ago2	0	0	0	0	0	0	1
MIMAT0000521	mmu-let-7a-5p	ENSMUSG00000061244	Exoc5	protein_coding	chr14	49012510	49012515	49012510	49012515	-	3	0	Ago1-4,Ago2	1	0	0	0	0	0	0
MIMAT0000521	mmu-let-7a-5p	ENSMUSG00000004558	Ndrg2	protein_coding	chr14	51905368	51905374	51905367	51905388	-	2	0	Ago1-4,Ago2	1	0	0	0	1	0	0
MIMAT0000521	mmu-let-7a-5p	ENSMUSG00000010376	Nedd8	protein_coding	chr14	55662506	55662511	55662506	55662511	-	1	0	Ago2	1	0	0	0	0	0	0
MIMAT0000521	mmu-let-7a-5p	ENSMUSG00000021952	Xpo4	protein_coding	chr14	57597912	57597940	57597912	57597940	-	1	1	Ago2	0	0	0	1	0	0	0
MIMAT0000521	mmu-let-7a-5p	ENSMUSG00000021952	Xpo4	protein_coding	chr14	57602618	57602646	57602618	57602646	-	3	0	Ago1-4,Ago2	0	0	0	1	0	0	0
MIMAT0000521	mmu-let-7a-5p	ENSMUSG00000021952	Xpo4	protein_coding	chr14	57629402	57629430	57629402	57629430	-	1	0	Ago2	0	0	0	1	0	0	0
MIMAT0000521	mmu-let-7a-5p	ENSMUSG00000021972	Hmbox1	protein_coding	chr14	64812912	64812919	64812912	64812940	-	3	0	Ago2	0	0	0	1	1	0	1
MIMAT0000521	mmu-let-7a-5p	ENSMUSG00000007989	Fzd3	protein_coding	chr14	65200873	65200879	65200872	65200879	-	1	0	Ago2	0	0	0	0	0	1	1
MIMAT0000521	mmu-let-7a-5p	ENSMUSG00000034463	Scara3	protein_coding	chr14	65920122	65920127	65920122	65920127	-	2	0	Ago1-4,Ago2	1	0	0	0	0	0	0
MIMAT0000521	mmu-let-7a-5p	ENSMUSG00000022052	Ppp2r2a	protein_coding	chr14	67015636	67015642	67015635	67015656	-	3	0	Ago2	0	0	1	0	1	1	1
MIMAT0000521	mmu-let-7a-5p	ENSMUSG00000044447	Dock5	protein_coding	chr14	67753402	67753408	67753402	67753408	-	1	0	Ago2	1	0	0	0	0	0	0
MIMAT0000521	mmu-let-7a-5p	ENSMUSG00000022054	Nefm	protein_coding	chr14	68119675	68119680	68119674	68119699	-	2	0	Ago1-4,Ago2	1	0	0	0	1	1	1
MIMAT0000521	mmu-let-7a-5p	ENSMUSG00000044551	9930012K11Rik	protein_coding	chr14	70154452	70154458	70154451	70154479	-	2	0	Ago2	1	0	1	1	1	0	1
MIMAT0000521	mmu-let-7a-5p	ENSMUSG00000000776	Polr3d	protein_coding	chr14	70438970	70438976	70438969	70438989	-	2	0	Ago2	1	0	0	0	1	1	1
MIMAT0000521	mmu-let-7a-5p	ENSMUSG00000022095	Fam160b2	protein_coding	chr14	70584032	70584038	70584032	70584038	-	2	0	Ago2	0	0	0	0	0	1	1
MIMAT0000521	mmu-let-7a-5p	ENSMUSG00000022095	Fam160b2	protein_coding	chr14	70584091	70584112	70584091	70584112	-	1	0	Ago2	0	0	0	0	1	0	0
MIMAT0000521	mmu-let-7a-5p	ENSMUSG00000033487	Fndc3a	protein_coding	chr14	72538138	72538143	72538137	72538165	-	5	0	Ago2	1	0	1	1	1	1	1
MIMAT0000521	mmu-let-7a-5p	ENSMUSG00000033487	Fndc3a	protein_coding	chr14	72539656	72539662	72539655	72539683	-	6	0	Ago1-4,Ago2	1	0	1	1	1	1	1
MIMAT0000521	mmu-let-7a-5p	ENSMUSG00000022105	Rb1	protein_coding	chr14	73196560	73196565	73196559	73196565	-	2	0	Ago2	1	0	0	0	0	1	0
MIMAT0000521	mmu-let-7a-5p	ENSMUSG00000022021	Diaph3	protein_coding	chr14	86655430	86655458	86655430	86655458	-	1	0	Ago2	0	0	0	1	0	0	0
MIMAT0000521	mmu-let-7a-5p	ENSMUSG00000055639	Dach1	protein_coding	chr14	97840159	97840180	97840159	97840180	-	1	0	Ago2	0	1	0	0	0	0	0
MIMAT0000521	mmu-let-7a-5p	ENSMUSG00000022130	Tgds	protein_coding	chr14	118113037	118113043	118113036	118113064	-	3	0	Ago1-4,Ago2	1	0	1	1	1	0	1
MIMAT0000521	mmu-let-7a-5p	ENSMUSG00000063410	Stk24	protein_coding	chr14	121286653	121286658	121286652	121286680	-	2	0	Ago2	1	0	0	1	0	0	1
MIMAT0000521	mmu-let-7a-5p	ENSMUSG00000021733	Slc4a7	protein_coding	chr14	14798436	14798441	14798436	14798442	+	4	0	Ago2	1	0	0	0	0	1	0
MIMAT0000521	mmu-let-7a-5p	ENSMUSG00000021785	Ngly1	protein_coding	chr14	16311600	16311606	16311579	16311607	+	1	0	Ago2	1	0	1	1	1	0	0
MIMAT0000521	mmu-let-7a-5p	ENSMUSG00000021806	Nid2	protein_coding	chr14	19811359	19811364	19811337	19811365	+	1	0	Ago2	1	0	0	1	1	1	1
MIMAT0000521	mmu-let-7a-5p	ENSMUSG00000039367	Sec24c	protein_coding	chr14	20694546	20694551	20694524	20694552	+	2	0	Ago2	1	0	0	1	0	1	0
MIMAT0000521	mmu-let-7a-5p	ENSMUSG00000021770	Samd8	protein_coding	chr14	21797907	21797914	21797907	21797914	+	1	0	Ago2	1	0	0	0	0	0	0
MIMAT0000521	mmu-let-7a-5p	ENSMUSG00000040717	Il17rd	protein_coding	chr14	27106411	27106416	27106411	27106416	+	1	0	Ago2	1	0	0	0	0	0	0
MIMAT0000521	mmu-let-7a-5p	ENSMUSG00000040717	Il17rd	protein_coding	chr14	27106647	27106652	27106647	27106652	+	2	0	Ago2	1	0	0	0	0	0	0
MIMAT0000521	mmu-let-7a-5p	ENSMUSG00000021895	Arhgef3	protein_coding	chr14	27336187	27336207	27336187	27336207	+	3	0	Ago2	0	1	0	0	0	0	0
MIMAT0000521	mmu-let-7a-5p	ENSMUSG00000040651	Fam208a	protein_coding	chr14	27481835	27481840	27481835	27481840	+	2	0	Ago2	1	0	0	0	0	0	0
MIMAT0000521	mmu-let-7a-5p	ENSMUSG00000015970	Chdh	protein_coding	chr14	30037651	30037657	30037637	30037658	+	1	0	Ago2	1	0	1	0	1	0	0
MIMAT0000521	mmu-let-7a-5p	ENSMUSG00000021962	Dcp1a	protein_coding	chr14	30525842	30525847	30525842	30525847	+	3	0	Ago2	1	0	0	0	0	0	0
MIMAT0000521	mmu-let-7a-5p	ENSMUSG00000006527	Sfmbt1	protein_coding	chr14	30790744	30790772	30790744	30790772	+	1	0	Ago2	0	0	0	1	0	0	0
MIMAT0000521	mmu-let-7a-5p	ENSMUSG00000006527	Sfmbt1	protein_coding	chr14	30818426	30818432	30818405	30818433	+	1	0	Ago2	0	0	1	1	0	1	1
MIMAT0000521	mmu-let-7a-5p	ENSMUSG00000006527	Sfmbt1	protein_coding	chr14	30818752	30818758	30818731	30818759	+	3	0	Ago2	0	0	1	1	0	0	0
MIMAT0000521	mmu-let-7a-5p	ENSMUSG00000006526	Tmem110	protein_coding	chr14	30874559	30874565	30874538	30874566	+	3	2	Ago2	1	0	0	1	1	1	1
MIMAT0000521	mmu-let-7a-5p	ENSMUSG00000054051	Ercc6	protein_coding	chr14	32577257	32577263	32577236	32577264	+	3	0	Ago2	1	0	1	1	1	1	1
MIMAT0000521	mmu-let-7a-5p	ENSMUSG00000054051	Ercc6	protein_coding	chr14	32579014	32579019	32578992	32579020	+	1	0	Ago2	1	0	1	1	0	0	0
MIMAT0000521	mmu-let-7a-5p	ENSMUSG00000041408	Wapl	protein_coding	chr14	34737330	34737358	34737330	34737358	+	3	0	Ago1-4,Ago2	0	0	0	1	0	0	0
MIMAT0000521	mmu-let-7a-5p	ENSMUSG00000041408	Wapl	protein_coding	chr14	34747553	34747559	34747531	34747559	+	1	0	Ago2	0	0	0	1	0	0	1
MIMAT0000521	mmu-let-7a-5p	ENSMUSG00000049092	Gpr137c	protein_coding	chr14	45246487	45246508	45246487	45246508	+	1	0	Ago2	0	1	0	0	0	0	0
MIMAT0000521	mmu-let-7a-5p	ENSMUSG00000053205	Styx	protein_coding	chr14	45376605	45376610	45376605	45376611	+	1	0	Ago1-4	1	0	0	0	0	1	1
MIMAT0000521	mmu-let-7a-5p	ENSMUSG00000048379	Socs4	protein_coding	chr14	47293222	47293229	47293222	47293229	+	2	0	Ago2	0	0	0	0	0	0	1
MIMAT0000521	mmu-let-7a-5p	ENSMUSG00000036339	Tmem260	protein_coding	chr14	48512575	48512580	48512575	48512580	+	1	0	Ago2	1	0	0	0	0	0	0
MIMAT0000521	mmu-let-7a-5p	ENSMUSG00000036282	Naa30	protein_coding	chr14	49189183	49189189	49189162	49189190	+	5	0	Ago2	1	0	1	1	1	1	1
MIMAT0000521	mmu-let-7a-5p	ENSMUSG00000115338	Pnp	protein_coding	chr14	50951953	50951958	50951953	50951958	+	1	0	Ago1-4	1	0	0	0	0	0	0
MIMAT0000521	mmu-let-7a-5p	ENSMUSG00000000959	Oxa1l	protein_coding	chr14	54368791	54368797	54368778	54368798	+	2	0	Ago2	1	0	0	0	1	0	1
MIMAT0000521	mmu-let-7a-5p	ENSMUSG00000040618	Pck2	protein_coding	chr14	55549425	55549431	55549408	55549432	+	1	0	Ago2	1	0	0	0	1	0	0
MIMAT0000521	mmu-let-7a-5p	ENSMUSG00000075592	Nynrin	protein_coding	chr14	55873642	55873648	55873621	55873649	+	1	0	Ago2	0	0	0	1	1	1	1
MIMAT0000521	mmu-let-7a-5p	ENSMUSG00000075592	Nynrin	protein_coding	chr14	55874381	55874409	55874381	55874409	+	1	0	Ago2	0	0	0	1	0	0	0
MIMAT0000521	mmu-let-7a-5p	ENSMUSG00000021987	Mtmr6	protein_coding	chr14	60301826	60301831	60301826	60301831	+	2	0	Ago2	1	0	0	0	0	0	0
MIMAT0000521	mmu-let-7a-5p	ENSMUSG00000021939	Ctsb	protein_coding	chr14	63142627	63142632	63142627	63142632	+	4	0	Ago1-4,Ago2	1	0	0	0	0	0	0
MIMAT0000521	mmu-let-7a-5p	ENSMUSG00000021939	Ctsb	protein_coding	chr14	63142917	63142922	63142917	63142922	+	4	0	Ago1-4,Ago2	1	0	0	0	0	0	0
MIMAT0000521	mmu-let-7a-5p	ENSMUSG00000021939	Ctsb	protein_coding	chr14	63143752	63143758	63143752	63143758	+	1	0	Ago2	1	0	0	0	0	0	0
MIMAT0000521	mmu-let-7a-5p	ENSMUSG00000035095	Fam167a	protein_coding	chr14	63463358	63463363	63463358	63463363	+	1	0	Ago2	1	0	0	0	0	0	0
MIMAT0000521	mmu-let-7a-5p	ENSMUSG00000046204	Pnma2	protein_coding	chr14	66918229	66918235	66918229	66918235	+	1	0	Ago2	1	0	0	0	0	0	0
MIMAT0000521	mmu-let-7a-5p	ENSMUSG00000033730	Egr3	protein_coding	chr14	70081416	70081423	70081416	70081423	+	1	0	Ago2	0	0	0	0	0	0	1
MIMAT0000521	mmu-let-7a-5p	ENSMUSG00000033589	Reep4	protein_coding	chr14	70548518	70548523	70548518	70548523	+	3	0	Ago1-4,Ago2	1	0	0	0	0	0	0
MIMAT0000521	mmu-let-7a-5p	ENSMUSG00000022096	Hr	protein_coding	chr14	70573429	70573435	70573416	70573436	+	3	0	Ago1-4,Ago2	1	0	0	0	1	0	0
MIMAT0000521	mmu-let-7a-5p	ENSMUSG00000022010	Tsc22d1	protein_coding	chr14	76439958	76439986	76439958	76439986	+	2	0	Ago2	0	0	0	1	0	0	0
MIMAT0000521	mmu-let-7a-5p	ENSMUSG00000022010	Tsc22d1	protein_coding	chr14	76441336	76441364	76441336	76441364	+	4	0	Ago2	0	0	0	1	0	0	0
MIMAT0000521	mmu-let-7a-5p	ENSMUSG00000022125	Cln5	protein_coding	chr14	103076849	103076854	103076849	103076854	+	1	0	Ago2	1	0	0	0	0	0	0
MIMAT0000521	mmu-let-7a-5p	ENSMUSG00000033214	Slitrk5	protein_coding	chr14	111681759	111681781	111681759	111681781	+	2	0	Ago1-4,Ago2	0	0	0	0	1	0	0
MIMAT0000521	mmu-let-7a-5p	ENSMUSG00000030662	Ipo5	protein_coding	chr14	120947522	120947527	120947522	120947527	+	1	0	Ago2	1	0	0	0	0	0	0
MIMAT0000521	mmu-let-7a-5p	ENSMUSG00000025555	Farp1	protein_coding	chr14	121233768	121233796	121233768	121233796	+	1	0	Ago2	0	0	0	1	0	0	0
MIMAT0000521	mmu-let-7a-5p	ENSMUSG00000025555	Farp1	protein_coding	chr14	121283685	121283706	121283678	121283706	+	1	0	Ago2	0	0	0	1	1	0	0
MIMAT0000521	mmu-let-7a-5p	ENSMUSG00000055737	Ghr	protein_coding	chr15	3317910	3317915	3317909	3317937	-	2	0	Ago2	1	0	0	1	1	1	1
MIMAT0000521	mmu-let-7a-5p	ENSMUSG00000041935	AW549877	protein_coding	chr15	3985433	3985439	3985432	3985460	-	3	0	Ago1-4,Ago2	1	0	0	1	0	1	1
MIMAT0000521	mmu-let-7a-5p	ENSMUSG00000022146	Osmr	protein_coding	chr15	6814625	6814631	6814624	6814652	-	2	0	Ago2	1	0	1	1	1	1	1
MIMAT0000521	mmu-let-7a-5p	ENSMUSG00000022146	Osmr	protein_coding	chr15	6837030	6837051	6837030	6837058	-	2	0	Ago2	0	0	0	1	1	0	0
MIMAT0000521	mmu-let-7a-5p	ENSMUSG00000054115	Skp2	protein_coding	chr15	9112369	9112374	9112369	9112374	-	1	0	Ago2	1	0	1	0	0	0	0
MIMAT0000521	mmu-let-7a-5p	ENSMUSG00000022205	Sub1	protein_coding	chr15	11981800	11981806	11981799	11981827	-	1	1	Ago2	1	0	1	1	1	1	1
MIMAT0000521	mmu-let-7a-5p	ENSMUSG00000022195	6030458C11Rik	protein_coding	chr15	12808942	12808948	12808942	12808948	-	1	0	Ago2	1	0	0	0	0	0	0
MIMAT0000521	mmu-let-7a-5p	ENSMUSG00000051359	Ncald	protein_coding	chr15	37366434	37366439	37366434	37366439	-	1	0	Ago2	1	0	0	0	0	0	0
MIMAT0000521	mmu-let-7a-5p	ENSMUSG00000051920	Rspo2	protein_coding	chr15	43021077	43021098	43021077	43021105	-	1	0	Ago2	0	0	0	1	1	0	0
MIMAT0000521	mmu-let-7a-5p	ENSMUSG00000022342	Kcnv1	protein_coding	chr15	45108442	45108447	45108442	45108447	-	1	0	Ago2	1	0	0	0	0	0	0
MIMAT0000521	mmu-let-7a-5p	ENSMUSG00000058656	Samd12	protein_coding	chr15	53458941	53458947	53458941	53458947	-	1	0	Ago2	0	0	0	0	0	0	1
MIMAT0000521	mmu-let-7a-5p	ENSMUSG00000022367	Has2	protein_coding	chr15	56667342	56667347	56667341	56667369	-	2	0	Ago2	1	0	0	1	0	1	1
MIMAT0000521	mmu-let-7a-5p	ENSMUSG00000022358	Fbxo32	protein_coding	chr15	58180919	58180925	58180918	58180946	-	4	0	Ago2	1	0	1	1	1	1	1
MIMAT0000521	mmu-let-7a-5p	ENSMUSG00000062373	Tmem65	protein_coding	chr15	58784866	58784871	58784865	58784893	-	4	0	Ago2	1	0	0	1	1	1	1
MIMAT0000521	mmu-let-7a-5p	ENSMUSG00000072568	Fam84b	protein_coding	chr15	60821279	60821284	60821278	60821284	-	1	0	Ago2	0	0	1	0	0	1	0
MIMAT0000521	mmu-let-7a-5p	ENSMUSG00000072568	Fam84b	protein_coding	chr15	60822289	60822295	60822288	60822310	-	1	0	Ago2	0	0	1	0	1	1	1
MIMAT0000521	mmu-let-7a-5p	ENSMUSG00000022377	Asap1	protein_coding	chr15	64088774	64088779	64088773	64088801	-	1	0	Ago2	1	0	0	1	1	1	1
MIMAT0000521	mmu-let-7a-5p	ENSMUSG00000022377	Asap1	protein_coding	chr15	64099537	64099565	64099537	64099565	-	3	0	Ago2	0	0	0	1	0	0	0
MIMAT0000521	mmu-let-7a-5p	ENSMUSG00000022377	Asap1	protein_coding	chr15	64110938	64110960	64110938	64110966	-	2	0	Ago2	0	1	0	1	0	0	0
MIMAT0000521	mmu-let-7a-5p	ENSMUSG00000022372	Sla	protein_coding	chr15	66782452	66782457	66782452	66782457	-	1	0	Ago2	1	0	0	0	0	0	0
MIMAT0000521	mmu-let-7a-5p	ENSMUSG00000013846	St3gal1	protein_coding	chr15	67105592	67105597	67105592	67105597	-	3	0	Ago2	1	0	0	0	0	0	0
MIMAT0000521	mmu-let-7a-5p	ENSMUSG00000036698	Ago2	protein_coding	chr15	73096738	73096744	73096738	73096744	-	1	0	Ago2	0	0	0	0	0	0	1
MIMAT0000521	mmu-let-7a-5p	ENSMUSG00000036698	Ago2	protein_coding	chr15	73097982	73097989	73097982	73097989	-	2	0	Ago2	0	0	0	0	0	0	1
MIMAT0000521	mmu-let-7a-5p	ENSMUSG00000036698	Ago2	protein_coding	chr15	73101725	73101731	73101725	73101731	-	4	0	Ago2	0	0	1	0	0	1	1
MIMAT0000521	mmu-let-7a-5p	ENSMUSG00000036698	Ago2	protein_coding	chr15	73105243	73105248	73105243	73105248	-	4	0	Ago2	0	0	1	0	0	0	0
MIMAT0000521	mmu-let-7a-5p	ENSMUSG00000036698	Ago2	protein_coding	chr15	73105838	73105843	73105838	73105843	-	4	0	Ago2	0	0	1	0	0	0	0
MIMAT0000521	mmu-let-7a-5p	ENSMUSG00000079020	Slc45a4	protein_coding	chr15	73580863	73580869	73580863	73580869	-	1	0	Ago2	0	0	0	0	0	0	1
MIMAT0000521	mmu-let-7a-5p	ENSMUSG00000022602	Arc	protein_coding	chr15	74669135	74669140	74669135	74669140	-	2	0	Ago2	1	0	0	0	0	0	0
MIMAT0000521	mmu-let-7a-5p	ENSMUSG00000055762	Eef1d	protein_coding	chr15	75895318	75895323	75895318	75895323	-	1	0	Ago2	1	0	0	0	0	0	0
MIMAT0000521	mmu-let-7a-5p	ENSMUSG00000033565	Rbfox2	protein_coding	chr15	77080425	77080430	77080424	77080452	-	3	0	Ago1-4,Ago2	1	0	1	1	0	0	0
MIMAT0000521	mmu-let-7a-5p	ENSMUSG00000033565	Rbfox2	protein_coding	chr15	77084026	77084031	77084025	77084053	-	3	0	Ago2	1	0	1	1	1	1	1
MIMAT0000521	mmu-let-7a-5p	ENSMUSG00000005354	Txn2	protein_coding	chr15	77915200	77915206	77915199	77915221	-	4	0	Ago1-4,Ago2	1	0	1	0	1	0	1
MIMAT0000521	mmu-let-7a-5p	ENSMUSG00000022433	Csnk1e	protein_coding	chr15	79418056	79418061	79418055	79418077	-	1	0	Ago2	1	0	0	0	1	0	0
MIMAT0000521	mmu-let-7a-5p	ENSMUSG00000022421	Nptxr	protein_coding	chr15	79789304	79789310	79789304	79789310	-	2	0	Ago2	1	0	0	0	0	0	0
MIMAT0000521	mmu-let-7a-5p	ENSMUSG00000000489	Pdgfb	protein_coding	chr15	79996635	79996641	79996634	79996655	-	4	0	Ago2	1	0	0	0	1	1	1
MIMAT0000521	mmu-let-7a-5p	ENSMUSG00000042292	Mkl1	protein_coding	chr15	81012826	81012831	81012825	81012848	-	2	0	Ago2	1	0	1	0	1	0	0
MIMAT0000521	mmu-let-7a-5p	ENSMUSG00000022403	St13	protein_coding	chr15	81365374	81365379	81365374	81365379	-	7	0	Ago1-4,Ago2	1	0	0	0	0	0	0
MIMAT0000521	mmu-let-7a-5p	ENSMUSG00000058099	Nfam1	protein_coding	chr15	82998020	82998026	82998019	82998040	-	2	0	Ago2	1	0	1	0	1	0	0
MIMAT0000521	mmu-let-7a-5p	ENSMUSG00000058099	Nfam1	protein_coding	chr15	82998505	82998511	82998505	82998511	-	2	0	Ago2	1	0	1	0	0	0	0
MIMAT0000521	mmu-let-7a-5p	ENSMUSG00000018040	Rrp7a	protein_coding	chr15	83116499	83116505	83116499	83116505	-	1	0	Ago2	1	0	0	0	0	0	0
MIMAT0000521	mmu-let-7a-5p	ENSMUSG00000041815	Poldip3	protein_coding	chr15	83126255	83126260	83126255	83126260	-	2	0	Ago2	1	0	0	0	0	0	0
MIMAT0000521	mmu-let-7a-5p	ENSMUSG00000016757	Ttll12	protein_coding	chr15	83576227	83576232	83576227	83576232	-	1	0	Ago2	1	0	0	0	0	0	0
MIMAT0000521	mmu-let-7a-5p	ENSMUSG00000016757	Ttll12	protein_coding	chr15	83576617	83576622	83576617	83576622	-	2	0	Ago2	1	0	0	0	0	0	0
MIMAT0000521	mmu-let-7a-5p	ENSMUSG00000055745	Rtl6	protein_coding	chr15	84555890	84555895	84555890	84555895	-	1	0	Ago2	1	0	0	0	0	0	0
MIMAT0000521	mmu-let-7a-5p	ENSMUSG00000036046	5031439G07Rik	protein_coding	chr15	84947693	84947698	84947692	84947720	-	1	0	Ago2	1	0	0	1	0	0	0
MIMAT0000521	mmu-let-7a-5p	ENSMUSG00000036046	5031439G07Rik	protein_coding	chr15	84947947	84947953	84947946	84947974	-	3	0	Ago2	1	0	0	1	1	1	1
MIMAT0000521	mmu-let-7a-5p	ENSMUSG00000036046	5031439G07Rik	protein_coding	chr15	84948693	84948721	84948693	84948721	-	2	0	Ago2	0	0	0	1	0	0	0
MIMAT0000521	mmu-let-7a-5p	ENSMUSG00000062906	Hdac10	protein_coding	chr15	89123335	89123341	89123334	89123354	-	1	0	Ago2	1	0	1	0	1	0	0
MIMAT0000521	mmu-let-7a-5p	ENSMUSG00000053137	Mapk11	protein_coding	chr15	89142742	89142748	89142741	89142761	-	1	0	Ago2	1	0	0	0	1	0	0
MIMAT0000521	mmu-let-7a-5p	ENSMUSG00000015377	Dennd6b	protein_coding	chr15	89184873	89184879	89184873	89184879	-	1	0	Ago2	1	0	0	0	0	0	0
MIMAT0000521	mmu-let-7a-5p	ENSMUSG00000036529	Sbf1	protein_coding	chr15	89294023	89294051	89294023	89294051	-	2	0	Ago2	0	0	0	1	0	0	0
MIMAT0000521	mmu-let-7a-5p	ENSMUSG00000036197	Gxylt1	protein_coding	chr15	93243209	93243214	93243208	93243236	-	4	0	Ago2	1	0	1	1	0	0	0
MIMAT0000521	mmu-let-7a-5p	ENSMUSG00000036197	Gxylt1	protein_coding	chr15	93244001	93244007	93244000	93244028	-	6	0	Ago2	1	0	1	1	1	0	1
MIMAT0000521	mmu-let-7a-5p	ENSMUSG00000036197	Gxylt1	protein_coding	chr15	93244646	93244651	93244645	93244673	-	4	0	Ago2	1	0	1	1	0	0	0
MIMAT0000521	mmu-let-7a-5p	ENSMUSG00000036158	Prickle1	protein_coding	chr15	93499525	93499530	93499525	93499530	-	1	0	Ago2	1	0	0	0	0	0	0
MIMAT0000521	mmu-let-7a-5p	ENSMUSG00000048175	Asb8	protein_coding	chr15	98135613	98135618	98135613	98135618	-	5	0	Ago2	1	0	0	0	0	0	0
MIMAT0000521	mmu-let-7a-5p	ENSMUSG00000022987	Zfp641	protein_coding	chr15	98285637	98285643	98285637	98285643	-	1	0	Ago2	0	0	1	0	0	0	1
MIMAT0000521	mmu-let-7a-5p	ENSMUSG00000059213	Ddn	protein_coding	chr15	98803880	98803886	98803879	98803907	-	1	0	Ago2	1	0	0	1	1	0	1
MIMAT0000521	mmu-let-7a-5p	ENSMUSG00000048154	Kmt2d	protein_coding	chr15	98833840	98833846	98833839	98833867	-	4	0	Ago2	0	0	0	1	1	1	1
MIMAT0000521	mmu-let-7a-5p	ENSMUSG00000048154	Kmt2d	protein_coding	chr15	98853526	98853554	98853526	98853554	-	3	0	Ago2	0	0	0	1	0	0	0
MIMAT0000521	mmu-let-7a-5p	ENSMUSG00000023015	Racgap1	protein_coding	chr15	99621052	99621057	99621052	99621057	-	1	0	Ago2	1	0	0	0	0	0	0
MIMAT0000521	mmu-let-7a-5p	ENSMUSG00000044636	Csrnp2	protein_coding	chr15	100480823	100480828	100480823	100480828	-	3	0	Ago1-4,Ago2	1	0	1	0	0	0	0
MIMAT0000521	mmu-let-7a-5p	ENSMUSG00000044636	Csrnp2	protein_coding	chr15	100482059	100482080	100482059	100482080	-	1	0	Ago2	0	1	0	0	0	0	0
MIMAT0000521	mmu-let-7a-5p	ENSMUSG00000095440	Fignl2	protein_coding	chr15	101050253	101050259	101050252	101050280	-	1	0	Ago2	0	0	1	1	0	0	1
MIMAT0000521	mmu-let-7a-5p	ENSMUSG00000095440	Fignl2	protein_coding	chr15	101050327	101050334	101050327	101050355	-	1	0	Ago2	0	0	0	1	0	0	1
MIMAT0000521	mmu-let-7a-5p	ENSMUSG00000001288	Rarg	protein_coding	chr15	102235441	102235446	102235441	102235446	-	1	0	Ago2	1	0	0	0	0	0	0
MIMAT0000521	mmu-let-7a-5p	ENSMUSG00000036061	Smug1	protein_coding	chr15	103153581	103153586	103153581	103153586	-	1	0	Ago2	1	0	1	0	0	0	0
MIMAT0000521	mmu-let-7a-5p	ENSMUSG00000036061	Smug1	protein_coding	chr15	103154593	103154599	103154593	103154599	-	2	0	Ago2	1	0	1	0	0	0	0
MIMAT0000521	mmu-let-7a-5p	ENSMUSG00000036061	Smug1	protein_coding	chr15	103155298	103155304	103155297	103155319	-	4	0	Ago1-4,Ago2	1	0	1	0	1	0	1
MIMAT0000521	mmu-let-7a-5p	ENSMUSG00000009575	Cbx5	protein_coding	chr15	103192961	103192967	103192960	103192988	-	5	0	Ago1-4,Ago2	1	0	1	1	0	0	1
MIMAT0000521	mmu-let-7a-5p	ENSMUSG00000009575	Cbx5	protein_coding	chr15	103194890	103194896	103194889	103194917	-	6	0	Ago1-4,Ago2	1	0	1	1	0	1	1
MIMAT0000521	mmu-let-7a-5p	ENSMUSG00000064373	Selenop	protein_coding	chr15	3279729	3279734	3279729	3279734	+	1	0	Ago2	1	0	0	0	0	0	0
MIMAT0000521	mmu-let-7a-5p	ENSMUSG00000050310	Rictor	protein_coding	chr15	6798096	6798102	6798075	6798103	+	3	0	Ago2	1	0	0	1	1	1	1
MIMAT0000521	mmu-let-7a-5p	ENSMUSG00000054263	Lifr	protein_coding	chr15	7193558	7193563	7193558	7193563	+	1	0	Ago2	1	0	0	0	0	0	0
MIMAT0000521	mmu-let-7a-5p	ENSMUSG00000054263	Lifr	protein_coding	chr15	7195328	7195333	7195328	7195333	+	2	0	Ago2	1	0	0	0	0	0	0
MIMAT0000521	mmu-let-7a-5p	ENSMUSG00000022142	Nup155	protein_coding	chr15	8159734	8159740	8159733	8159740	+	2	0	Ago2	1	0	1	0	0	1	1
MIMAT0000521	mmu-let-7a-5p	ENSMUSG00000039704	Lmbrd2	protein_coding	chr15	9198540	9198546	9198540	9198546	+	4	0	Ago2	0	0	0	0	0	0	1
MIMAT0000521	mmu-let-7a-5p	ENSMUSG00000047497	Adamts12	protein_coding	chr15	11345991	11345997	11345970	11345998	+	2	0	Ago2	1	0	1	1	1	0	1
MIMAT0000521	mmu-let-7a-5p	ENSMUSG00000039458	Mtmr12	protein_coding	chr15	12272056	12272061	12272041	12272062	+	2	0	Ago2	1	0	0	0	1	0	0
MIMAT0000521	mmu-let-7a-5p	ENSMUSG00000022200	Golph3	protein_coding	chr15	12350074	12350079	12350052	12350093	+	3	0	Ago1-4,Ago2	1	0	0	2	0	0	0
MIMAT0000521	mmu-let-7a-5p	ENSMUSG00000022200	Golph3	protein_coding	chr15	12350109	12350114	12350087	12350115	+	2	1	Ago1-4,Ago2	1	0	0	1	0	0	1
MIMAT0000521	mmu-let-7a-5p	ENSMUSG00000022261	Sdc2	protein_coding	chr15	33034575	33034580	33034575	33034580	+	1	0	Ago2	1	0	1	0	0	0	0
MIMAT0000521	mmu-let-7a-5p	ENSMUSG00000022255	Mtdh	protein_coding	chr15	34142586	34142593	34142575	34142593	+	6	0	Ago2	0	0	0	0	1	0	1
MIMAT0000521	mmu-let-7a-5p	ENSMUSG00000022339	Ebag9	protein_coding	chr15	44640711	44640716	44640711	44640716	+	2	0	Ago2	1	0	0	0	0	0	0
MIMAT0000521	mmu-let-7a-5p	ENSMUSG00000037075	Rnf139	protein_coding	chr15	58900290	58900295	58900290	58900295	+	4	0	Ago2	1	0	0	0	0	0	0
MIMAT0000521	mmu-let-7a-5p	ENSMUSG00000059586	Nsmce2	protein_coding	chr15	59601492	59601498	59601492	59601498	+	1	0	Ago2	1	0	0	0	0	1	0
MIMAT0000521	mmu-let-7a-5p	ENSMUSG00000032501	Trib1	protein_coding	chr15	59656160	59656165	59656160	59656166	+	8	0	Ago1-4,Ago2	1	0	0	0	0	1	1
MIMAT0000521	mmu-let-7a-5p	ENSMUSG00000015002	Efr3a	protein_coding	chr15	65871431	65871436	65871431	65871436	+	1	0	Ago2	1	0	0	0	0	0	0
MIMAT0000521	mmu-let-7a-5p	ENSMUSG00000047003	Zfp41	protein_coding	chr15	75623605	75623611	75623592	75623612	+	1	0	Ago2	1	0	0	0	1	0	0
MIMAT0000521	mmu-let-7a-5p	ENSMUSG00000022561	Gpaa1	protein_coding	chr15	76334859	76334865	76334859	76334865	+	4	0	Ago2	1	0	1	0	0	0	0
MIMAT0000521	mmu-let-7a-5p	ENSMUSG00000010830	Kdelr3	protein_coding	chr15	79527343	79527348	79527343	79527348	+	1	0	Ago2	1	0	0	0	0	0	0
MIMAT0000521	mmu-let-7a-5p	ENSMUSG00000022412	Mief1	protein_coding	chr15	80251208	80251213	80251208	80251213	+	2	0	Ago2	1	0	0	0	0	0	0
MIMAT0000521	mmu-let-7a-5p	ENSMUSG00000022412	Mief1	protein_coding	chr15	80251522	80251528	80251507	80251529	+	4	0	Ago2	1	0	0	0	1	1	1
MIMAT0000521	mmu-let-7a-5p	ENSMUSG00000047888	Tnrc6b	protein_coding	chr15	80938533	80938538	80938533	80938538	+	2	0	Ago2	1	0	0	0	0	0	0
MIMAT0000521	mmu-let-7a-5p	ENSMUSG00000022390	Zc3h7b	protein_coding	chr15	81794383	81794388	81794371	81794389	+	1	0	Ago2	1	1	0	0	0	0	0
MIMAT0000521	mmu-let-7a-5p	ENSMUSG00000022463	Srebf2	protein_coding	chr15	82204835	82204841	82204821	82204842	+	4	0	Ago2	1	0	0	0	1	1	0
MIMAT0000521	mmu-let-7a-5p	ENSMUSG00000068099	1500009C09Rik	protein_coding	chr15	82256151	82256173	82256151	82256173	+	1	0	Ago2	0	0	0	0	1	0	0
MIMAT0000521	mmu-let-7a-5p	ENSMUSG00000016619	Nup50	protein_coding	chr15	84940899	84940904	84940899	84940904	+	1	0	Ago2	1	0	0	0	0	0	0
MIMAT0000521	mmu-let-7a-5p	ENSMUSG00000016619	Nup50	protein_coding	chr15	84942452	84942457	84942452	84942457	+	1	0	Ago2	1	0	0	0	0	0	0
MIMAT0000521	mmu-let-7a-5p	ENSMUSG00000022434	Fam118a	protein_coding	chr15	85061792	85061798	85061771	85061799	+	3	0	Ago1-4,Ago2	1	0	0	1	1	1	0
MIMAT0000521	mmu-let-7a-5p	ENSMUSG00000051864	Tbc1d22a	protein_coding	chr15	86498210	86498216	86498196	86498217	+	2	0	Ago2	1	0	0	0	1	0	0
MIMAT0000521	mmu-let-7a-5p	ENSMUSG00000058441	Panx2	protein_coding	chr15	89070830	89070835	89070828	89070836	+	1	0	Ago1-4	1	0	0	0	0	1	1
MIMAT0000521	mmu-let-7a-5p	ENSMUSG00000015363	Trabd	protein_coding	chr15	89086306	89086312	89086292	89086313	+	1	0	Ago2	1	0	0	0	1	1	1
MIMAT0000521	mmu-let-7a-5p	ENSMUSG00000064210	Ano6	protein_coding	chr15	95974089	95974094	95974089	95974094	+	2	0	Ago2	1	0	0	0	0	0	0
MIMAT0000521	mmu-let-7a-5p	ENSMUSG00000064210	Ano6	protein_coding	chr15	95974546	95974551	95974546	95974551	+	2	0	Ago2	1	0	0	0	0	0	0
MIMAT0000521	mmu-let-7a-5p	ENSMUSG00000044250	Pced1b	protein_coding	chr15	97385623	97385629	97385608	97385630	+	1	0	Ago2	1	0	1	0	1	0	0
MIMAT0000521	mmu-let-7a-5p	ENSMUSG00000037579	Kcnh3	protein_coding	chr15	99239727	99239747	99239727	99239747	+	1	0	Ago2	0	1	0	0	0	0	0
MIMAT0000521	mmu-let-7a-5p	ENSMUSG00000023017	Asic1	protein_coding	chr15	99699078	99699098	99699078	99699098	+	2	0	Ago1-4,Ago2	0	1	0	0	0	0	0
MIMAT0000521	mmu-let-7a-5p	ENSMUSG00000023018	Smarcd1	protein_coding	chr15	99712681	99712687	99712669	99712688	+	1	0	Ago2	1	0	0	0	1	0	0
MIMAT0000521	mmu-let-7a-5p	ENSMUSG00000023018	Smarcd1	protein_coding	chr15	99712927	99712932	99712927	99712932	+	2	0	Ago2	1	0	0	0	0	0	0
MIMAT0000521	mmu-let-7a-5p	ENSMUSG00000023025	Larp4	protein_coding	chr15	100014559	100014564	100014559	100014564	+	2	0	Ago2	1	0	1	0	0	0	0
MIMAT0000521	mmu-let-7a-5p	ENSMUSG00000023026	Dip2b	protein_coding	chr15	100154182	100154197	100154177	100154203	+	2	0	Ago2	0	2	0	0	0	0	0
MIMAT0000521	mmu-let-7a-5p	ENSMUSG00000037353	Letmd1	protein_coding	chr15	100478925	100478931	100478911	100478932	+	4	0	Ago2	1	0	0	0	1	1	1
MIMAT0000521	mmu-let-7a-5p	ENSMUSG00000023032	Slc4a8	protein_coding	chr15	100816518	100816524	100816518	100816524	+	1	0	Ago2	1	0	1	0	0	0	0
MIMAT0000521	mmu-let-7a-5p	ENSMUSG00000023033	Scn8a	protein_coding	chr15	101045473	101045479	101045452	101045480	+	1	0	Ago1-4	1	0	0	1	0	0	1
MIMAT0000521	mmu-let-7a-5p	ENSMUSG00000000532	Acvr1b	protein_coding	chr15	101210936	101210942	101210915	101210943	+	3	0	Ago2	1	0	1	1	0	1	1
MIMAT0000521	mmu-let-7a-5p	ENSMUSG00000000532	Acvr1b	protein_coding	chr15	101211045	101211050	101211023	101211051	+	6	0	Ago1-4,Ago2	1	0	1	1	0	1	0
MIMAT0000521	mmu-let-7a-5p	ENSMUSG00000000532	Acvr1b	protein_coding	chr15	101212365	101212370	101212363	101212371	+	3	0	Ago2	1	0	1	0	0	1	0
MIMAT0000521	mmu-let-7a-5p	ENSMUSG00000000532	Acvr1b	protein_coding	chr15	101213570	101213575	101213548	101213576	+	8	0	Ago2	0	0	1	1	0	0	0
MIMAT0000521	mmu-let-7a-5p	ENSMUSG00000023034	Nr4a1	protein_coding	chr15	101274377	101274382	101274361	101274383	+	1	0	Ago1-4	1	0	0	0	1	0	0
MIMAT0000521	mmu-let-7a-5p	ENSMUSG00000046897	Zfp740	protein_coding	chr15	102213486	102213492	102213486	102213492	+	1	0	Ago2	1	0	0	0	0	1	1
MIMAT0000521	mmu-let-7a-5p	ENSMUSG00000058290	Espl1	protein_coding	chr15	102312504	102312532	102312504	102312532	+	1	0	Ago2	0	0	0	1	0	0	0
MIMAT0000521	mmu-let-7a-5p	ENSMUSG00000058290	Espl1	protein_coding	chr15	102324134	102324162	102324134	102324162	+	1	0	Ago2	0	0	0	1	0	0	0
MIMAT0000521	mmu-let-7a-5p	ENSMUSG00000058290	Espl1	protein_coding	chr15	102324247	102324253	102324226	102324254	+	1	0	Ago2	1	0	1	1	1	0	1
MIMAT0000521	mmu-let-7a-5p	ENSMUSG00000001656	Hoxc11	protein_coding	chr15	102957265	102957271	102957265	102957271	+	1	0	Ago2	0	0	1	0	0	0	1
MIMAT0000521	mmu-let-7a-5p	ENSMUSG00000001656	Hoxc11	protein_coding	chr15	102957431	102957436	102957431	102957436	+	1	0	Ago2	0	0	1	0	0	0	0
MIMAT0000521	mmu-let-7a-5p	ENSMUSG00000022488	Nckap1l	protein_coding	chr15	103498441	103498446	103498441	103498446	+	2	0	Ago2	1	0	1	0	0	0	0
MIMAT0000521	mmu-let-7a-5p	ENSMUSG00000039789	Zfp597	protein_coding	chr16	3863008	3863013	3863008	3863013	-	3	0	Ago2	1	0	0	0	0	0	0
MIMAT0000521	mmu-let-7a-5p	ENSMUSG00000038037	Socs1	protein_coding	chr16	10783965	10783971	10783964	10783984	-	5	0	Ago1-4,Ago2	1	0	1	0	1	1	1
MIMAT0000521	mmu-let-7a-5p	ENSMUSG00000022788	Fgd4	protein_coding	chr16	16422191	16422196	16422190	16422211	-	2	0	Ago1-4,Ago2	1	0	0	0	1	0	0
MIMAT0000521	mmu-let-7a-5p	ENSMUSG00000003166	Dgcr2	protein_coding	chr16	17841910	17841915	17841910	17841915	-	3	0	Ago2	1	0	0	0	0	0	0
MIMAT0000521	mmu-let-7a-5p	ENSMUSG00000003527	Dgcr14	protein_coding	chr16	17901398	17901403	17901398	17901403	-	1	0	Ago2	1	0	0	0	0	0	0
MIMAT0000521	mmu-let-7a-5p	ENSMUSG00000003527	Dgcr14	protein_coding	chr16	17901493	17901498	17901493	17901498	-	1	0	Ago2	1	0	0	0	0	0	0
MIMAT0000521	mmu-let-7a-5p	ENSMUSG00000003526	Prodh	protein_coding	chr16	18077446	18077474	18077446	18077474	-	2	0	Ago1-4,Ago2	0	0	0	1	0	0	0
MIMAT0000521	mmu-let-7a-5p	ENSMUSG00000043008	Klhl6	protein_coding	chr16	19946833	19946839	19946832	19946850	-	2	0	Ago2	1	0	1	0	1	1	1
MIMAT0000521	mmu-let-7a-5p	ENSMUSG00000022822	Abcc5	protein_coding	chr16	20331520	20331526	20331519	20331547	-	5	0	Ago1-4,Ago2	1	0	0	1	1	1	1
MIMAT0000521	mmu-let-7a-5p	ENSMUSG00000033809	Alg3	protein_coding	chr16	20605902	20605921	20605902	20605921	-	3	0	Ago2	0	1	0	0	0	0	0
MIMAT0000521	mmu-let-7a-5p	ENSMUSG00000022853	Ehhadh	protein_coding	chr16	21761909	21761930	21761909	21761937	-	1	0	Ago2	0	0	0	1	1	0	0
MIMAT0000521	mmu-let-7a-5p	ENSMUSG00000022856	Tmem41a	protein_coding	chr16	21934501	21934507	21934500	21934522	-	4	0	Ago2	1	0	1	0	1	1	1
MIMAT0000521	mmu-let-7a-5p	ENSMUSG00000013089	Etv5	protein_coding	chr16	22381472	22381477	22381472	22381477	-	1	0	Ago2	1	0	0	0	0	0	0
MIMAT0000521	mmu-let-7a-5p	ENSMUSG00000022512	Cldn1	protein_coding	chr16	26357958	26357963	26357958	26357963	-	1	0	Ago2	1	0	0	0	0	0	0
MIMAT0000521	mmu-let-7a-5p	ENSMUSG00000047714	Ppp1r2	protein_coding	chr16	31253084	31253089	31253084	31253089	-	3	0	Ago2	1	0	1	0	0	0	0
MIMAT0000521	mmu-let-7a-5p	ENSMUSG00000022772	Senp5	protein_coding	chr16	31963298	31963303	31963297	31963325	-	4	0	Ago2	1	0	0	1	1	1	1
MIMAT0000521	mmu-let-7a-5p	ENSMUSG00000022814	Umps	protein_coding	chr16	33956478	33956483	33956478	33956483	-	1	0	Ago2	1	0	0	0	0	0	0
MIMAT0000521	mmu-let-7a-5p	ENSMUSG00000034422	Parp14	protein_coding	chr16	35833321	35833327	35833320	35833338	-	1	0	Ago2	1	0	1	0	1	0	0
MIMAT0000521	mmu-let-7a-5p	ENSMUSG00000002847	Pla1a	protein_coding	chr16	38396200	38396207	38396200	38396207	-	2	0	Ago2	1	0	0	0	0	0	0
MIMAT0000521	mmu-let-7a-5p	ENSMUSG00000034064	Poglut1	protein_coding	chr16	38525260	38525265	38525259	38525287	-	2	0	Ago2	1	0	0	1	0	1	1
MIMAT0000521	mmu-let-7a-5p	ENSMUSG00000036292	Gramd1c	protein_coding	chr16	43980465	43980470	43980464	43980492	-	3	0	Ago2	1	0	0	1	1	0	1
MIMAT0000521	mmu-let-7a-5p	ENSMUSG00000052459	Atp6v1a	protein_coding	chr16	44086814	44086819	44086814	44086819	-	1	0	Ago2	1	0	0	0	0	0	0
MIMAT0000521	mmu-let-7a-5p	ENSMUSG00000033157	Abhd10	protein_coding	chr16	45730953	45730958	45730953	45730958	-	2	0	Ago2	1	0	0	0	0	0	0
MIMAT0000521	mmu-let-7a-5p	ENSMUSG00000087141	Plcxd2	protein_coding	chr16	45959378	45959383	45959377	45959405	-	3	0	Ago2	0	1	1	1	0	1	1
MIMAT0000521	mmu-let-7a-5p	ENSMUSG00000022656	Nectin3	protein_coding	chr16	46394262	46394269	46394262	46394290	-	2	0	Ago2	0	0	0	1	0	0	1
MIMAT0000521	mmu-let-7a-5p	ENSMUSG00000022656	Nectin3	protein_coding	chr16	46447820	46447825	46447820	46447825	-	1	0	Ago2	0	0	1	0	0	0	0
MIMAT0000521	mmu-let-7a-5p	ENSMUSG00000022656	Nectin3	protein_coding	chr16	46447985	46447990	46447985	46447990	-	1	0	Ago2	0	0	1	0	0	0	0
MIMAT0000521	mmu-let-7a-5p	ENSMUSG00000022641	Bbx	protein_coding	chr16	50192538	50192544	50192538	50192566	-	3	0	Ago2	0	0	0	1	0	1	1
MIMAT0000521	mmu-let-7a-5p	ENSMUSG00000022723	Crybg3	protein_coding	chr16	59492376	59492381	59492376	59492381	-	1	0	Ago2	1	0	0	0	0	0	0
MIMAT0000521	mmu-let-7a-5p	ENSMUSG00000059920	4930453N24Rik	protein_coding	chr16	64764535	64764541	64764534	64764554	-	2	0	Ago2	0	1	1	0	0	0	0
MIMAT0000521	mmu-let-7a-5p	ENSMUSG00000064115	Cadm2	protein_coding	chr16	66658261	66658267	66658261	66658267	-	1	0	Ago2	0	0	1	0	0	1	1
MIMAT0000521	mmu-let-7a-5p	ENSMUSG00000022894	Adamts5	protein_coding	chr16	85862299	85862305	85862298	85862326	-	1	0	Ago2	1	0	0	1	1	1	1
MIMAT0000521	mmu-let-7a-5p	ENSMUSG00000052299	Ltn1	protein_coding	chr16	87423399	87423427	87423399	87423427	-	1	0	Ago2	0	0	0	1	0	0	0
MIMAT0000521	mmu-let-7a-5p	ENSMUSG00000022960	Donson	protein_coding	chr16	91682170	91682198	91682170	91682198	-	1	0	Ago2	0	0	0	1	0	0	0
MIMAT0000521	mmu-let-7a-5p	ENSMUSG00000022952	Runx1	protein_coding	chr16	92604055	92604060	92604055	92604060	-	1	0	Ago2	1	0	0	0	0	0	0
MIMAT0000521	mmu-let-7a-5p	ENSMUSG00000022898	Dscr3	protein_coding	chr16	94498831	94498836	94498831	94498836	-	2	0	Ago2	1	0	0	0	0	0	0
MIMAT0000521	mmu-let-7a-5p	ENSMUSG00000022914	Brwd1	protein_coding	chr16	96066866	96066872	96066865	96066886	-	1	0	Ago2	1	0	1	0	1	0	1
MIMAT0000521	mmu-let-7a-5p	ENSMUSG00000022914	Brwd1	protein_coding	chr16	96066894	96066899	96066894	96066899	-	1	0	Ago2	1	0	1	0	0	0	0
MIMAT0000521	mmu-let-7a-5p	ENSMUSG00000022914	Brwd1	protein_coding	chr16	96067794	96067800	96067793	96067813	-	3	0	Ago1-4,Ago2	1	0	1	0	1	0	0
MIMAT0000521	mmu-let-7a-5p	ENSMUSG00000050272	Dscam	protein_coding	chr16	96592404	96592409	96592404	96592409	-	1	0	Ago2	1	0	0	0	0	0	0
MIMAT0000521	mmu-let-7a-5p	ENSMUSG00000022529	Zfp263	protein_coding	chr16	3750189	3750194	3750189	3750194	+	1	0	Ago2	1	0	0	0	0	0	0
MIMAT0000521	mmu-let-7a-5p	ENSMUSG00000022711	Pmm2	protein_coding	chr16	8657216	8657221	8657216	8657221	+	2	0	Ago2	1	0	0	0	0	0	0
MIMAT0000521	mmu-let-7a-5p	ENSMUSG00000068663	Clec16a	protein_coding	chr16	10742091	10742096	10742091	10742096	+	1	0	Ago2	1	0	0	0	0	0	0
MIMAT0000521	mmu-let-7a-5p	ENSMUSG00000022545	Ercc4	protein_coding	chr16	13149180	13149186	13149159	13149187	+	2	0	Ago2	0	0	0	1	0	1	1
MIMAT0000521	mmu-let-7a-5p	ENSMUSG00000071637	Cebpd	protein_coding	chr16	15888168	15888173	15888168	15888174	+	2	0	Ago2	1	0	0	0	0	1	0
MIMAT0000521	mmu-let-7a-5p	ENSMUSG00000026181	Ppm1f	protein_coding	chr16	16927007	16927013	16926986	16927014	+	2	0	Ago2	1	0	0	1	1	0	1
MIMAT0000521	mmu-let-7a-5p	ENSMUSG00000063358	Mapk1	protein_coding	chr16	17045821	17045826	17045821	17045826	+	2	0	Ago2	1	0	0	0	0	0	0
MIMAT0000521	mmu-let-7a-5p	ENSMUSG00000050240	Hic2	protein_coding	chr16	17257659	17257687	17257659	17257687	+	1	0	Ago2	0	0	0	1	0	0	0
MIMAT0000521	mmu-let-7a-5p	ENSMUSG00000050240	Hic2	protein_coding	chr16	17259384	17259390	17259363	17259391	+	3	0	Ago2	1	0	1	1	0	1	1
MIMAT0000521	mmu-let-7a-5p	ENSMUSG00000050240	Hic2	protein_coding	chr16	17259712	17259718	17259691	17259719	+	1	0	Ago2	1	0	1	1	0	1	1
MIMAT0000521	mmu-let-7a-5p	ENSMUSG00000050240	Hic2	protein_coding	chr16	17260363	17260369	17260342	17260370	+	2	0	Ago2	1	0	1	1	0	1	1
MIMAT0000521	mmu-let-7a-5p	ENSMUSG00000050240	Hic2	protein_coding	chr16	17262885	17262891	17262864	17262892	+	2	0	Ago2	1	0	1	1	1	1	1
MIMAT0000521	mmu-let-7a-5p	ENSMUSG00000050240	Hic2	protein_coding	chr16	17263097	17263102	17263075	17263103	+	1	0	Ago2	1	0	1	1	0	1	0
MIMAT0000521	mmu-let-7a-5p	ENSMUSG00000062901	Klhl24	protein_coding	chr16	20123119	20123125	20123119	20123125	+	2	0	Ago1-4,Ago2	0	0	0	0	0	1	0
MIMAT0000521	mmu-let-7a-5p	ENSMUSG00000003233	Dvl3	protein_coding	chr16	20531538	20531543	20531538	20531543	+	4	0	Ago2	1	0	0	0	0	0	0
MIMAT0000521	mmu-let-7a-5p	ENSMUSG00000033618	Map3k13	protein_coding	chr16	21928979	21928985	21928979	21928985	+	1	0	Ago2	1	0	0	0	0	0	0
MIMAT0000521	mmu-let-7a-5p	ENSMUSG00000022885	St6gal1	protein_coding	chr16	23359508	23359514	23359496	23359515	+	1	0	Ago2	1	0	0	0	1	0	1
MIMAT0000521	mmu-let-7a-5p	ENSMUSG00000022514	Il1rap	protein_coding	chr16	26730044	26730072	26730044	26730072	+	1	0	Ago2	0	0	0	1	0	0	0
MIMAT0000521	mmu-let-7a-5p	ENSMUSG00000046546	Fam43a	protein_coding	chr16	30602365	30602370	30602365	30602371	+	4	0	Ago1-4,Ago2	1	0	0	0	0	0	1
MIMAT0000521	mmu-let-7a-5p	ENSMUSG00000022802	Lmln	protein_coding	chr16	33123906	33123934	33123906	33123934	+	1	0	Ago2	0	0	0	1	0	0	0
MIMAT0000521	mmu-let-7a-5p	ENSMUSG00000022802	Lmln	protein_coding	chr16	33124636	33124641	33124634	33124641	+	2	0	Ago2	1	0	1	0	0	0	0
MIMAT0000521	mmu-let-7a-5p	ENSMUSG00000022833	Ccdc14	protein_coding	chr16	34724400	34724423	34724400	34724423	+	1	0	Ago2	0	0	0	0	1	0	0
MIMAT0000521	mmu-let-7a-5p	ENSMUSG00000022906	Parp9	protein_coding	chr16	35972361	35972366	35972361	35972366	+	4	0	Ago2	1	0	0	0	0	0	0
MIMAT0000521	mmu-let-7a-5p	ENSMUSG00000022905	Kpna1	protein_coding	chr16	36035122	36035128	36035122	36035128	+	2	0	Ago2	1	0	0	0	0	0	0
MIMAT0000521	mmu-let-7a-5p	ENSMUSG00000022905	Kpna1	protein_coding	chr16	36035577	36035582	36035577	36035583	+	2	0	Ago2	1	0	0	0	0	1	1
MIMAT0000521	mmu-let-7a-5p	ENSMUSG00000022837	Iqcb1	protein_coding	chr16	36872564	36872570	36872550	36872571	+	2	0	Ago2	1	0	1	0	1	0	0
MIMAT0000521	mmu-let-7a-5p	ENSMUSG00000034206	Polq	protein_coding	chr16	37094729	37094734	37094729	37094734	+	1	0	Ago2	1	0	0	0	0	0	0
MIMAT0000521	mmu-let-7a-5p	ENSMUSG00000022827	Rabl3	protein_coding	chr16	37571204	37571210	37571190	37571211	+	3	0	Ago2	1	0	1	0	1	0	0
MIMAT0000521	mmu-let-7a-5p	ENSMUSG00000034158	Lrrc58	protein_coding	chr16	37883073	37883079	37883052	37883080	+	3	0	Ago2	1	0	0	1	0	0	1
MIMAT0000521	mmu-let-7a-5p	ENSMUSG00000046961	Gpr156	protein_coding	chr16	38005932	38005938	38005911	38005939	+	1	0	Ago2	1	0	0	1	1	1	1
MIMAT0000521	mmu-let-7a-5p	ENSMUSG00000068284	Usf3	protein_coding	chr16	44225605	44225610	44225605	44225610	+	1	0	Ago2	1	0	0	0	0	0	0
MIMAT0000521	mmu-let-7a-5p	ENSMUSG00000022667	Cd200r1	protein_coding	chr16	44794860	44794866	44794839	44794867	+	3	0	Ago2	1	0	1	1	1	1	1
MIMAT0000521	mmu-let-7a-5p	ENSMUSG00000022752	Tomm70a	protein_coding	chr16	57153775	57153780	57153775	57153780	+	1	0	Ago2	1	0	0	0	0	0	0
MIMAT0000521	mmu-let-7a-5p	ENSMUSG00000035107	Dcbld2	protein_coding	chr16	58468957	58468962	58468957	58468962	+	5	0	Ago2	1	0	0	0	0	0	0
MIMAT0000521	mmu-let-7a-5p	ENSMUSG00000054604	Cggbp1	protein_coding	chr16	64856485	64856490	64856485	64856490	+	2	0	Ago2	1	0	0	0	0	0	0
MIMAT0000521	mmu-let-7a-5p	ENSMUSG00000054604	Cggbp1	protein_coding	chr16	64859140	64859145	64859140	64859145	+	1	0	Ago2	1	0	0	0	0	0	0
MIMAT0000521	mmu-let-7a-5p	ENSMUSG00000091243	Vgll3	protein_coding	chr16	65861295	65861301	65861295	65861301	+	1	0	Ago2	0	0	0	0	0	1	1
MIMAT0000521	mmu-let-7a-5p	ENSMUSG00000008976	Gabpa	protein_coding	chr16	84862018	84862023	84862018	84862023	+	1	0	Ago2	1	0	1	0	0	0	0
MIMAT0000521	mmu-let-7a-5p	ENSMUSG00000025612	Bach1	protein_coding	chr16	87732000	87732006	87731979	87732007	+	7	0	Ago1-4,Ago2	1	0	1	1	1	1	1
MIMAT0000521	mmu-let-7a-5p	ENSMUSG00000025612	Bach1	protein_coding	chr16	87732293	87732299	87732272	87732300	+	4	0	Ago1-4,Ago2	1	1	1	1	1	1	1
MIMAT0000521	mmu-let-7a-5p	ENSMUSG00000022967	Ifnar1	protein_coding	chr16	91505665	91505670	91505665	91505670	+	2	0	Ago2	1	0	0	0	0	0	0
MIMAT0000521	mmu-let-7a-5p	ENSMUSG00000022957	Itsn1	protein_coding	chr16	91870358	91870363	91870343	91870364	+	2	0	Ago2	1	1	0	0	1	1	1
MIMAT0000521	mmu-let-7a-5p	ENSMUSG00000089774	Slc5a3	protein_coding	chr16	92085674	92085679	92085674	92085679	+	2	0	Ago2	1	0	0	0	0	0	0
MIMAT0000521	mmu-let-7a-5p	ENSMUSG00000022897	Dyrk1a	protein_coding	chr16	94694094	94694100	94694080	94694101	+	3	1	Ago2	1	0	0	0	1	1	1
MIMAT0000521	mmu-let-7a-5p	ENSMUSG00000036983	Tfb1m	protein_coding	chr17	3519470	3519476	3519469	3519490	-	2	0	Ago2	1	0	1	0	1	0	0
MIMAT0000521	mmu-let-7a-5p	ENSMUSG00000015659	Serac1	protein_coding	chr17	6042476	6042482	6042476	6042482	-	1	0	Ago2	1	0	1	0	0	0	0
MIMAT0000521	mmu-let-7a-5p	ENSMUSG00000015659	Serac1	protein_coding	chr17	6042485	6042491	6042484	6042505	-	1	0	Ago2	1	0	1	0	1	0	0
MIMAT0000521	mmu-let-7a-5p	ENSMUSG00000023830	Igf2r	protein_coding	chr17	12683037	12683043	12683036	12683057	-	4	0	Ago1-4,Ago2	1	0	0	0	1	0	0
MIMAT0000521	mmu-let-7a-5p	ENSMUSG00000059142	Zfp945	protein_coding	chr17	22849880	22849885	22849879	22849907	-	1	0	Ago2	1	0	1	1	1	0	0
MIMAT0000521	mmu-let-7a-5p	ENSMUSG00000040680	Kremen2	protein_coding	chr17	23741685	23741691	23741684	23741705	-	1	0	Ago2	1	0	0	0	1	0	0
MIMAT0000521	mmu-let-7a-5p	ENSMUSG00000040097	Flywch1	protein_coding	chr17	23753236	23753259	23753236	23753259	-	2	0	Ago2	0	0	0	0	1	0	0
MIMAT0000521	mmu-let-7a-5p	ENSMUSG00000024122	Pdpk1	protein_coding	chr17	24076600	24076605	24076600	24076605	-	3	0	Ago2	1	0	1	0	0	0	0
MIMAT0000521	mmu-let-7a-5p	ENSMUSG00000024122	Pdpk1	protein_coding	chr17	24077004	24077010	24077004	24077011	-	2	0	Ago1-4,Ago2	1	0	1	0	0	0	0
MIMAT0000521	mmu-let-7a-5p	ENSMUSG00000024122	Pdpk1	protein_coding	chr17	24077787	24077792	24077787	24077792	-	2	0	Ago2	1	0	1	0	0	0	0
MIMAT0000521	mmu-let-7a-5p	ENSMUSG00000036473	Tbc1d24	protein_coding	chr17	24204035	24204040	24204035	24204040	-	1	0	Ago2	1	0	0	0	0	0	0
MIMAT0000521	mmu-let-7a-5p	ENSMUSG00000024136	Dnase1l2	protein_coding	chr17	24440853	24440859	24440852	24440880	-	1	0	Ago2	1	0	0	1	1	0	1
MIMAT0000521	mmu-let-7a-5p	ENSMUSG00000024142	Mlst8	protein_coding	chr17	24473985	24473990	24473985	24473990	-	1	0	Ago2	1	0	0	0	0	0	0
MIMAT0000521	mmu-let-7a-5p	ENSMUSG00000002504	Slc9a3r2	protein_coding	chr17	24639595	24639601	24639595	24639601	-	1	0	Ago2	1	0	0	0	0	0	0
MIMAT0000521	mmu-let-7a-5p	ENSMUSG00000038002	Cramp1l	protein_coding	chr17	24963145	24963151	24963144	24963165	-	2	0	Ago2	1	1	0	0	0	0	0
MIMAT0000521	mmu-let-7a-5p	ENSMUSG00000025730	Rab40c	protein_coding	chr17	25882550	25882556	25882541	25882571	-	3	0	Ago2	1	1	0	0	1	1	1
MIMAT0000521	mmu-let-7a-5p	ENSMUSG00000024177	Nme4	protein_coding	chr17	26091979	26091985	26091978	26092006	-	3	0	Ago2	1	1	1	1	1	1	1
MIMAT0000521	mmu-let-7a-5p	ENSMUSG00000024190	Dusp1	protein_coding	chr17	26505814	26505819	26505813	26505841	-	6	0	Ago1-4,Ago2	1	0	0	1	1	1	1
MIMAT0000521	mmu-let-7a-5p	ENSMUSG00000024190	Dusp1	protein_coding	chr17	26506564	26506592	26506564	26506592	-	3	0	Ago2	0	0	0	1	0	0	0
MIMAT0000521	mmu-let-7a-5p	ENSMUSG00000062202	Btbd9	protein_coding	chr17	30220158	30220164	30220157	30220185	-	2	0	Ago2	0	0	0	1	1	1	1
MIMAT0000521	mmu-let-7a-5p	ENSMUSG00000024026	Glo1	protein_coding	chr17	30593327	30593332	30593327	30593332	-	2	0	Ago2	1	0	0	0	0	0	0
MIMAT0000521	mmu-let-7a-5p	ENSMUSG00000024042	Sik1	protein_coding	chr17	31845607	31845612	31845607	31845612	-	4	0	Ago2	1	0	0	0	0	0	0
MIMAT0000521	mmu-let-7a-5p	ENSMUSG00000024045	Akap8	protein_coding	chr17	32305098	32305104	32305097	32305125	-	2	0	Ago2	1	0	1	1	1	0	0
MIMAT0000521	mmu-let-7a-5p	ENSMUSG00000024045	Akap8	protein_coding	chr17	32305135	32305140	32305134	32305162	-	3	0	Ago2	1	0	1	1	0	0	0
MIMAT0000521	mmu-let-7a-5p	ENSMUSG00000024298	Zfp871	protein_coding	chr17	32772024	32772030	32772024	32772030	-	2	0	Ago2	1	0	0	0	0	0	0
MIMAT0000521	mmu-let-7a-5p	ENSMUSG00000024055	Cyp4f13	protein_coding	chr17	32924734	32924740	32924733	32924754	-	2	0	Ago2	1	0	1	0	1	0	0
MIMAT0000521	mmu-let-7a-5p	ENSMUSG00000067430	Zfp763	protein_coding	chr17	33018151	33018156	33018151	33018156	-	2	0	Ago2	1	0	0	0	0	0	0
MIMAT0000521	mmu-let-7a-5p	ENSMUSG00000077450	Rab11b	protein_coding	chr17	33744164	33744170	33744164	33744170	-	1	0	Ago2	1	0	0	0	0	0	0
MIMAT0000521	mmu-let-7a-5p	ENSMUSG00000015478	Rnf5	protein_coding	chr17	34601160	34601166	34601159	34601187	-	2	0	Ago2	1	0	1	1	1	1	1
MIMAT0000521	mmu-let-7a-5p	ENSMUSG00000015474	Ppt2	protein_coding	chr17	34617156	34617162	34617155	34617183	-	1	1	Ago2	1	0	0	1	1	0	1
MIMAT0000521	mmu-let-7a-5p	ENSMUSG00000024371	C2	protein_coding	chr17	34862810	34862815	34862810	34862815	-	1	0	Ago2	1	0	0	0	0	0	0
MIMAT0000521	mmu-let-7a-5p	ENSMUSG00000038500	Prr3	protein_coding	chr17	35972976	35972982	35972976	35972982	-	1	0	Ago2	1	0	0	0	0	0	0
MIMAT0000521	mmu-let-7a-5p	ENSMUSG00000023912	Slc25a27	protein_coding	chr17	43643532	43643538	43643531	43643559	-	1	0	Ago2	1	0	1	1	1	1	1
MIMAT0000521	mmu-let-7a-5p	ENSMUSG00000032842	Abcc10	protein_coding	chr17	46303407	46303413	46303406	46303434	-	2	0	Ago2	1	0	0	1	1	1	1
MIMAT0000521	mmu-let-7a-5p	ENSMUSG00000023972	Ptk7	protein_coding	chr17	46565061	46565066	46565061	46565066	-	2	0	Ago2	1	0	0	0	0	0	0
MIMAT0000521	mmu-let-7a-5p	ENSMUSG00000063576	Klhdc3	protein_coding	chr17	46674987	46674992	46674987	46674992	-	3	0	Ago2	1	0	0	0	0	0	0
MIMAT0000521	mmu-let-7a-5p	ENSMUSG00000023988	Bysl	protein_coding	chr17	47600502	47600509	47600501	47600520	-	1	0	Ago2	1	1	0	0	1	0	0
MIMAT0000521	mmu-let-7a-5p	ENSMUSG00000023988	Bysl	protein_coding	chr17	47601348	47601353	47601348	47601353	-	1	0	Ago2	1	0	0	0	0	0	0
MIMAT0000521	mmu-let-7a-5p	ENSMUSG00000039481	Nrtn	protein_coding	chr17	56751403	56751409	56751402	56751411	-	1	0	Ago2	0	0	0	0	1	1	0
MIMAT0000521	mmu-let-7a-5p	ENSMUSG00000024212	Mllt1	protein_coding	chr17	56893019	56893024	56893019	56893024	-	3	0	Ago2	1	0	0	0	0	0	0
MIMAT0000521	mmu-let-7a-5p	ENSMUSG00000007670	Khsrp	protein_coding	chr17	57022185	57022191	57022184	57022212	-	5	0	Ago1-4,Ago2	1	0	0	1	1	0	1
MIMAT0000521	mmu-let-7a-5p	ENSMUSG00000046329	Slc25a23	protein_coding	chr17	57043765	57043771	57043764	57043785	-	2	0	Ago1-4,Ago2	1	0	0	0	1	0	0
MIMAT0000521	mmu-let-7a-5p	ENSMUSG00000062591	Tubb4a	protein_coding	chr17	57080290	57080295	57080282	57080305	-	1	0	Ago1-4	1	1	0	0	0	0	0
MIMAT0000521	mmu-let-7a-5p	ENSMUSG00000024228	Nudt12	protein_coding	chr17	58999965	58999968	58999940	58999992	-	1	0	Ago2	0	0	1	3	0	0	0
MIMAT0000521	mmu-let-7a-5p	ENSMUSG00000024228	Nudt12	protein_coding	chr17	58999977	58999977	58999970	59000004	-	1	0	Ago2	0	0	2	2	0	0	0
MIMAT0000521	mmu-let-7a-5p	ENSMUSG00000024228	Nudt12	protein_coding	chr17	58999989	58999989	58999982	59000016	-	1	0	Ago2	0	0	2	2	0	0	0
MIMAT0000521	mmu-let-7a-5p	ENSMUSG00000024091	Vapa	protein_coding	chr17	65580294	65580299	65580293	65580315	-	1	0	Ago2	1	0	0	0	1	0	0
MIMAT0000521	mmu-let-7a-5p	ENSMUSG00000024043	Arhgap28	protein_coding	chr17	67843225	67843231	67843224	67843252	-	2	0	Ago2	1	1	1	1	1	1	1
MIMAT0000521	mmu-let-7a-5p	ENSMUSG00000024048	Myl12a	protein_coding	chr17	70993999	70994004	70993999	70994004	-	1	0	Ago2	1	0	0	0	0	0	0
MIMAT0000521	mmu-let-7a-5p	ENSMUSG00000024070	Prkd3	protein_coding	chr17	78951556	78951561	78951556	78951561	-	4	0	Ago2	1	0	0	0	0	0	0
MIMAT0000521	mmu-let-7a-5p	ENSMUSG00000024242	Map4k3	protein_coding	chr17	80580814	80580820	80580813	80580841	-	5	0	Ago2	1	0	1	1	1	1	1
MIMAT0000521	mmu-let-7a-5p	ENSMUSG00000024242	Map4k3	protein_coding	chr17	80597572	80597600	80597572	80597600	-	3	0	Ago2	0	0	0	1	0	0	0
MIMAT0000521	mmu-let-7a-5p	ENSMUSG00000024150	Mcfd2	protein_coding	chr17	87255053	87255060	87255053	87255060	-	2	0	Ago2	1	0	0	0	0	0	0
MIMAT0000521	mmu-let-7a-5p	ENSMUSG00000002365	Snx9	protein_coding	chr17	5908368	5908392	5908368	5908392	+	1	0	Ago2	0	0	0	0	1	0	0
MIMAT0000521	mmu-let-7a-5p	ENSMUSG00000034377	Tulp4	protein_coding	chr17	6237173	6237178	6237173	6237178	+	1	0	Ago2	1	0	0	0	0	0	0
MIMAT0000521	mmu-let-7a-5p	ENSMUSG00000055945	Prr18	protein_coding	chr17	8344000	8344028	8344000	8344028	+	1	0	Ago2	0	0	0	1	0	0	0
MIMAT0000521	mmu-let-7a-5p	ENSMUSG00000023868	Pde10a	protein_coding	chr17	8982521	8982526	8982521	8982526	+	1	0	Ago2	1	0	0	0	0	0	0
MIMAT0000521	mmu-let-7a-5p	ENSMUSG00000006818	Sod2	protein_coding	chr17	13017169	13017175	13017150	13017176	+	1	0	Ago2	1	1	1	0	0	0	0
MIMAT0000521	mmu-let-7a-5p	ENSMUSG00000050088	1600012H06Rik	protein_coding	chr17	14944310	14944315	14944288	14944316	+	2	1	Ago1-4,Ago2	1	0	1	1	0	1	0
MIMAT0000521	mmu-let-7a-5p	ENSMUSG00000050088	1600012H06Rik	protein_coding	chr17	14944869	14944875	14944848	14944876	+	4	0	Ago2	1	0	1	1	1	0	0
MIMAT0000521	mmu-let-7a-5p	ENSMUSG00000007564	Ppp2r1a	protein_coding	chr17	20965529	20965534	20965529	20965534	+	2	0	Ago2	1	0	0	0	0	0	0
MIMAT0000521	mmu-let-7a-5p	ENSMUSG00000071266	Zfp946	protein_coding	chr17	22456374	22456379	22456374	22456379	+	1	0	Ago2	1	0	0	0	0	0	0
MIMAT0000521	mmu-let-7a-5p	ENSMUSG00000033597	Caskin1	protein_coding	chr17	24507264	24507269	24507264	24507270	+	1	0	Ago2	1	0	0	0	0	1	1
MIMAT0000521	mmu-let-7a-5p	ENSMUSG00000032855	Pkd1	protein_coding	chr17	24595978	24595985	24595978	24595985	+	3	0	Ago2	1	0	0	0	0	0	0
MIMAT0000521	mmu-let-7a-5p	ENSMUSG00000001576	Ergic1	protein_coding	chr17	26655310	26655316	26655296	26655317	+	1	0	Ago2	1	0	0	0	1	1	1
MIMAT0000521	mmu-let-7a-5p	ENSMUSG00000024191	Bnip1	protein_coding	chr17	26792414	26792419	26792414	26792419	+	1	0	Ago2	1	0	0	0	0	0	0
MIMAT0000521	mmu-let-7a-5p	ENSMUSG00000046711	Hmga1	protein_coding	chr17	27563292	27563298	27563271	27563299	+	2	0	Ago2	1	0	1	1	1	1	1
MIMAT0000521	mmu-let-7a-5p	ENSMUSG00000039512	Uhrf1bp1	protein_coding	chr17	27898746	27898751	27898746	27898752	+	1	0	Ago2	1	0	0	0	0	0	1
MIMAT0000521	mmu-let-7a-5p	ENSMUSG00000063952	Brpf3	protein_coding	chr17	28837057	28837062	28837057	28837062	+	1	0	Ago2	1	0	0	0	0	0	0
MIMAT0000521	mmu-let-7a-5p	ENSMUSG00000024014	Pim1	protein_coding	chr17	29495208	29495213	29495208	29495213	+	5	0	Ago2	1	0	0	0	0	0	0
MIMAT0000521	mmu-let-7a-5p	ENSMUSG00000090083	Rnf8	protein_coding	chr17	29641504	29641509	29641489	29641510	+	4	0	Ago2	1	0	0	0	1	0	1
MIMAT0000521	mmu-let-7a-5p	ENSMUSG00000024030	Abcg1	protein_coding	chr17	31115188	31115194	31115174	31115195	+	5	0	Ago1-4,Ago2	1	0	1	0	1	1	1
MIMAT0000521	mmu-let-7a-5p	ENSMUSG00000058392	Rrp1b	protein_coding	chr17	32061027	32061033	32061027	32061033	+	1	0	Ago2	0	0	0	0	0	1	1
MIMAT0000521	mmu-let-7a-5p	ENSMUSG00000024300	Myo1f	protein_coding	chr17	33607614	33607620	33607603	33607621	+	1	0	Ago2	1	0	1	0	1	1	1
MIMAT0000521	mmu-let-7a-5p	ENSMUSG00000042099	Kank3	protein_coding	chr17	33822733	33822739	33822726	33822740	+	1	0	Ago2	0	0	1	0	1	0	0
MIMAT0000521	mmu-let-7a-5p	ENSMUSG00000024308	Tapbp	protein_coding	chr17	33929129	33929135	33929118	33929136	+	2	0	Ago2	1	0	0	0	1	0	0
MIMAT0000521	mmu-let-7a-5p	ENSMUSG00000034673	Pbx2	protein_coding	chr17	34596368	34596373	34596346	34596374	+	5	1	Ago1-4,Ago2	1	0	1	1	1	1	1
MIMAT0000521	mmu-let-7a-5p	ENSMUSG00000034673	Pbx2	protein_coding	chr17	34596436	34596442	34596415	34596443	+	7	0	Ago1-4,Ago2	1	0	1	1	1	1	1
MIMAT0000521	mmu-let-7a-5p	ENSMUSG00000034254	Agpat1	protein_coding	chr17	34613228	34613233	34613228	34613233	+	1	0	Ago2	1	0	0	0	0	0	0
MIMAT0000521	mmu-let-7a-5p	ENSMUSG00000015461	Atf6b	protein_coding	chr17	34654894	34654899	34654894	34654899	+	3	0	Ago2	1	0	0	0	0	0	0
MIMAT0000521	mmu-let-7a-5p	ENSMUSG00000039518	Cdsn	protein_coding	chr17	35555867	35555889	35555867	35555889	+	1	0	Ago2	0	1	0	0	0	0	0
MIMAT0000521	mmu-let-7a-5p	ENSMUSG00000061607	Mdc1	protein_coding	chr17	35858063	35858069	35858046	35858070	+	2	0	Ago2	1	0	0	0	1	0	0
MIMAT0000521	mmu-let-7a-5p	ENSMUSG00000024457	Trim26	protein_coding	chr17	36858838	36858845	36858838	36858845	+	3	0	Ago2	1	0	0	0	0	0	0
MIMAT0000521	mmu-let-7a-5p	ENSMUSG00000023949	Tcte1	protein_coding	chr17	45541644	45541650	45541623	45541651	+	1	0	Ago2	1	0	1	1	1	0	0
MIMAT0000521	mmu-let-7a-5p	ENSMUSG00000023952	Gtpbp2	protein_coding	chr17	46168713	46168718	46168713	46168718	+	1	0	Ago2	1	0	0	0	0	0	0
MIMAT0000521	mmu-let-7a-5p	ENSMUSG00000015597	Zfp318	protein_coding	chr17	46411522	46411550	46411522	46411550	+	1	0	Ago2	0	0	0	1	0	0	0
MIMAT0000521	mmu-let-7a-5p	ENSMUSG00000015597	Zfp318	protein_coding	chr17	46414659	46414665	46414638	46414666	+	3	0	Ago2	1	0	1	1	0	0	1
MIMAT0000521	mmu-let-7a-5p	ENSMUSG00000023984	Gm20517	protein_coding	chr17	47678902	47678922	47678894	47678922	+	2	0	Ago2	0	0	0	1	1	0	0
MIMAT0000521	mmu-let-7a-5p	ENSMUSG00000090115	Usp49	protein_coding	chr17	47678902	47678922	47678894	47678922	+	2	0	Ago2	0	0	0	1	1	0	0
MIMAT0000521	mmu-let-7a-5p	ENSMUSG00000090115	Usp49	protein_coding	chr17	47683331	47683336	47683331	47683337	+	3	0	Ago1-4,Ago2	1	0	0	0	0	1	1
MIMAT0000521	mmu-let-7a-5p	ENSMUSG00000024085	Man2a1	protein_coding	chr17	64754027	64754032	64754027	64754032	+	3	0	Ago2	1	0	0	0	0	0	0
MIMAT0000521	mmu-let-7a-5p	ENSMUSG00000032796	Lama1	protein_coding	chr17	67822614	67822619	67822600	67822620	+	1	0	Ago2	1	0	0	0	1	0	0
MIMAT0000521	mmu-let-7a-5p	ENSMUSG00000024063	Lbh	protein_coding	chr17	72941022	72941027	72941022	72941028	+	3	0	Ago2	1	0	0	0	0	1	1
MIMAT0000521	mmu-let-7a-5p	ENSMUSG00000024082	Ndufaf7	protein_coding	chr17	78946974	78946993	78946974	78946993	+	2	0	Ago2	0	0	0	0	1	0	0
MIMAT0000521	mmu-let-7a-5p	ENSMUSG00000035473	Galm	protein_coding	chr17	80184461	80184467	80184449	80184468	+	2	0	Ago2	1	0	0	0	1	0	1
MIMAT0000521	mmu-let-7a-5p	ENSMUSG00000045257	Morn2	protein_coding	chr17	80294475	80294495	80294475	80294495	+	1	0	Ago2	0	0	0	0	1	0	0
MIMAT0000521	mmu-let-7a-5p	ENSMUSG00000045038	Prkce	protein_coding	chr17	86657686	86657691	86657686	86657691	+	1	0	Ago2	0	0	1	0	0	0	0
MIMAT0000521	mmu-let-7a-5p	ENSMUSG00000034998	Foxn2	protein_coding	chr17	88487586	88487591	88487586	88487591	+	2	0	Ago2	1	0	0	0	0	0	0
MIMAT0000521	mmu-let-7a-5p	ENSMUSG00000063889	Crem	protein_coding	chr18	3267423	3267428	3267423	3267428	-	1	0	Ago2	1	0	1	0	0	0	0
MIMAT0000521	mmu-let-7a-5p	ENSMUSG00000041225	Arhgap12	protein_coding	chr18	6025126	6025131	6025125	6025153	-	1	0	Ago2	1	0	0	1	1	1	0
MIMAT0000521	mmu-let-7a-5p	ENSMUSG00000041225	Arhgap12	protein_coding	chr18	6112245	6112273	6112245	6112273	-	1	0	Ago2	0	0	0	1	0	0	0
MIMAT0000521	mmu-let-7a-5p	ENSMUSG00000024286	Ccny	protein_coding	chr18	9314252	9314258	9314251	9314279	-	3	0	Ago1-4,Ago2	1	0	1	1	1	1	1
MIMAT0000521	mmu-let-7a-5p	ENSMUSG00000024290	Rock1	protein_coding	chr18	10064733	10064738	10064732	10064753	-	2	0	Ago2	1	0	0	0	1	0	0
MIMAT0000521	mmu-let-7a-5p	ENSMUSG00000024411	Aqp4	protein_coding	chr18	15390038	15390043	15390037	15390065	-	2	0	Ago1-4,Ago2	1	0	1	1	0	0	0
MIMAT0000521	mmu-let-7a-5p	ENSMUSG00000024411	Aqp4	protein_coding	chr18	15392963	15392969	15392962	15392990	-	2	0	Ago1-4,Ago2	1	0	1	1	1	0	1
MIMAT0000521	mmu-let-7a-5p	ENSMUSG00000056124	B4galt6	protein_coding	chr18	20687492	20687497	20687492	20687497	-	1	0	Ago1-4	1	0	0	0	0	0	0
MIMAT0000521	mmu-let-7a-5p	ENSMUSG00000051469	Zfp24	protein_coding	chr18	24009903	24009909	24009903	24009909	-	1	0	Ago2	0	0	0	0	0	0	1
MIMAT0000521	mmu-let-7a-5p	ENSMUSG00000044982	Sft2d3	protein_coding	chr18	31910098	31910104	31910098	31910104	-	2	0	Ago2	0	0	1	0	0	0	0
MIMAT0000521	mmu-let-7a-5p	ENSMUSG00000005873	Reep5	protein_coding	chr18	34346921	34346926	34346921	34346926	-	1	0	Ago2	1	0	0	0	0	0	0
MIMAT0000521	mmu-let-7a-5p	ENSMUSG00000024350	Dnajc18	protein_coding	chr18	35674745	35674750	35674745	35674750	-	1	0	Ago2	1	0	0	0	0	0	0
MIMAT0000521	mmu-let-7a-5p	ENSMUSG00000006050	Sra1	protein_coding	chr18	36671204	36671210	36671203	36671231	-	3	0	Ago1-4,Ago2	1	0	1	1	1	1	1
MIMAT0000521	mmu-let-7a-5p	ENSMUSG00000051316	Taf7	protein_coding	chr18	37642103	37642108	37642102	37642123	-	2	0	Ago2	1	0	0	0	1	0	0
MIMAT0000521	mmu-let-7a-5p	ENSMUSG00000024427	Spry4	protein_coding	chr18	38589417	38589422	38589417	38589422	-	1	0	Ago2	1	0	0	0	0	0	0
MIMAT0000521	mmu-let-7a-5p	ENSMUSG00000024501	Dpysl3	protein_coding	chr18	43322232	43322238	43322232	43322238	-	1	0	Ago2	0	0	0	0	0	0	1
MIMAT0000521	mmu-let-7a-5p	ENSMUSG00000024505	Dtwd2	protein_coding	chr18	49697160	49697165	49697160	49697165	-	1	0	Ago2	1	0	0	0	0	0	0
MIMAT0000521	mmu-let-7a-5p	ENSMUSG00000024529	Lox	protein_coding	chr18	52517541	52517546	52517541	52517546	-	1	0	Ago2	1	0	0	0	0	0	0
MIMAT0000521	mmu-let-7a-5p	ENSMUSG00000048799	Cep120	protein_coding	chr18	53683064	53683070	53683063	53683091	-	6	0	Ago1-4,Ago2	1	0	1	1	1	1	1
MIMAT0000521	mmu-let-7a-5p	ENSMUSG00000038059	Smim3	protein_coding	chr18	60475178	60475184	60475177	60475205	-	1	0	Ago2	1	0	0	1	1	1	1
MIMAT0000521	mmu-let-7a-5p	ENSMUSG00000054008	Ndst1	protein_coding	chr18	60686509	60686514	60686509	60686514	-	1	0	Ago2	1	0	0	0	0	0	0
MIMAT0000521	mmu-let-7a-5p	ENSMUSG00000033871	Ppargc1b	protein_coding	chr18	61298646	61298651	61298645	61298673	-	2	0	Ago1-4,Ago2	1	0	1	1	1	1	1
MIMAT0000521	mmu-let-7a-5p	ENSMUSG00000033871	Ppargc1b	protein_coding	chr18	61298654	61298659	61298653	61298681	-	2	0	Ago1-4,Ago2	1	0	1	1	0	1	1
MIMAT0000521	mmu-let-7a-5p	ENSMUSG00000024580	Grpel2	protein_coding	chr18	61713307	61713313	61713306	61713326	-	1	0	Ago2	1	0	1	0	1	0	1
MIMAT0000521	mmu-let-7a-5p	ENSMUSG00000045730	Adrb2	protein_coding	chr18	62178177	62178183	62178176	62178204	-	6	0	Ago1-4,Ago2	1	0	1	1	1	1	1
MIMAT0000521	mmu-let-7a-5p	ENSMUSG00000041891	Lman1	protein_coding	chr18	65982672	65982677	65982672	65982677	-	3	0	Ago2	1	0	0	0	0	0	0
MIMAT0000521	mmu-let-7a-5p	ENSMUSG00000038121	Fam210a	protein_coding	chr18	68262588	68262595	68262588	68262595	-	1	0	Ago2	1	0	0	0	0	0	0
MIMAT0000521	mmu-let-7a-5p	ENSMUSG00000036941	Elac1	protein_coding	chr18	73738082	73738089	73738082	73738089	-	2	0	Ago2	1	0	0	0	0	0	0
MIMAT0000521	mmu-let-7a-5p	ENSMUSG00000025427	Rnf165	protein_coding	chr18	77458459	77458465	77458459	77458487	-	1	0	Ago2	0	0	0	1	0	1	1
MIMAT0000521	mmu-let-7a-5p	ENSMUSG00000025427	Rnf165	protein_coding	chr18	77461953	77461959	77461953	77461981	-	1	0	Ago2	0	0	0	1	0	1	0
MIMAT0000521	mmu-let-7a-5p	ENSMUSG00000025427	Rnf165	protein_coding	chr18	77484224	77484252	77484224	77484252	-	1	0	Ago2	0	0	0	1	0	0	0
MIMAT0000521	mmu-let-7a-5p	ENSMUSG00000024565	Sall3	protein_coding	chr18	80967821	80967827	80967820	80967848	-	1	0	Ago2	1	0	0	1	1	1	1
MIMAT0000521	mmu-let-7a-5p	ENSMUSG00000024565	Sall3	protein_coding	chr18	80973597	80973625	80973597	80973625	-	1	0	Ago2	0	0	0	1	0	0	0
MIMAT0000521	mmu-let-7a-5p	ENSMUSG00000024287	Thoc1	protein_coding	chr18	9994684	9994690	9994663	9994691	+	1	0	Ago2	1	0	1	1	1	0	1
MIMAT0000521	mmu-let-7a-5p	ENSMUSG00000042942	Greb1l	protein_coding	chr18	10562831	10562837	10562810	10562838	+	3	0	Ago2	1	0	1	1	1	1	1
MIMAT0000521	mmu-let-7a-5p	ENSMUSG00000024294	Mib1	protein_coding	chr18	10814567	10814573	10814546	10814574	+	1	0	Ago2	0	0	1	1	1	0	1
MIMAT0000521	mmu-let-7a-5p	ENSMUSG00000024294	Mib1	protein_coding	chr18	10816553	10816559	10816532	10816560	+	3	0	Ago2	0	0	1	1	1	0	1
MIMAT0000521	mmu-let-7a-5p	ENSMUSG00000024404	Riok3	protein_coding	chr18	12155485	12155491	12155464	12155492	+	4	0	Ago2	1	0	1	1	1	1	1
MIMAT0000521	mmu-let-7a-5p	ENSMUSG00000024423	Impact	protein_coding	chr18	12992016	12992021	12992016	12992021	+	3	0	Ago2	1	0	0	0	0	0	0
MIMAT0000521	mmu-let-7a-5p	ENSMUSG00000045215	Asxl3	protein_coding	chr18	22516303	22516331	22516303	22516331	+	1	0	Ago2	0	0	0	1	0	0	0
MIMAT0000521	mmu-let-7a-5p	ENSMUSG00000045215	Asxl3	protein_coding	chr18	22522395	22522423	22522395	22522423	+	1	0	Ago2	0	0	0	1	0	0	0
MIMAT0000521	mmu-let-7a-5p	ENSMUSG00000045215	Asxl3	protein_coding	chr18	22524534	22524562	22524534	22524562	+	1	0	Ago2	0	0	0	1	0	0	0
MIMAT0000521	mmu-let-7a-5p	ENSMUSG00000024277	Mapre2	protein_coding	chr18	23892947	23892952	23892947	23892952	+	1	0	Ago2	1	0	0	0	0	0	0
MIMAT0000521	mmu-let-7a-5p	ENSMUSG00000000420	Galnt1	protein_coding	chr18	24284901	24284907	24284880	24284908	+	1	0	Ago2	1	0	1	1	1	1	1
MIMAT0000521	mmu-let-7a-5p	ENSMUSG00000024271	Elp2	protein_coding	chr18	24638765	24638770	24638765	24638770	+	2	0	Ago2	1	0	0	0	0	0	0
MIMAT0000521	mmu-let-7a-5p	ENSMUSG00000024384	Iws1	protein_coding	chr18	32101270	32101275	32101270	32101275	+	1	0	Ago2	1	0	1	0	0	0	0
MIMAT0000521	mmu-let-7a-5p	ENSMUSG00000024384	Iws1	protein_coding	chr18	32101292	32101297	32101292	32101297	+	1	0	Ago2	1	0	1	0	0	0	0
MIMAT0000521	mmu-let-7a-5p	ENSMUSG00000024383	Map3k2	protein_coding	chr18	32232813	32232819	32232813	32232819	+	2	0	Ago2	1	0	1	0	0	1	1
MIMAT0000521	mmu-let-7a-5p	ENSMUSG00000024383	Map3k2	protein_coding	chr18	32233579	32233584	32233579	32233585	+	2	0	Ago2	1	0	1	0	0	1	0
MIMAT0000521	mmu-let-7a-5p	ENSMUSG00000038128	Camk4	protein_coding	chr18	33186506	33186511	33186506	33186511	+	1	0	Ago2	1	0	0	0	0	0	0
MIMAT0000521	mmu-let-7a-5p	ENSMUSG00000033272	Slc35a4	protein_coding	chr18	36683151	36683156	36683151	36683156	+	4	0	Ago1-4,Ago2	1	0	0	0	0	0	0
MIMAT0000521	mmu-let-7a-5p	ENSMUSG00000001700	Gramd3	protein_coding	chr18	56469577	56469605	56469577	56469605	+	2	0	Ago2	0	0	0	1	0	0	0
MIMAT0000521	mmu-let-7a-5p	ENSMUSG00000001700	Gramd3	protein_coding	chr18	56502657	56502662	56502635	56502663	+	3	0	Ago2	1	0	0	1	0	0	1
MIMAT0000521	mmu-let-7a-5p	ENSMUSG00000024594	Prrc1	protein_coding	chr18	57390510	57390515	57390510	57390515	+	2	0	Ago2	1	0	0	0	0	0	0
MIMAT0000521	mmu-let-7a-5p	ENSMUSG00000024620	Pdgfrb	protein_coding	chr18	61084576	61084581	61084576	61084581	+	1	0	Ago2	1	0	0	0	0	0	0
MIMAT0000521	mmu-let-7a-5p	ENSMUSG00000071847	Apcdd1	protein_coding	chr18	62951968	62951989	62951968	62951989	+	1	0	Ago1-4	0	1	0	0	0	0	0
MIMAT0000521	mmu-let-7a-5p	ENSMUSG00000045991	Onecut2	protein_coding	chr18	64396169	64396174	64396147	64396175	+	1	0	Ago2	1	0	1	1	0	1	1
MIMAT0000521	mmu-let-7a-5p	ENSMUSG00000024589	Nedd4l	protein_coding	chr18	65216436	65216442	65216436	65216442	+	1	0	Ago2	1	0	0	0	0	1	1
MIMAT0000521	mmu-let-7a-5p	ENSMUSG00000024521	Pmaip1	protein_coding	chr18	66465346	66465351	66465324	66465352	+	1	0	Ago2	1	0	0	1	0	0	1
MIMAT0000521	mmu-let-7a-5p	ENSMUSG00000024524	Gnal	protein_coding	chr18	67222930	67222936	67222930	67222936	+	2	0	Ago1-4,Ago2	1	0	0	0	0	1	1
MIMAT0000521	mmu-let-7a-5p	ENSMUSG00000079614	Seh1l	protein_coding	chr18	67794853	67794858	67794853	67794858	+	1	0	Ago2	1	0	0	0	0	0	0
MIMAT0000521	mmu-let-7a-5p	ENSMUSG00000034006	Pqlc1	protein_coding	chr18	80292020	80292025	80292020	80292025	+	1	0	Ago2	1	0	0	0	0	0	0
MIMAT0000521	mmu-let-7a-5p	ENSMUSG00000034006	Pqlc1	protein_coding	chr18	80292662	80292669	80292662	80292669	+	1	0	Ago2	1	0	0	0	0	0	0
MIMAT0000521	mmu-let-7a-5p	ENSMUSG00000058881	Zfp516	protein_coding	chr18	83002382	83002387	83002382	83002388	+	2	0	Ago2	1	0	0	0	0	1	0
MIMAT0000521	mmu-let-7a-5p	ENSMUSG00000058881	Zfp516	protein_coding	chr18	83003917	83003923	83003902	83003924	+	3	0	Ago2	0	0	0	0	1	1	1
MIMAT0000521	mmu-let-7a-5p	ENSMUSG00000024830	Rps6kb2	protein_coding	chr19	4157123	4157129	4157122	4157150	-	1	1	Ago2	0	0	1	1	0	0	0
MIMAT0000521	mmu-let-7a-5p	ENSMUSG00000024830	Rps6kb2	protein_coding	chr19	4158639	4158667	4158639	4158667	-	2	0	Ago2	0	0	0	1	0	0	0
MIMAT0000521	mmu-let-7a-5p	ENSMUSG00000024830	Rps6kb2	protein_coding	chr19	4161086	4161114	4161086	4161114	-	2	1	Ago2	0	0	0	1	0	0	0
MIMAT0000521	mmu-let-7a-5p	ENSMUSG00000045045	Lrfn4	protein_coding	chr19	4611950	4611955	4611949	4611955	-	1	0	Ago2	1	0	0	0	0	1	1
MIMAT0000521	mmu-let-7a-5p	ENSMUSG00000063904	Dpp3	protein_coding	chr19	4907505	4907511	4907504	4907525	-	2	0	Ago2	1	0	0	0	1	1	1
MIMAT0000521	mmu-let-7a-5p	ENSMUSG00000024826	Dpf2	protein_coding	chr19	5897739	5897745	5897738	5897759	-	2	0	Ago2	1	0	0	0	1	1	1
MIMAT0000521	mmu-let-7a-5p	ENSMUSG00000024942	Capn1	protein_coding	chr19	5989161	5989168	5989160	5989181	-	3	0	Ago2	1	0	0	0	1	0	0
MIMAT0000521	mmu-let-7a-5p	ENSMUSG00000024958	Gpr137	protein_coding	chr19	6938111	6938117	6938110	6938131	-	1	0	Ago2	1	0	0	0	1	1	1
MIMAT0000521	mmu-let-7a-5p	ENSMUSG00000024970	AI846148	protein_coding	chr19	7357808	7357813	7357807	7357815	-	2	0	Ago2	1	0	0	0	0	1	0
MIMAT0000521	mmu-let-7a-5p	ENSMUSG00000024970	AI846148	protein_coding	chr19	7357866	7357872	7357865	7357893	-	1	0	Ago2	1	0	0	1	1	1	1
MIMAT0000521	mmu-let-7a-5p	ENSMUSG00000024758	Rtn3	protein_coding	chr19	7427061	7427066	7427061	7427066	-	4	0	Ago2	1	0	0	0	0	0	0
MIMAT0000521	mmu-let-7a-5p	ENSMUSG00000071660	Ttc9c	protein_coding	chr19	8811643	8811648	8811643	8811648	-	3	0	Ago2	1	0	0	0	0	0	0
MIMAT0000521	mmu-let-7a-5p	ENSMUSG00000035735	Dagla	protein_coding	chr19	10247501	10247507	10247500	10247528	-	2	0	Ago2	1	0	0	1	1	1	1
MIMAT0000521	mmu-let-7a-5p	ENSMUSG00000024668	Sdhaf2	protein_coding	chr19	10501942	10501947	10501942	10501947	-	1	0	Ago2	1	0	0	0	0	0	0
MIMAT0000521	mmu-let-7a-5p	ENSMUSG00000041488	Stx3	protein_coding	chr19	11777737	11777742	11777736	11777764	-	1	0	Ago2	1	0	1	1	0	0	0
MIMAT0000521	mmu-let-7a-5p	ENSMUSG00000041488	Stx3	protein_coding	chr19	11778058	11778063	11778057	11778085	-	3	0	Ago2	1	0	1	1	0	0	0
MIMAT0000521	mmu-let-7a-5p	ENSMUSG00000041488	Stx3	protein_coding	chr19	11778218	11778223	11778217	11778245	-	3	0	Ago2	1	0	1	1	0	1	0
MIMAT0000521	mmu-let-7a-5p	ENSMUSG00000041488	Stx3	protein_coding	chr19	11778849	11778855	11778848	11778876	-	5	0	Ago2	1	0	1	1	1	1	1
MIMAT0000521	mmu-let-7a-5p	ENSMUSG00000039982	Dtx4	protein_coding	chr19	12467969	12467974	12467968	12467996	-	1	0	Ago2	1	0	0	1	0	1	1
MIMAT0000521	mmu-let-7a-5p	ENSMUSG00000024695	Zfp91	protein_coding	chr19	12767512	12767517	12767512	12767517	-	1	0	Ago2	1	0	1	0	0	0	0
MIMAT0000521	mmu-let-7a-5p	ENSMUSG00000024695	Zfp91	protein_coding	chr19	12768524	12768530	12768523	12768544	-	3	0	Ago2	1	0	1	0	1	0	0
MIMAT0000521	mmu-let-7a-5p	ENSMUSG00000024642	Tle4	protein_coding	chr19	14448684	14448689	14448684	14448689	-	2	0	Ago2	1	0	0	0	0	0	0
MIMAT0000521	mmu-let-7a-5p	ENSMUSG00000038843	Gcnt1	protein_coding	chr19	17326880	17326885	17326880	17326885	-	1	0	Ago2	1	0	0	0	0	0	0
MIMAT0000521	mmu-let-7a-5p	ENSMUSG00000024725	Ostf1	protein_coding	chr19	18580934	18580939	18580933	18580961	-	1	0	Ago2	1	0	0	1	1	0	1
MIMAT0000521	mmu-let-7a-5p	ENSMUSG00000024887	Asah2	protein_coding	chr19	31985957	31985962	31985957	31985964	-	1	0	Ago2	1	0	1	0	0	0	0
MIMAT0000521	mmu-let-7a-5p	ENSMUSG00000039652	Cpeb3	protein_coding	chr19	37022655	37022660	37022654	37022682	-	2	0	Ago2	1	0	0	1	1	1	1
MIMAT0000521	mmu-let-7a-5p	ENSMUSG00000039652	Cpeb3	protein_coding	chr19	37024279	37024284	37024278	37024306	-	1	0	Ago2	1	0	0	1	0	1	1
MIMAT0000521	mmu-let-7a-5p	ENSMUSG00000025154	Arhgap19	protein_coding	chr19	41770035	41770040	41770035	41770040	-	4	0	Ago2	1	0	0	0	0	0	0
MIMAT0000521	mmu-let-7a-5p	ENSMUSG00000035049	Rrp12	protein_coding	chr19	41862979	41862985	41862978	41863000	-	2	0	Ago2	1	0	0	0	1	0	0
MIMAT0000521	mmu-let-7a-5p	ENSMUSG00000025185	Loxl4	protein_coding	chr19	42595290	42595295	42595289	42595317	-	1	0	Ago2	1	1	0	1	0	1	1
MIMAT0000521	mmu-let-7a-5p	ENSMUSG00000040414	Slc25a28	protein_coding	chr19	43663903	43663908	43663903	43663908	-	1	0	Ago2	1	0	0	0	0	0	0
MIMAT0000521	mmu-let-7a-5p	ENSMUSG00000037071	Scd1	protein_coding	chr19	44396356	44396362	44396356	44396362	-	1	0	Ago2	1	0	0	0	0	0	0
MIMAT0000521	mmu-let-7a-5p	ENSMUSG00000043531	Sorcs1	protein_coding	chr19	50149929	50149934	50149929	50149934	-	1	0	Ago2	1	0	0	0	0	0	0
MIMAT0000521	mmu-let-7a-5p	ENSMUSG00000025083	Afap1l2	protein_coding	chr19	56912701	56912708	56912701	56912708	-	2	0	Ago2	1	0	0	0	0	0	0
MIMAT0000521	mmu-let-7a-5p	ENSMUSG00000040022	Rab11fip2	protein_coding	chr19	59906385	59906391	59906385	59906413	-	2	0	Ago2	0	0	0	1	0	1	0
MIMAT0000521	mmu-let-7a-5p	ENSMUSG00000024892	Pcx	protein_coding	chr19	4621596	4621602	4621584	4621603	+	1	0	Ago2	1	0	0	0	1	0	0
MIMAT0000521	mmu-let-7a-5p	ENSMUSG00000067889	Sptbn2	protein_coding	chr19	4751989	4751994	4751989	4751994	+	1	0	Ago1-4	1	0	0	0	0	0	0
MIMAT0000521	mmu-let-7a-5p	ENSMUSG00000006463	Zdhhc24	protein_coding	chr19	4885007	4885013	4885007	4885013	+	2	0	Ago2	0	0	1	0	0	0	0
MIMAT0000521	mmu-let-7a-5p	ENSMUSG00000024891	Slc29a2	protein_coding	chr19	5031474	5031480	5031474	5031480	+	2	0	Ago2	1	0	0	0	0	0	0
MIMAT0000521	mmu-let-7a-5p	ENSMUSG00000047379	B4gat1	protein_coding	chr19	5040733	5040739	5040712	5040740	+	2	0	Ago1-4,Ago2	1	0	0	1	1	1	1
MIMAT0000521	mmu-let-7a-5p	ENSMUSG00000024841	Eif1ad	protein_coding	chr19	5370385	5370390	5370385	5370390	+	2	0	Ago2	1	0	0	0	0	0	0
MIMAT0000521	mmu-let-7a-5p	ENSMUSG00000024841	Eif1ad	protein_coding	chr19	5370873	5370878	5370873	5370878	+	1	0	Ago2	1	0	0	0	0	0	0
MIMAT0000521	mmu-let-7a-5p	ENSMUSG00000024818	Slc25a45	protein_coding	chr19	5885616	5885622	5885601	5885623	+	1	0	Ago2	1	0	0	0	1	0	0
MIMAT0000521	mmu-let-7a-5p	ENSMUSG00000024818	Slc25a45	protein_coding	chr19	5885628	5885633	5885628	5885633	+	1	0	Ago2	1	0	0	0	0	0	0
MIMAT0000521	mmu-let-7a-5p	ENSMUSG00000024791	Cdca5	protein_coding	chr19	6090901	6090907	6090887	6090908	+	2	0	Ago2	1	0	1	0	1	0	0
MIMAT0000521	mmu-let-7a-5p	ENSMUSG00000024948	Map4k2	protein_coding	chr19	6341812	6341833	6341805	6341833	+	1	0	Ago2	0	0	0	1	1	0	0
MIMAT0000521	mmu-let-7a-5p	ENSMUSG00000024949	Sf1	protein_coding	chr19	6377894	6377899	6377894	6377899	+	1	0	Ago2	1	0	0	0	0	0	0
MIMAT0000521	mmu-let-7a-5p	ENSMUSG00000053080	2700081O15Rik	protein_coding	chr19	7425247	7425252	7425247	7425252	+	4	0	Ago1-4,Ago2	1	0	0	0	0	0	0
MIMAT0000521	mmu-let-7a-5p	ENSMUSG00000032773	Chrm1	protein_coding	chr19	8678502	8678530	8678502	8678530	+	2	0	Ago1-4,Ago2	0	0	0	1	0	0	0
MIMAT0000521	mmu-let-7a-5p	ENSMUSG00000032773	Chrm1	protein_coding	chr19	8683452	8683458	8683431	8683459	+	1	0	Ago2	1	1	1	1	0	0	0
MIMAT0000521	mmu-let-7a-5p	ENSMUSG00000071649	B3gat3	protein_coding	chr19	8927206	8927212	8927193	8927213	+	1	0	Ago2	1	0	0	0	1	0	1
MIMAT0000521	mmu-let-7a-5p	ENSMUSG00000024743	Syt7	protein_coding	chr19	10442841	10442869	10442841	10442869	+	2	0	Ago1-4,Ago2	0	0	0	1	0	0	0
MIMAT0000521	mmu-let-7a-5p	ENSMUSG00000024740	Ddb1	protein_coding	chr19	10629505	10629510	10629505	10629510	+	3	0	Ago2	1	0	0	0	0	0	0
MIMAT0000521	mmu-let-7a-5p	ENSMUSG00000046139	Patl1	protein_coding	chr19	11943373	11943378	11943373	11943378	+	2	0	Ago1-4,Ago2	1	0	1	0	0	0	0
MIMAT0000521	mmu-let-7a-5p	ENSMUSG00000024639	Gnaq	protein_coding	chr19	16385855	16385862	16385855	16385862	+	1	0	Ago2	1	0	0	0	0	0	0
MIMAT0000521	mmu-let-7a-5p	ENSMUSG00000024754	Tmem2	protein_coding	chr19	21847945	21847973	21847945	21847973	+	2	1	Ago2	0	0	0	1	0	0	0
MIMAT0000521	mmu-let-7a-5p	ENSMUSG00000024754	Tmem2	protein_coding	chr19	21857910	21857916	21857889	21857917	+	7	0	Ago1-4,Ago2	1	0	1	1	1	1	1
MIMAT0000521	mmu-let-7a-5p	ENSMUSG00000024897	Apba1	protein_coding	chr19	23948883	23948889	23948862	23948890	+	1	0	Ago2	1	1	0	1	0	1	1
MIMAT0000521	mmu-let-7a-5p	ENSMUSG00000040105	Plpp6	protein_coding	chr19	28965454	28965459	28965432	28965460	+	1	0	Ago2	1	0	1	1	0	0	0
MIMAT0000521	mmu-let-7a-5p	ENSMUSG00000040105	Plpp6	protein_coding	chr19	28966424	28966430	28966403	28966431	+	1	0	Ago2	1	0	1	1	1	1	1
MIMAT0000521	mmu-let-7a-5p	ENSMUSG00000024785	Rcl1	protein_coding	chr19	29143728	29143733	29143728	29143733	+	1	0	Ago2	1	0	0	0	0	0	0
MIMAT0000521	mmu-let-7a-5p	ENSMUSG00000016496	Cd274	protein_coding	chr19	29386376	29386381	29386376	29386381	+	4	0	Ago2	1	0	0	0	0	0	0
MIMAT0000521	mmu-let-7a-5p	ENSMUSG00000024817	Uhrf2	protein_coding	chr19	30092974	30092979	30092952	30092980	+	1	0	Ago2	1	0	1	1	0	0	0
MIMAT0000521	mmu-let-7a-5p	ENSMUSG00000024817	Uhrf2	protein_coding	chr19	30093140	30093146	30093119	30093147	+	3	0	Ago2	1	0	1	1	1	1	1
MIMAT0000521	mmu-let-7a-5p	ENSMUSG00000013663	Pten	protein_coding	chr19	32821914	32821936	32821914	32821936	+	1	0	Ago2	0	0	0	0	1	0	0
MIMAT0000521	mmu-let-7a-5p	ENSMUSG00000024778	Fas	protein_coding	chr19	34327325	34327335	34327325	34327335	+	1	0	Ago2	0	0	0	0	1	0	0
MIMAT0000521	mmu-let-7a-5p	ENSMUSG00000024795	Kif20b	protein_coding	chr19	34975676	34975681	34975659	34975682	+	1	0	Ago2	1	0	0	0	1	0	0
MIMAT0000521	mmu-let-7a-5p	ENSMUSG00000041180	Hectd2	protein_coding	chr19	36620835	36620840	36620813	36620841	+	2	0	Ago2	1	0	0	1	1	1	1
MIMAT0000521	mmu-let-7a-5p	ENSMUSG00000012443	Kif11	protein_coding	chr19	37420745	37420751	37420730	37420752	+	3	0	Ago2	1	0	0	0	1	0	0
MIMAT0000521	mmu-let-7a-5p	ENSMUSG00000024989	Cep55	protein_coding	chr19	38073962	38073967	38073962	38073967	+	3	0	Ago2	1	0	0	0	0	0	0
MIMAT0000521	mmu-let-7a-5p	ENSMUSG00000024998	Plce1	protein_coding	chr19	38782873	38782878	38782873	38782878	+	1	0	Ago2	1	0	0	0	0	0	0
MIMAT0000521	mmu-let-7a-5p	ENSMUSG00000025010	Ccnj	protein_coding	chr19	40847938	40847944	40847917	40847945	+	4	0	Ago1-4,Ago2	1	0	1	1	1	1	1
MIMAT0000521	mmu-let-7a-5p	ENSMUSG00000025019	Lcor	protein_coding	chr19	41552512	41552540	41552512	41552540	+	2	0	Ago2	0	0	0	1	0	0	0
MIMAT0000521	mmu-let-7a-5p	ENSMUSG00000025019	Lcor	protein_coding	chr19	41558913	41558941	41558913	41558941	+	2	0	Ago1-4,Ago2	0	0	0	1	0	0	0
MIMAT0000521	mmu-let-7a-5p	ENSMUSG00000025019	Lcor	protein_coding	chr19	41559516	41559521	41559494	41559522	+	3	0	Ago1-4,Ago2	1	0	0	1	0	1	1
MIMAT0000521	mmu-let-7a-5p	ENSMUSG00000074873	AI606181	protein_coding	chr19	41595781	41595787	41595759	41595787	+	4	0	Ago2	0	0	0	1	0	0	1
MIMAT0000521	mmu-let-7a-5p	ENSMUSG00000025157	Zdhhc16	protein_coding	chr19	41940699	41940722	41940699	41940722	+	1	0	Ago2	0	0	0	0	1	0	0
MIMAT0000521	mmu-let-7a-5p	ENSMUSG00000025192	Entpd7	protein_coding	chr19	43733017	43733023	43732996	43733024	+	3	0	Ago2	1	0	1	1	1	1	1
MIMAT0000521	mmu-let-7a-5p	ENSMUSG00000025203	Scd2	protein_coding	chr19	44305802	44305807	44305780	44305808	+	5	0	Ago1-4,Ago2	1	0	0	1	0	0	0
MIMAT0000521	mmu-let-7a-5p	ENSMUSG00000025203	Scd2	protein_coding	chr19	44306488	44306494	44306467	44306495	+	10	0	Ago1-4,Ago2	1	0	0	1	0	1	1
MIMAT0000521	mmu-let-7a-5p	ENSMUSG00000036450	Hif1an	protein_coding	chr19	44572602	44572607	44572580	44572608	+	2	0	Ago2	1	0	1	1	0	0	0
MIMAT0000521	mmu-let-7a-5p	ENSMUSG00000036450	Hif1an	protein_coding	chr19	44573368	44573374	44573347	44573375	+	3	0	Ago2	1	0	1	1	0	1	0
MIMAT0000521	mmu-let-7a-5p	ENSMUSG00000036450	Hif1an	protein_coding	chr19	44574755	44574760	44574733	44574761	+	2	0	Ago2	1	0	1	1	0	0	0
MIMAT0000521	mmu-let-7a-5p	ENSMUSG00000036450	Hif1an	protein_coding	chr19	44574939	44574945	44574918	44574946	+	2	0	Ago2	1	0	1	1	0	0	0
MIMAT0000521	mmu-let-7a-5p	ENSMUSG00000036450	Hif1an	protein_coding	chr19	44576177	44576183	44576156	44576184	+	9	0	Ago1-4,Ago2	1	0	1	1	1	1	1
MIMAT0000521	mmu-let-7a-5p	ENSMUSG00000036097	Slf2	protein_coding	chr19	44941779	44941807	44941779	44941807	+	1	0	Ago1-4	0	0	0	1	0	0	0
MIMAT0000521	mmu-let-7a-5p	ENSMUSG00000036097	Slf2	protein_coding	chr19	44981905	44981911	44981884	44981912	+	3	0	Ago2	1	0	1	1	1	1	1
MIMAT0000521	mmu-let-7a-5p	ENSMUSG00000036097	Slf2	protein_coding	chr19	44982133	44982139	44982112	44982140	+	3	0	Ago2	1	0	1	1	1	1	1
MIMAT0000521	mmu-let-7a-5p	ENSMUSG00000025212	Sfxn3	protein_coding	chr19	45054728	45054733	45054728	45054733	+	3	0	Ago2	1	0	0	0	0	0	0
MIMAT0000521	mmu-let-7a-5p	ENSMUSG00000062376	Borcs7	protein_coding	chr19	46701912	46701917	46701912	46701917	+	1	0	Ago2	1	0	0	0	0	0	0
MIMAT0000521	mmu-let-7a-5p	ENSMUSG00000025049	Taf5	protein_coding	chr19	47082705	47082710	47082683	47082711	+	2	0	Ago2	1	0	1	1	1	1	0
MIMAT0000521	mmu-let-7a-5p	ENSMUSG00000025049	Taf5	protein_coding	chr19	47083338	47083343	47083316	47083344	+	2	0	Ago2	1	0	1	1	0	1	0
MIMAT0000521	mmu-let-7a-5p	ENSMUSG00000025060	Slk	protein_coding	chr19	47644642	47644648	47644626	47644649	+	2	0	Ago2	0	0	0	0	1	1	1
MIMAT0000521	mmu-let-7a-5p	ENSMUSG00000025076	Casp7	protein_coding	chr19	56442189	56442194	56442189	56442194	+	1	0	Ago2	1	0	0	0	0	0	0
MIMAT0000521	mmu-let-7a-5p	ENSMUSG00000035283	Adrb1	protein_coding	chr19	56722818	56722846	56722818	56722846	+	1	0	Ago2	0	0	0	1	0	0	0
MIMAT0000521	mmu-let-7a-5p	ENSMUSG00000035283	Adrb1	protein_coding	chr19	56724503	56724509	56724482	56724510	+	2	0	Ago1-4,Ago2	1	0	0	1	0	1	1
MIMAT0000521	mmu-let-7a-5p	ENSMUSG00000026646	Suv39h2	protein_coding	chr2	3455892	3455898	3455891	3455919	-	2	0	Ago2	1	0	1	1	1	0	1
MIMAT0000521	mmu-let-7a-5p	ENSMUSG00000026646	Suv39h2	protein_coding	chr2	3458628	3458656	3458628	3458656	-	2	0	Ago1-4,Ago2	0	0	0	1	0	0	0
MIMAT0000521	mmu-let-7a-5p	ENSMUSG00000026646	Suv39h2	protein_coding	chr2	3464683	3464711	3464683	3464711	-	1	0	Ago2	0	0	0	1	0	0	0
MIMAT0000521	mmu-let-7a-5p	ENSMUSG00000054074	Skida1	protein_coding	chr2	18045287	18045292	18045286	18045314	-	1	0	Ago2	1	0	0	1	1	1	1
MIMAT0000521	mmu-let-7a-5p	ENSMUSG00000026740	Dnajc1	protein_coding	chr2	18214870	18214876	18214869	18214897	-	1	0	Ago2	0	0	1	1	0	0	0
MIMAT0000521	mmu-let-7a-5p	ENSMUSG00000026740	Dnajc1	protein_coding	chr2	18217171	18217176	18217170	18217198	-	3	0	Ago1-4,Ago2	1	0	1	1	1	1	1
MIMAT0000521	mmu-let-7a-5p	ENSMUSG00000058835	Abi1	protein_coding	chr2	22940173	22940178	22940173	22940178	-	1	0	Ago2	1	0	0	0	0	0	0
MIMAT0000521	mmu-let-7a-5p	ENSMUSG00000015090	Ptgds	protein_coding	chr2	25466762	25466767	25466762	25466767	-	2	0	Ago1-4,Ago2	1	0	0	0	0	0	0
MIMAT0000521	mmu-let-7a-5p	ENSMUSG00000026939	Tmem141	protein_coding	chr2	25620421	25620427	25620420	25620443	-	1	0	Ago2	1	1	0	0	1	0	0
MIMAT0000521	mmu-let-7a-5p	ENSMUSG00000036352	Ubac1	protein_coding	chr2	26007836	26007856	26007836	26007856	-	1	0	Ago2	0	1	0	0	0	0	0
MIMAT0000521	mmu-let-7a-5p	ENSMUSG00000075467	Dnlz	protein_coding	chr2	26348190	26348195	26348190	26348195	-	1	0	Ago2	1	0	0	0	0	0	0
MIMAT0000521	mmu-let-7a-5p	ENSMUSG00000075467	Dnlz	protein_coding	chr2	26349163	26349168	26349163	26349168	-	1	0	Ago2	1	0	0	0	0	0	0
MIMAT0000521	mmu-let-7a-5p	ENSMUSG00000014867	Surf4	protein_coding	chr2	26921074	26921079	26921073	26921079	-	3	0	Ago2	1	0	0	0	0	1	1
MIMAT0000521	mmu-let-7a-5p	ENSMUSG00000036067	Slc2a6	protein_coding	chr2	27021426	27021431	27021426	27021431	-	2	0	Ago1-4,Ago2	1	0	0	0	0	0	0
MIMAT0000521	mmu-let-7a-5p	ENSMUSG00000026918	Brd3	protein_coding	chr2	27447853	27447858	27447852	27447880	-	5	0	Ago2	1	0	0	1	1	1	1
MIMAT0000521	mmu-let-7a-5p	ENSMUSG00000015335	Zdhhc12	protein_coding	chr2	30091009	30091015	30091008	30091030	-	5	0	Ago2	1	0	1	0	1	0	0
MIMAT0000521	mmu-let-7a-5p	ENSMUSG00000038831	Ralgps1	protein_coding	chr2	33133541	33133569	33133541	33133569	-	1	0	Ago2	0	0	0	1	0	0	0
MIMAT0000521	mmu-let-7a-5p	ENSMUSG00000026788	Zbtb43	protein_coding	chr2	33451928	33451935	33451928	33451935	-	1	0	Ago2	1	0	0	0	0	0	0
MIMAT0000521	mmu-let-7a-5p	ENSMUSG00000038740	Mvb12b	protein_coding	chr2	33732172	33732177	33732171	33732177	-	1	0	Ago2	1	0	0	0	0	0	1
MIMAT0000521	mmu-let-7a-5p	ENSMUSG00000038718	Pbx3	protein_coding	chr2	34172003	34172009	34172002	34172030	-	5	0	Ago1-4,Ago2	1	0	1	1	1	1	1
MIMAT0000521	mmu-let-7a-5p	ENSMUSG00000038718	Pbx3	protein_coding	chr2	34172071	34172076	34172070	34172098	-	5	0	Ago1-4,Ago2	1	0	1	1	1	1	1
MIMAT0000521	mmu-let-7a-5p	ENSMUSG00000038718	Pbx3	protein_coding	chr2	34172888	34172893	34172887	34172915	-	2	0	Ago2	0	0	1	1	0	0	0
MIMAT0000521	mmu-let-7a-5p	ENSMUSG00000035778	Ggta1	protein_coding	chr2	35400518	35400524	35400517	35400538	-	4	0	Ago2	1	0	1	0	1	0	0
MIMAT0000521	mmu-let-7a-5p	ENSMUSG00000026885	Ttll11	protein_coding	chr2	35751689	35751717	35751689	35751717	-	1	0	Ago2	0	0	0	1	0	0	0
MIMAT0000521	mmu-let-7a-5p	ENSMUSG00000026885	Ttll11	protein_coding	chr2	35903055	35903083	35903055	35903083	-	1	0	Ago2	0	0	0	1	0	0	0
MIMAT0000521	mmu-let-7a-5p	ENSMUSG00000026915	Strbp	protein_coding	chr2	37583812	37583817	37583811	37583839	-	1	1	Ago2	1	0	0	1	1	1	1
MIMAT0000521	mmu-let-7a-5p	ENSMUSG00000063972	Nr6a1	protein_coding	chr2	38723511	38723517	38723510	38723538	-	4	1	Ago1-4,Ago2	1	0	1	1	0	1	1
MIMAT0000521	mmu-let-7a-5p	ENSMUSG00000063972	Nr6a1	protein_coding	chr2	38723676	38723682	38723675	38723703	-	2	0	Ago2	1	0	1	1	0	0	0
MIMAT0000521	mmu-let-7a-5p	ENSMUSG00000063972	Nr6a1	protein_coding	chr2	38723686	38723692	38723685	38723713	-	2	0	Ago2	1	0	1	1	0	0	0
MIMAT0000521	mmu-let-7a-5p	ENSMUSG00000063972	Nr6a1	protein_coding	chr2	38723994	38724000	38723993	38724021	-	4	0	Ago2	1	0	1	1	1	1	1
MIMAT0000521	mmu-let-7a-5p	ENSMUSG00000063972	Nr6a1	protein_coding	chr2	38727027	38727033	38727026	38727054	-	1	0	Ago2	1	0	1	1	0	0	0
MIMAT0000521	mmu-let-7a-5p	ENSMUSG00000063972	Nr6a1	protein_coding	chr2	38727450	38727456	38727449	38727477	-	4	0	Ago1-4,Ago2	1	0	1	1	1	1	1
MIMAT0000521	mmu-let-7a-5p	ENSMUSG00000063972	Nr6a1	protein_coding	chr2	38727720	38727726	38727719	38727747	-	1	0	Ago2	1	0	1	1	0	0	0
MIMAT0000521	mmu-let-7a-5p	ENSMUSG00000035236	Scai	protein_coding	chr2	39074772	39074777	39074772	39074777	-	1	0	Ago2	1	0	0	0	0	0	0
MIMAT0000521	mmu-let-7a-5p	ENSMUSG00000017144	Rnd3	protein_coding	chr2	51131962	51131967	51131962	51131967	-	1	0	Ago2	1	0	0	0	0	0	0
MIMAT0000521	mmu-let-7a-5p	ENSMUSG00000036093	Arl5a	protein_coding	chr2	52400087	52400092	52400086	52400114	-	2	1	Ago2	1	0	1	1	0	0	0
MIMAT0000521	mmu-let-7a-5p	ENSMUSG00000036093	Arl5a	protein_coding	chr2	52401941	52401946	52401940	52401968	-	4	0	Ago1-4,Ago2	1	0	1	1	0	1	1
MIMAT0000521	mmu-let-7a-5p	ENSMUSG00000017412	Cacnb4	protein_coding	chr2	52430690	52430696	52430689	52430717	-	1	0	Ago2	1	0	1	1	0	0	0
MIMAT0000521	mmu-let-7a-5p	ENSMUSG00000017412	Cacnb4	protein_coding	chr2	52430943	52430963	52430943	52430971	-	1	0	Ago2	0	1	0	1	1	0	0
MIMAT0000521	mmu-let-7a-5p	ENSMUSG00000026834	Acvr1c	protein_coding	chr2	58274811	58274817	58274810	58274838	-	1	0	Ago2	1	0	1	1	1	1	1
MIMAT0000521	mmu-let-7a-5p	ENSMUSG00000026970	Rbms1	protein_coding	chr2	60751083	60751090	60751083	60751111	-	5	0	Ago2	0	0	0	1	0	0	1
MIMAT0000521	mmu-let-7a-5p	ENSMUSG00000075324	Fign	protein_coding	chr2	63971529	63971557	63971529	63971557	-	1	0	Ago2	0	0	0	1	0	0	0
MIMAT0000521	mmu-let-7a-5p	ENSMUSG00000075324	Fign	protein_coding	chr2	63973507	63973513	63973506	63973534	-	1	0	Ago2	0	0	1	1	0	1	1
MIMAT0000521	mmu-let-7a-5p	ENSMUSG00000075324	Fign	protein_coding	chr2	63973609	63973615	63973608	63973636	-	2	0	Ago2	0	0	1	1	0	1	1
MIMAT0000521	mmu-let-7a-5p	ENSMUSG00000075324	Fign	protein_coding	chr2	63977185	63977191	63977184	63977212	-	1	0	Ago2	0	0	1	1	0	1	1
MIMAT0000521	mmu-let-7a-5p	ENSMUSG00000075324	Fign	protein_coding	chr2	63977884	63977889	63977883	63977911	-	1	0	Ago2	1	0	1	1	1	0	1
MIMAT0000521	mmu-let-7a-5p	ENSMUSG00000075324	Fign	protein_coding	chr2	63977971	63977976	63977970	63977998	-	2	0	Ago2	1	0	1	1	1	1	1
MIMAT0000521	mmu-let-7a-5p	ENSMUSG00000041997	Tlk1	protein_coding	chr2	70713453	70713458	70713453	70713458	-	3	0	Ago2	1	0	0	0	0	0	0
MIMAT0000521	mmu-let-7a-5p	ENSMUSG00000027010	Slc25a12	protein_coding	chr2	71273539	71273561	71273539	71273561	-	1	0	Ago2	0	1	0	0	0	0	0
MIMAT0000521	mmu-let-7a-5p	ENSMUSG00000009207	Lnpk	protein_coding	chr2	74520801	74520806	74520801	74520806	-	2	0	Ago1-4,Ago2	1	0	0	0	0	0	0
MIMAT0000521	mmu-let-7a-5p	ENSMUSG00000051747	Ttn	protein_coding	chr2	76718393	76718421	76718393	76718421	-	2	0	Ago2	0	0	0	1	0	0	0
MIMAT0000521	mmu-let-7a-5p	ENSMUSG00000042272	Sestd1	protein_coding	chr2	77180744	77180751	77180744	77180772	-	1	0	Ago2	0	0	0	1	0	0	1
MIMAT0000521	mmu-let-7a-5p	ENSMUSG00000027079	Clp1	protein_coding	chr2	84723416	84723422	84723415	84723437	-	2	0	Ago1-4,Ago2	1	0	1	0	1	1	1
MIMAT0000521	mmu-let-7a-5p	ENSMUSG00000068742	Cry2	protein_coding	chr2	92404448	92404454	92404447	92404466	-	5	0	Ago2	1	0	0	0	1	1	1
MIMAT0000521	mmu-let-7a-5p	ENSMUSG00000049922	Slc35c1	protein_coding	chr2	92453963	92453969	92453962	92453984	-	2	0	Ago2	1	0	0	0	1	0	1
MIMAT0000521	mmu-let-7a-5p	ENSMUSG00000075028	Prdm11	protein_coding	chr2	92972842	92972870	92972842	92972870	-	1	0	Ago2	0	0	0	1	0	0	0
MIMAT0000521	mmu-let-7a-5p	ENSMUSG00000027217	Tspan18	protein_coding	chr2	93203512	93203518	93203511	93203539	-	1	0	Ago2	1	1	0	1	1	1	1
MIMAT0000521	mmu-let-7a-5p	ENSMUSG00000027217	Tspan18	protein_coding	chr2	93203707	93203712	93203706	93203734	-	2	0	Ago1-4,Ago2	1	0	0	1	0	0	0
MIMAT0000521	mmu-let-7a-5p	ENSMUSG00000027198	Ext2	protein_coding	chr2	93695774	93695779	93695774	93695779	-	1	0	Ago2	1	0	0	0	0	0	0
MIMAT0000521	mmu-let-7a-5p	ENSMUSG00000027187	Cat	protein_coding	chr2	103454391	103454398	103454391	103454398	-	2	0	Ago2	1	0	0	0	0	0	0
MIMAT0000521	mmu-let-7a-5p	ENSMUSG00000005973	Rcn1	protein_coding	chr2	105386622	105386642	105386622	105386650	-	1	0	Ago2	0	0	0	1	1	0	0
MIMAT0000521	mmu-let-7a-5p	ENSMUSG00000005973	Rcn1	protein_coding	chr2	105387804	105387809	105387803	105387831	-	1	0	Ago2	1	0	1	1	0	0	1
MIMAT0000521	mmu-let-7a-5p	ENSMUSG00000027210	Meis2	protein_coding	chr2	115863305	115863310	115863304	115863326	-	2	0	Ago2	1	0	0	0	1	1	1
MIMAT0000521	mmu-let-7a-5p	ENSMUSG00000027347	Rasgrp1	protein_coding	chr2	117282048	117282054	117282047	117282068	-	3	0	Ago1-4,Ago2	1	0	0	0	1	1	1
MIMAT0000521	mmu-let-7a-5p	ENSMUSG00000040093	Bmf	protein_coding	chr2	118530916	118530923	118530916	118530923	-	1	0	Ago2	1	0	0	0	0	0	0
MIMAT0000521	mmu-let-7a-5p	ENSMUSG00000040093	Bmf	protein_coding	chr2	118531676	118531681	118531676	118531681	-	1	0	Ago2	1	0	0	0	0	0	0
MIMAT0000521	mmu-let-7a-5p	ENSMUSG00000078137	Ankrd63	protein_coding	chr2	118700779	118700784	118700778	118700799	-	1	0	Ago2	1	1	0	0	0	0	0
MIMAT0000521	mmu-let-7a-5p	ENSMUSG00000027288	Zfp106	protein_coding	chr2	120507127	120507132	120507127	120507132	-	1	0	Ago2	1	0	0	0	0	0	0
MIMAT0000521	mmu-let-7a-5p	ENSMUSG00000090100	Ttbk2	protein_coding	chr2	120739162	120739167	120739162	120739167	-	1	0	Ago2	1	0	1	0	0	0	0
MIMAT0000521	mmu-let-7a-5p	ENSMUSG00000043909	Trp53bp1	protein_coding	chr2	121194894	121194899	121194894	121194899	-	1	0	Ago2	0	0	1	0	0	0	0
MIMAT0000521	mmu-let-7a-5p	ENSMUSG00000043909	Trp53bp1	protein_coding	chr2	121195320	121195326	121195319	121195340	-	1	0	Ago2	0	1	1	0	0	0	0
MIMAT0000521	mmu-let-7a-5p	ENSMUSG00000027199	Gatm	protein_coding	chr2	122594787	122594792	122594786	122594814	-	1	0	Ago2	1	0	1	1	0	0	0
MIMAT0000521	mmu-let-7a-5p	ENSMUSG00000027199	Gatm	protein_coding	chr2	122595201	122595207	122595200	122595228	-	3	0	Ago1-4,Ago2	1	0	1	1	1	1	1
MIMAT0000521	mmu-let-7a-5p	ENSMUSG00000005802	Slc30a4	protein_coding	chr2	122684960	122684965	122684959	122684987	-	2	0	Ago1-4,Ago2	1	0	0	1	0	1	1
MIMAT0000521	mmu-let-7a-5p	ENSMUSG00000027300	Ubox5	protein_coding	chr2	130591700	130591705	130591699	130591727	-	2	0	Ago2	1	0	0	1	0	0	0
MIMAT0000521	mmu-let-7a-5p	ENSMUSG00000027300	Ubox5	protein_coding	chr2	130599581	130599602	130599581	130599609	-	3	1	Ago1-4,Ago2	0	1	0	1	0	0	0
MIMAT0000521	mmu-let-7a-5p	ENSMUSG00000027309	4930402H24Rik	protein_coding	chr2	130706558	130706563	130706557	130706585	-	2	0	Ago2	0	0	1	1	0	0	1
MIMAT0000521	mmu-let-7a-5p	ENSMUSG00000027309	4930402H24Rik	protein_coding	chr2	130707308	130707313	130707307	130707335	-	4	0	Ago2	0	0	1	1	0	0	1
MIMAT0000521	mmu-let-7a-5p	ENSMUSG00000027322	Siglec1	protein_coding	chr2	131069815	131069840	131069815	131069840	-	2	0	Ago2	0	0	0	0	1	0	0
MIMAT0000521	mmu-let-7a-5p	ENSMUSG00000027340	Slc23a2	protein_coding	chr2	132055162	132055167	132055162	132055167	-	2	0	Ago2	1	0	0	0	0	0	0
MIMAT0000521	mmu-let-7a-5p	ENSMUSG00000027341	Tmem230	protein_coding	chr2	132239676	132239681	132239676	132239681	-	1	0	Ago2	1	0	0	0	0	0	0
MIMAT0000521	mmu-let-7a-5p	ENSMUSG00000027346	Gpcpd1	protein_coding	chr2	132530151	132530156	132530150	132530178	-	3	0	Ago1-4,Ago2	1	0	0	1	1	1	1
MIMAT0000521	mmu-let-7a-5p	ENSMUSG00000034723	Tmx4	protein_coding	chr2	134595149	134595154	134595148	134595154	-	5	0	Ago2	1	0	1	0	0	0	1
MIMAT0000521	mmu-let-7a-5p	ENSMUSG00000038844	Kif16b	protein_coding	chr2	142619538	142619543	142619538	142619543	-	1	0	Ago2	1	0	0	0	0	0	0
MIMAT0000521	mmu-let-7a-5p	ENSMUSG00000027423	Snx5	protein_coding	chr2	144250971	144250976	144250970	144250998	-	6	0	Ago1-4,Ago2	1	0	0	1	1	0	1
MIMAT0000521	mmu-let-7a-5p	ENSMUSG00000027435	Cd93	protein_coding	chr2	148437718	148437723	148437718	148437723	-	1	0	Ago2	1	0	1	0	0	0	0
MIMAT0000521	mmu-let-7a-5p	ENSMUSG00000027435	Cd93	protein_coding	chr2	148438910	148438915	148438910	148438915	-	1	0	Ago2	1	0	1	0	0	0	0
MIMAT0000521	mmu-let-7a-5p	ENSMUSG00000027452	Acss1	protein_coding	chr2	150618900	150618906	150618900	150618906	-	2	0	Ago1-4,Ago2	1	0	0	0	0	0	0
MIMAT0000521	mmu-let-7a-5p	ENSMUSG00000074682	Zcchc3	protein_coding	chr2	152412541	152412547	152412540	152412568	-	1	0	Ago2	0	1	1	1	0	1	1
MIMAT0000521	mmu-let-7a-5p	ENSMUSG00000007659	Bcl2l1	protein_coding	chr2	152781192	152781198	152781191	152781219	-	1	0	Ago2	1	0	0	1	0	1	1
MIMAT0000521	mmu-let-7a-5p	ENSMUSG00000051413	Plagl2	protein_coding	chr2	153229899	153229905	153229898	153229926	-	6	0	Ago1-4,Ago2	1	0	0	1	1	1	1
MIMAT0000521	mmu-let-7a-5p	ENSMUSG00000051413	Plagl2	protein_coding	chr2	153231936	153231964	153231936	153231964	-	5	0	Ago1-4,Ago2	0	0	0	1	0	0	0
MIMAT0000521	mmu-let-7a-5p	ENSMUSG00000061411	Nol4l	protein_coding	chr2	153410860	153410866	153410859	153410887	-	2	0	Ago2	1	0	0	1	1	1	1
MIMAT0000521	mmu-let-7a-5p	ENSMUSG00000061411	Nol4l	protein_coding	chr2	153417726	153417754	153417726	153417754	-	1	0	Ago2	0	0	0	1	0	0	0
MIMAT0000521	mmu-let-7a-5p	ENSMUSG00000074656	Eif2s2	protein_coding	chr2	154871482	154871487	154871482	154871487	-	1	0	Ago2	1	0	0	0	0	0	0
MIMAT0000521	mmu-let-7a-5p	ENSMUSG00000027613	Eif6	protein_coding	chr2	155825376	155825382	155825376	155825382	-	1	0	Ago2	0	0	1	0	0	0	0
MIMAT0000521	mmu-let-7a-5p	ENSMUSG00000027635	Dsn1	protein_coding	chr2	156996169	156996175	156996168	156996189	-	1	0	Ago2	1	0	0	0	1	0	0
MIMAT0000521	mmu-let-7a-5p	ENSMUSG00000053166	Cdh22	protein_coding	chr2	165111602	165111608	165111601	165111622	-	1	0	Ago2	1	0	1	0	1	0	0
MIMAT0000521	mmu-let-7a-5p	ENSMUSG00000017667	Zfp334	protein_coding	chr2	165379378	165379383	165379378	165379383	-	1	0	Ago2	1	0	0	0	0	0	0
MIMAT0000521	mmu-let-7a-5p	ENSMUSG00000047030	Spata2	protein_coding	chr2	167482392	167482398	167482391	167482408	-	3	0	Ago1-4,Ago2	1	0	0	0	1	1	1
MIMAT0000521	mmu-let-7a-5p	ENSMUSG00000027547	Sall4	protein_coding	chr2	168748940	168748962	168748940	168748968	-	1	0	Ago2	0	0	0	1	1	0	0
MIMAT0000521	mmu-let-7a-5p	ENSMUSG00000027547	Sall4	protein_coding	chr2	168756029	168756057	168756029	168756057	-	1	0	Ago2	0	0	0	1	0	0	0
MIMAT0000521	mmu-let-7a-5p	ENSMUSG00000039059	Hrh3	protein_coding	chr2	180099557	180099562	180099557	180099562	-	1	0	Ago2	1	0	0	0	0	0	0
MIMAT0000521	mmu-let-7a-5p	ENSMUSG00000027580	Helz2	protein_coding	chr2	181228069	181228075	181228068	181228088	-	3	0	Ago2	1	0	0	0	1	0	0
MIMAT0000521	mmu-let-7a-5p	ENSMUSG00000000823	Zfp512b	protein_coding	chr2	181582622	181582628	181582621	181582649	-	2	0	Ago2	0	0	1	1	1	1	1
MIMAT0000521	mmu-let-7a-5p	ENSMUSG00000000823	Zfp512b	protein_coding	chr2	181584241	181584247	181584240	181584268	-	4	0	Ago2	0	0	1	1	1	1	1
MIMAT0000521	mmu-let-7a-5p	ENSMUSG00000000823	Zfp512b	protein_coding	chr2	181584341	181584347	181584340	181584368	-	2	0	Ago2	0	1	1	1	0	1	1
MIMAT0000521	mmu-let-7a-5p	ENSMUSG00000026676	Ccdc3	protein_coding	chr2	5230738	5230743	5230738	5230743	+	1	0	Ago2	1	0	0	0	0	0	0
MIMAT0000521	mmu-let-7a-5p	ENSMUSG00000025780	Itih5	protein_coding	chr2	10254615	10254622	10254615	10254622	+	1	0	Ago2	1	0	0	0	0	0	0
MIMAT0000521	mmu-let-7a-5p	ENSMUSG00000017418	Arl5b	protein_coding	chr2	15081090	15081096	15081090	15081096	+	1	0	Ago2	0	0	0	0	0	0	1
MIMAT0000521	mmu-let-7a-5p	ENSMUSG00000026743	Mllt10	protein_coding	chr2	18186283	18186311	18186283	18186311	+	2	0	Ago2	0	0	0	1	0	0	0
MIMAT0000521	mmu-let-7a-5p	ENSMUSG00000026743	Mllt10	protein_coding	chr2	18212042	18212047	18212020	18212048	+	4	0	Ago2	1	1	0	1	0	1	1
MIMAT0000521	mmu-let-7a-5p	ENSMUSG00000036617	Etl4	protein_coding	chr2	20809034	20809054	20809034	20809054	+	1	1	Ago2	0	1	0	0	0	0	0
MIMAT0000521	mmu-let-7a-5p	ENSMUSG00000078202	Nrarp	protein_coding	chr2	25181519	25181525	25181518	25181525	+	1	0	Ago2	1	0	0	0	0	1	0
MIMAT0000521	mmu-let-7a-5p	ENSMUSG00000026926	Pmpca	protein_coding	chr2	26396445	26396452	26396445	26396452	+	2	0	Ago2	1	0	0	0	0	0	0
MIMAT0000521	mmu-let-7a-5p	ENSMUSG00000015488	Cacfd1	protein_coding	chr2	27020662	27020668	27020647	27020669	+	3	0	Ago2	0	0	0	0	1	1	1
MIMAT0000521	mmu-let-7a-5p	ENSMUSG00000026821	Ralgds	protein_coding	chr2	28552341	28552346	28552341	28552346	+	1	0	Ago2	1	0	0	0	0	0	0
MIMAT0000521	mmu-let-7a-5p	ENSMUSG00000026812	Tsc1	protein_coding	chr2	28687830	28687836	28687809	28687837	+	2	0	Ago2	1	0	0	1	1	1	1
MIMAT0000521	mmu-let-7a-5p	ENSMUSG00000026803	Ttf1	protein_coding	chr2	29086207	29086212	29086207	29086212	+	1	0	Ago2	1	0	0	0	0	0	0
MIMAT0000521	mmu-let-7a-5p	ENSMUSG00000039844	Rapgef1	protein_coding	chr2	29739235	29739240	29739235	29739240	+	1	0	Ago2	1	0	0	0	0	0	0
MIMAT0000521	mmu-let-7a-5p	ENSMUSG00000039787	Cercam	protein_coding	chr2	29882680	29882686	29882666	29882687	+	1	0	Ago2	1	0	0	0	1	1	1
MIMAT0000521	mmu-let-7a-5p	ENSMUSG00000039678	Tbc1d13	protein_coding	chr2	30150459	30150465	30150445	30150466	+	2	0	Ago2	1	0	0	0	1	0	0
MIMAT0000521	mmu-let-7a-5p	ENSMUSG00000007476	Lrrc8a	protein_coding	chr2	30255540	30255560	30255540	30255560	+	2	0	Ago2	0	1	0	0	0	0	0
MIMAT0000521	mmu-let-7a-5p	ENSMUSG00000099041	Gm28035	protein_coding	chr2	30255540	30255560	30255540	30255560	+	2	0	Ago2	0	1	0	0	0	0	0
MIMAT0000521	mmu-let-7a-5p	ENSMUSG00000026854	Usp20	protein_coding	chr2	31022145	31022150	31022145	31022150	+	2	0	Ago2	1	0	0	0	0	0	0
MIMAT0000521	mmu-let-7a-5p	ENSMUSG00000000194	Gpr107	protein_coding	chr2	31215515	31215521	31215499	31215522	+	2	0	Ago2	1	0	0	0	1	0	0
MIMAT0000521	mmu-let-7a-5p	ENSMUSG00000062661	Ncs1	protein_coding	chr2	31294783	31294788	31294783	31294788	+	1	0	Ago2	1	0	0	0	0	0	0
MIMAT0000521	mmu-let-7a-5p	ENSMUSG00000026842	Abl1	protein_coding	chr2	31803192	31803197	31803192	31803197	+	2	0	Ago2	1	0	0	0	0	0	0
MIMAT0000521	mmu-let-7a-5p	ENSMUSG00000004105	Angptl2	protein_coding	chr2	33247561	33247566	33247561	33247567	+	2	0	Ago2	1	0	0	0	0	1	1
MIMAT0000521	mmu-let-7a-5p	ENSMUSG00000057110	Cntrl	protein_coding	chr2	35178464	35178470	35178448	35178471	+	5	0	Ago1-4,Ago2	0	0	1	0	1	0	1
MIMAT0000521	mmu-let-7a-5p	ENSMUSG00000035403	Crb2	protein_coding	chr2	37797093	37797121	37797093	37797121	+	1	0	Ago2	0	0	0	1	0	0	0
MIMAT0000521	mmu-let-7a-5p	ENSMUSG00000052155	Acvr2a	protein_coding	chr2	48900372	48900377	48900350	48900378	+	2	0	Ago1-4,Ago2	1	0	1	1	0	1	1
MIMAT0000521	mmu-let-7a-5p	ENSMUSG00000052155	Acvr2a	protein_coding	chr2	48902948	48902953	48902926	48902954	+	4	0	Ago1-4,Ago2	1	0	1	1	0	1	1
MIMAT0000521	mmu-let-7a-5p	ENSMUSG00000052155	Acvr2a	protein_coding	chr2	48903012	48903017	48902990	48903018	+	2	0	Ago2	1	0	1	1	0	1	0
MIMAT0000521	mmu-let-7a-5p	ENSMUSG00000069495	Epc2	protein_coding	chr2	49537055	49537083	49537055	49537083	+	1	0	Ago2	0	0	0	1	0	0	0
MIMAT0000521	mmu-let-7a-5p	ENSMUSG00000069495	Epc2	protein_coding	chr2	49551761	49551767	49551740	49551768	+	3	0	Ago2	0	0	1	1	0	0	1
MIMAT0000521	mmu-let-7a-5p	ENSMUSG00000026764	Kif5c	protein_coding	chr2	49772657	49772664	49772657	49772664	+	1	0	Ago2	1	0	0	0	0	0	0
MIMAT0000521	mmu-let-7a-5p	ENSMUSG00000026977	2023-03-07	protein_coding	chr2	60229813	60229839	60229813	60229839	+	4	0	Ago1-4,Ago2	0	0	0	0	1	0	0
MIMAT0000521	mmu-let-7a-5p	ENSMUSG00000063145	Bbs5	protein_coding	chr2	69667460	69667465	69667445	69667466	+	3	0	Ago2	1	0	0	0	1	0	0
MIMAT0000521	mmu-let-7a-5p	ENSMUSG00000042155	Klhl23	protein_coding	chr2	69834561	69834567	69834545	69834568	+	1	0	Ago2	1	0	1	0	1	1	1
MIMAT0000521	mmu-let-7a-5p	ENSMUSG00000070880	Gad1	protein_coding	chr2	70601028	70601033	70601028	70601033	+	1	0	Ago2	1	0	0	0	0	0	0
MIMAT0000521	mmu-let-7a-5p	ENSMUSG00000027012	Dync1i2	protein_coding	chr2	71263136	71263141	71263136	71263141	+	2	0	Ago2	1	0	0	0	0	0	0
MIMAT0000521	mmu-let-7a-5p	ENSMUSG00000042410	Agps	protein_coding	chr2	75852787	75852809	75852787	75852809	+	2	0	Ago2	0	1	0	0	0	0	0
MIMAT0000521	mmu-let-7a-5p	ENSMUSG00000027009	Itga4	protein_coding	chr2	79328657	79328663	79328657	79328663	+	2	0	Ago1-4,Ago2	1	0	0	0	0	0	0
MIMAT0000521	mmu-let-7a-5p	ENSMUSG00000027007	Ssfa2	protein_coding	chr2	79660282	79660303	79660282	79660303	+	2	0	Ago2	0	0	0	0	1	0	0
MIMAT0000521	mmu-let-7a-5p	ENSMUSG00000027087	Itgav	protein_coding	chr2	83803641	83803646	83803641	83803646	+	4	0	Ago2	1	0	1	0	0	0	0
MIMAT0000521	mmu-let-7a-5p	ENSMUSG00000027087	Itgav	protein_coding	chr2	83806598	83806603	83806598	83806603	+	3	0	Ago2	1	0	1	0	0	0	0
MIMAT0000521	mmu-let-7a-5p	ENSMUSG00000027282	Mtch2	protein_coding	chr2	90865713	90865719	90865695	90865720	+	1	0	Ago2	1	0	0	0	1	0	0
MIMAT0000521	mmu-let-7a-5p	ENSMUSG00000005506	Celf1	protein_coding	chr2	91014599	91014605	91014599	91014605	+	2	0	Ago2	0	0	0	0	0	0	1
MIMAT0000521	mmu-let-7a-5p	ENSMUSG00000027247	Arhgap1	protein_coding	chr2	91671120	91671125	91671120	91671125	+	5	0	Ago1-4,Ago2	1	0	0	0	0	0	0
MIMAT0000521	mmu-let-7a-5p	ENSMUSG00000040506	Ambra1	protein_coding	chr2	91917843	91917848	91917843	91917848	+	1	0	Ago2	1	0	0	0	0	0	0
MIMAT0000521	mmu-let-7a-5p	ENSMUSG00000027162	Lin7c	protein_coding	chr2	109899898	109899903	109899898	109899903	+	1	0	Ago2	1	0	1	0	0	0	0
MIMAT0000521	mmu-let-7a-5p	ENSMUSG00000027162	Lin7c	protein_coding	chr2	109900457	109900462	109900457	109900462	+	2	0	Ago2	1	0	1	0	0	0	0
MIMAT0000521	mmu-let-7a-5p	ENSMUSG00000050199	Lgr4	protein_coding	chr2	110013933	110013939	110013912	110013940	+	4	0	Ago2	1	0	1	1	1	1	1
MIMAT0000521	mmu-let-7a-5p	ENSMUSG00000027130	Slc12a6	protein_coding	chr2	112266423	112266444	112266423	112266444	+	1	0	Ago2	0	0	0	0	1	0	0
MIMAT0000521	mmu-let-7a-5p	ENSMUSG00000096764	Gm21985	protein_coding	chr2	112266423	112266444	112266423	112266444	+	1	0	Ago2	0	0	0	0	1	0	0
MIMAT0000521	mmu-let-7a-5p	ENSMUSG00000027132	Katnbl1	protein_coding	chr2	112413480	112413486	112413459	112413487	+	4	0	Ago2	1	1	1	1	1	1	1
MIMAT0000521	mmu-let-7a-5p	ENSMUSG00000055943	Emc7	protein_coding	chr2	112470041	112470047	112470041	112470047	+	1	0	Ago2	0	0	1	0	0	0	0
MIMAT0000521	mmu-let-7a-5p	ENSMUSG00000003604	Aven	protein_coding	chr2	112631030	112631036	112631012	112631037	+	3	0	Ago2	1	0	1	0	1	0	1
MIMAT0000521	mmu-let-7a-5p	ENSMUSG00000040282	BC052040	protein_coding	chr2	115777141	115777147	115777129	115777148	+	3	0	Ago2	1	0	1	0	1	0	1
MIMAT0000521	mmu-let-7a-5p	ENSMUSG00000040152	Thbs1	protein_coding	chr2	118126539	118126544	118126517	118126545	+	6	0	Ago1-4,Ago2	1	0	0	1	1	1	1
MIMAT0000521	mmu-let-7a-5p	ENSMUSG00000040007	Bahd1	protein_coding	chr2	118922959	118922964	118922959	118922965	+	1	0	Ago2	1	0	0	0	0	1	1
MIMAT0000521	mmu-let-7a-5p	ENSMUSG00000074916	Chst14	protein_coding	chr2	118928344	118928349	118928344	118928349	+	2	0	Ago2	1	0	0	0	0	0	0
MIMAT0000521	mmu-let-7a-5p	ENSMUSG00000027324	Rpusd2	protein_coding	chr2	119038898	119038904	119038884	119038905	+	1	0	Ago2	1	0	0	0	1	1	1
MIMAT0000521	mmu-let-7a-5p	ENSMUSG00000027313	Chac1	protein_coding	chr2	119354311	119354318	119354311	119354318	+	2	0	Ago2	1	0	0	0	0	0	0
MIMAT0000521	mmu-let-7a-5p	ENSMUSG00000014077	Chp1	protein_coding	chr2	119585572	119585578	119585558	119585579	+	2	0	Ago1-4,Ago2	1	0	1	0	1	0	0
MIMAT0000521	mmu-let-7a-5p	ENSMUSG00000014077	Chp1	protein_coding	chr2	119585923	119585929	119585907	119585930	+	2	0	Ago2	1	0	1	0	1	0	1
MIMAT0000521	mmu-let-7a-5p	ENSMUSG00000033943	Mga	protein_coding	chr2	119923623	119923651	119923623	119923651	+	6	0	Ago1-4,Ago2	0	0	0	1	0	0	0
MIMAT0000521	mmu-let-7a-5p	ENSMUSG00000033943	Mga	protein_coding	chr2	119965156	119965161	119965134	119965162	+	6	0	Ago2	1	0	0	1	0	1	1
MIMAT0000521	mmu-let-7a-5p	ENSMUSG00000033902	Mapkbp1	protein_coding	chr2	120025779	120025784	120025779	120025784	+	1	0	Ago2	1	0	0	0	0	0	0
MIMAT0000521	mmu-let-7a-5p	ENSMUSG00000027287	Snap23	protein_coding	chr2	120600123	120600128	120600110	120600129	+	3	0	Ago2	1	0	0	0	1	1	1
MIMAT0000521	mmu-let-7a-5p	ENSMUSG00000033705	Stard9	protein_coding	chr2	120714838	120714843	120714838	120714843	+	1	0	Ago2	0	0	1	0	0	0	0
MIMAT0000521	mmu-let-7a-5p	ENSMUSG00000054484	Tmem62	protein_coding	chr2	121007681	121007686	121007681	121007686	+	1	0	Ago2	1	0	0	0	0	0	0
MIMAT0000521	mmu-let-7a-5p	ENSMUSG00000074884	Serf2	protein_coding	chr2	121452882	121452904	121452876	121452904	+	2	0	Ago2	0	0	0	1	1	0	0
MIMAT0000521	mmu-let-7a-5p	ENSMUSG00000033411	Ctdspl2	protein_coding	chr2	122011484	122011489	122011484	122011490	+	1	0	Ago2	1	0	0	0	0	1	1
MIMAT0000521	mmu-let-7a-5p	ENSMUSG00000033411	Ctdspl2	protein_coding	chr2	122011636	122011641	122011636	122011642	+	2	0	Ago2	1	0	0	0	0	1	0
MIMAT0000521	mmu-let-7a-5p	ENSMUSG00000027236	Eif3j1	protein_coding	chr2	122052465	122052470	122052465	122052471	+	1	0	Ago1-4	1	0	0	0	0	1	0
MIMAT0000521	mmu-let-7a-5p	ENSMUSG00000027227	Sord	protein_coding	chr2	122264765	122264785	122264765	122264785	+	1	0	Ago2	0	0	0	0	1	0	0
MIMAT0000521	mmu-let-7a-5p	ENSMUSG00000005804	Bloc1s6	protein_coding	chr2	122747809	122747815	122747788	122747816	+	4	0	Ago2	1	0	1	1	1	0	1
MIMAT0000521	mmu-let-7a-5p	ENSMUSG00000003660	Snrnp200	protein_coding	chr2	127230265	127230285	127230265	127230285	+	3	0	Ago2	0	1	0	0	0	0	0
MIMAT0000521	mmu-let-7a-5p	ENSMUSG00000027381	Bcl2l11	protein_coding	chr2	128159023	128159028	128159023	128159028	+	4	0	Ago2	1	0	0	0	0	0	0
MIMAT0000521	mmu-let-7a-5p	ENSMUSG00000027381	Bcl2l11	protein_coding	chr2	128160554	128160559	128160554	128160559	+	1	0	Ago2	1	0	0	0	0	0	0
MIMAT0000521	mmu-let-7a-5p	ENSMUSG00000042851	Zc3h6	protein_coding	chr2	129017649	129017654	129017633	129017655	+	3	0	Ago2	1	0	0	0	1	0	0
MIMAT0000521	mmu-let-7a-5p	ENSMUSG00000027394	Ttl	protein_coding	chr2	129081986	129082014	129081986	129082014	+	1	0	Ago2	0	0	0	1	0	0	0
MIMAT0000521	mmu-let-7a-5p	ENSMUSG00000027394	Ttl	protein_coding	chr2	129095282	129095310	129095282	129095310	+	1	0	Ago2	0	0	0	1	0	0	0
MIMAT0000521	mmu-let-7a-5p	ENSMUSG00000027397	Slc20a1	protein_coding	chr2	129211574	129211580	129211553	129211581	+	7	0	Ago1-4,Ago2	1	0	1	1	1	1	1
MIMAT0000521	mmu-let-7a-5p	ENSMUSG00000037885	Stk35	protein_coding	chr2	129829032	129829037	129829032	129829037	+	1	0	Ago2	1	0	0	0	0	0	0
MIMAT0000521	mmu-let-7a-5p	ENSMUSG00000053552	Ebf4	protein_coding	chr2	130369853	130369858	130369853	130369858	+	1	0	Ago2	1	0	0	0	0	0	0
MIMAT0000521	mmu-let-7a-5p	ENSMUSG00000027330	Cdc25b	protein_coding	chr2	131197391	131197396	131197391	131197396	+	2	0	Ago2	1	0	0	0	0	0	0
MIMAT0000521	mmu-let-7a-5p	ENSMUSG00000037523	Mavs	protein_coding	chr2	131247013	131247018	131247013	131247018	+	1	0	Ago2	1	0	0	0	0	0	0
MIMAT0000521	mmu-let-7a-5p	ENSMUSG00000044991	1110034G24Rik	protein_coding	chr2	132750822	132750843	132750822	132750843	+	2	0	Ago2	0	0	0	0	1	0	0
MIMAT0000521	mmu-let-7a-5p	ENSMUSG00000039943	Plcb4	protein_coding	chr2	136013602	136013630	136013602	136013630	+	1	0	Ago2	0	0	0	1	0	0	0
MIMAT0000521	mmu-let-7a-5p	ENSMUSG00000062098	Btbd3	protein_coding	chr2	138287310	138287315	138287288	138287316	+	3	0	Ago1-4,Ago2	1	0	1	1	1	1	1
MIMAT0000521	mmu-let-7a-5p	ENSMUSG00000027433	Xrn2	protein_coding	chr2	147042214	147042235	147042214	147042235	+	4	0	Ago1-4,Ago2	0	1	0	0	0	0	0
MIMAT0000521	mmu-let-7a-5p	ENSMUSG00000033068	Entpd6	protein_coding	chr2	150770971	150770976	150770971	150770976	+	1	0	Ago2	1	0	0	0	0	0	0
MIMAT0000521	mmu-let-7a-5p	ENSMUSG00000033059	Pygb	protein_coding	chr2	150831707	150831714	150831707	150831714	+	2	0	Ago2	1	0	0	0	0	0	0
MIMAT0000521	mmu-let-7a-5p	ENSMUSG00000060257	Scrt2	protein_coding	chr2	152095313	152095319	152095292	152095320	+	1	0	Ago2	0	0	0	1	0	0	1
MIMAT0000521	mmu-let-7a-5p	ENSMUSG00000074698	Csnk2a1	protein_coding	chr2	152281545	152281550	152281523	152281551	+	4	0	Ago1-4,Ago2	1	0	0	1	1	1	1
MIMAT0000521	mmu-let-7a-5p	ENSMUSG00000046020	Pofut1	protein_coding	chr2	153266322	153266328	153266322	153266328	+	1	0	Ago2	1	0	0	0	0	0	0
MIMAT0000521	mmu-let-7a-5p	ENSMUSG00000027478	Dnmt3b	protein_coding	chr2	153686514	153686519	153686514	153686519	+	3	0	Ago2	1	0	0	0	0	0	0
MIMAT0000521	mmu-let-7a-5p	ENSMUSG00000027479	Mapre1	protein_coding	chr2	153767049	153767054	153767049	153767054	+	3	0	Ago1-4,Ago2	1	0	0	0	0	0	0
MIMAT0000521	mmu-let-7a-5p	ENSMUSG00000059842	Zfp341	protein_coding	chr2	154642062	154642090	154642062	154642090	+	1	0	Ago2	0	0	0	1	0	0	0
MIMAT0000521	mmu-let-7a-5p	ENSMUSG00000059842	Zfp341	protein_coding	chr2	154645739	154645767	154645739	154645767	+	1	0	Ago2	0	0	0	1	0	0	0
MIMAT0000521	mmu-let-7a-5p	ENSMUSG00000027598	Itch	protein_coding	chr2	155225090	155225095	155225090	155225095	+	2	0	Ago2	1	0	0	0	0	0	0
MIMAT0000521	mmu-let-7a-5p	ENSMUSG00000027624	Epb41l1	protein_coding	chr2	156541162	156541184	156541162	156541184	+	1	0	Ago2	0	1	0	0	0	0	0
MIMAT0000521	mmu-let-7a-5p	ENSMUSG00000027624	Epb41l1	protein_coding	chr2	156542385	156542390	156542369	156542391	+	2	0	Ago1-4,Ago2	1	0	0	0	1	0	0
MIMAT0000521	mmu-let-7a-5p	ENSMUSG00000061689	Dlgap4	protein_coding	chr2	156764320	156764326	156764299	156764327	+	1	0	Ago2	1	0	0	1	1	0	1
MIMAT0000521	mmu-let-7a-5p	ENSMUSG00000027642	Rpn2	protein_coding	chr2	157283637	157283658	157283637	157283658	+	1	0	Ago2	0	1	0	0	0	0	0
MIMAT0000521	mmu-let-7a-5p	ENSMUSG00000037761	Actr5	protein_coding	chr2	158639045	158639051	158639030	158639052	+	1	0	Ago2	1	0	0	0	1	0	0
MIMAT0000521	mmu-let-7a-5p	ENSMUSG00000017679	Ttpal	protein_coding	chr2	163617087	163617092	163617087	163617092	+	3	0	Ago2	1	0	1	0	0	0	0
MIMAT0000521	mmu-let-7a-5p	ENSMUSG00000035268	Pkig	protein_coding	chr2	163725574	163725579	163725574	163725579	+	1	0	Ago2	1	0	0	0	0	0	0
MIMAT0000521	mmu-let-7a-5p	ENSMUSG00000017734	Dbndd2	protein_coding	chr2	164493255	164493261	164493234	164493262	+	2	0	Ago1-4,Ago2	1	0	1	1	1	0	0
MIMAT0000521	mmu-let-7a-5p	ENSMUSG00000027678	Ncoa3	protein_coding	chr2	166071610	166071616	166071609	166071616	+	2	0	Ago2	1	0	1	0	0	0	0
MIMAT0000521	mmu-let-7a-5p	ENSMUSG00000027678	Ncoa3	protein_coding	chr2	166072403	166072409	166072403	166072409	+	1	0	Ago2	1	0	1	0	0	1	1
MIMAT0000521	mmu-let-7a-5p	ENSMUSG00000042854	Trp53rkb	protein_coding	chr2	166796068	166796074	166796068	166796074	+	2	0	Ago2	1	0	1	0	0	0	0
MIMAT0000521	mmu-let-7a-5p	ENSMUSG00000074582	Arfgef2	protein_coding	chr2	166895632	166895637	166895632	166895637	+	2	0	Ago2	1	0	0	0	0	0	0
MIMAT0000521	mmu-let-7a-5p	ENSMUSG00000042821	Snai1	protein_coding	chr2	167542385	167542391	167542370	167542392	+	1	0	Ago2	1	0	0	0	1	0	0
MIMAT0000521	mmu-let-7a-5p	ENSMUSG00000044641	Pard6b	protein_coding	chr2	168100546	168100552	168100530	168100553	+	1	0	Ago2	0	1	1	0	0	1	1
MIMAT0000521	mmu-let-7a-5p	ENSMUSG00000027510	Rbm38	protein_coding	chr2	173034588	173034594	173034567	173034595	+	2	0	Ago2	1	0	0	1	1	1	1
MIMAT0000521	mmu-let-7a-5p	ENSMUSG00000039263	Npepl1	protein_coding	chr2	174122286	174122291	174122264	174122292	+	4	0	Ago2	1	0	0	1	0	1	1
MIMAT0000521	mmu-let-7a-5p	ENSMUSG00000049401	Ogfr	protein_coding	chr2	180595699	180595704	180595699	180595704	+	4	0	Ago2	1	0	0	0	0	0	0
MIMAT0000521	mmu-let-7a-5p	ENSMUSG00000027508	Pag1	protein_coding	chr3	9687926	9687932	9687925	9687953	-	5	0	Ago2	0	0	1	1	0	1	1
MIMAT0000521	mmu-let-7a-5p	ENSMUSG00000027508	Pag1	protein_coding	chr3	9690418	9690423	9690417	9690445	-	1	0	Ago2	0	0	1	1	0	0	0
MIMAT0000521	mmu-let-7a-5p	ENSMUSG00000027534	Snx16	protein_coding	chr3	10418388	10418394	10418387	10418415	-	3	0	Ago1-4,Ago2	1	0	1	1	1	1	1
MIMAT0000521	mmu-let-7a-5p	ENSMUSG00000039286	Fndc3b	protein_coding	chr3	27416389	27416394	27416388	27416416	-	4	0	Ago1-4,Ago2	1	0	0	1	0	1	1
MIMAT0000521	mmu-let-7a-5p	ENSMUSG00000039286	Fndc3b	protein_coding	chr3	27417907	27417912	27417906	27417934	-	2	0	Ago2	1	0	0	1	0	1	1
MIMAT0000521	mmu-let-7a-5p	ENSMUSG00000069072	Slc7a14	protein_coding	chr3	31203413	31203418	31203412	31203440	-	1	0	Ago2	1	0	0	1	0	1	1
MIMAT0000521	mmu-let-7a-5p	ENSMUSG00000025759	Mfsd8	protein_coding	chr3	40818776	40818782	40818775	40818793	-	2	0	Ago1-4,Ago2	1	0	0	0	1	0	0
MIMAT0000521	mmu-let-7a-5p	ENSMUSG00000027737	Slc7a11	protein_coding	chr3	50367167	50367174	50367167	50367174	-	2	0	Ago2	1	0	0	0	0	0	0
MIMAT0000521	mmu-let-7a-5p	ENSMUSG00000042997	Nhlrc3	protein_coding	chr3	53450452	53450458	53450451	53450479	-	1	0	Ago2	0	0	1	1	0	0	0
MIMAT0000521	mmu-let-7a-5p	ENSMUSG00000042997	Nhlrc3	protein_coding	chr3	53451088	53451094	53451087	53451115	-	4	0	Ago2	0	1	1	1	0	0	0
MIMAT0000521	mmu-let-7a-5p	ENSMUSG00000042997	Nhlrc3	protein_coding	chr3	53451485	53451491	53451484	53451512	-	5	0	Ago2	0	0	1	1	0	0	1
MIMAT0000521	mmu-let-7a-5p	ENSMUSG00000042997	Nhlrc3	protein_coding	chr3	53456454	53456482	53456454	53456482	-	1	0	Ago2	0	0	0	1	0	0	0
MIMAT0000521	mmu-let-7a-5p	ENSMUSG00000037016	Frem2	protein_coding	chr3	53514434	53514440	53514433	53514454	-	1	0	Ago2	1	0	0	0	1	0	1
MIMAT0000521	mmu-let-7a-5p	ENSMUSG00000037016	Frem2	protein_coding	chr3	53514467	53514472	53514467	53514472	-	1	0	Ago2	1	0	0	0	0	0	0
MIMAT0000521	mmu-let-7a-5p	ENSMUSG00000027805	Pfn2	protein_coding	chr3	57842587	57842592	57842587	57842592	-	1	0	Ago2	1	0	0	0	0	0	0
MIMAT0000521	mmu-let-7a-5p	ENSMUSG00000027782	Kpna4	protein_coding	chr3	69067865	69067871	69067864	69067892	-	1	0	Ago2	0	0	1	1	0	0	1
MIMAT0000521	mmu-let-7a-5p	ENSMUSG00000027782	Kpna4	protein_coding	chr3	69070969	69070974	69070968	69070996	-	2	0	Ago2	0	0	1	1	0	0	0
MIMAT0000521	mmu-let-7a-5p	ENSMUSG00000027782	Kpna4	protein_coding	chr3	69072165	69072170	69072164	69072192	-	2	0	Ago2	0	0	1	1	0	0	0
MIMAT0000521	mmu-let-7a-5p	ENSMUSG00000062232	Rapgef2	protein_coding	chr3	79091824	79091845	79091824	79091845	-	1	0	Ago2	0	1	0	0	0	0	0
MIMAT0000521	mmu-let-7a-5p	ENSMUSG00000061175	Fnip2	protein_coding	chr3	79457480	79457486	79457479	79457507	-	5	0	Ago2	0	0	0	1	1	1	1
MIMAT0000521	mmu-let-7a-5p	ENSMUSG00000033981	Gria2	protein_coding	chr3	80686656	80686661	80686656	80686661	-	1	0	Ago1-4	1	0	0	0	0	0	0
MIMAT0000521	mmu-let-7a-5p	ENSMUSG00000068923	Syt11	protein_coding	chr3	88745398	88745404	88745397	88745425	-	1	0	Ago2	1	0	0	1	0	1	1
MIMAT0000521	mmu-let-7a-5p	ENSMUSG00000027950	Chrnb2	protein_coding	chr3	89756038	89756045	89756037	89756065	-	1	0	Ago2	1	0	0	1	1	0	0
MIMAT0000521	mmu-let-7a-5p	ENSMUSG00000027947	Il6ra	protein_coding	chr3	89867672	89867678	89867672	89867678	-	4	0	Ago2	0	0	0	0	0	0	1
MIMAT0000521	mmu-let-7a-5p	ENSMUSG00000044080	S100a1	protein_coding	chr3	90511136	90511141	90511136	90511141	-	1	0	Ago2	1	0	0	0	0	0	0
MIMAT0000521	mmu-let-7a-5p	ENSMUSG00000028136	Snx27	protein_coding	chr3	94500656	94500661	94500656	94500661	-	1	0	Ago2	1	0	0	0	0	0	0
MIMAT0000521	mmu-let-7a-5p	ENSMUSG00000038766	Gabpb2	protein_coding	chr3	95182682	95182687	95182682	95182687	-	1	0	Ago2	1	0	0	0	0	0	0
MIMAT0000521	mmu-let-7a-5p	ENSMUSG00000015697	Setdb1	protein_coding	chr3	95323681	95323686	95323680	95323702	-	1	0	Ago2	1	0	0	0	1	0	0
MIMAT0000521	mmu-let-7a-5p	ENSMUSG00000015745	Plekho1	protein_coding	chr3	95988847	95988852	95988846	95988874	-	6	0	Ago1-4,Ago2	1	0	0	1	1	1	1
MIMAT0000521	mmu-let-7a-5p	ENSMUSG00000008763	Man1a2	protein_coding	chr3	100566566	100566573	100566566	100566573	-	3	0	Ago1-4,Ago2	1	0	0	0	0	0	0
MIMAT0000521	mmu-let-7a-5p	ENSMUSG00000027860	Vangl1	protein_coding	chr3	102158476	102158482	102158476	102158482	-	1	0	Ago2	0	0	0	0	0	1	0
MIMAT0000521	mmu-let-7a-5p	ENSMUSG00000032913	Lrig2	protein_coding	chr3	104454841	104454847	104454840	104454868	-	2	0	Ago2	1	0	1	1	1	0	0
MIMAT0000521	mmu-let-7a-5p	ENSMUSG00000032913	Lrig2	protein_coding	chr3	104457711	104457717	104457710	104457738	-	2	0	Ago2	1	0	1	1	1	1	1
MIMAT0000521	mmu-let-7a-5p	ENSMUSG00000027894	Slc6a17	protein_coding	chr3	107469513	107469518	107469513	107469518	-	1	0	Ago2	1	0	0	0	0	0	0
MIMAT0000521	mmu-let-7a-5p	ENSMUSG00000000001	Gnai3	protein_coding	chr3	108107769	108107774	108107769	108107774	-	4	0	Ago1-4,Ago2	1	0	0	0	0	0	0
MIMAT0000521	mmu-let-7a-5p	ENSMUSG00000048796	Cyb561d1	protein_coding	chr3	108195836	108195841	108195835	108195841	-	1	0	Ago2	1	0	1	0	0	1	1
MIMAT0000521	mmu-let-7a-5p	ENSMUSG00000048796	Cyb561d1	protein_coding	chr3	108198407	108198413	108198407	108198413	-	1	0	Ago2	1	0	1	0	0	0	0
MIMAT0000521	mmu-let-7a-5p	ENSMUSG00000048997	Atxn7l2	protein_coding	chr3	108202223	108202251	108202223	108202251	-	1	0	Ago2	0	0	0	1	0	0	0
MIMAT0000521	mmu-let-7a-5p	ENSMUSG00000027883	Gpsm2	protein_coding	chr3	108700925	108700949	108700925	108700949	-	2	0	Ago2	0	1	0	0	0	0	0
MIMAT0000521	mmu-let-7a-5p	ENSMUSG00000027881	Prpf38b	protein_coding	chr3	108903291	108903297	108903290	108903318	-	1	0	Ago2	1	0	1	1	1	1	1
MIMAT0000521	mmu-let-7a-5p	ENSMUSG00000049300	Prmt6	protein_coding	chr3	110249739	110249744	110249739	110249744	-	2	0	Ago2	1	0	1	0	0	0	0
MIMAT0000521	mmu-let-7a-5p	ENSMUSG00000000339	Rtca	protein_coding	chr3	116489214	116489220	116489213	116489231	-	2	0	Ago2	1	0	1	0	1	0	0
MIMAT0000521	mmu-let-7a-5p	ENSMUSG00000027977	Ndst3	protein_coding	chr3	123526199	123526204	123526198	123526226	-	2	0	Ago1-4,Ago2	1	0	1	1	0	1	0
MIMAT0000521	mmu-let-7a-5p	ENSMUSG00000050931	Sgms2	protein_coding	chr3	131319245	131319250	131319245	131319250	-	2	0	Ago2	0	0	1	0	0	0	0
MIMAT0000521	mmu-let-7a-5p	ENSMUSG00000050931	Sgms2	protein_coding	chr3	131320114	131320119	131320114	131320119	-	1	0	Ago2	0	0	1	0	0	0	0
MIMAT0000521	mmu-let-7a-5p	ENSMUSG00000040943	Tet2	protein_coding	chr3	133465033	133465038	133465032	133465038	-	4	0	Ago2	1	0	0	0	0	1	1
MIMAT0000521	mmu-let-7a-5p	ENSMUSG00000004591	Pkn2	protein_coding	chr3	142792613	142792619	142792613	142792619	-	5	0	Ago2	0	0	0	0	0	1	1
MIMAT0000521	mmu-let-7a-5p	ENSMUSG00000040151	Hs2st1	protein_coding	chr3	144432069	144432075	144432069	144432075	-	1	0	Ago2	1	0	0	0	0	0	0
MIMAT0000521	mmu-let-7a-5p	ENSMUSG00000028184	Adgrl2	protein_coding	chr3	148890440	148890461	148890440	148890461	-	2	0	Ago2	0	1	0	0	0	0	0
MIMAT0000521	mmu-let-7a-5p	ENSMUSG00000025255	Zfhx4	protein_coding	chr3	5242329	5242357	5242329	5242357	+	2	0	Ago2	0	0	0	1	0	0	0
MIMAT0000521	mmu-let-7a-5p	ENSMUSG00000025255	Zfhx4	protein_coding	chr3	5402122	5402150	5402122	5402150	+	1	0	Ago2	0	0	0	1	0	0	0
MIMAT0000521	mmu-let-7a-5p	ENSMUSG00000025255	Zfhx4	protein_coding	chr3	5412743	5412771	5412743	5412771	+	3	0	Ago1-4,Ago2	0	0	0	1	0	0	0
MIMAT0000521	mmu-let-7a-5p	ENSMUSG00000025255	Zfhx4	protein_coding	chr3	5412783	5412811	5412783	5412811	+	2	0	Ago2	0	0	0	1	0	0	0
MIMAT0000521	mmu-let-7a-5p	ENSMUSG00000025255	Zfhx4	protein_coding	chr3	5412936	5412964	5412936	5412964	+	2	0	Ago2	0	0	0	1	0	0	0
MIMAT0000521	mmu-let-7a-5p	ENSMUSG00000025255	Zfhx4	protein_coding	chr3	5413897	5413902	5413875	5413903	+	1	0	Ago2	1	0	0	1	0	0	0
MIMAT0000521	mmu-let-7a-5p	ENSMUSG00000043542	Zc2hc1a	protein_coding	chr3	7552990	7552995	7552990	7552995	+	1	0	Ago2	1	0	0	0	0	0	0
MIMAT0000521	mmu-let-7a-5p	ENSMUSG00000027536	Chmp4c	protein_coding	chr3	10391860	10391879	10391860	10391879	+	1	0	Ago2	0	0	0	0	1	0	0
MIMAT0000521	mmu-let-7a-5p	ENSMUSG00000027552	E2f5	protein_coding	chr3	14605744	14605750	14605723	14605751	+	4	0	Ago2	1	0	1	1	1	1	1
MIMAT0000521	mmu-let-7a-5p	ENSMUSG00000027562	Car2	protein_coding	chr3	14900204	14900209	14900204	14900209	+	2	0	Ago1-4,Ago2	1	0	0	0	0	0	0
MIMAT0000521	mmu-let-7a-5p	ENSMUSG00000047213	Ythdf3	protein_coding	chr3	16214746	16214751	16214724	16214752	+	4	0	Ago2	1	0	0	1	1	1	1
MIMAT0000521	mmu-let-7a-5p	ENSMUSG00000027698	Nceh1	protein_coding	chr3	27244364	27244370	27244345	27244371	+	3	0	Ago2	1	0	1	0	1	0	1
MIMAT0000521	mmu-let-7a-5p	ENSMUSG00000039304	Tnfsf10	protein_coding	chr3	27337318	27337323	27337318	27337323	+	1	0	Ago2	1	0	0	0	0	0	0
MIMAT0000521	mmu-let-7a-5p	ENSMUSG00000027660	Skil	protein_coding	chr3	31122001	31122006	31121979	31122007	+	5	0	Ago2	1	0	1	1	0	1	1
MIMAT0000521	mmu-let-7a-5p	ENSMUSG00000027660	Skil	protein_coding	chr3	31122352	31122358	31122331	31122359	+	6	0	Ago1-4,Ago2	1	0	1	1	1	1	1
MIMAT0000521	mmu-let-7a-5p	ENSMUSG00000027660	Skil	protein_coding	chr3	31122478	31122483	31122456	31122484	+	6	0	Ago1-4,Ago2	1	0	1	1	0	1	1
MIMAT0000521	mmu-let-7a-5p	ENSMUSG00000027677	Ttc14	protein_coding	chr3	33812301	33812307	33812280	33812308	+	4	0	Ago1-4,Ago2	1	0	1	1	0	0	0
MIMAT0000521	mmu-let-7a-5p	ENSMUSG00000046743	Fat4	protein_coding	chr3	38956816	38956839	38956816	38956839	+	1	0	Ago2	0	1	0	0	0	0	0
MIMAT0000521	mmu-let-7a-5p	ENSMUSG00000060798	Intu	protein_coding	chr3	40672711	40672739	40672711	40672739	+	2	0	Ago2	0	0	0	1	0	0	0
MIMAT0000521	mmu-let-7a-5p	ENSMUSG00000060798	Intu	protein_coding	chr3	40704138	40704144	40704117	40704145	+	2	0	Ago2	1	1	1	1	1	0	0
MIMAT0000521	mmu-let-7a-5p	ENSMUSG00000025757	Hspa4l	protein_coding	chr3	40792326	40792345	40792326	40792345	+	1	0	Ago2	0	1	0	0	0	0	0
MIMAT0000521	mmu-let-7a-5p	ENSMUSG00000027739	Rab33b	protein_coding	chr3	51495328	51495333	51495328	51495333	+	2	0	Ago2	1	0	0	0	0	0	0
MIMAT0000521	mmu-let-7a-5p	ENSMUSG00000049504	Proser1	protein_coding	chr3	53480870	53480875	53480870	53480875	+	3	0	Ago2	1	0	0	0	0	0	0
MIMAT0000521	mmu-let-7a-5p	ENSMUSG00000036503	Rnf13	protein_coding	chr3	57834568	57834573	57834568	57834573	+	2	0	Ago2	1	0	0	0	0	0	0
MIMAT0000521	mmu-let-7a-5p	ENSMUSG00000027806	Tsc22d2	protein_coding	chr3	58417435	58417463	58417435	58417463	+	1	0	Ago2	0	0	0	1	0	0	0
MIMAT0000521	mmu-let-7a-5p	ENSMUSG00000027806	Tsc22d2	protein_coding	chr3	58461309	58461314	58461287	58461315	+	5	0	Ago2	1	0	0	1	1	1	1
MIMAT0000521	mmu-let-7a-5p	ENSMUSG00000075700	Selenot	protein_coding	chr3	58592797	58592802	58592797	58592802	+	1	0	Ago1-4	1	0	0	0	0	0	0
MIMAT0000521	mmu-let-7a-5p	ENSMUSG00000056476	Med12l	protein_coding	chr3	59265113	59265114	59265093	59265133	+	1	0	Ago2	0	2	0	0	0	0	0
MIMAT0000521	mmu-let-7a-5p	ENSMUSG00000028082	Sh3d19	protein_coding	chr3	86127418	86127423	86127418	86127423	+	2	0	Ago2	1	0	0	0	0	0	0
MIMAT0000521	mmu-let-7a-5p	ENSMUSG00000003382	Etv3	protein_coding	chr3	87540118	87540123	87540103	87540124	+	1	0	Ago2	1	0	0	0	1	0	0
MIMAT0000521	mmu-let-7a-5p	ENSMUSG00000001419	Mef2d	protein_coding	chr3	88169730	88169736	88169730	88169736	+	3	0	Ago2	0	0	0	0	0	0	1
MIMAT0000521	mmu-let-7a-5p	ENSMUSG00000001415	Smg5	protein_coding	chr3	88359077	88359096	88359077	88359096	+	3	0	Ago2	0	1	0	0	0	0	0
MIMAT0000521	mmu-let-7a-5p	ENSMUSG00000074480	Mex3a	protein_coding	chr3	88537400	88537405	88537400	88537406	+	2	0	Ago2	1	0	1	0	0	1	1
MIMAT0000521	mmu-let-7a-5p	ENSMUSG00000028059	Arhgef2	protein_coding	chr3	88647984	88647990	88647983	88647991	+	2	0	Ago2	1	0	0	0	0	0	1
MIMAT0000521	mmu-let-7a-5p	ENSMUSG00000028053	Ash1l	protein_coding	chr3	89077580	89077586	89077563	89077587	+	7	0	Ago2	1	0	0	0	1	0	0
MIMAT0000521	mmu-let-7a-5p	ENSMUSG00000047824	Pygo2	protein_coding	chr3	89434408	89434413	89434386	89434414	+	4	0	Ago2	1	0	0	1	0	1	1
MIMAT0000521	mmu-let-7a-5p	ENSMUSG00000038902	Pogz	protein_coding	chr3	94878170	94878198	94878170	94878198	+	1	0	Ago2	0	0	0	1	0	0	0
MIMAT0000521	mmu-let-7a-5p	ENSMUSG00000038902	Pogz	protein_coding	chr3	94880669	94880674	94880647	94880675	+	6	0	Ago2	1	0	0	1	1	1	1
MIMAT0000521	mmu-let-7a-5p	ENSMUSG00000005774	Rfx5	protein_coding	chr3	94960345	94960351	94960331	94960352	+	2	0	Ago2	1	0	0	0	1	0	0
MIMAT0000521	mmu-let-7a-5p	ENSMUSG00000038712	Mindy1	protein_coding	chr3	95283597	95283620	95283597	95283620	+	1	0	Ago2	0	0	0	0	1	0	0
MIMAT0000521	mmu-let-7a-5p	ENSMUSG00000038486	Sv2a	protein_coding	chr3	96194653	96194658	96194653	96194658	+	1	0	Ago2	1	0	0	0	0	0	0
MIMAT0000521	mmu-let-7a-5p	ENSMUSG00000028098	Rnf115	protein_coding	chr3	96790350	96790356	96790336	96790357	+	1	0	Ago2	1	0	1	0	1	0	0
MIMAT0000521	mmu-let-7a-5p	ENSMUSG00000027878	Notch2	protein_coding	chr3	98148846	98148851	98148846	98148851	+	4	0	Ago1-4,Ago2	1	0	0	0	0	0	0
MIMAT0000521	mmu-let-7a-5p	ENSMUSG00000050064	Zfp697	protein_coding	chr3	98430922	98430928	98430910	98430929	+	3	0	Ago2	1	0	1	0	1	1	1
MIMAT0000521	mmu-let-7a-5p	ENSMUSG00000004233	Wars2	protein_coding	chr3	99217696	99217702	99217696	99217702	+	2	0	Ago2	1	0	1	0	0	0	0
MIMAT0000521	mmu-let-7a-5p	ENSMUSG00000027865	Gdap2	protein_coding	chr3	100206839	100206845	100206818	100206846	+	3	0	Ago1-4,Ago2	1	0	1	1	1	0	1
MIMAT0000521	mmu-let-7a-5p	ENSMUSG00000027858	Tspan2	protein_coding	chr3	102770882	102770887	102770880	102770887	+	1	0	Ago2	1	0	1	0	0	0	0
MIMAT0000521	mmu-let-7a-5p	ENSMUSG00000027852	Nras	protein_coding	chr3	103064374	103064380	103064353	103064381	+	5	0	Ago1-4,Ago2	1	0	1	1	1	1	1
MIMAT0000521	mmu-let-7a-5p	ENSMUSG00000027852	Nras	protein_coding	chr3	103065675	103065680	103065653	103065681	+	3	1	Ago1-4,Ago2	1	0	1	1	0	0	0
MIMAT0000521	mmu-let-7a-5p	ENSMUSG00000027852	Nras	protein_coding	chr3	103066932	103066937	103066910	103066938	+	3	0	Ago1-4,Ago2	1	0	1	1	0	1	1
MIMAT0000521	mmu-let-7a-5p	ENSMUSG00000033014	Trim33	protein_coding	chr3	103354006	103354011	103354006	103354011	+	2	0	Ago2	1	0	1	0	0	0	0
MIMAT0000521	mmu-let-7a-5p	ENSMUSG00000033014	Trim33	protein_coding	chr3	103355658	103355663	103355656	103355663	+	1	0	Ago2	1	0	1	0	0	0	0
MIMAT0000521	mmu-let-7a-5p	ENSMUSG00000033014	Trim33	protein_coding	chr3	103356865	103356870	103356863	103356871	+	1	0	Ago2	1	0	1	0	0	1	1
MIMAT0000521	mmu-let-7a-5p	ENSMUSG00000032902	Slc16a1	protein_coding	chr3	104656965	104656970	104656965	104656970	+	2	0	Ago2	1	0	0	0	0	0	0
MIMAT0000521	mmu-let-7a-5p	ENSMUSG00000000561	Wdr77	protein_coding	chr3	105965083	105965104	105965083	105965104	+	1	0	Ago2	0	1	0	0	0	0	0
MIMAT0000521	mmu-let-7a-5p	ENSMUSG00000000561	Wdr77	protein_coding	chr3	105968810	105968815	105968810	105968815	+	1	0	Ago2	1	0	0	0	0	0	0
MIMAT0000521	mmu-let-7a-5p	ENSMUSG00000068747	Sort1	protein_coding	chr3	108357285	108357290	108357285	108357291	+	1	0	Ago2	1	0	0	0	0	1	0
MIMAT0000521	mmu-let-7a-5p	ENSMUSG00000027884	Clcc1	protein_coding	chr3	108677062	108677067	108677040	108677068	+	1	0	Ago2	1	0	1	1	0	0	0
MIMAT0000521	mmu-let-7a-5p	ENSMUSG00000027884	Clcc1	protein_coding	chr3	108677949	108677955	108677928	108677956	+	1	0	Ago2	1	0	1	1	1	0	0
MIMAT0000521	mmu-let-7a-5p	ENSMUSG00000040322	Slc25a24	protein_coding	chr3	109167984	109167990	109167970	109167991	+	3	0	Ago2	1	0	1	0	1	1	1
MIMAT0000521	mmu-let-7a-5p	ENSMUSG00000033721	Vav3	protein_coding	chr3	109685105	109685110	109685083	109685111	+	5	0	Ago1-4,Ago2	1	0	0	1	0	1	1
MIMAT0000521	mmu-let-7a-5p	ENSMUSG00000027959	Sass6	protein_coding	chr3	116630800	116630806	116630800	116630806	+	3	0	Ago2	1	0	1	0	0	0	1
MIMAT0000521	mmu-let-7a-5p	ENSMUSG00000044528	Tram1l1	protein_coding	chr3	124322308	124322313	124322308	124322313	+	2	0	Ago1-4,Ago2	1	0	0	0	0	0	0
MIMAT0000521	mmu-let-7a-5p	ENSMUSG00000078578	Ube2d3	protein_coding	chr3	135465352	135465374	135465352	135465374	+	1	0	Ago2	0	0	0	0	1	0	0
MIMAT0000521	mmu-let-7a-5p	ENSMUSG00000028161	Ppp3ca	protein_coding	chr3	136935932	136935938	136935932	136935938	+	2	0	Ago2	0	0	0	0	0	0	1
MIMAT0000521	mmu-let-7a-5p	ENSMUSG00000074212	Dnajb14	protein_coding	chr3	137915645	137915651	137915645	137915651	+	2	0	Ago2	0	0	0	0	0	0	1
MIMAT0000521	mmu-let-7a-5p	ENSMUSG00000004127	Trmt10a	protein_coding	chr3	138157646	138157651	138157646	138157651	+	1	0	Ago2	1	0	0	0	0	0	0
MIMAT0000521	mmu-let-7a-5p	ENSMUSG00000028152	Tspan5	protein_coding	chr3	138904238	138904243	138904236	138904244	+	3	0	Ago2	1	0	0	0	0	0	1
MIMAT0000521	mmu-let-7a-5p	ENSMUSG00000040253	Gbp7	protein_coding	chr3	142548506	142548512	142548492	142548513	+	4	0	Ago1-4,Ago2	1	0	0	0	1	0	1
MIMAT0000521	mmu-let-7a-5p	ENSMUSG00000036825	Ssx2ip	protein_coding	chr3	146439250	146439257	146439232	146439258	+	3	0	Ago2	1	0	0	0	1	0	0
MIMAT0000521	mmu-let-7a-5p	ENSMUSG00000028189	Ctbs	protein_coding	chr3	146464151	146464157	146464135	146464158	+	3	0	Ago1-4,Ago2	1	0	1	0	1	0	0
MIMAT0000521	mmu-let-7a-5p	ENSMUSG00000068523	Gng5	protein_coding	chr3	146505457	146505463	146505444	146505464	+	1	0	Ago1-4	1	0	1	0	1	1	1
MIMAT0000521	mmu-let-7a-5p	ENSMUSG00000036745	Ttll7	protein_coding	chr3	146980584	146980589	146980584	146980589	+	1	0	Ago2	0	0	1	0	0	0	0
MIMAT0000521	mmu-let-7a-5p	ENSMUSG00000036745	Ttll7	protein_coding	chr3	146982848	146982853	146982848	146982853	+	1	0	Ago2	0	0	1	0	0	0	0
MIMAT0000521	mmu-let-7a-5p	ENSMUSG00000045573	Penk	protein_coding	chr4	4133607	4133612	4133606	4133629	-	2	0	Ago2	1	0	0	0	1	0	0
MIMAT0000521	mmu-let-7a-5p	ENSMUSG00000066324	Impad1	protein_coding	chr4	4765146	4765151	4765146	4765151	-	1	0	Ago2	1	0	0	0	0	0	0
MIMAT0000521	mmu-let-7a-5p	ENSMUSG00000028207	Asph	protein_coding	chr4	9451918	9451923	9451918	9451923	-	1	0	Ago2	1	0	0	0	0	0	0
MIMAT0000521	mmu-let-7a-5p	ENSMUSG00000028251	Tstd3	protein_coding	chr4	21757422	21757443	21757422	21757443	-	2	0	Ago2	0	0	0	0	1	0	0
MIMAT0000521	mmu-let-7a-5p	ENSMUSG00000040359	Ufl1	protein_coding	chr4	25249377	25249383	25249376	25249404	-	4	0	Ago2	0	0	1	1	1	1	1
MIMAT0000521	mmu-let-7a-5p	ENSMUSG00000055373	Fut9	protein_coding	chr4	25616103	25616108	25616102	25616130	-	1	0	Ago2	1	0	1	1	0	0	0
MIMAT0000521	mmu-let-7a-5p	ENSMUSG00000055373	Fut9	protein_coding	chr4	25620448	25620476	25620448	25620476	-	1	0	Ago2	0	0	0	1	0	0	0
MIMAT0000521	mmu-let-7a-5p	ENSMUSG00000040183	Ankrd6	protein_coding	chr4	32804703	32804708	32804703	32804708	-	1	0	Ago2	1	0	1	0	0	0	0
MIMAT0000521	mmu-let-7a-5p	ENSMUSG00000040183	Ankrd6	protein_coding	chr4	32804800	32804805	32804800	32804807	-	1	0	Ago2	1	0	1	0	0	0	0
MIMAT0000521	mmu-let-7a-5p	ENSMUSG00000046312	AI464131	protein_coding	chr4	41495687	41495693	41495686	41495714	-	1	0	Ago2	1	0	1	1	1	1	1
MIMAT0000521	mmu-let-7a-5p	ENSMUSG00000028439	Fam219a	protein_coding	chr4	41520078	41520083	41520078	41520083	-	2	0	Ago2	1	0	0	0	0	0	0
MIMAT0000521	mmu-let-7a-5p	ENSMUSG00000036078	Sigmar1	protein_coding	chr4	41738966	41738973	41738965	41738986	-	4	0	Ago1-4,Ago2	1	0	0	0	1	0	0
MIMAT0000521	mmu-let-7a-5p	ENSMUSG00000051517	Arhgef39	protein_coding	chr4	43496199	43496205	43496198	43496226	-	1	0	Ago2	1	0	1	1	1	0	0
MIMAT0000521	mmu-let-7a-5p	ENSMUSG00000028464	Tpm2	protein_coding	chr4	43514883	43514889	43514882	43514905	-	1	0	Ago2	1	0	0	0	1	0	0
MIMAT0000521	mmu-let-7a-5p	ENSMUSG00000028465	Tln1	protein_coding	chr4	43531694	43531699	43531693	43531699	-	2	0	Ago2	1	0	0	0	0	0	1
MIMAT0000521	mmu-let-7a-5p	ENSMUSG00000035696	Rnf38	protein_coding	chr4	44126521	44126526	44126520	44126526	-	4	0	Ago1-4,Ago2	1	0	0	0	0	1	1
MIMAT0000521	mmu-let-7a-5p	ENSMUSG00000049657	Zbtb5	protein_coding	chr4	44991543	44991549	44991542	44991565	-	6	0	Ago2	1	0	0	0	1	1	1
MIMAT0000521	mmu-let-7a-5p	ENSMUSG00000044018	Mrpl50	protein_coding	chr4	49513457	49513462	49513457	49513462	-	2	0	Ago2	1	0	0	0	0	0	0
MIMAT0000521	mmu-let-7a-5p	ENSMUSG00000039579	Grin3a	protein_coding	chr4	49663210	49663216	49663210	49663216	-	1	0	Ago2	0	0	0	0	0	0	1
MIMAT0000521	mmu-let-7a-5p	ENSMUSG00000028431	Ikbkap	protein_coding	chr4	56751179	56751185	56751178	56751206	-	4	0	Ago1-4,Ago2	1	0	1	1	1	1	1
MIMAT0000521	mmu-let-7a-5p	ENSMUSG00000038544	Inip	protein_coding	chr4	59770534	59770540	59770533	59770553	-	2	0	Ago2	1	0	0	0	1	0	0
MIMAT0000521	mmu-let-7a-5p	ENSMUSG00000028351	Brinp1	protein_coding	chr4	68761579	68761584	68761579	68761584	-	2	0	Ago1-4,Ago2	1	0	0	0	0	0	0
MIMAT0000521	mmu-let-7a-5p	ENSMUSG00000039270	Megf9	protein_coding	chr4	70427543	70427549	70427542	70427570	-	1	0	Ago2	0	0	1	1	0	0	0
MIMAT0000521	mmu-let-7a-5p	ENSMUSG00000028399	Ptprd	protein_coding	chr4	75941402	75941407	75941401	75941423	-	3	0	Ago1-4,Ago2	1	0	1	0	1	1	0
MIMAT0000521	mmu-let-7a-5p	ENSMUSG00000028399	Ptprd	protein_coding	chr4	75942577	75942583	75942576	75942604	-	3	0	Ago1-4,Ago2	1	0	1	1	1	1	1
MIMAT0000521	mmu-let-7a-5p	ENSMUSG00000028399	Ptprd	protein_coding	chr4	76128537	76128565	76128537	76128565	-	2	0	Ago1-4,Ago2	0	0	0	1	0	0	0
MIMAT0000521	mmu-let-7a-5p	ENSMUSG00000028402	Mpdz	protein_coding	chr4	81279154	81279159	81279154	81279159	-	1	0	Ago2	1	0	0	0	0	0	0
MIMAT0000521	mmu-let-7a-5p	ENSMUSG00000038172	Ttc39b	protein_coding	chr4	83225631	83225636	83225631	83225636	-	1	0	Ago2	1	0	0	0	0	0	0
MIMAT0000521	mmu-let-7a-5p	ENSMUSG00000037996	Slc24a2	protein_coding	chr4	86989434	86989441	86989434	86989441	-	1	0	Ago2	1	0	0	0	0	0	0
MIMAT0000521	mmu-let-7a-5p	ENSMUSG00000070923	Klhl9	protein_coding	chr4	88719763	88719769	88719762	88719783	-	3	0	Ago2	1	0	0	0	1	0	1
MIMAT0000521	mmu-let-7a-5p	ENSMUSG00000028518	Prkaa2	protein_coding	chr4	105030155	105030161	105030154	105030182	-	1	0	Ago2	0	0	1	1	0	0	1
MIMAT0000521	mmu-let-7a-5p	ENSMUSG00000028518	Prkaa2	protein_coding	chr4	105039988	105040016	105039988	105040016	-	1	0	Ago2	0	0	0	1	0	0	0
MIMAT0000521	mmu-let-7a-5p	ENSMUSG00000034853	Acot11	protein_coding	chr4	106744629	106744635	106744628	106744656	-	3	0	Ago1-4,Ago2	1	0	1	1	1	1	1
MIMAT0000521	mmu-let-7a-5p	ENSMUSG00000034853	Acot11	protein_coding	chr4	106747052	106747074	106747052	106747080	-	1	0	Ago2	0	1	0	1	0	0	0
MIMAT0000521	mmu-let-7a-5p	ENSMUSG00000028597	Gpx7	protein_coding	chr4	108400550	108400555	108400549	108400555	-	1	0	Ago2	1	0	0	0	0	1	0
MIMAT0000521	mmu-let-7a-5p	ENSMUSG00000073771	Btbd19	protein_coding	chr4	117120287	117120309	117120287	117120309	-	1	0	Ago2	0	0	0	0	1	0	0
MIMAT0000521	mmu-let-7a-5p	ENSMUSG00000078584	AU022252	protein_coding	chr4	119221538	119221544	119221538	119221544	-	1	0	Ago2	0	0	1	0	0	0	0
MIMAT0000521	mmu-let-7a-5p	ENSMUSG00000078584	AU022252	protein_coding	chr4	119221552	119221557	119221552	119221557	-	2	0	Ago2	0	0	1	0	0	0	0
MIMAT0000521	mmu-let-7a-5p	ENSMUSG00000078584	AU022252	protein_coding	chr4	119221569	119221575	119221569	119221575	-	2	0	Ago2	0	0	1	0	0	0	0
MIMAT0000521	mmu-let-7a-5p	ENSMUSG00000048899	Rimkla	protein_coding	chr4	119465720	119465725	119465720	119465725	-	1	0	Ago2	1	0	1	0	0	0	0
MIMAT0000521	mmu-let-7a-5p	ENSMUSG00000028631	Kcnq4	protein_coding	chr4	120696187	120696193	120696187	120696215	-	1	0	Ago2	0	0	0	1	0	0	1
MIMAT0000521	mmu-let-7a-5p	ENSMUSG00000032870	Smap2	protein_coding	chr4	120969212	120969217	120969212	120969217	-	1	0	Ago2	1	0	1	0	0	0	0
MIMAT0000521	mmu-let-7a-5p	ENSMUSG00000032870	Smap2	protein_coding	chr4	120969445	120969451	120969444	120969465	-	1	0	Ago2	1	0	1	0	1	0	0
MIMAT0000521	mmu-let-7a-5p	ENSMUSG00000032870	Smap2	protein_coding	chr4	120975422	120975443	120975422	120975443	-	1	0	Ago2	0	1	0	0	0	0	0
MIMAT0000521	mmu-let-7a-5p	ENSMUSG00000042763	Maneal	protein_coding	chr4	124855993	124855998	124855993	124855998	-	2	0	Ago1-4,Ago2	1	0	0	0	0	0	0
MIMAT0000521	mmu-let-7a-5p	ENSMUSG00000028842	Ago3	protein_coding	chr4	126341357	126341385	126341357	126341385	-	2	0	Ago2	0	0	0	1	0	0	0
MIMAT0000521	mmu-let-7a-5p	ENSMUSG00000028842	Ago3	protein_coding	chr4	126345182	126345188	126345182	126345210	-	2	0	Ago2	0	0	0	1	0	1	1
MIMAT0000521	mmu-let-7a-5p	ENSMUSG00000028842	Ago3	protein_coding	chr4	126417274	126417302	126417274	126417302	-	2	0	Ago1-4,Ago2	0	0	0	1	0	0	0
MIMAT0000521	mmu-let-7a-5p	ENSMUSG00000041530	Ago1	protein_coding	chr4	126439482	126439488	126439482	126439488	-	3	0	Ago2	0	0	0	0	0	1	1
MIMAT0000521	mmu-let-7a-5p	ENSMUSG00000042500	Ago4	protein_coding	chr4	126492991	126492996	126492990	126493018	-	2	0	Ago2	1	0	1	1	0	1	1
MIMAT0000521	mmu-let-7a-5p	ENSMUSG00000028799	Zfp362	protein_coding	chr4	128773738	128773744	128773738	128773744	-	1	0	Ago2	1	0	0	0	0	1	0
MIMAT0000521	mmu-let-7a-5p	ENSMUSG00000053841	Txlna	protein_coding	chr4	129626947	129626953	129626946	129626967	-	2	0	Ago2	1	0	0	0	1	1	1
MIMAT0000521	mmu-let-7a-5p	ENSMUSG00000028909	Ptpru	protein_coding	chr4	131768530	131768536	131768529	131768552	-	2	0	Ago1-4,Ago2	1	0	0	0	1	1	1
MIMAT0000521	mmu-let-7a-5p	ENSMUSG00000028906	Epb41	protein_coding	chr4	131951583	131951606	131951583	131951606	-	1	0	Ago2	0	0	0	0	1	0	0
MIMAT0000521	mmu-let-7a-5p	ENSMUSG00000066043	Phactr4	protein_coding	chr4	132357029	132357034	132357029	132357034	-	1	0	Ago2	1	0	0	0	0	0	0
MIMAT0000521	mmu-let-7a-5p	ENSMUSG00000037752	Xkr8	protein_coding	chr4	132727365	132727371	132727364	132727392	-	4	1	Ago1-4,Ago2	1	0	0	1	1	1	1
MIMAT0000521	mmu-let-7a-5p	ENSMUSG00000037752	Xkr8	protein_coding	chr4	132728040	132728068	132728040	132728068	-	2	0	Ago2	0	0	0	1	0	0	0
MIMAT0000521	mmu-let-7a-5p	ENSMUSG00000037622	Wdtc1	protein_coding	chr4	133293945	133293950	133293945	133293950	-	2	0	Ago1-4,Ago2	1	0	0	0	0	0	0
MIMAT0000521	mmu-let-7a-5p	ENSMUSG00000050966	Lin28a	protein_coding	chr4	134004552	134004558	134004551	134004579	-	1	0	Ago2	1	0	1	1	1	1	1
MIMAT0000521	mmu-let-7a-5p	ENSMUSG00000050966	Lin28a	protein_coding	chr4	134005190	134005196	134005189	134005217	-	1	0	Ago2	1	0	1	1	1	1	1
MIMAT0000521	mmu-let-7a-5p	ENSMUSG00000050989	Selenon	protein_coding	chr4	134539513	134539519	134539512	134539533	-	2	0	Ago2	1	0	0	0	1	0	0
MIMAT0000521	mmu-let-7a-5p	ENSMUSG00000028803	Nipal3	protein_coding	chr4	135452124	135452129	135452124	135452129	-	1	0	Ago2	1	0	0	0	0	0	0
MIMAT0000521	mmu-let-7a-5p	ENSMUSG00000028744	Pqlc2	protein_coding	chr4	139298618	139298624	139298617	139298645	-	5	0	Ago1-4,Ago2	1	0	1	1	1	0	1
MIMAT0000521	mmu-let-7a-5p	ENSMUSG00000078515	Ddi2	protein_coding	chr4	141685607	141685613	141685606	141685626	-	4	0	Ago2	1	0	0	0	1	1	1
MIMAT0000521	mmu-let-7a-5p	ENSMUSG00000040659	Efhd2	protein_coding	chr4	141858423	141858428	141858422	141858450	-	1	0	Ago2	1	0	0	1	0	0	0
MIMAT0000521	mmu-let-7a-5p	ENSMUSG00000040659	Efhd2	protein_coding	chr4	141859171	141859177	141859170	141859198	-	4	0	Ago2	1	0	0	1	1	1	1
MIMAT0000521	mmu-let-7a-5p	ENSMUSG00000028599	Tnfrsf1b	protein_coding	chr4	145215011	145215017	145215010	145215038	-	4	0	Ago2	1	0	0	1	0	1	1
MIMAT0000521	mmu-let-7a-5p	ENSMUSG00000063077	Kif1b	protein_coding	chr4	149180717	149180722	149180717	149180722	-	3	0	Ago1-4,Ago2	1	0	0	0	0	0	0
MIMAT0000521	mmu-let-7a-5p	ENSMUSG00000063077	Kif1b	protein_coding	chr4	149235958	149235963	149235957	149235963	-	2	0	Ago2	1	0	0	0	0	1	1
MIMAT0000521	mmu-let-7a-5p	ENSMUSG00000044700	Tmem201	protein_coding	chr4	149715747	149715752	149715747	149715752	-	1	0	Ago2	1	0	0	0	0	0	0
MIMAT0000521	mmu-let-7a-5p	ENSMUSG00000028980	H6pd	protein_coding	chr4	149980738	149980745	149980737	149980761	-	3	0	Ago2	1	0	0	0	1	0	0
MIMAT0000521	mmu-let-7a-5p	ENSMUSG00000028955	Vamp3	protein_coding	chr4	151047373	151047378	151047373	151047378	-	3	0	Ago2	1	0	0	0	0	0	0
MIMAT0000521	mmu-let-7a-5p	ENSMUSG00000029030	Tprgl	protein_coding	chr4	154157607	154157612	154157607	154157612	-	3	0	Ago2	1	0	0	0	0	0	0
MIMAT0000521	mmu-let-7a-5p	ENSMUSG00000029073	Cptp	protein_coding	chr4	155865558	155865563	155865558	155865563	-	4	0	Ago1-4,Ago2	1	0	1	0	0	0	0
MIMAT0000521	mmu-let-7a-5p	ENSMUSG00000029073	Cptp	protein_coding	chr4	155866031	155866037	155866030	155866050	-	1	0	Ago2	1	0	1	0	1	0	0
MIMAT0000521	mmu-let-7a-5p	ENSMUSG00000028233	Tgs1	protein_coding	chr4	3616358	3616364	3616342	3616365	+	5	0	Ago1-4,Ago2	1	0	1	0	1	0	0
MIMAT0000521	mmu-let-7a-5p	ENSMUSG00000041235	Chd7	protein_coding	chr4	8859218	8859246	8859218	8859246	+	2	0	Ago1-4,Ago2	0	0	0	1	0	0	0
MIMAT0000521	mmu-let-7a-5p	ENSMUSG00000041235	Chd7	protein_coding	chr4	8866365	8866393	8866365	8866393	+	2	0	Ago2	0	0	0	1	0	0	0
MIMAT0000521	mmu-let-7a-5p	ENSMUSG00000041235	Chd7	protein_coding	chr4	8867477	8867483	8867455	8867483	+	2	0	Ago2	0	0	0	1	0	0	1
MIMAT0000521	mmu-let-7a-5p	ENSMUSG00000028211	Trp53inp1	protein_coding	chr4	11171097	11171102	11171097	11171102	+	1	0	Ago2	1	0	0	0	0	0	0
MIMAT0000521	mmu-let-7a-5p	ENSMUSG00000040720	Virma	protein_coding	chr4	11550307	11550313	11550286	11550314	+	3	0	Ago2	1	0	1	1	1	0	1
MIMAT0000521	mmu-let-7a-5p	ENSMUSG00000006586	Runx1t1	protein_coding	chr4	13892748	13892754	13892727	13892755	+	2	0	Ago1-4,Ago2	1	0	0	1	0	1	1
MIMAT0000521	mmu-let-7a-5p	ENSMUSG00000040455	Usp45	protein_coding	chr4	21834789	21834795	21834789	21834795	+	1	0	Ago2	1	0	1	0	0	0	0
MIMAT0000521	mmu-let-7a-5p	ENSMUSG00000040455	Usp45	protein_coding	chr4	21836987	21836992	21836985	21836992	+	2	0	Ago1-4,Ago2	1	0	1	0	0	0	0
MIMAT0000521	mmu-let-7a-5p	ENSMUSG00000028246	Faxc	protein_coding	chr4	21994263	21994269	21994242	21994270	+	2	1	Ago2	1	0	0	1	1	0	1
MIMAT0000521	mmu-let-7a-5p	ENSMUSG00000040372	Gpr63	protein_coding	chr4	25008753	25008758	25008753	25008758	+	2	0	Ago2	1	0	0	0	0	0	0
MIMAT0000521	mmu-let-7a-5p	ENSMUSG00000028289	Epha7	protein_coding	chr4	28946754	28946760	28946739	28946761	+	1	0	Ago2	1	0	1	0	1	1	0
MIMAT0000521	mmu-let-7a-5p	ENSMUSG00000028289	Epha7	protein_coding	chr4	28966495	28966500	28966495	28966501	+	2	0	Ago1-4,Ago2	1	0	0	0	0	1	0
MIMAT0000521	mmu-let-7a-5p	ENSMUSG00000040270	Bach2	protein_coding	chr4	32585693	32585698	32585693	32585698	+	5	0	Ago1-4,Ago2	1	0	0	0	0	0	0
MIMAT0000521	mmu-let-7a-5p	ENSMUSG00000058006	Mdn1	protein_coding	chr4	32739104	32739113	32739092	32739125	+	1	0	Ago2	0	2	0	0	0	0	0
MIMAT0000521	mmu-let-7a-5p	ENSMUSG00000028278	Rragd	protein_coding	chr4	33019596	33019601	33019574	33019602	+	1	0	Ago2	1	0	0	1	0	1	1
MIMAT0000521	mmu-let-7a-5p	ENSMUSG00000028278	Rragd	protein_coding	chr4	33019998	33020026	33019998	33020026	+	1	0	Ago2	0	0	0	1	0	0	0
MIMAT0000521	mmu-let-7a-5p	ENSMUSG00000028277	Ube2j1	protein_coding	chr4	33051877	33051883	33051877	33051883	+	1	0	Ago2	1	0	0	0	0	0	0
MIMAT0000521	mmu-let-7a-5p	ENSMUSG00000028468	Rgp1	protein_coding	chr4	43583664	43583670	43583664	43583670	+	2	0	Ago2	1	0	0	0	0	0	0
MIMAT0000521	mmu-let-7a-5p	ENSMUSG00000078716	Tmem8b	protein_coding	chr4	43692558	43692565	43692558	43692565	+	1	0	Ago2	1	0	0	0	0	0	0
MIMAT0000521	mmu-let-7a-5p	ENSMUSG00000078716	Tmem8b	protein_coding	chr4	43692579	43692584	43692579	43692584	+	1	0	Ago2	1	0	0	0	0	0	0
MIMAT0000521	mmu-let-7a-5p	ENSMUSG00000028476	Reck	protein_coding	chr4	43944581	43944586	43944581	43944586	+	2	0	Ago2	1	0	0	0	0	0	0
MIMAT0000521	mmu-let-7a-5p	ENSMUSG00000039774	Galnt12	protein_coding	chr4	47122918	47122923	47122896	47122924	+	4	0	Ago2	1	0	0	1	1	0	0
MIMAT0000521	mmu-let-7a-5p	ENSMUSG00000007613	Tgfbr1	protein_coding	chr4	47410843	47410849	47410822	47410850	+	6	0	Ago2	1	0	1	1	1	1	1
MIMAT0000521	mmu-let-7a-5p	ENSMUSG00000007613	Tgfbr1	protein_coding	chr4	47414461	47414462	47414455	47414489	+	6	0	Ago1-4,Ago2	1	0	1	1	0	1	0
MIMAT0000521	mmu-let-7a-5p	ENSMUSG00000007613	Tgfbr1	protein_coding	chr4	47414483	47414488	47414483	47414489	+	5	0	Ago1-4,Ago2	1	0	1	0	0	1	0
MIMAT0000521	mmu-let-7a-5p	ENSMUSG00000061455	Stx17	protein_coding	chr4	48182637	48182643	48182616	48182644	+	3	0	Ago2	1	1	1	1	0	1	1
MIMAT0000521	mmu-let-7a-5p	ENSMUSG00000061455	Stx17	protein_coding	chr4	48185065	48185071	48185044	48185072	+	2	0	Ago2	1	0	1	1	0	0	0
MIMAT0000521	mmu-let-7a-5p	ENSMUSG00000028348	Cavin4	protein_coding	chr4	48672768	48672773	48672768	48672773	+	1	0	Ago2	1	0	0	0	0	0	0
MIMAT0000521	mmu-let-7a-5p	ENSMUSG00000028309	Rnf20	protein_coding	chr4	49656035	49656041	49656022	49656042	+	2	0	Ago2	1	0	1	0	1	1	1
MIMAT0000521	mmu-let-7a-5p	ENSMUSG00000054752	Fsd1l	protein_coding	chr4	53706084	53706091	53706063	53706091	+	1	0	Ago2	0	0	0	1	0	0	1
MIMAT0000521	mmu-let-7a-5p	ENSMUSG00000028414	Fktn	protein_coding	chr4	53762279	53762284	53762262	53762285	+	1	0	Ago2	1	0	1	0	1	0	0
MIMAT0000521	mmu-let-7a-5p	ENSMUSG00000028414	Fktn	protein_coding	chr4	53764711	53764716	53764711	53764716	+	1	0	Ago2	0	0	1	0	0	0	0
MIMAT0000521	mmu-let-7a-5p	ENSMUSG00000060206	Zfp462	protein_coding	chr4	55012930	55012958	55012930	55012958	+	1	0	Ago2	0	0	0	1	0	0	0
MIMAT0000521	mmu-let-7a-5p	ENSMUSG00000060206	Zfp462	protein_coding	chr4	55081155	55081160	55081133	55081161	+	1	0	Ago2	1	0	0	1	0	0	0
MIMAT0000521	mmu-let-7a-5p	ENSMUSG00000060206	Zfp462	protein_coding	chr4	55081404	55081409	55081382	55081410	+	2	0	Ago1-4,Ago2	1	0	0	1	0	1	1
MIMAT0000521	mmu-let-7a-5p	ENSMUSG00000028381	Ugcg	protein_coding	chr4	59220917	59220923	59220902	59220924	+	2	0	Ago2	1	0	0	0	1	1	1
MIMAT0000521	mmu-let-7a-5p	ENSMUSG00000045071	E130308A19Rik	protein_coding	chr4	59756349	59756355	59756349	59756355	+	1	0	Ago2	0	0	1	0	0	0	1
MIMAT0000521	mmu-let-7a-5p	ENSMUSG00000028385	Snx30	protein_coding	chr4	59899167	59899172	59899145	59899173	+	3	0	Ago2	1	0	1	1	0	1	0
MIMAT0000521	mmu-let-7a-5p	ENSMUSG00000028385	Snx30	protein_coding	chr4	59899841	59899846	59899819	59899847	+	2	0	Ago2	1	0	1	1	0	1	0
MIMAT0000521	mmu-let-7a-5p	ENSMUSG00000028385	Snx30	protein_coding	chr4	59900640	59900646	59900619	59900647	+	4	0	Ago2	1	0	1	1	0	1	1
MIMAT0000521	mmu-let-7a-5p	ENSMUSG00000028385	Snx30	protein_coding	chr4	59904679	59904684	59904657	59904685	+	2	0	Ago2	1	0	1	1	0	0	1
MIMAT0000521	mmu-let-7a-5p	ENSMUSG00000066152	Slc31a2	protein_coding	chr4	62297314	62297320	62297293	62297321	+	2	0	Ago2	1	0	0	1	0	0	0
MIMAT0000521	mmu-let-7a-5p	ENSMUSG00000066152	Slc31a2	protein_coding	chr4	62298322	62298327	62298300	62298328	+	4	0	Ago2	1	0	0	1	0	1	0
MIMAT0000521	mmu-let-7a-5p	ENSMUSG00000066150	Slc31a1	protein_coding	chr4	62390311	62390317	62390298	62390318	+	3	0	Ago2	1	0	0	0	1	0	1
MIMAT0000521	mmu-let-7a-5p	ENSMUSG00000045672	Col27a1	protein_coding	chr4	63328580	63328604	63328576	63328604	+	1	0	Ago2	0	0	0	1	1	0	0
MIMAT0000521	mmu-let-7a-5p	ENSMUSG00000045917	Tmem268	protein_coding	chr4	63585518	63585524	63585518	63585524	+	2	0	Ago2	1	0	1	0	0	0	0
MIMAT0000521	mmu-let-7a-5p	ENSMUSG00000038007	Acer2	protein_coding	chr4	86918113	86918119	86918096	86918120	+	2	0	Ago2	1	0	0	0	1	1	1
MIMAT0000521	mmu-let-7a-5p	ENSMUSG00000028572	Hook1	protein_coding	chr4	96024133	96024139	96024112	96024140	+	1	0	Ago2	1	0	1	1	1	1	1
MIMAT0000521	mmu-let-7a-5p	ENSMUSG00000028550	Atg4c	protein_coding	chr4	99259394	99259400	99259379	99259401	+	3	0	Ago2	1	0	0	0	1	0	0
MIMAT0000521	mmu-let-7a-5p	ENSMUSG00000035275	Raver2	protein_coding	chr4	101151556	101151575	101151556	101151575	+	1	0	Ago2	0	1	0	0	1	0	0
MIMAT0000521	mmu-let-7a-5p	ENSMUSG00000028522	Mier1	protein_coding	chr4	103164710	103164716	103164695	103164717	+	1	0	Ago2	1	0	0	0	1	0	0
MIMAT0000521	mmu-let-7a-5p	ENSMUSG00000028519	Dab1	protein_coding	chr4	104727956	104727984	104727956	104727984	+	1	0	Ago2	0	0	0	1	0	0	0
MIMAT0000521	mmu-let-7a-5p	ENSMUSG00000028519	Dab1	protein_coding	chr4	104744689	104744694	104744667	104744695	+	2	0	Ago1-4,Ago2	1	0	0	1	0	1	1
MIMAT0000521	mmu-let-7a-5p	ENSMUSG00000028514	Usp24	protein_coding	chr4	106377515	106377543	106377515	106377543	+	3	0	Ago2	0	0	0	1	0	0	0
MIMAT0000521	mmu-let-7a-5p	ENSMUSG00000028514	Usp24	protein_coding	chr4	106441186	106441192	106441165	106441193	+	4	0	Ago2	0	0	1	1	1	1	1
MIMAT0000521	mmu-let-7a-5p	ENSMUSG00000043572	Pars2	protein_coding	chr4	106655196	106655202	106655179	106655203	+	1	0	Ago2	1	0	0	0	1	0	0
MIMAT0000521	mmu-let-7a-5p	ENSMUSG00000061887	Ssbp3	protein_coding	chr4	107049469	107049474	107049469	107049474	+	1	0	Ago2	1	0	0	0	0	0	0
MIMAT0000521	mmu-let-7a-5p	ENSMUSG00000048351	Coa7	protein_coding	chr4	108341483	108341489	108341462	108341490	+	1	0	Ago2	0	0	1	1	0	0	0
MIMAT0000521	mmu-let-7a-5p	ENSMUSG00000034610	Zcchc11	protein_coding	chr4	108513430	108513458	108513430	108513458	+	2	0	Ago2	0	0	0	1	0	0	0
MIMAT0000521	mmu-let-7a-5p	ENSMUSG00000028718	Stil	protein_coding	chr4	115042123	115042129	115042109	115042130	+	1	0	Ago2	1	0	1	0	1	0	0
MIMAT0000521	mmu-let-7a-5p	ENSMUSG00000028718	Stil	protein_coding	chr4	115042708	115042713	115042708	115042713	+	1	0	Ago2	1	0	1	0	0	0	0
MIMAT0000521	mmu-let-7a-5p	ENSMUSG00000028718	Stil	protein_coding	chr4	115042742	115042747	115042742	115042747	+	2	0	Ago2	1	0	1	0	0	0	0
MIMAT0000521	mmu-let-7a-5p	ENSMUSG00000028710	Atpaf1	protein_coding	chr4	115813651	115813658	115813630	115813658	+	3	0	Ago2	0	0	0	1	0	0	1
MIMAT0000521	mmu-let-7a-5p	ENSMUSG00000028709	Mob3c	protein_coding	chr4	115835517	115835522	115835517	115835522	+	1	0	Ago2	1	0	1	0	0	0	0
MIMAT0000521	mmu-let-7a-5p	ENSMUSG00000033948	Zswim5	protein_coding	chr4	116988659	116988665	116988638	116988666	+	1	0	Ago2	1	0	1	1	1	1	1
MIMAT0000521	mmu-let-7a-5p	ENSMUSG00000006392	Med8	protein_coding	chr4	118415002	118415008	118414989	118415009	+	3	0	Ago2	1	0	1	0	1	1	1
MIMAT0000521	mmu-let-7a-5p	ENSMUSG00000028634	Hivep3	protein_coding	chr4	120132566	120132586	120132566	120132586	+	3	0	Ago2	0	1	0	0	0	0	0
MIMAT0000521	mmu-let-7a-5p	ENSMUSG00000028654	Mycl	protein_coding	chr4	123001056	123001061	123001054	123001062	+	1	0	Ago2	1	0	0	0	0	1	1
MIMAT0000521	mmu-let-7a-5p	ENSMUSG00000028646	Rragc	protein_coding	chr4	123936132	123936137	123936132	123936137	+	5	0	Ago2	1	0	0	0	0	0	0
MIMAT0000521	mmu-let-7a-5p	ENSMUSG00000028890	Mtf1	protein_coding	chr4	124845742	124845747	124845727	124845748	+	2	0	Ago2	1	1	0	0	0	0	0
MIMAT0000521	mmu-let-7a-5p	ENSMUSG00000042608	Stk40	protein_coding	chr4	126139296	126139302	126139275	126139303	+	5	0	Ago2	1	0	1	1	1	1	1
MIMAT0000521	mmu-let-7a-5p	ENSMUSG00000042608	Stk40	protein_coding	chr4	126140126	126140154	126140126	126140154	+	1	0	Ago2	0	0	0	1	0	0	0
MIMAT0000521	mmu-let-7a-5p	ENSMUSG00000028804	Csmd2	protein_coding	chr4	128383042	128383062	128383042	128383062	+	1	0	Ago2	0	0	0	0	1	0	0
MIMAT0000521	mmu-let-7a-5p	ENSMUSG00000028796	Phc2	protein_coding	chr4	128751825	128751830	128751825	128751830	+	2	0	Ago2	1	0	0	0	0	0	0
MIMAT0000521	mmu-let-7a-5p	ENSMUSG00000028796	Phc2	protein_coding	chr4	128752797	128752802	128752797	128752802	+	2	0	Ago2	1	0	0	0	0	0	0
MIMAT0000521	mmu-let-7a-5p	ENSMUSG00000001334	Fndc5	protein_coding	chr4	129144529	129144534	129144529	129144534	+	1	0	Ago2	1	0	0	0	0	0	0
MIMAT0000521	mmu-let-7a-5p	ENSMUSG00000047945	Marcksl1	protein_coding	chr4	129515485	129515491	129515468	129515492	+	3	0	Ago2	1	0	0	0	1	0	0
MIMAT0000521	mmu-let-7a-5p	ENSMUSG00000028581	Laptm5	protein_coding	chr4	130929498	130929519	130929498	130929519	+	2	0	Ago2	0	0	0	0	1	0	0
MIMAT0000521	mmu-let-7a-5p	ENSMUSG00000056529	Ptafr	protein_coding	chr4	132580925	132580953	132580925	132580953	+	1	0	Ago2	0	0	0	1	0	0	0
MIMAT0000521	mmu-let-7a-5p	ENSMUSG00000056529	Ptafr	protein_coding	chr4	132582123	132582129	132582102	132582130	+	1	0	Ago2	0	0	1	1	0	0	1
MIMAT0000521	mmu-let-7a-5p	ENSMUSG00000056529	Ptafr	protein_coding	chr4	132582157	132582163	132582136	132582164	+	2	0	Ago2	0	0	1	1	0	0	1
MIMAT0000521	mmu-let-7a-5p	ENSMUSG00000028886	Eya3	protein_coding	chr4	132721401	132721406	132721401	132721406	+	3	0	Ago2	1	0	0	0	0	0	0
MIMAT0000521	mmu-let-7a-5p	ENSMUSG00000028886	Eya3	protein_coding	chr4	132721923	132721928	132721923	132721928	+	2	0	Ago2	1	0	0	0	0	0	0
MIMAT0000521	mmu-let-7a-5p	ENSMUSG00000028868	Wasf2	protein_coding	chr4	133197280	133197285	133197280	133197285	+	1	0	Ago2	1	0	0	0	0	0	0
MIMAT0000521	mmu-let-7a-5p	ENSMUSG00000028854	Slc9a1	protein_coding	chr4	133423267	133423272	133423267	133423272	+	2	0	Ago2	1	0	0	0	0	0	0
MIMAT0000521	mmu-let-7a-5p	ENSMUSG00000028850	Gpatch3	protein_coding	chr4	133583953	133583959	133583932	133583960	+	2	0	Ago2	1	0	1	1	1	1	1
MIMAT0000521	mmu-let-7a-5p	ENSMUSG00000070691	Runx3	protein_coding	chr4	135175500	135175521	135175500	135175521	+	1	0	Ago2	0	1	0	0	0	0	0
MIMAT0000521	mmu-let-7a-5p	ENSMUSG00000028672	Hmgcl	protein_coding	chr4	135962451	135962457	135962437	135962458	+	1	0	Ago2	1	0	0	0	1	0	0
MIMAT0000521	mmu-let-7a-5p	ENSMUSG00000028671	Gale	protein_coding	chr4	135967946	135967952	135967925	135967953	+	2	0	Ago2	1	0	0	1	1	1	1
MIMAT0000521	mmu-let-7a-5p	ENSMUSG00000018983	E2f2	protein_coding	chr4	136193054	136193060	136193054	136193060	+	1	0	Ago2	1	0	1	0	0	1	1
MIMAT0000521	mmu-let-7a-5p	ENSMUSG00000028757	Ddost	protein_coding	chr4	138312084	138312089	138312084	138312090	+	3	0	Ago2	1	0	0	0	0	0	1
MIMAT0000521	mmu-let-7a-5p	ENSMUSG00000028920	Fbxo42	protein_coding	chr4	141201727	141201732	141201727	141201732	+	1	0	Ago2	1	0	0	0	0	0	0
MIMAT0000521	mmu-let-7a-5p	ENSMUSG00000029009	Mthfr	protein_coding	chr4	148052128	148052148	148052128	148052148	+	3	0	Ago2	0	0	0	0	1	0	0
MIMAT0000521	mmu-let-7a-5p	ENSMUSG00000028991	Mtor	protein_coding	chr4	148557274	148557279	148557274	148557279	+	2	0	Ago2	1	0	0	0	0	0	0
MIMAT0000521	mmu-let-7a-5p	ENSMUSG00000028974	Dffa	protein_coding	chr4	149119432	149119438	149119411	149119439	+	4	0	Ago2	1	0	1	1	1	0	0
MIMAT0000521	mmu-let-7a-5p	ENSMUSG00000028974	Dffa	protein_coding	chr4	149119509	149119514	149119487	149119515	+	3	0	Ago2	1	0	1	1	0	0	0
MIMAT0000521	mmu-let-7a-5p	ENSMUSG00000047875	Gpr157	protein_coding	chr4	150102550	150102556	150102529	150102557	+	2	0	Ago2	1	0	1	1	0	0	1
MIMAT0000521	mmu-let-7a-5p	ENSMUSG00000039662	Icmt	protein_coding	chr4	152306449	152306454	152306449	152306454	+	1	0	Ago2	1	0	0	0	0	0	0
MIMAT0000521	mmu-let-7a-5p	ENSMUSG00000074738	Fndc10	protein_coding	chr4	155696400	155696406	155696386	155696407	+	1	0	Ago2	1	0	1	0	1	0	1
MIMAT0000521	mmu-let-7a-5p	ENSMUSG00000029068	Ccnl2	protein_coding	chr4	155823347	155823367	155823347	155823367	+	1	0	Ago2	0	0	0	0	1	0	0
MIMAT0000521	mmu-let-7a-5p	ENSMUSG00000040351	Ankib1	protein_coding	chr5	3691172	3691179	3691172	3691179	-	2	0	Ago2	1	0	0	0	0	0	0
MIMAT0000521	mmu-let-7a-5p	ENSMUSG00000046798	Cldn12	protein_coding	chr5	5506391	5506397	5506390	5506418	-	5	0	Ago1-4,Ago2	1	0	1	1	1	0	0
MIMAT0000521	mmu-let-7a-5p	ENSMUSG00000046798	Cldn12	protein_coding	chr5	5507166	5507172	5507165	5507193	-	4	0	Ago1-4,Ago2	1	0	1	1	1	1	1
MIMAT0000521	mmu-let-7a-5p	ENSMUSG00000002297	Dbf4	protein_coding	chr5	8397864	8397870	8397864	8397870	-	1	0	Ago2	0	0	0	0	0	0	1
MIMAT0000521	mmu-let-7a-5p	ENSMUSG00000042508	Dmtf1	protein_coding	chr5	9119874	9119879	9119874	9119879	-	2	0	Ago2	1	0	0	0	0	0	0
MIMAT0000521	mmu-let-7a-5p	ENSMUSG00000044968	Napepld	protein_coding	chr5	21663776	21663782	21663775	21663799	-	1	0	Ago2	1	0	0	0	1	0	1
MIMAT0000521	mmu-let-7a-5p	ENSMUSG00000006641	Slc5a6	protein_coding	chr5	31036315	31036321	31036314	31036336	-	2	0	Ago2	1	0	0	0	1	1	1
MIMAT0000521	mmu-let-7a-5p	ENSMUSG00000106864	Gtf3c2	protein_coding	chr5	31156736	31156741	31156736	31156741	-	3	0	Ago2	1	0	0	0	0	0	0
MIMAT0000521	mmu-let-7a-5p	ENSMUSG00000054280	Prr14l	protein_coding	chr5	32790929	32790934	32790928	32790934	-	3	0	Ago2	1	0	0	0	0	1	1
MIMAT0000521	mmu-let-7a-5p	ENSMUSG00000019295	Tmem129	protein_coding	chr5	33653645	33653650	33653645	33653650	-	1	0	Ago2	1	0	0	0	0	0	0
MIMAT0000521	mmu-let-7a-5p	ENSMUSG00000019295	Tmem129	protein_coding	chr5	33654153	33654158	33654153	33654158	-	2	0	Ago1-4,Ago2	1	0	0	0	0	0	0
MIMAT0000521	mmu-let-7a-5p	ENSMUSG00000029111	Nelfa	protein_coding	chr5	33899411	33899432	33899411	33899432	-	3	0	Ago1-4,Ago2	0	1	0	0	0	0	0
MIMAT0000521	mmu-let-7a-5p	ENSMUSG00000037235	Mxd4	protein_coding	chr5	34173887	34173915	34173887	34173915	-	2	0	Ago2	0	0	0	1	0	0	0
MIMAT0000521	mmu-let-7a-5p	ENSMUSG00000048373	Fgfbp1	protein_coding	chr5	43978988	43978993	43978988	43978993	-	1	0	Ago2	1	0	0	0	0	0	0
MIMAT0000521	mmu-let-7a-5p	ENSMUSG00000039706	Ldb2	protein_coding	chr5	44532663	44532684	44532663	44532684	-	2	0	Ago1-4,Ago2	0	1	0	0	0	0	0
MIMAT0000521	mmu-let-7a-5p	ENSMUSG00000015882	Lcorl	protein_coding	chr5	45701447	45701453	45701446	45701474	-	1	0	Ago2	1	0	1	1	1	1	1
MIMAT0000521	mmu-let-7a-5p	ENSMUSG00000029167	Ppargc1a	protein_coding	chr5	51458136	51458141	51458135	51458163	-	1	0	Ago2	1	0	0	1	0	1	1
MIMAT0000521	mmu-let-7a-5p	ENSMUSG00000029189	Sel1l3	protein_coding	chr5	53155600	53155621	53155600	53155621	-	2	0	Ago1-4,Ago2	0	1	0	0	0	0	0
MIMAT0000521	mmu-let-7a-5p	ENSMUSG00000029191	Rfc1	protein_coding	chr5	65287928	65287949	65287928	65287949	-	1	0	Ago2	0	1	0	0	0	0	0
MIMAT0000521	mmu-let-7a-5p	ENSMUSG00000092060	Bend4	protein_coding	chr5	67392209	67392214	67392208	67392236	-	3	0	Ago2	0	0	1	1	0	0	0
MIMAT0000521	mmu-let-7a-5p	ENSMUSG00000092060	Bend4	protein_coding	chr5	67392218	67392223	67392217	67392245	-	3	0	Ago2	0	0	1	1	0	1	1
MIMAT0000521	mmu-let-7a-5p	ENSMUSG00000072889	Nfxl1	protein_coding	chr5	72514130	72514135	72514129	72514152	-	4	0	Ago1-4,Ago2	1	0	0	0	1	0	1
MIMAT0000521	mmu-let-7a-5p	ENSMUSG00000029156	Sgcb	protein_coding	chr5	73633769	73633774	73633769	73633774	-	1	0	Ago2	1	0	0	0	0	0	0
MIMAT0000521	mmu-let-7a-5p	ENSMUSG00000029229	Chic2	protein_coding	chr5	75003066	75003073	75003066	75003073	-	3	0	Ago2	0	0	0	0	0	0	1
MIMAT0000521	mmu-let-7a-5p	ENSMUSG00000029403	Cdkl2	protein_coding	chr5	92007200	92007205	92007199	92007219	-	1	0	Ago2	1	1	0	0	0	0	0
MIMAT0000521	mmu-let-7a-5p	ENSMUSG00000029415	Sdad1	protein_coding	chr5	92285156	92285162	92285155	92285176	-	2	0	Ago2	1	0	0	0	1	0	0
MIMAT0000521	mmu-let-7a-5p	ENSMUSG00000034724	Cnot6l	protein_coding	chr5	96075083	96075089	96075083	96075089	-	3	0	Ago2	0	0	0	0	0	0	1
MIMAT0000521	mmu-let-7a-5p	ENSMUSG00000043940	Wdfy3	protein_coding	chr5	101833657	101833663	101833657	101833663	-	2	0	Ago2	0	0	0	0	0	1	1
MIMAT0000521	mmu-let-7a-5p	ENSMUSG00000049606	Zfp644	protein_coding	chr5	106616814	106616842	106616814	106616842	-	1	1	Ago2	0	0	0	1	0	0	0
MIMAT0000521	mmu-let-7a-5p	ENSMUSG00000049606	Zfp644	protein_coding	chr5	106617491	106617497	106617490	106617518	-	3	0	Ago1-4,Ago2	1	0	1	1	1	1	1
MIMAT0000521	mmu-let-7a-5p	ENSMUSG00000049606	Zfp644	protein_coding	chr5	106638089	106638117	106638089	106638117	-	2	0	Ago1-4,Ago2	0	0	0	1	0	0	0
MIMAT0000521	mmu-let-7a-5p	ENSMUSG00000029287	Tgfbr3	protein_coding	chr5	107106961	107106967	107106960	107106988	-	6	0	Ago1-4,Ago2	1	0	1	1	1	0	1
MIMAT0000521	mmu-let-7a-5p	ENSMUSG00000063406	Tmed5	protein_coding	chr5	108122444	108122450	108122443	108122461	-	5	0	Ago1-4,Ago2	1	0	1	0	1	1	1
MIMAT0000521	mmu-let-7a-5p	ENSMUSG00000063406	Tmed5	protein_coding	chr5	108122816	108122822	108122815	108122837	-	3	0	Ago2	1	0	1	0	1	0	0
MIMAT0000521	mmu-let-7a-5p	ENSMUSG00000063406	Tmed5	protein_coding	chr5	108123129	108123134	108123129	108123136	-	5	0	Ago2	1	0	1	0	0	0	0
MIMAT0000521	mmu-let-7a-5p	ENSMUSG00000029500	Pgam5	protein_coding	chr5	110259204	110259209	110259204	110259209	-	3	0	Ago2	1	0	0	0	0	0	0
MIMAT0000521	mmu-let-7a-5p	ENSMUSG00000004530	Coro1c	protein_coding	chr5	113847519	113847547	113847519	113847547	-	4	0	Ago2	0	0	0	1	0	0	0
MIMAT0000521	mmu-let-7a-5p	ENSMUSG00000042121	Ssh1	protein_coding	chr5	113940450	113940456	113940450	113940456	-	2	0	Ago2	0	0	1	0	0	0	0
MIMAT0000521	mmu-let-7a-5p	ENSMUSG00000001098	Kctd10	protein_coding	chr5	114364714	114364719	114364714	114364719	-	2	0	Ago2	1	0	0	0	0	0	0
MIMAT0000521	mmu-let-7a-5p	ENSMUSG00000048578	Mlec	protein_coding	chr5	115146997	115147002	115146997	115147002	-	1	0	Ago2	1	0	0	0	0	0	0
MIMAT0000521	mmu-let-7a-5p	ENSMUSG00000032850	Rnft2	protein_coding	chr5	118192659	118192665	118192659	118192665	-	1	0	Ago2	1	0	0	0	0	0	0
MIMAT0000521	mmu-let-7a-5p	ENSMUSG00000032850	Rnft2	protein_coding	chr5	118193377	118193383	118193377	118193383	-	1	0	Ago2	1	0	0	0	0	0	0
MIMAT0000521	mmu-let-7a-5p	ENSMUSG00000032690	Oas2	protein_coding	chr5	120731369	120731375	120731368	120731388	-	2	0	Ago2	1	0	1	0	1	0	0
MIMAT0000521	mmu-let-7a-5p	ENSMUSG00000029608	Rph3a	protein_coding	chr5	120941600	120941605	120941600	120941605	-	1	0	Ago2	1	0	0	0	0	0	0
MIMAT0000521	mmu-let-7a-5p	ENSMUSG00000042594	Sh2b3	protein_coding	chr5	121817284	121817289	121817283	121817311	-	5	0	Ago1-4,Ago2	1	0	0	1	1	1	1
MIMAT0000521	mmu-let-7a-5p	ENSMUSG00000029467	Atp2a2	protein_coding	chr5	122456656	122456662	122456655	122456662	-	3	0	Ago1-4,Ago2	1	0	0	0	0	1	1
MIMAT0000521	mmu-let-7a-5p	ENSMUSG00000029449	Rhof	protein_coding	chr5	123118602	123118608	123118602	123118608	-	1	0	Ago2	1	0	0	0	0	0	0
MIMAT0000521	mmu-let-7a-5p	ENSMUSG00000066278	Vps37b	protein_coding	chr5	124004800	124004805	124004800	124004805	-	3	0	Ago2	1	0	0	0	0	0	0
MIMAT0000521	mmu-let-7a-5p	ENSMUSG00000029408	Abcb9	protein_coding	chr5	124061866	124061872	124061865	124061893	-	1	0	Ago2	1	0	0	1	1	1	1
MIMAT0000521	mmu-let-7a-5p	ENSMUSG00000038095	Sbno1	protein_coding	chr5	124369195	124369201	124369195	124369201	-	3	0	Ago2	1	0	0	0	0	1	1
MIMAT0000521	mmu-let-7a-5p	ENSMUSG00000029478	Ncor2	protein_coding	chr5	125030152	125030172	125030152	125030172	-	3	0	Ago1-4,Ago2	0	1	0	0	0	0	0
MIMAT0000521	mmu-let-7a-5p	ENSMUSG00000037936	Scarb1	protein_coding	chr5	125277212	125277217	125277212	125277217	-	3	0	Ago2	1	0	0	0	0	0	0
MIMAT0000521	mmu-let-7a-5p	ENSMUSG00000025534	Gusb	protein_coding	chr5	129989502	129989517	129989502	129989517	-	5	0	Ago1-4,Ago2	0	0	0	0	1	0	0
MIMAT0000521	mmu-let-7a-5p	ENSMUSG00000060261	Gtf2i	protein_coding	chr5	134237888	134237893	134237887	134237915	-	3	0	Ago2	1	0	0	1	1	1	1
MIMAT0000521	mmu-let-7a-5p	ENSMUSG00000005378	Bud23	protein_coding	chr5	135053215	135053220	135053215	135053220	-	1	0	Ago2	1	0	0	0	0	0	0
MIMAT0000521	mmu-let-7a-5p	ENSMUSG00000053293	Pom121	protein_coding	chr5	135376358	135376363	135376357	135376365	-	2	0	Ago2	1	0	0	0	0	1	0
MIMAT0000521	mmu-let-7a-5p	ENSMUSG00000039959	Hip1	protein_coding	chr5	135406905	135406911	135406904	135406932	-	1	0	Ago2	0	0	0	1	1	1	1
MIMAT0000521	mmu-let-7a-5p	ENSMUSG00000039959	Hip1	protein_coding	chr5	135455100	135455128	135455100	135455128	-	5	0	Ago1-4,Ago2	0	0	0	1	0	0	0
MIMAT0000521	mmu-let-7a-5p	ENSMUSG00000029705	Cux1	protein_coding	chr5	136270393	136270400	136270393	136270400	-	1	0	Ago2	0	0	0	0	0	0	1
MIMAT0000521	mmu-let-7a-5p	ENSMUSG00000004849	Ap1s1	protein_coding	chr5	137035310	137035316	137035309	137035332	-	2	0	Ago2	1	0	1	0	1	1	1
MIMAT0000521	mmu-let-7a-5p	ENSMUSG00000004849	Ap1s1	protein_coding	chr5	137035527	137035533	137035526	137035546	-	2	0	Ago2	1	0	1	0	1	0	0
MIMAT0000521	mmu-let-7a-5p	ENSMUSG00000037344	Slc12a9	protein_coding	chr5	137314678	137314684	137314677	137314705	-	3	0	Ago2	1	0	0	1	1	1	1
MIMAT0000521	mmu-let-7a-5p	ENSMUSG00000036948	BC037034	protein_coding	chr5	138260159	138260164	138260159	138260164	-	2	0	Ago2	1	0	0	0	0	0	0
MIMAT0000521	mmu-let-7a-5p	ENSMUSG00000053553	3110082I17Rik	protein_coding	chr5	139360517	139360523	139360517	139360523	-	1	0	Ago2	1	0	0	0	0	0	0
MIMAT0000521	mmu-let-7a-5p	ENSMUSG00000053581	Zfand2a	protein_coding	chr5	139472791	139472796	139472791	139472796	-	1	0	Ago2	1	0	0	0	0	0	0
MIMAT0000521	mmu-let-7a-5p	ENSMUSG00000041313	Slc7a1	protein_coding	chr5	148328837	148328842	148328837	148328842	-	1	0	Ago2	1	0	0	0	0	0	0
MIMAT0000521	mmu-let-7a-5p	ENSMUSG00000016128	Stard13	protein_coding	chr5	151037600	151037606	151037600	151037606	-	3	0	Ago1-4,Ago2	0	0	0	0	0	1	1
MIMAT0000521	mmu-let-7a-5p	ENSMUSG00000016128	Stard13	protein_coding	chr5	151037617	151037623	151037617	151037623	-	4	0	Ago1-4,Ago2	0	0	0	0	0	1	1
MIMAT0000521	mmu-let-7a-5p	ENSMUSG00000016128	Stard13	protein_coding	chr5	151038184	151038191	151038184	151038191	-	2	0	Ago2	1	0	0	0	0	0	0
MIMAT0000521	mmu-let-7a-5p	ENSMUSG00000005907	Pex1	protein_coding	chr5	3606060	3606083	3606060	3606083	+	1	0	Ago2	0	1	0	0	0	0	0
MIMAT0000521	mmu-let-7a-5p	ENSMUSG00000073234	Gm8773	protein_coding	chr5	5576091	5576113	5576085	5576113	+	1	0	Ago2	0	0	0	1	1	0	0
MIMAT0000521	mmu-let-7a-5p	ENSMUSG00000028932	Psmc2	protein_coding	chr5	21799956	21799977	21799956	21799977	+	2	0	Ago2	0	1	0	0	0	0	0
MIMAT0000521	mmu-let-7a-5p	ENSMUSG00000048439	Nupl2	protein_coding	chr5	24183184	24183190	24183171	24183191	+	1	0	Ago2	1	0	0	0	1	0	0
MIMAT0000521	mmu-let-7a-5p	ENSMUSG00000039106	Htr5a	protein_coding	chr5	27852906	27852906	27852900	27852912	+	1	0	Ago2	2	0	0	0	0	0	0
MIMAT0000521	mmu-let-7a-5p	ENSMUSG00000029177	Cenpa	protein_coding	chr5	30673317	30673338	30673317	30673338	+	1	0	Ago2	0	0	0	0	1	0	0
MIMAT0000521	mmu-let-7a-5p	ENSMUSG00000038828	Tmem214	protein_coding	chr5	30877247	30877252	30877225	30877253	+	3	0	Ago2	1	0	0	1	0	0	0
MIMAT0000521	mmu-let-7a-5p	ENSMUSG00000062761	Zfp512	protein_coding	chr5	31481227	31481232	31481227	31481232	+	1	0	Ago2	1	0	0	0	0	0	0
MIMAT0000521	mmu-let-7a-5p	ENSMUSG00000057406	Nsd2	protein_coding	chr5	33894940	33894961	33894940	33894961	+	3	0	Ago2	0	0	0	0	1	0	0
MIMAT0000521	mmu-let-7a-5p	ENSMUSG00000048142	Nat8l	protein_coding	chr5	34001880	34001885	34001880	34001885	+	1	0	Ago2	1	0	0	0	0	0	0
MIMAT0000521	mmu-let-7a-5p	ENSMUSG00000048142	Nat8l	protein_coding	chr5	34003794	34003800	34003794	34003800	+	1	0	Ago2	1	0	0	0	0	0	1
MIMAT0000521	mmu-let-7a-5p	ENSMUSG00000029198	Grpel1	protein_coding	chr5	36471713	36471719	36471697	36471720	+	2	0	Ago2	1	0	0	0	1	0	0
MIMAT0000521	mmu-let-7a-5p	ENSMUSG00000039782	Cpeb2	protein_coding	chr5	43286454	43286482	43286454	43286482	+	1	0	Ago2	0	0	0	1	0	0	0
MIMAT0000521	mmu-let-7a-5p	ENSMUSG00000039782	Cpeb2	protein_coding	chr5	43288075	43288103	43288075	43288103	+	1	0	Ago2	0	0	0	1	0	0	0
MIMAT0000521	mmu-let-7a-5p	ENSMUSG00000039782	Cpeb2	protein_coding	chr5	43288438	43288466	43288438	43288466	+	2	0	Ago2	0	0	0	1	0	0	0
MIMAT0000521	mmu-let-7a-5p	ENSMUSG00000029108	Pcdh7	protein_coding	chr5	58131950	58131955	58131950	58131955	+	2	0	Ago1-4,Ago2	1	0	0	0	0	0	0
MIMAT0000521	mmu-let-7a-5p	ENSMUSG00000029171	Pgm1	protein_coding	chr5	64127909	64127914	64127892	64127915	+	4	0	Ago1-4,Ago2	1	0	0	0	1	0	0
MIMAT0000521	mmu-let-7a-5p	ENSMUSG00000037890	Wdr19	protein_coding	chr5	65228552	65228575	65228552	65228575	+	1	0	Ago2	0	1	0	0	0	0	0
MIMAT0000521	mmu-let-7a-5p	ENSMUSG00000051674	Dcun1d4	protein_coding	chr5	73560432	73560437	73560432	73560437	+	2	0	Ago2	1	0	0	0	0	0	0
MIMAT0000521	mmu-let-7a-5p	ENSMUSG00000036403	Cep135	protein_coding	chr5	76644734	76644740	76644713	76644741	+	4	0	Ago2	1	0	1	1	1	0	1
MIMAT0000521	mmu-let-7a-5p	ENSMUSG00000029291	Rufy3	protein_coding	chr5	88641378	88641384	88641364	88641385	+	2	0	Ago1-4,Ago2	1	0	0	0	1	1	1
MIMAT0000521	mmu-let-7a-5p	ENSMUSG00000060961	Slc4a4	protein_coding	chr5	89236387	89236393	89236373	89236394	+	3	0	Ago1-4,Ago2	1	0	0	0	1	1	1
MIMAT0000521	mmu-let-7a-5p	ENSMUSG00000034981	Parm1	protein_coding	chr5	91593878	91593906	91593878	91593906	+	1	0	Ago2	0	0	0	1	0	0	0
MIMAT0000521	mmu-let-7a-5p	ENSMUSG00000034981	Parm1	protein_coding	chr5	91625655	91625683	91625655	91625683	+	1	0	Ago2	0	0	0	1	0	0	0
MIMAT0000521	mmu-let-7a-5p	ENSMUSG00000058013	2023-09-11	protein_coding	chr5	93171410	93171415	93171410	93171415	+	2	0	Ago2	1	0	0	0	0	0	0
MIMAT0000521	mmu-let-7a-5p	ENSMUSG00000058013	2023-09-11	protein_coding	chr5	93172485	93172490	93172485	93172490	+	2	0	Ago2	1	0	0	0	0	0	0
MIMAT0000521	mmu-let-7a-5p	ENSMUSG00000058013	2023-09-11	protein_coding	chr5	93172808	93172813	93172808	93172813	+	1	0	Ago2	1	0	0	0	0	0	0
MIMAT0000521	mmu-let-7a-5p	ENSMUSG00000034687	Fras1	protein_coding	chr5	96781933	96781939	96781912	96781940	+	2	0	Ago1-4,Ago2	1	0	1	1	1	1	1
MIMAT0000521	mmu-let-7a-5p	ENSMUSG00000034663	Bmp2k	protein_coding	chr5	97069605	97069627	97069605	97069627	+	1	0	Ago2	0	0	0	0	1	0	0
MIMAT0000521	mmu-let-7a-5p	ENSMUSG00000029330	Cds1	protein_coding	chr5	101822358	101822363	101822358	101822363	+	1	0	Ago2	1	0	0	0	0	0	0
MIMAT0000521	mmu-let-7a-5p	ENSMUSG00000029313	Aff1	protein_coding	chr5	103853804	103853809	103853804	103853809	+	1	0	Ago2	1	0	0	0	0	0	0
MIMAT0000521	mmu-let-7a-5p	ENSMUSG00000029267	Mtf2	protein_coding	chr5	108093359	108093387	108093359	108093387	+	2	0	Ago2	0	0	0	1	0	0	0
MIMAT0000521	mmu-let-7a-5p	ENSMUSG00000029267	Mtf2	protein_coding	chr5	108104447	108104462	108104434	108104475	+	2	0	Ago2	0	0	0	2	0	0	0
MIMAT0000521	mmu-let-7a-5p	ENSMUSG00000029267	Mtf2	protein_coding	chr5	108104479	108104507	108104479	108104507	+	2	0	Ago2	0	0	0	1	0	0	0
MIMAT0000521	mmu-let-7a-5p	ENSMUSG00000029267	Mtf2	protein_coding	chr5	108108090	108108097	108108078	108108098	+	6	0	Ago1-4,Ago2	1	0	0	0	1	0	0
MIMAT0000521	mmu-let-7a-5p	ENSMUSG00000033623	Pcgf3	protein_coding	chr5	108473842	108473870	108473842	108473870	+	2	0	Ago2	0	0	0	1	0	0	0
MIMAT0000521	mmu-let-7a-5p	ENSMUSG00000033623	Pcgf3	protein_coding	chr5	108501621	108501626	108501599	108501627	+	1	0	Ago2	1	0	1	1	0	0	0
MIMAT0000521	mmu-let-7a-5p	ENSMUSG00000033623	Pcgf3	protein_coding	chr5	108502025	108502031	108502004	108502032	+	4	0	Ago1-4,Ago2	1	0	1	1	1	1	1
MIMAT0000521	mmu-let-7a-5p	ENSMUSG00000033623	Pcgf3	protein_coding	chr5	108502469	108502474	108502447	108502475	+	6	0	Ago1-4,Ago2	1	0	1	1	0	0	0
MIMAT0000521	mmu-let-7a-5p	ENSMUSG00000033540	Idua	protein_coding	chr5	108683515	108683521	108683503	108683522	+	2	0	Ago2	1	0	1	0	1	0	0
MIMAT0000521	mmu-let-7a-5p	ENSMUSG00000014668	Chfr	protein_coding	chr5	110144915	110144935	110144915	110144935	+	2	0	Ago2	0	0	0	0	1	0	0
MIMAT0000521	mmu-let-7a-5p	ENSMUSG00000053334	Ficd	protein_coding	chr5	113739228	113739233	113739228	113739233	+	2	0	Ago2	1	0	0	0	0	0	0
MIMAT0000521	mmu-let-7a-5p	ENSMUSG00000029561	Oasl2	protein_coding	chr5	114911407	114911413	114911394	114911414	+	2	0	Ago2	1	0	0	0	1	0	0
MIMAT0000521	mmu-let-7a-5p	ENSMUSG00000029364	Wsb2	protein_coding	chr5	117377706	117377711	117377706	117377711	+	1	0	Ago2	1	0	0	0	0	0	0
MIMAT0000521	mmu-let-7a-5p	ENSMUSG00000061578	Ksr2	protein_coding	chr5	117414730	117414750	117414730	117414750	+	1	0	Ago2	0	1	0	0	0	0	0
MIMAT0000521	mmu-let-7a-5p	ENSMUSG00000032898	Fbxo21	protein_coding	chr5	118008981	118008986	118008981	118008986	+	3	0	Ago2	1	0	0	0	0	0	0
MIMAT0000521	mmu-let-7a-5p	ENSMUSG00000018076	Med13l	protein_coding	chr5	118763506	118763511	118763506	118763511	+	2	0	Ago2	1	0	0	0	0	0	0
MIMAT0000521	mmu-let-7a-5p	ENSMUSG00000029594	Rbm19	protein_coding	chr5	120198333	120198339	120198320	120198340	+	2	0	Ago2	1	0	0	0	1	0	0
MIMAT0000521	mmu-let-7a-5p	ENSMUSG00000032754	Slc8b1	protein_coding	chr5	120533632	120533638	120533632	120533639	+	1	0	Ago2	1	0	0	0	0	0	1
MIMAT0000521	mmu-let-7a-5p	ENSMUSG00000064267	Hvcn1	protein_coding	chr5	122241331	122241336	122241331	122241336	+	1	0	Ago2	1	0	0	0	0	0	0
MIMAT0000521	mmu-let-7a-5p	ENSMUSG00000038582	Pptc7	protein_coding	chr5	122322229	122322234	122322229	122322235	+	4	0	Ago2	1	0	0	0	0	1	1
MIMAT0000521	mmu-let-7a-5p	ENSMUSG00000029470	P2rx4	protein_coding	chr5	122725006	122725027	122725006	122725027	+	2	0	Ago2	0	1	0	0	0	0	0
MIMAT0000521	mmu-let-7a-5p	ENSMUSG00000029438	Bcl7a	protein_coding	chr5	123372837	123372842	123372837	123372843	+	1	0	Ago2	1	0	1	0	0	1	1
MIMAT0000521	mmu-let-7a-5p	ENSMUSG00000029438	Bcl7a	protein_coding	chr5	123373257	123373262	123373257	123373262	+	1	0	Ago2	1	0	1	0	0	0	0
MIMAT0000521	mmu-let-7a-5p	ENSMUSG00000038342	Mlxip	protein_coding	chr5	123455459	123455465	123455459	123455465	+	3	0	Ago2	0	0	0	0	0	0	1
MIMAT0000521	mmu-let-7a-5p	ENSMUSG00000079215	Zfp664	protein_coding	chr5	124886795	124886800	124886795	124886800	+	4	0	Ago2	1	0	0	0	0	0	0
MIMAT0000521	mmu-let-7a-5p	ENSMUSG00000025538	Sumf2	protein_coding	chr5	129863182	129863188	129863182	129863188	+	2	0	Ago2	1	0	0	0	0	0	0
MIMAT0000521	mmu-let-7a-5p	ENSMUSG00000025340	Rabgef1	protein_coding	chr5	130214194	130214199	130214194	130214199	+	3	0	Ago2	1	0	0	0	0	0	0
MIMAT0000521	mmu-let-7a-5p	ENSMUSG00000005374	Tbl2	protein_coding	chr5	135161181	135161186	135161181	135161186	+	1	0	Ago2	1	0	0	0	0	0	0
MIMAT0000521	mmu-let-7a-5p	ENSMUSG00000039917	Rhbdd2	protein_coding	chr5	135643685	135643690	135643685	135643690	+	2	0	Ago2	1	0	0	0	0	0	0
MIMAT0000521	mmu-let-7a-5p	ENSMUSG00000004947	Dtx2	protein_coding	chr5	136032720	136032726	136032699	136032727	+	1	0	Ago2	1	0	1	1	1	1	1
MIMAT0000521	mmu-let-7a-5p	ENSMUSG00000004947	Dtx2	protein_coding	chr5	136032828	136032833	136032806	136032834	+	1	0	Ago2	1	0	1	1	1	1	1
MIMAT0000521	mmu-let-7a-5p	ENSMUSG00000039754	Alkbh4	protein_coding	chr5	136140960	136140966	136140946	136140967	+	3	0	Ago2	1	0	1	0	1	0	0
MIMAT0000521	mmu-let-7a-5p	ENSMUSG00000039754	Alkbh4	protein_coding	chr5	136141093	136141099	136141080	136141100	+	3	0	Ago2	1	0	1	0	1	0	0
MIMAT0000521	mmu-let-7a-5p	ENSMUSG00000019054	Fis1	protein_coding	chr5	136966127	136966133	136966110	136966134	+	3	0	Ago2	1	0	1	0	1	0	0
MIMAT0000521	mmu-let-7a-5p	ENSMUSG00000029714	Gigyf1	protein_coding	chr5	137526387	137526392	137526387	137526392	+	1	0	Ago2	1	0	0	0	0	0	0
MIMAT0000521	mmu-let-7a-5p	ENSMUSG00000029714	Gigyf1	protein_coding	chr5	137527856	137527862	137527839	137527863	+	8	0	Ago2	1	0	0	0	1	0	0
MIMAT0000521	mmu-let-7a-5p	ENSMUSG00000029729	Zkscan1	protein_coding	chr5	138104719	138104724	138104719	138104724	+	1	0	Ago2	1	0	0	0	0	0	0
MIMAT0000521	mmu-let-7a-5p	ENSMUSG00000019494	Cops6	protein_coding	chr5	138163748	138163769	138163748	138163769	+	2	0	Ago2	0	0	0	0	1	0	0
MIMAT0000521	mmu-let-7a-5p	ENSMUSG00000050552	Lamtor4	protein_coding	chr5	138259252	138259259	138259239	138259260	+	1	0	Ago2	1	0	0	0	1	0	0
MIMAT0000521	mmu-let-7a-5p	ENSMUSG00000029570	Lfng	protein_coding	chr5	140615367	140615372	140615367	140615372	+	2	0	Ago1-4,Ago2	1	0	0	0	0	0	0
MIMAT0000521	mmu-let-7a-5p	ENSMUSG00000056493	Foxk1	protein_coding	chr5	142457830	142457837	142457830	142457837	+	5	0	Ago2	1	0	0	0	0	0	0
MIMAT0000521	mmu-let-7a-5p	ENSMUSG00000056493	Foxk1	protein_coding	chr5	142460879	142460884	142460879	142460884	+	4	0	Ago2	1	0	0	0	0	0	0
MIMAT0000521	mmu-let-7a-5p	ENSMUSG00000029578	Wipi2	protein_coding	chr5	142669572	142669579	142669572	142669579	+	1	0	Ago2	0	0	0	0	0	0	1
MIMAT0000521	mmu-let-7a-5p	ENSMUSG00000079111	Kdelr2	protein_coding	chr5	143419524	143419545	143419524	143419545	+	5	0	Ago2	0	1	0	0	0	0	0
MIMAT0000521	mmu-let-7a-5p	ENSMUSG00000083012	Fam220a	protein_coding	chr5	143549073	143549096	143549073	143549096	+	1	0	Ago2	0	1	0	0	0	0	0
MIMAT0000521	mmu-let-7a-5p	ENSMUSG00000018001	Cyth3	protein_coding	chr5	143709293	143709298	143709293	143709299	+	5	0	Ago2	1	0	0	0	0	1	1
MIMAT0000521	mmu-let-7a-5p	ENSMUSG00000029625	Cpsf4	protein_coding	chr5	145181863	145181869	145181863	145181869	+	1	0	Ago2	1	0	0	0	0	1	1
MIMAT0000521	mmu-let-7a-5p	ENSMUSG00000007812	Zfp655	protein_coding	chr5	145237926	145237931	145237926	145237931	+	1	0	Ago2	1	0	0	0	0	0	0
MIMAT0000521	mmu-let-7a-5p	ENSMUSG00000029635	Cdk8	protein_coding	chr5	146298819	146298847	146298819	146298847	+	1	0	Ago2	0	0	0	1	0	0	0
MIMAT0000521	mmu-let-7a-5p	ENSMUSG00000029635	Cdk8	protein_coding	chr5	146299792	146299820	146299792	146299820	+	1	0	Ago2	0	0	0	1	0	0	0
MIMAT0000521	mmu-let-7a-5p	ENSMUSG00000041264	Uspl1	protein_coding	chr5	149215224	149215229	149215202	149215230	+	3	0	Ago1-4,Ago2	1	0	0	1	1	1	1
MIMAT0000521	mmu-let-7a-5p	ENSMUSG00000042742	Bmt2	protein_coding	chr6	13627213	13627218	13627212	13627235	-	4	0	Ago2	1	0	0	0	1	1	1
MIMAT0000521	mmu-let-7a-5p	ENSMUSG00000029684	Wasl	protein_coding	chr6	24616128	24616133	24616127	24616155	-	7	0	Ago2	1	0	0	1	1	1	1
MIMAT0000521	mmu-let-7a-5p	ENSMUSG00000029765	Plxna4	protein_coding	chr6	32145191	32145196	32145190	32145196	-	1	0	Ago2	1	0	0	0	0	1	1
MIMAT0000521	mmu-let-7a-5p	ENSMUSG00000029765	Plxna4	protein_coding	chr6	32149483	32149489	32149483	32149489	-	1	0	Ago2	1	0	0	0	0	1	1
MIMAT0000521	mmu-let-7a-5p	ENSMUSG00000053768	Chchd3	protein_coding	chr6	32792363	32792368	32792362	32792383	-	1	0	Ago2	1	0	0	0	1	0	0
MIMAT0000521	mmu-let-7a-5p	ENSMUSG00000018999	Slc35b4	protein_coding	chr6	34158006	34158011	34158006	34158011	-	6	0	Ago2	1	0	0	0	0	0	0
MIMAT0000521	mmu-let-7a-5p	ENSMUSG00000029843	Slc13a4	protein_coding	chr6	35268367	35268373	35268367	35268373	-	1	0	Ago2	1	0	0	0	0	0	0
MIMAT0000521	mmu-let-7a-5p	ENSMUSG00000029840	Mtpn	protein_coding	chr6	35510809	35510814	35510808	35510814	-	2	0	Ago2	1	0	0	0	0	1	1
MIMAT0000521	mmu-let-7a-5p	ENSMUSG00000038600	Atp6v0a4	protein_coding	chr6	38124479	38124485	38124479	38124485	-	1	0	Ago2	0	0	1	0	0	1	1
MIMAT0000521	mmu-let-7a-5p	ENSMUSG00000063455	D630045J12Rik	protein_coding	chr6	38124479	38124485	38124479	38124485	-	1	0	Ago2	0	0	1	0	0	1	1
MIMAT0000521	mmu-let-7a-5p	ENSMUSG00000047749	Zc3hav1l	protein_coding	chr6	38288567	38288572	38288566	38288594	-	2	0	Ago2	0	0	1	1	0	0	0
MIMAT0000521	mmu-let-7a-5p	ENSMUSG00000047749	Zc3hav1l	protein_coding	chr6	38290915	38290921	38290914	38290942	-	1	0	Ago2	0	0	1	1	0	0	0
MIMAT0000521	mmu-let-7a-5p	ENSMUSG00000047749	Zc3hav1l	protein_coding	chr6	38292200	38292206	38292199	38292227	-	3	0	Ago2	1	0	1	1	1	1	1
MIMAT0000521	mmu-let-7a-5p	ENSMUSG00000047749	Zc3hav1l	protein_coding	chr6	38292884	38292890	38292883	38292911	-	4	0	Ago2	1	0	1	1	1	1	1
MIMAT0000521	mmu-let-7a-5p	ENSMUSG00000029861	Fam131b	protein_coding	chr6	42316541	42316546	42316541	42316546	-	1	0	Ago2	1	0	0	0	0	0	0
MIMAT0000521	mmu-let-7a-5p	ENSMUSG00000029687	Ezh2	protein_coding	chr6	47530528	47530534	47530527	47530540	-	5	0	Ago1-4,Ago2	0	0	0	0	1	1	0
MIMAT0000521	mmu-let-7a-5p	ENSMUSG00000029822	Osbpl3	protein_coding	chr6	50296085	50296091	50296085	50296091	-	1	0	Ago2	0	0	1	0	0	1	1
MIMAT0000521	mmu-let-7a-5p	ENSMUSG00000029844	Hoxa1	protein_coding	chr6	52156741	52156747	52156740	52156768	-	1	0	Ago2	0	0	1	1	1	0	1
MIMAT0000521	mmu-let-7a-5p	ENSMUSG00000029844	Hoxa1	protein_coding	chr6	52156759	52156765	52156758	52156786	-	1	0	Ago2	0	0	1	1	1	0	1
MIMAT0000521	mmu-let-7a-5p	ENSMUSG00000038227	Hoxa9	protein_coding	chr6	52223166	52223172	52223166	52223194	-	1	0	Ago2	0	0	0	1	0	0	1
MIMAT0000521	mmu-let-7a-5p	ENSMUSG00000038227	Hoxa9	protein_coding	chr6	52224369	52224397	52224369	52224397	-	1	0	Ago2	0	0	0	1	0	0	0
MIMAT0000521	mmu-let-7a-5p	ENSMUSG00000038210	Hoxa11	protein_coding	chr6	52242685	52242691	52242684	52242706	-	1	0	Ago2	1	0	0	0	1	0	0
MIMAT0000521	mmu-let-7a-5p	ENSMUSG00000053470	Kdm3a	protein_coding	chr6	71589545	71589550	71589544	71589572	-	3	0	Ago2	1	0	0	1	1	1	1
MIMAT0000521	mmu-let-7a-5p	ENSMUSG00000055799	Tcf7l1	protein_coding	chr6	72627001	72627007	72627000	72627021	-	2	0	Ago2	1	0	1	0	1	1	1
MIMAT0000521	mmu-let-7a-5p	ENSMUSG00000030042	Pole4	protein_coding	chr6	82647561	82647566	82647561	82647566	-	1	0	Ago2	1	0	0	0	0	0	0
MIMAT0000521	mmu-let-7a-5p	ENSMUSG00000000628	Hk2	protein_coding	chr6	82726455	82726460	82726454	82726460	-	2	0	Ago2	1	0	0	0	0	1	1
MIMAT0000521	mmu-let-7a-5p	ENSMUSG00000000628	Hk2	protein_coding	chr6	82726747	82726752	82726747	82726752	-	2	0	Ago2	1	0	0	0	0	0	0
MIMAT0000521	mmu-let-7a-5p	ENSMUSG00000000627	Sema4f	protein_coding	chr6	82911941	82911947	82911940	82911968	-	2	0	Ago1-4,Ago2	1	0	0	1	1	0	1
MIMAT0000521	mmu-let-7a-5p	ENSMUSG00000034832	Tet3	protein_coding	chr6	83363674	83363680	83363674	83363702	-	3	0	Ago2	0	0	0	1	0	1	0
MIMAT0000521	mmu-let-7a-5p	ENSMUSG00000034832	Tet3	protein_coding	chr6	83365330	83365336	83365329	83365357	-	4	0	Ago2	0	0	0	1	1	1	1
MIMAT0000521	mmu-let-7a-5p	ENSMUSG00000034832	Tet3	protein_coding	chr6	83368019	83368025	83368019	83368025	-	1	0	Ago2	0	0	0	0	0	1	1
MIMAT0000521	mmu-let-7a-5p	ENSMUSG00000034832	Tet3	protein_coding	chr6	83403984	83404012	83403984	83404012	-	1	0	Ago2	0	0	0	1	0	0	0
MIMAT0000521	mmu-let-7a-5p	ENSMUSG00000014748	Tex261	protein_coding	chr6	83770167	83770173	83770167	83770173	-	2	0	Ago2	0	0	0	0	0	0	1
MIMAT0000521	mmu-let-7a-5p	ENSMUSG00000047013	Fbxo41	protein_coding	chr6	85471573	85471579	85471573	85471579	-	1	0	Ago2	1	0	0	0	0	0	0
MIMAT0000521	mmu-let-7a-5p	ENSMUSG00000030002	Dusp11	protein_coding	chr6	85943581	85943586	85943581	85943586	-	1	0	Ago2	1	0	0	0	0	0	0
MIMAT0000521	mmu-let-7a-5p	ENSMUSG00000001156	Mxd1	protein_coding	chr6	86650230	86650236	86650229	86650257	-	1	0	Ago2	0	0	0	1	1	1	1
MIMAT0000521	mmu-let-7a-5p	ENSMUSG00000030047	Arhgap25	protein_coding	chr6	87459840	87459845	87459840	87459845	-	1	0	Ago2	1	0	0	0	0	0	0
MIMAT0000521	mmu-let-7a-5p	ENSMUSG00000030091	Nup210	protein_coding	chr6	91013460	91013465	91013460	91013465	-	1	0	Ago2	1	0	0	0	0	0	0
MIMAT0000521	mmu-let-7a-5p	ENSMUSG00000030091	Nup210	protein_coding	chr6	91013636	91013641	91013636	91013641	-	1	0	Ago2	1	0	0	0	0	0	0
MIMAT0000521	mmu-let-7a-5p	ENSMUSG00000014551	Mrps25	protein_coding	chr6	92170518	92170525	92170518	92170525	-	1	0	Ago1-4	1	0	0	0	0	0	0
MIMAT0000521	mmu-let-7a-5p	ENSMUSG00000030022	Adamts9	protein_coding	chr6	92774522	92774527	92774522	92774527	-	1	0	Ago2	1	0	0	0	0	0	0
MIMAT0000521	mmu-let-7a-5p	ENSMUSG00000030029	Lrig1	protein_coding	chr6	94605745	94605751	94605744	94605758	-	1	0	Ago2	0	0	0	0	1	1	0
MIMAT0000521	mmu-let-7a-5p	ENSMUSG00000035245	Eogt	protein_coding	chr6	97111081	97111087	97111080	97111108	-	1	0	Ago2	1	0	1	1	1	0	1
MIMAT0000521	mmu-let-7a-5p	ENSMUSG00000035245	Eogt	protein_coding	chr6	97125576	97125604	97125576	97125604	-	4	0	Ago2	0	0	0	1	0	0	0
MIMAT0000521	mmu-let-7a-5p	ENSMUSG00000030064	Frmd4b	protein_coding	chr6	97287333	97287339	97287332	97287360	-	1	0	Ago2	1	0	1	1	1	1	1
MIMAT0000521	mmu-let-7a-5p	ENSMUSG00000030257	Srgap3	protein_coding	chr6	112722257	112722262	112722256	112722262	-	3	0	Ago1-4,Ago2	1	0	0	0	0	0	1
MIMAT0000521	mmu-let-7a-5p	ENSMUSG00000051169	Rpusd3	protein_coding	chr6	113415349	113415355	113415348	113415368	-	2	0	Ago2	0	0	1	0	1	0	0
MIMAT0000521	mmu-let-7a-5p	ENSMUSG00000030302	Atp2b2	protein_coding	chr6	113746372	113746378	113746372	113746378	-	2	0	Ago1-4,Ago2	1	0	0	0	0	0	0
MIMAT0000521	mmu-let-7a-5p	ENSMUSG00000030123	Plxnd1	protein_coding	chr6	115955370	115955376	115955369	115955397	-	4	0	Ago2	1	0	0	1	1	1	1
MIMAT0000521	mmu-let-7a-5p	ENSMUSG00000030145	Zfp248	protein_coding	chr6	118427453	118427459	118427452	118427480	-	2	0	Ago2	1	0	1	1	1	1	0
MIMAT0000521	mmu-let-7a-5p	ENSMUSG00000030145	Zfp248	protein_coding	chr6	118427742	118427747	118427741	118427769	-	1	0	Ago2	1	0	1	1	0	1	0
MIMAT0000521	mmu-let-7a-5p	ENSMUSG00000030145	Zfp248	protein_coding	chr6	118428051	118428056	118428050	118428078	-	1	0	Ago2	1	0	1	1	0	0	0
MIMAT0000521	mmu-let-7a-5p	ENSMUSG00000072623	Zfp9	protein_coding	chr6	118462931	118462936	118462931	118462936	-	2	0	Ago2	1	0	0	0	0	0	0
MIMAT0000521	mmu-let-7a-5p	ENSMUSG00000055003	Lrtm2	protein_coding	chr6	119316717	119316739	119316717	119316739	-	1	0	Ago2	0	0	0	0	1	0	0
MIMAT0000521	mmu-let-7a-5p	ENSMUSG00000030168	Adipor2	protein_coding	chr6	119355613	119355618	119355612	119355640	-	8	0	Ago1-4,Ago2	1	0	0	1	0	1	1
MIMAT0000521	mmu-let-7a-5p	ENSMUSG00000094626	Cecr6	protein_coding	chr6	120491433	120491439	120491432	120491452	-	1	0	Ago2	1	0	0	0	1	1	1
MIMAT0000521	mmu-let-7a-5p	ENSMUSG00000058979	Hdhd5	protein_coding	chr6	120509880	120509885	120509880	120509885	-	2	0	Ago2	1	0	0	0	0	0	0
MIMAT0000521	mmu-let-7a-5p	ENSMUSG00000051586	Mical3	protein_coding	chr6	121000965	121000984	121000965	121000984	-	1	0	Ago2	0	0	0	0	1	0	0
MIMAT0000521	mmu-let-7a-5p	ENSMUSG00000040797	Iqsec3	protein_coding	chr6	121373344	121373349	121373344	121373349	-	1	0	Ago2	1	0	0	0	0	0	0
MIMAT0000521	mmu-let-7a-5p	ENSMUSG00000003153	Slc2a3	protein_coding	chr6	122728376	122728382	122728375	122728395	-	5	0	Ago2	1	0	0	0	1	0	0
MIMAT0000521	mmu-let-7a-5p	ENSMUSG00000003153	Slc2a3	protein_coding	chr6	122728825	122728830	122728825	122728830	-	6	0	Ago2	1	0	0	0	0	0	0
MIMAT0000521	mmu-let-7a-5p	ENSMUSG00000040552	C3ar1	protein_coding	chr6	122849577	122849582	122849577	122849582	-	2	0	Ago2	1	0	0	0	0	0	0
MIMAT0000521	mmu-let-7a-5p	ENSMUSG00000005069	Pex5	protein_coding	chr6	124397084	124397091	124397084	124397091	-	3	0	Ago2	1	0	0	0	0	0	0
MIMAT0000521	mmu-let-7a-5p	ENSMUSG00000030127	Cops7a	protein_coding	chr6	124959402	124959407	124959402	124959407	-	4	0	Ago2	1	0	0	0	0	0	0
MIMAT0000521	mmu-let-7a-5p	ENSMUSG00000038167	Plekhg6	protein_coding	chr6	125362774	125362780	125362760	125362801	-	1	0	Ago2	1	0	0	2	1	1	1
MIMAT0000521	mmu-let-7a-5p	ENSMUSG00000000184	Ccnd2	protein_coding	chr6	127125586	127125592	127125586	127125592	-	1	0	Ago2	0	0	0	0	0	0	1
MIMAT0000521	mmu-let-7a-5p	ENSMUSG00000000184	Ccnd2	protein_coding	chr6	127128223	127128228	127128222	127128228	-	2	0	Ago2	1	0	0	0	0	1	1
MIMAT0000521	mmu-let-7a-5p	ENSMUSG00000000184	Ccnd2	protein_coding	chr6	127128301	127128306	127128300	127128306	-	4	0	Ago1-4,Ago2	1	0	0	0	0	1	1
[truncated: 585 more rows]
