# Supplementary material for: Let-7a-5p Regulates Animal Lipid Accumulation by Targeting Srebf2 and Thbs1 Signaling
Source: Int J Mol Sci. 2024 Jan 11;25(2):894. doi: 10.3390/ijms25020894 (PMC10815625; doi:10.3390/ijms25020894)
Supplement: Supplementary file 1 [file ijms-25-00894-s001.zip › Table S8.xlsx]

## Sheet: Sheet1
Table S4. KEGG analysis of let-5a-5p target genes.
Category	Term	Count	%	PValue	Genes	List Total	Pop Hits	Pop Total	Fold Enrichment	Bonferroni	Benjamini	FDR
KEGG_PATHWAY	mmu04140:Autophagy - animal	37	1.87913	3.29938e-08	PRKAA2, STX17, IRS1, MTMR14, PTEN, IRS2, AMBRA1, MTMR4, IGF1R, MAPK9, NRAS, MAPK8, RRAS, CTSL, RB1CC1, LAMP2, MLST8, MAPK1, CTSB, PDPK1, ATG9A, EIF2AK3, WIPI1, TSC1, CFLAR, WIPI2, MTOR, RAB33B, RRAGC, AKT1S1, RRAGD, RPS6KB2, ATG4C, ULK2, ATG4B, SMCR8, BCL2L1	865	142	9011	2.71438	1.08219e-05	9.57004e-06	7.81942e-06
KEGG_PATHWAY	mmu04010:MAPK signaling pathway	59	2.99644	5.83539e-08	RASGRF2, IL1RAP, ELK1, DUSP16, IGF1R, FGF4, ELK4, RPS6KA3, PPP3CA, CASP3, DUSP4, PDGFRB, MAP4K2, MEF2C, IL1R1, DUSP1, CACNA2D3, CACNA2D2, DUSP6, TGFBR1, DUSP7, CDC25B, CACNB4, RASA2, RAPGEF2, MAPT, CRK, PDGFB, CACNA1D, NLK, CACNA1E, RASGRP1, EGFR, MAPK9, NRAS, PAK1, MAPK8, PPP3R1, RRAS, MAPK1, FLNA, MAP4K3, CACNG4, MAP2K6, MAP4K4, MAP3K2, NTRK2, MAP3K3, MAP3K1, JUND, INSR, IGF1, NR4A1, MAPK11, FA…	865	294	9011	2.09055	1.91399e-05	9.57004e-06	7.81942e-06
KEGG_PATHWAY	mmu04142:Lysosome	35	1.77755	9.46102e-08	ASAH1, IDUA, ABCB9, GNS, CLN5, MFSD8, AP3M1, GGA3, GNPTAB, CTSL, LAMP2, AP1S2, AP1S1, IDS, AP3S2, ATP6V0A4, GUSB, CTSC, ATP6V0A1, CTSB, CD164, SORT1, GAA, FUCA2, AP3D1, LAPTM5, CTNS, IGF2R, PLA2G15, GALC, GALNS, NPC2, TPP1, PPT2, GLA	865	135	9011	2.70079	3.10317e-05	1.0344e-05	8.45184e-06
KEGG_PATHWAY	mmu04068:FoxO signaling pathway	33	1.67598	4.76427e-07	PRKAA2, IRS1, PTEN, IRS2, SLC2A4, NLK, EGFR, GRM1, IGF1R, MAPK9, NRAS, MAPK8, CCND2, BCL2L11, CCND1, TNFSF10, MAPK1, SKP2, PCK2, IL10, HOMER1, PDPK1, HOMER2, INSR, STAT3, IGF1, CSNK1E, FBXO32, SOD2, TGFBR1, MAPK11, FASL, CAT	865	131	9011	2.62422	0.000156256	3.9067e-05	3.19206e-05
KEGG_PATHWAY	mmu04150:mTOR signaling pathway	33	1.67598	2.848e-05	ATP6V1A, PRKAA2, SEH1L, IRS1, NPRL3, PTEN, IGF1R, RPS6KA3, NRAS, MLST8, EIF4EBP1, GRB10, DVL3, MAPK1, RICTOR, SLC38A9, SKP2, FNIP1, FNIP2, FZD3, PDPK1, INSR, TSC1, IGF1, WNT9A, MTOR, RRAGC, AKT1S1, RRAGD, RPS6KB2, ATP6V1B2, ULK2, LAMTOR4	865	157	9011	2.18963	0.00929808	0.00186829	0.00152653
KEGG_PATHWAY	mmu04152:AMPK signaling pathway	28	1.42204	5.51007e-05	PFKFB1, PFKFB4, PRKAA2, IRS1, IRS2, PPP2R2A, SLC2A4, HMGCR, ADIPOR2, IGF1R, GYS1, EEF2K, CCND1, PPP2R1A, SCD2, EIF4EBP1, SCD1, PPARGC1A, PCK2, PDPK1, INSR, TSC1, IGF1, MTOR, RAB11B, CREB1, AKT1S1, RPS6KB2	865	127	9011	2.29674	0.0179112	0.00301217	0.00246116
KEGG_PATHWAY	mmu04261:Adrenergic signaling in cardiomyocytes	30	1.52362	0.00022574	ATF6B, GNAI3, CREM, ATP1A3, ATP2A2, CACNA1D, ADRB1, ATP1A2, PPP2R2A, ADRB2, ADRA1B, SLC9A1, PIK3R5, SLC8A2, PPP2R1A, MAPK1, CACNG4, TPM2, CACNA2D3, ATP2B4, ATP2B3, CACNA2D2, ATP2B2, MAPK11, CACNB4, PLCB4, CREB1, GNAQ, CALM1, SCN4B	865	152	9011	2.05605	0.0713757	0.0105775	0.00864261
KEGG_PATHWAY	mmu04211:Longevity regulating pathway	21	1.06653	0.000266465	PRKAA2, ATF6B, IRS1, INSR, TSC1, IRS2, IGF1, SOD2, ADIPOR2, MTOR, IGF1R, NRAS, CREB1, SESN3, RB1CC1, CAMK4, CAT, RPS6KB2, AKT1S1, EIF4EBP1, PPARGC1A	865	90	9011	2.43071	0.0837007	0.0109251	0.00892658
KEGG_PATHWAY	mmu04510:Focal adhesion	36	1.82834	0.00034339	ROCK1, LAMA1, ROCK2, ITGB3, PTEN, PDGFB, THBS1, ELK1, MYL12A, EGFR, IGF1R, MAPK9, PAK1, MAPK8, CCND2, CCND1, ITGB8, MAPK1, FLNA, ITGAV, PDGFRB, VAV3, ITGA4, PDPK1, PARVA, IGF1, COL1A1, COL4A2, COL4A1, RAPGEF1, COL4A5, TLN2, TLN1, PPP1R12B, CRK, BIRC3	865	201	9011	1.86579	0.106538	0.0121088	0.00989379
KEGG_PATHWAY	mmu04141:Protein processing in endoplasmic reticulum	32	1.62519	0.000399226	RPN2, ATF6B, HSPA4L, UBE2D3, NGLY1, RNF5, UBE2J1, LMAN1, ATXN3, MAPK9, MAPK8, OS9, MAN1A2, LMAN2, CAPN1, UBXN4, TRAM1L1, UGGT1, SEC63, TXNDC5, EDEM3, SEC24A, EDEM1, DNAJB12, EIF2AK3, YOD1, UBE2G2, DDOST, DNAJC1, DNAJA2, SEC24C, MBTPS2	865	172	9011	1.93811	0.122758	0.0121088	0.00989379
KEGG_PATHWAY	mmu04930:Type II diabetes mellitus	14	0.711021	0.000423319	IRS1, PRKCE, INSR, CACNA1D, IRS2, SLC2A4, CACNA1E, HK2, MTOR, MAPK9, MAPK8, SOCS1, MAPK1, SOCS4	865	48	9011	3.03839	0.129666	0.0121088	0.00989379
KEGG_PATHWAY	mmu04022:cGMP-PKG signaling pathway	32	1.62519	0.000443006	ROCK1, ATF6B, ROCK2, IRS1, GNAI3, ATP1A3, ATP2A2, CACNA1D, IRS2, ADRB1, ATP1A2, ADRB2, ADRA1B, PIK3R5, SLC8A2, PPP3CA, PPP3R1, MAPK1, MEF2D, GTF2I, MEF2C, PRKCE, INSR, ATP2B4, ATP2B3, ATP2B2, PLCB4, CREB1, ADRB3, GNAQ, CALM1, SLC25A4	865	173	9011	1.92691	0.13527	0.0121088	0.00989379
KEGG_PATHWAY	mmu05205:Proteoglycans in cancer	36	1.82834	0.000502302	ROCK1, ROCK2, ITGB3, SDC2, THBS1, ELK1, EGFR, SLC9A1, IGF1R, NRAS, PAK1, CCND1, RRAS, CTSL, CASP3, PLCE1, MAPK1, FLNA, ITGAV, VAV3, FZD3, ARHGEF12, PDPK1, RDX, STAT3, MSN, FRS2, IGF1, WNT9A, MTOR, COL1A1, MAPK11, FASL, RPS6KB2, FAS, PPP1R12B	865	205	9011	1.82939	0.151934	0.0126735	0.0103551
KEGG_PATHWAY	mmu04910:Insulin signaling pathway	27	1.37125	0.00064148	PYGB, PRKAA2, IRS1, IRS2, SLC2A4, ELK1, HK2, GYS1, MAPK9, NRAS, MAPK8, INPP5A, SOCS1, PRKAR2A, EIF4EBP1, MAPK1, PPARGC1A, SOCS4, PCK2, PDPK1, INSR, TSC1, MTOR, RPS6KB2, RAPGEF1, CALM1, CRK	865	139	9011	2.02351	0.189799	0.015029	0.0122798
KEGG_PATHWAY	mmu00514:Other types of O-glycan biosynthesis	12	0.609446	0.00192423	LFNG, GALNT12, GALNT7, ST6GAL1, POGLUT1, GALNT2, POFUT1, GALNT1, C1GALT1, EOGT, GXYLT1, RFNG	865	43	9011	2.90716	0.468342	0.0420765	0.0343795
KEGG_PATHWAY	mmu05410:Hypertrophic cardiomyopathy	19	0.964957	0.00220401	EDN1, PRKAA2, ITGA4, LAMA1, ITGB3, TPM2, CACNA2D3, ATP2A2, CACNA2D2, CACNA1D, IGF1, SLC8A2, TTN, CACNB4, SGCB, ITGB8, ITGAV, DMD, CACNG4	865	91	9011	2.17505	0.515052	0.0448537	0.0366488
KEGG_PATHWAY	mmu04530:Tight junction	29	1.47283	0.00232474	PRKAA2, ROCK1, ROCK2, NEDD4L, CACNA1D, PPP2R2A, CLDN1, MYL12A, AMOT, MAPK9, SLC9A3R1, PARD6B, MAPK8, CCND1, PPP2R1A, MPDZ, CGNL1, RAB8B, JAM3, MPP4, MAP3K1, PRKCE, RDX, MSN, RUNX1, RAP2C, RAPGEF2, ARHGEF2, NF2	865	167	9011	1.809	0.533922	0.0448537	0.0366488
KEGG_PATHWAY	mmu04931:Insulin resistance	21	1.06653	0.00365374	MLXIP, PYGB, PRKAA2, PDPK1, IRS1, PRKCE, INSR, STAT3, PTEN, IRS2, SLC2A4, MTOR, MAPK9, GYS1, RPS6KA3, MAPK8, CREB1, RPS6KB2, PPARGC1A, PPARGC1B, PCK2	865	110	9011	1.98877	0.698993	0.0665793	0.0544001
KEGG_PATHWAY	mmu05163:Human cytomegalovirus infection	39	1.9807	0.00414912	RB1, ROCK1, ATF6B, ROCK2, ITGB3, GNAI3, IL6RA, PTGS2, ELK1, EGFR, PPP3CA, NRAS, PPP3R1, GNG2, CCND1, GNG5, CASP3, EIF4EBP1, E2F2, MAPK1, ITGAV, E2F3, MAP2K6, ARHGEF12, IL1R1, STAT3, TSC1, MTOR, TAPBP, GNAO1, MAPK11, PLCB4, CREB1, FASL, GNAQ, RPS6KB2, FAS, CALM1, CRK	865	256	9011	1.58702	0.744298	0.0699181	0.0571282
KEGG_PATHWAY	mmu04151:PI3K-Akt signaling pathway	51	2.59015	0.0042633	CHRM1, IRS1, ITGB3, PTEN, PPP2R2A, IGF1R, FGF4, GHR, GYS1, CCND2, CCND1, PPP2R1A, MLST8, ITGB8, ITGAV, PDGFRB, ITGA4, PDPK1, TSC1, OSMR, CREB1, COL4A2, COL4A1, COL4A5, IFNAR1, PHLPP2, PRKAA2, ATF6B, LAMA1, PDGFB, IL6RA, THBS1, EGFR, PIK3R5, NRAS, BCL2L11, GNG2, GNG5, EIF4EBP1, MAPK1, PCK2, NTRK2, INSR, IGF1, MTOR, COL1A1, NR4A1, FASL, RPS6KB2, PKN2, BCL2L1	865	359	9011	1.4799	0.753736	0.0699181	0.0571282
KEGG_PATHWAY	mmu05165:Human papillomavirus infection	51	2.59015	0.0050339	RB1, ITGB3, PTEN, CHD4, PPP2R2A, LFNG, CCND2, CCND1, PPP2R1A, CASP3, HEY2, ITGB8, ITGAV, IKBKE, OASL2, PDGFRB, APC2, ITGA4, TSC1, TYK2, WNT9A, CREB1, COL4A2, COL4A1, ATP6V1B2, COL4A5, IFNAR1, ATP6V1A, NOTCH2, LAMA1, RFNG, PTGS2, THBS1, EGFR, SLC9A3R1, NRAS, PARD6B, EIF4EBP1, MAPK1, DVL3, ATP6V0A4, ATP6V0A1, FZD3, TCF7L1, STAT2, MTOR, COL1A1, FASL, RPS6KB2, FAS, ATR	865	362	9011	1.46764	0.808963	0.0716353	0.0585312
KEGG_PATHWAY	mmu04213:Longevity regulating pathway - multiple species	14	0.711021	0.00518631	PRKAA2, CLPB, IRS1, INSR, IRS2, IGF1, SOD2, MTOR, IGF1R, NRAS, CAT, RPS6KB2, AKT1S1, EIF4EBP2	865	62	9011	2.3523	0.818325	0.0716353	0.0585312
KEGG_PATHWAY	mmu04921:Oxytocin signaling pathway	26	1.32047	0.00547109	PRKAA2, ROCK1, ROCK2, GNAI3, CACNA1D, PTGS2, ELK1, EGFR, PIK3R5, PPP3CA, NRAS, PPP3R1, EEF2K, CCND1, MAPK1, CACNG4, MEF2C, CACNA2D3, CACNA2D2, GNAO1, CACNB4, PLCB4, GNAQ, CAMK4, CALM1, PPP1R12B	865	153	9011	1.77027	0.834609	0.0716353	0.0585312
KEGG_PATHWAY	mmu05206:MicroRNAs in cancer	44	2.23464	0.00554386	TRIM71, NOTCH2, ROCK1, IRS1, CDCA5, ITGB3, PTEN, PDGFB, IRS2, PTGS2, THBS1, SLC7A1, EGFR, GLS, NRAS, CCND2, BCL2L11, SOCS1, CCND1, CASP3, IGF2BP1, ABL1, PIM1, DNMT3B, E2F2, MAPK1, BMF, E2F3, PDGFRB, APC2, FZD3, PRKCE, RDX, STAT3, DNMT3A, HMGA2, DICER1, MTOR, CDC25A, CDC25B, MDM4, CRK, RECK, EZH2	865	303	9011	1.51275	0.838531	0.0716353	0.0585312
KEGG_PATHWAY	mmu00534:Glycosaminoglycan biosynthesis - heparan sulfate / heparin	8	0.406298	0.00585712	NDST2, EXT2, NDST1, B3GAT3, GLCE, NDST3, XYLT1, HS2ST1	865	24	9011	3.47245	0.854384	0.0716353	0.0585312
KEGG_PATHWAY	mmu05161:Hepatitis B	27	1.37125	0.00644785	RB1, ATF6B, ELK1, MAPK9, NRAS, MAPK8, CASP3, E2F2, MAPK1, E2F3, IKBKE, MAP2K6, EGR3, MAP3K1, STAT2, STAT3, TYK2, TIRAP, TGFBR1, DDB1, MAPK11, MAVS, CREB1, FASL, FAS, TAB2, IFNAR1	865	163	9011	1.72557	0.880177	0.0716353	0.0585312
KEGG_PATHWAY	mmu01522:Endocrine resistance	18	0.91417	0.00667798	NOTCH2, RB1, NCOA3, IGF1, MTOR, EGFR, IGF1R, MAPK9, MAPK11, NRAS, MAPK8, NCOR1, CCND1, CARM1, RPS6KB2, MAPK1, E2F2, E2F3	865	93	9011	2.01626	0.888944	0.0716353	0.0585312
KEGG_PATHWAY	mmu00310:Lysine degradation	14	0.711021	0.00686029	SUV39H2, KMT2D, SETDB1, SUV39H1, DOT1L, DLST, ASH1L, ACAT1, NSD3, HYKK, EHHADH, NSD1, NSD2, EZH2	865	64	9011	2.27879	0.895433	0.0716353	0.0585312
KEGG_PATHWAY	mmu04933:AGE-RAGE signaling pathway in diabetic complications	19	0.964957	0.00700379	EDN1, PRKCE, STAT3, TGFBR1, COL1A1, MAPK9, MAPK11, NRAS, MAPK8, COL3A1, PLCB4, CCND1, COL4A2, COL4A1, CASP3, PIM1, PLCE1, MAPK1, COL4A5	865	101	9011	1.9597	0.900274	0.0716353	0.0585312
KEGG_PATHWAY	mmu04360:Axon guidance	29	1.47283	0.00736501	SEMA7A, ROCK1, ROCK2, GNAI3, SEMA3F, NTN1, MYL12A, PPP3CA, NRAS, PARD6B, PAK1, PPP3R1, RRAS, ABL1, MAPK1, SRGAP3, LRIG2, PLXNC1, NEO1, PLXNA4, EPHA4, EPHA7, FZD3, ARHGEF12, PDPK1, LIMK2, SEMA4C, SEMA4F, SSH1	865	181	9011	1.66908	0.911492	0.0716353	0.0585312
KEGG_PATHWAY	mmu04810:Regulation of actin cytoskeleton	35	1.77755	0.00737648	CHRM1, ROCK1, ROCK2, ITGB3, PDGFB, WASL, MYL12A, EGFR, SLC9A1, FGF4, NRAS, PAK1, RRAS, ITGB8, MAPK1, ITGAV, PIP4K2B, NCKAP1L, WASF2, PDGFRB, VAV3, APC2, ARHGEF12, ITGA4, LIMK2, RDX, MSN, BAIAP2, SSH1, PIKFYVE, DIAPH2, DIAPH3, PPP1R12B, CRK, PFN2	865	231	9011	1.57839	0.911827	0.0716353	0.0585312
KEGG_PATHWAY	mmu04935:Growth hormone synthesis, secretion and action	21	1.06653	0.0074399	MAP3K1, ATF6B, IRS1, STAT3, GNAI3, CACNA1D, IRS2, IGF1, MTOR, GHR, MAPK9, MAPK11, NRAS, MAPK8, PLCB4, CREB1, SOCS1, GNAQ, MAPK1, CRK, MAP2K6	865	117	9011	1.86978	0.913656	0.0716353	0.0585312
KEGG_PATHWAY	mmu05414:Dilated cardiomyopathy	18	0.91417	0.00744664	ITGA4, LAMA1, ITGB3, TPM2, CACNA2D3, ATP2A2, CACNA2D2, CACNA1D, ADRB1, IGF1, SLC8A2, TTN, CACNB4, SGCB, ITGB8, ITGAV, DMD, CACNG4	865	94	9011	1.99481	0.913848	0.0716353	0.0585312
KEGG_PATHWAY	mmu00562:Inositol phosphate metabolism	15	0.761808	0.00764401	SACM1L, MTMR14, PTEN, OCRL, MTMR4, MTMR6, MTM1, MTMR7, ITPKC, ALDH6A1, PIKFYVE, INPP5A, PLCB4, PLCE1, PIP4K2B	865	72	9011	2.17028	0.919288	0.0716353	0.0585312
KEGG_PATHWAY	mmu04115:p53 signaling pathway	15	0.761808	0.00764401	RRM2, PTEN, SHISA5, IGF1, THBS1, PIDD1, CCND2, SESN3, CCND1, CASP3, PMAIP1, FAS, MDM4, ATR, BCL2L1	865	72	9011	2.17028	0.919288	0.0716353	0.0585312
KEGG_PATHWAY	mmu05200:Pathways in cancer	70	3.5551	0.00843038	RB1, PTEN, ELK1, IGF1R, FGF4, CASP7, CCND2, CCND1, CASP3, HEY2, PIM1, ITGAV, SKP2, PDGFRB, APC2, EDN1, ARHGEF12, NCOA3, IL13, WNT9A, TGFBR1, RUNX1, PLCB4, COL4A2, COL4A1, COL4A5, CRK, BIRC3, IFNAR1, NOTCH2, ROCK1, LAMA1, ROCK2, PDGFB, GNAI3, IL6RA, PTGS2, RASGRP1, EGFR, MAPK9, NRAS, MAPK8, BCL2L11, GNG2, GNG5, ABL1, E2F2, MAPK1, PMAIP1, DVL3, E2F3, RALGDS, RUNX1T1, ARNT2, FZD3, TCF7L1, EGLN2, ZBT…	865	543	9011	1.34294	0.937768	0.0768101	0.0627595
KEGG_PATHWAY	mmu05235:PD-L1 expression and PD-1 checkpoint pathway in cancer	17	0.863382	0.00879994	MAP3K3, CD274, CSNK2A1, STAT3, PTEN, RASGRP1, MTOR, EGFR, TIRAP, PPP3CA, MAPK11, NRAS, PPP3R1, RPS6KB2, CD28, MAPK1, MAP2K6	865	88	9011	2.01244	0.94493	0.0780103	0.0637401
KEGG_PATHWAY	mmu04070:Phosphatidylinositol signaling system	18	0.91417	0.00919737	CDS1, SACM1L, MTMR14, DGKA, PTEN, OCRL, MTMR4, MTMR6, MTM1, MTMR7, ITPKC, PIKFYVE, INPP5A, PLCB4, PLCE1, PIP4K2B, CALM1, IP6K2	865	96	9011	1.95325	0.951718	0.0793878	0.0648657
KEGG_PATHWAY	mmu05214:Glioma	15	0.761808	0.00975424	PDGFRB, RB1, PTEN, PDGFB, IGF1, MTOR, EGFR, IGF1R, NRAS, CCND1, CAMK4, MAPK1, E2F2, E2F3, CALM1	865	74	9011	2.11162	0.959849	0.0806024	0.065858
KEGG_PATHWAY	mmu04919:Thyroid hormone signaling pathway	21	1.06653	0.00982956	NOTCH2, PDPK1, ITGB3, NCOA3, ATP2A2, ATP1A3, ATP1A2, SLC16A10, MTOR, MED12L, SLC9A1, MED13L, MED12, NRAS, PLCB4, MED13, NCOR1, CCND1, PLCE1, MAPK1, ITGAV	865	120	9011	1.82303	0.960838	0.0806024	0.065858
KEGG_PATHWAY	mmu04668:TNF signaling pathway	20	1.01574	0.0106473	EDN1, ATF6B, TNFAIP3, NOD2, CFLAR, TNFRSF1B, PTGS2, MAPK9, MAPK11, ITCH, CASP7, MAPK8, CREB1, CASP3, MAPK1, FAS, TAB2, PGAM5, BIRC3, MAP2K6	865	113	9011	1.84378	0.970134	0.0839593	0.0686009
KEGG_PATHWAY	mmu04722:Neurotrophin signaling pathway	21	1.06653	0.0107509	NTRK2, MAP3K3, MAP3K1, PDPK1, IRS1, SORT1, FRS2, MAPK9, MAPK11, RPS6KA3, NRAS, MAPK8, FASL, CAMK4, RAPGEF1, ABL1, MAPK1, CALM1, CRK, SH2B3, SH2B1	865	121	9011	1.80797	0.971142	0.0839593	0.0686009
KEGG_PATHWAY	mmu04020:Calcium signaling pathway	35	1.77755	0.0129662	CHRM1, PTAFR, PDGFB, HTR2C, ATP2A2, CACNA1D, ADRB1, ADRB2, ADRA1B, CACNA1E, EGFR, GRM1, FGF4, SLC8A2, PPP3CA, HRH1, PPP3R1, PLCE1, PDGFRB, NTRK2, ATP2B4, ATP2B3, ATP2B2, HTR5A, ITPKC, P2RX4, GNAL, PLCB4, STIM1, ADRB3, ASPH, GNAQ, CAMK4, CALM1, SLC25A4	865	240	9011	1.5192	0.986167	0.0989051	0.0808127
KEGG_PATHWAY	mmu05412:Arrhythmogenic right ventricular cardiomyopathy	15	0.761808	0.0137473	TCF7L1, ITGA4, LAMA1, ITGB3, CACNA2D3, ATP2A2, CACNA2D2, CACNA1D, SLC8A2, CACNB4, SGCB, ITGB8, ITGAV, DMD, CACNG4	865	77	9011	2.02935	0.989331	0.10248	0.0837337
KEGG_PATHWAY	mmu04964:Proximal tubule bicarbonate reclamation	7	0.35551	0.0149022	CAR2, ATP1A3, ATP1A2, SLC4A4, AQP1, GLS, PCK2	865	22	9011	3.31461	0.992735	0.108621	0.0887512
KEGG_PATHWAY	mmu04520:Adherens junction	14	0.711021	0.0162895	TCF7L1, CSNK2A1, INSR, WASL, BAIAP2, NLK, EGFR, TGFBR1, IGF1R, SNAI1, MAPK1, NECTIN3, WASF2, SSX2IP	865	71	9011	2.05412	0.995424	0.116151	0.0949042
KEGG_PATHWAY	mmu01521:EGFR tyrosine kinase inhibitor resistance	15	0.761808	0.0170409	PDGFRB, STAT3, PTEN, PDGFB, IL6RA, IGF1, MTOR, EGFR, IGF1R, NRAS, BCL2L11, RPS6KB2, EIF4EBP1, MAPK1, BCL2L1	865	79	9011	1.97798	0.996439	0.118924	0.0971694
KEGG_PATHWAY	mmu00510:N-Glycan biosynthesis	11	0.558659	0.0185551	DPAGT1, ST6GAL1, RPN2, MAN1A2, MAN2A1, MGAT5, MGAT4A, ALG3, MGAT1, ALG11, DDOST	865	50	9011	2.29182	0.997852	0.126793	0.103599
KEGG_PATHWAY	mmu04210:Apoptosis	22	1.11732	0.0189905	DFFA, PDPK1, EIF2AK3, CFLAR, MAPK9, PIDD1, NRAS, CASP7, MAPK8, BCL2L11, FASL, CTSL, CASP3, TNFSF10, MAPK1, PMAIP1, FAS, CAPN1, CTSC, CTSB, BCL2L1, BIRC3	865	136	9011	1.68516	0.998143	0.126977	0.103749
KEGG_PATHWAY	mmu05210:Colorectal cancer	16	0.812595	0.0193562	APC2, TCF7L1, MLH1, MTOR, EGFR, TGFBR1, MAPK9, NRAS, MAPK8, BCL2L11, CCND1, CASP3, RPS6KB2, MAPK1, PMAIP1, RALGDS	865	88	9011	1.89406	0.998357	0.126977	0.103749
KEGG_PATHWAY	mmu04371:Apelin signaling pathway	22	1.11732	0.0204794	MEF2C, PRKAA2, PRKCE, GNAI3, MTOR, TGFBR1, SLC9A1, SLC8A2, PIK3R5, NRAS, GNG2, PLCB4, RRAS, GNG5, CCND1, CAMK4, GNAQ, RPS6KB2, MAPK1, CALM1, PPARGC1A, MEF2D	865	137	9011	1.67286	0.998872	0.13169	0.1076
KEGG_PATHWAY	mmu01100:Metabolic pathways	179	9.09091	0.0208777	GALNT12, DPAGT1, DGKA, XYLT1, GLS, NDST2, NDST1, PNP, HYKK, NDST3, PLCE1, PIP4K2B, CAR12, CHAC1, PTGDS, CAR7, NUDT12, ST6GAL1, SACM1L, GLCE, ENTPD6, ALG3, OCRL, ALG11, ETHE1, SMS, LIPT2, CDS1, ATP6V1A, KMT2D, PFKFB1, H6PD, RPN2, GLO1, PLA2G3, MTMR4, GNS, PLD3, MTMR6, MTM1, ACAT1, MTMR7, HSD11B1, NEU3, UGCG, INPP5A, RDH12, MAN2A1, FUT9, RDH10, PNPO, ATP6V0A4, RDH13, PRODH, RIMKLA, HMGCLL1, ST3GAL1…	865	1621	9011	1.15034	0.999013	0.13169	0.1076
KEGG_PATHWAY	mmu04724:Glutamatergic synapse	19	0.964957	0.021379	GRIA2, HOMER1, HOMER2, GRIK5, GNAI3, CACNA1D, GRIK2, GRM1, GLS, GNAO1, PPP3CA, PPP3R1, GRIN3A, GNG2, PLCB4, GNG5, GNAQ, MAPK1, SHANK2	865	113	9011	1.75159	0.999165	0.132308	0.108105
KEGG_PATHWAY	mmu05231:Choline metabolism in cancer	17	0.863382	0.0234687	PDGFRB, LYPLA1, PDPK1, DGKA, PDGFB, TSC1, GPCPD1, MTOR, EGFR, MAPK9, NRAS, MAPK8, RPS6KB2, EIF4EBP1, MAPK1, RALGDS, WASF2	865	98	9011	1.80709	0.999586	0.142551	0.116474
KEGG_PATHWAY	mmu05160:Hepatitis C	25	1.26968	0.0250015	RB1, SCARB1, PPP2R2A, CLDN1, EGFR, NRAS, CCND1, PPP2R1A, CASP3, E2F2, MAPK1, E2F3, IKBKE, RSAD2, STAT2, STAT3, EIF2AK3, TYK2, CFLAR, MAVS, FASL, OAS2, PSME3, FAS, IFNAR1	865	165	9011	1.57839	0.999753	0.1473	0.120355
KEGG_PATHWAY	mmu04960:Aldosterone-regulated sodium reabsorption	9	0.457085	0.0252095	SLC9A3R2, PDPK1, IRS1, INSR, NEDD4L, ATP1A3, MAPK1, ATP1A2, IGF1	865	38	9011	2.46726	0.999769	0.1473	0.120355
KEGG_PATHWAY	mmu05215:Prostate cancer	17	0.863382	0.0255979	PDGFRB, RB1, TCF7L1, PDPK1, PTEN, PDGFB, IGF1, MTOR, EGFR, ETV5, IGF1R, NRAS, CREB1, CCND1, MAPK1, E2F2, E2F3	865	99	9011	1.78884	0.999798	0.1473	0.120355
KEGG_PATHWAY	mmu04071:Sphingolipid signaling pathway	20	1.01574	0.0266942	ASAH1, ASAH2, ROCK1, ROCK2, PDPK1, PRKCE, PTEN, GNAI3, PPP2R2A, SGMS2, ACER2, MAPK9, MAPK11, NRAS, MAPK8, PLCB4, SPTLC2, PPP2R1A, GNAQ, MAPK1	865	124	9011	1.68022	0.99986	0.150474	0.122948
KEGG_PATHWAY	mmu04924:Renin secretion	14	0.711021	0.0275257	EDN1, GNAI3, CACNA1D, ADRB1, ADRB2, AQP1, PPP3CA, PPP3R1, PLCB4, CREB1, ADRB3, GNAQ, CALM1, CTSB	865	76	9011	1.91898	0.999894	0.150474	0.122948
KEGG_PATHWAY	mmu05212:Pancreatic cancer	14	0.711021	0.0275257	RB1, STAT3, MTOR, EGFR, TGFBR1, MAPK9, MAPK8, CCND1, RPS6KB2, MAPK1, E2F2, E2F3, RALGDS, BCL2L1	865	76	9011	1.91898	0.999894	0.150474	0.122948
KEGG_PATHWAY	mmu04136:Autophagy - other	8	0.406298	0.029091	ATG9A, MLST8, ATG4C, ATG4B, ULK2, WIPI1, WIPI2, MTOR	865	32	9011	2.60434	0.999938	0.151458	0.123752
KEGG_PATHWAY	mmu04215:Apoptosis - multiple species	8	0.406298	0.029091	MAPK9, CASP7, MAPK8, BCL2L11, CASP3, PMAIP1, BCL2L1, BIRC3	865	32	9011	2.60434	0.999938	0.151458	0.123752
KEGG_PATHWAY	mmu00512:Mucin type O-glycan biosynthesis	8	0.406298	0.029091	GALNT12, GALNT7, GALNT2, GALNT1, C1GALT1, GCNT1, GCNT4, ST3GAL1	865	32	9011	2.60434	0.999938	0.151458	0.123752
KEGG_PATHWAY	mmu00600:Sphingolipid metabolism	11	0.558659	0.0305857	GALC, ACER2, UGCG, NEU3, ASAH1, ASAH2, SPTLC2, ACER3, SGMS2, B4GALT6, GLA	865	54	9011	2.12205	0.999962	0.156752	0.128078
KEGG_PATHWAY	mmu05145:Toxoplasmosis	18	0.91417	0.0323253	IL10, LAMA1, PDPK1, STAT3, GNAI3, TYK2, PIK3R5, GNAO1, MAPK9, MAPK11, MAPK8, SOCS1, CASP3, MAPK1, TAB2, BCL2L1, BIRC3, MAP2K6	865	110	9011	1.70466	0.999979	0.161061	0.131599
KEGG_PATHWAY	mmu04925:Aldosterone synthesis and secretion	17	0.863382	0.0328543	SCARB1, DAGLA, ATF6B, PRKCE, ATP2B4, ATP2B3, ATP1A3, CACNA1D, ATP1A2, ATP2B2, NR4A1, PLCB4, CREB1, PRKD3, CAMK4, GNAQ, CALM1	865	102	9011	1.73622	0.999983	0.161061	0.131599
KEGG_PATHWAY	mmu05221:Acute myeloid leukemia	13	0.660234	0.0328997	TCF7L1, ZBTB16, STAT3, MTOR, DUSP6, RUNX1, NRAS, CCND1, RPS6KB2, EIF4EBP1, PIM1, MAPK1, RUNX1T1	865	70	9011	1.93465	0.999983	0.161061	0.131599
KEGG_PATHWAY	mmu04015:Rap1 signaling pathway	30	1.52362	0.034976	ITGB3, GNAI3, PDGFB, THBS1, EGFR, IGF1R, FGF4, NRAS, PARD6B, RRAS, PLCE1, MAPK1, RALGDS, MAP2K6, PDGFRB, VAV3, INSR, IGF1, GNAO1, MAPK11, PLCB4, PRKD3, GNAQ, RAPGEF1, RAPGEF2, TLN2, TLN1, CALM1, CRK, PFN2	865	214	9011	1.46037	0.999992	0.168708	0.137846
KEGG_PATHWAY	mmu04934:Cushing syndrome	24	1.21889	0.0355732	RB1, APC2, SCARB1, KMT2D, TCF7L1, FZD3, ATF6B, GNAI3, CACNA1D, AHR, WNT9A, EGFR, PBX1, NR4A1, PLCB4, CREB1, NCEH1, CCND1, RBBP5, GNAQ, DVL3, MAPK1, E2F2, E2F3	865	162	9011	1.54331	0.999993	0.169102	0.138168
KEGG_PATHWAY	mmu04926:Relaxin signaling pathway	20	1.01574	0.03826	EDN1, ATF6B, GNAI3, EGFR, TGFBR1, COL1A1, GNAO1, MAPK9, MAPK11, NRAS, MAPK8, COL3A1, GNG2, PLCB4, CREB1, GNG5, COL4A2, COL4A1, MAPK1, COL4A5	865	129	9011	1.61509	0.999997	0.179276	0.146481
KEGG_PATHWAY	mmu04392:Hippo signaling pathway - multiple species	7	0.35551	0.0392492	YAP1, TEAD4, PAK1, NF2, FAT4, CSNK1E, LIMD1	865	27	9011	2.70079	0.999998	0.18132	0.148152
KEGG_PATHWAY	mmu05218:Melanoma	13	0.660234	0.0398947	PDGFRB, RB1, PTEN, PDGFB, IGF1, EGFR, IGF1R, FGF4, NRAS, CCND1, MAPK1, E2F2, E2F3	865	72	9011	1.88091	0.999998	0.181743	0.148497
KEGG_PATHWAY	mmu05132:Salmonella infection	34	1.72676	0.0414496	DYNC1I2, RAB5B, ROCK2, WASL, MYL12A, TXN2, CYTH3, MAPK9, CASP7, PAK1, MAPK8, RRAS, KIF5C, CASP3, TNFSF10, MAPK1, FLNA, KPNA4, SNX9, NCKAP1L, CYTH1, KPNA1, MAP2K6, TCF7L1, DYNLT3, TUBB4A, TIRAP, MAPK11, RHOJ, ABI1, TAB2, EXOC5, BIRC3, PFN2	865	253	9011	1.39996	0.999999	0.186239	0.152171
KEGG_PATHWAY	mmu04912:GnRH signaling pathway	15	0.761808	0.0467511	MAP3K2, MAP3K3, MAP3K1, CACNA1D, ELK1, EGFR, MAPK9, MAPK11, NRAS, MAPK8, PLCB4, GNAQ, MAPK1, CALM1, MAP2K6	865	90	9011	1.73622	1	0.207221	0.169315
KEGG_PATHWAY	mmu03013:Nucleocytoplasmic transport	18	0.91417	0.0536112	POM121, AHCTF1, SEH1L, NUP210, NUP155, THOC1, CASC3, THOC2, IPO5, DDX19A, XPOT, XPO4, XPO6, NUP50, NUP62, KPNA4, NUPL2, KPNA1	865	117	9011	1.60267	1	0.23446	0.191571
KEGG_PATHWAY	mmu04914:Progesterone-mediated oocyte maturation	15	0.761808	0.0546562	ANAPC15, GNAI3, IGF1, CDC25A, IGF1R, CDC25B, MAPK9, MAPK11, RPS6KA3, CPEB1, MAPK8, MAPK1, CPEB3, CPEB2, CPEB4	865	92	9011	1.69848	1	0.235885	0.192735
KEGG_PATHWAY	mmu04137:Mitophagy - animal	12	0.609446	0.0574863	FIS1, MAPK9, BCL2L13, NRAS, MAPK8, RRAS, CSNK2A1, ATG9A, EIF2AK3, PGAM5, AMBRA1, BCL2L1	865	68	9011	1.83835	1	0.239018	0.195295
KEGG_PATHWAY	mmu04730:Long-term depression	11	0.558659	0.0575684	GNAO1, GRIA2, NRAS, PLCB4, PPP2R1A, GNAQ, GNAI3, MAPK1, IGF1, GRM1, IGF1R	865	60	9011	1.90985	1	0.239018	0.195295
KEGG_PATHWAY	mmu04330:Notch signaling pathway	11	0.558659	0.0575684	LFNG, TLE4, NOTCH2, NCOR2, NUMBL, HEY2, ATXN1L, DVL3, DTX2, RFNG, DTX4	865	60	9011	1.90985	1	0.239018	0.195295
KEGG_PATHWAY	mmu05222:Small cell lung cancer	15	0.761808	0.058933	RB1, LAMA1, PTEN, PTGS2, CCND1, COL4A2, COL4A1, CASP3, E2F2, COL4A5, E2F3, ITGAV, SKP2, BCL2L1, BIRC3	865	93	9011	1.68022	1	0.241625	0.197425
KEGG_PATHWAY	mmu04380:Osteoclast differentiation	19	0.964957	0.0626178	JUND, IL1R1, ITGB3, STAT2, TYK2, TGFBR1, PPP3CA, MAPK9, MAPK11, PPP3R1, MAPK8, TYROBP, CREB1, SOCS1, CAMK4, MAPK1, TAB2, IFNAR1, MAP2K6	865	128	9011	1.54632	1	0.252415	0.206242
KEGG_PATHWAY	mmu04014:Ras signaling pathway	31	1.5744	0.0631038	RAB5B, RASGRF2, PDGFB, PLA2G3, ELK1, RASGRP1, EGFR, IGF1R, FGF4, MAPK9, NRAS, PAK1, MAPK8, GNG2, RRAS, GNG5, ABL1, PLCE1, ABL2, MAPK1, RALGDS, PDGFRB, NTRK2, INSR, IGF1, KSR2, FASL, RASA2, CALM1, BCL2L1, PLA1A	865	235	9011	1.3742	1	0.252415	0.206242
KEGG_PATHWAY	mmu05162:Measles	21	1.06653	0.0647239	CSNK2A1, STAT2, STAT3, EIF2AK3, MSN, TNFAIP3, TYK2, MAPK9, MAPK8, MAVS, CCND2, FASL, CCND1, OAS2, CASP3, CD28, FAS, TAB2, IKBKE, IFNAR1, BCL2L1	865	146	9011	1.49838	1	0.253229	0.206906
KEGG_PATHWAY	mmu04540:Gap junction	14	0.711021	0.0652902	PDGFRB, MAP3K2, GNAI3, PDGFB, HTR2C, ADRB1, CSNK1D, TUBB4A, GRM1, EGFR, NRAS, PLCB4, GNAQ, MAPK1	865	86	9011	1.69585	1	0.253229	0.206906
KEGG_PATHWAY	mmu05142:Chagas disease	16	0.812595	0.0658562	IL10, GNAI3, PPP2R2A, CFLAR, TGFBR1, GNAO1, MAPK9, MAPK11, MAPK8, PLCB4, GNAL, FASL, PPP2R1A, GNAQ, MAPK1, FAS	865	103	9011	1.61823	1	0.253229	0.206906
KEGG_PATHWAY	mmu01250:Biosynthesis of nucleotide sugars	8	0.406298	0.0663953	GALE, UGP2, TGDS, PMM2, PGM3, CMAH, PGM1, HK2	865	38	9011	2.19312	1	0.253229	0.206906
KEGG_PATHWAY	mmu05224:Breast cancer	21	1.06653	0.0684944	NOTCH2, RB1, APC2, TCF7L1, FZD3, NCOA3, PTEN, IGF1, WNT9A, MTOR, EGFR, IGF1R, FGF4, NRAS, CCND1, RPS6KB2, HEY2, DVL3, MAPK1, E2F2, E2F3	865	147	9011	1.48819	1	0.258232	0.210994
KEGG_PATHWAY	mmu05022:Pathways of neurodegeneration - multiple diseases	56	2.84408	0.0701693	HIP1, CHRM1, ATP2A2, GRM1, PPP3CA, CASP7, KIF5C, RB1CC1, CASP3, NEFM, CAPN1, APC2, CSNK2A1, SIGMAR1, GPX7, WIPI1, WIPI2, WNT9A, CSNK1E, TNFRSF1B, PLCB4, ALS2, CAT, ULK2, SMCR8, HAP1, MAPT, SLC25A4, GRIA2, CACNA1D, AMBRA1, PTGS2, UBE2J1, ATXN3, MAPK9, NRAS, MAPK8, PPP3R1, ATXN1L, MAPK1, DVL3, SPTBN2, MAP2K6, FZD3, EIF2AK3, UBE2G2, TUBB4A, MTOR, MAPK11, FASL, GNAQ, PSMC2, FAS, CALM1, DNAL1, BCL2L1	865	471	9011	1.23858	1	0.26154	0.213697
KEGG_PATHWAY	mmu04218:Cellular senescence	25	1.26968	0.0735813	RB1, PTEN, CACNA1D, ZFP36L1, PPP3CA, NRAS, PPP3R1, CCND2, CCND1, RRAS, EIF4EBP1, E2F2, MAPK1, E2F3, CAPN1, E2F5, MAP2K6, TSC1, MTOR, CDC25A, TGFBR1, MAPK11, CALM1, SLC25A4, ATR	865	184	9011	1.4154	1	0.270358	0.220902
KEGG_PATHWAY	mmu04920:Adipocytokine signaling pathway	12	0.609446	0.0741835	MAPK9, MAPK8, PRKAA2, IRS1, STAT3, IRS2, SLC2A4, TNFRSF1B, ADIPOR2, PPARGC1A, MTOR, PCK2	865	71	9011	1.76068	1	0.270358	0.220902
KEGG_PATHWAY	mmu04659:Th17 cell differentiation	16	0.812595	0.075299	IL1R1, STAT3, IL6RA, TYK2, AHR, IL1RAP, MTOR, TGFBR1, RUNX1, PPP3CA, MAPK9, MAPK11, PPP3R1, MAPK8, IRF4, MAPK1	865	105	9011	1.5874	1	0.270395	0.220933
KEGG_PATHWAY	mmu04550:Signaling pathways regulating pluripotency of stem cells	20	1.01574	0.0758426	APC2, FZD3, SETDB1, STAT3, PCGF3, LIFR, IGF1, WNT9A, ACVR1B, ACVR2A, IGF1R, MAPK11, NRAS, ACVR1C, KAT6A, SMARCAD1, DVL3, MAPK1, HOXA1, SKIL	865	140	9011	1.48819	1	0.270395	0.220933
KEGG_PATHWAY	mmu05170:Human immunodeficiency virus 1 infection	31	1.5744	0.0783873	GNAI3, RNF7, PPP3CA, MAPK9, NRAS, PAK1, PPP3R1, MAPK8, GNG2, GNG5, CASP3, AP1S2, MAPK1, AP1S1, MAP2K6, LIMK2, TNFRSF1B, MTOR, TAPBP, DDB1, GNAO1, MAPK11, FASL, GNAQ, RPS6KB2, FAS, TAB2, CALM1, CRK, ATR, BCL2L1	865	240	9011	1.34557	1	0.276463	0.22589
KEGG_PATHWAY	mmu05017:Spinocerebellar ataxia	20	1.01574	0.0801767	GRIA2, ATP2A2, WIPI1, AMBRA1, WIPI2, GRM1, MTOR, MAPK9, ATXN3, MAPK8, GRIN3A, DAB1, PLCB4, RB1CC1, GNAQ, PSMC2, ATXN1L, ULK2, SLC25A4, SPTBN2	865	141	9011	1.47764	1	0.276919	0.226263
KEGG_PATHWAY	mmu00052:Galactose metabolism	7	0.35551	0.0802052	GALE, UGP2, GAA, GALM, GLA, PGM1, HK2	865	32	9011	2.27879	1	0.276919	0.226263
KEGG_PATHWAY	mmu00513:Various types of N-glycan biosynthesis	8	0.406298	0.0832548	RPN2, MAN1A2, MAN2A1, MGAT4A, ALG3, MGAT1, ALG11, DDOST	865	40	9011	2.08347	1	0.284454	0.23242
KEGG_PATHWAY	mmu05167:Kaposi sarcoma-associated herpesvirus infection	29	1.47283	0.086679	RB1, PDGFB, PTGS2, PIK3R5, PPP3CA, MAPK9, NRAS, PPP3R1, MAPK8, GNG2, CCND1, GNG5, CASP3, E2F2, MAPK1, E2F3, IKBKE, MAP2K6, TCF7L1, STAT2, STAT3, TYK2, MTOR, MAPK11, CD200R1, CREB1, FAS, CALM1, IFNAR1	865	224	9011	1.34867	1	0.290759	0.237572
KEGG_PATHWAY	mmu04611:Platelet activation	18	0.91417	0.0880963	ARHGEF12, ROCK1, ROCK2, ITGB3, SNAP23, GNAI3, RASGRP1, MYL12A, PIK3R5, COL1A1, MAPK11, COL3A1, PLCB4, STIM1, GNAQ, MAPK1, TLN2, TLN1	865	125	9011	1.5001	1	0.290759	0.237572
KEGG_PATHWAY	mmu05417:Lipid and atherosclerosis	28	1.42204	0.0911848	ROCK2, PPP3CA, MAPK9, NRAS, CASP7, PPP3R1, MAPK8, CASP3, TNFSF10, MAPK1, IKBKE, MAP2K6, VAV3, POU2F1, PDPK1, STAT3, EIF2AK3, SOD2, TIRAP, MIB1, MAPK11, PLCB4, FASL, FAS, TAB2, CALM1, ABCG1, BCL2L1	865	216	9011	1.3504	1	0.290759	0.237572
KEGG_PATHWAY	mmu05219:Bladder cancer	8	0.406298	0.0925237	RB1, NRAS, CCND1, E2F2, MAPK1, E2F3, THBS1, EGFR	865	41	9011	2.03265	1	0.290759	0.237572
KEGG_PATHWAY	mmu04144:Endocytosis	34	1.72676	0.0926565	RAB5B, AGAP1, NEDD4L, ASAP1, VPS26A, WASL, VPS26B, EGFR, IGF1R, CYTH3, EEA1, PARD6B, RAB11FIP1, KIF5C, GRK6, MVB12B, PSD3, RAB11FIP2, CYTH1, RAB11FIP4, SNX5, WASHC3, ARFGEF2, IQSEC3, VPS37B, IGF2R, TGFBR1, RAB11B, ITCH, ZFYVE16, CHMP4C, SMAP2, VPS25, SMAP1	865	272	9011	1.30217	1	0.290759	0.237572
KEGG_PATHWAY	mmu04917:Prolactin signaling pathway	12	0.609446	0.0936701	MAPK9, MAPK11, NRAS, MAPK8, CCND2, SOCS1, CCND1, CISH, STAT3, MAPK1, SOCS7, SOCS4	865	74	9011	1.6893	1	0.290759	0.237572
KEGG_PATHWAY	mmu04728:Dopaminergic synapse	19	0.964957	0.093817	GRIA2, ATF6B, GNAI3, CACNA1D, PPP2R2A, GNAO1, PPP3CA, MAPK9, MAPK11, MAPK8, GNG2, PLCB4, CREB1, GNAL, GNG5, PPP2R1A, KIF5C, GNAQ, CALM1	865	135	9011	1.46614	1	0.290759	0.237572
KEGG_PATHWAY	mmu05135:Yersinia infection	19	0.964957	0.093817	VAV3, IL10, ARHGEF12, ROCK1, ITGA4, ROCK2, WASL, BAIAP2, MAPK9, MAPK11, RPS6KA3, MAPK8, GNAQ, MAPK1, TAB2, PKN2, CRK, WASF2, MAP2K6	865	135	9011	1.46614	1	0.290759	0.237572
KEGG_PATHWAY	mmu04630:JAK-STAT signaling pathway	23	1.16811	0.093965	PDGFRB, IL10, PIAS4, CISH, STAT2, IL13, STAT3, PDGFB, IL6RA, LIFR, TYK2, OSMR, MTOR, EGFR, GHR, CCND2, SOCS1, CCND1, PIM1, SOCS7, SOCS4, IFNAR1, BCL2L1	865	171	9011	1.40116	1	0.290759	0.237572
KEGG_PATHWAY	mmu04310:Wnt signaling pathway	23	1.16811	0.093965	TLE4, APC2, TCF7L1, FZD3, CSNK2A1, ROCK2, CSNK1E, WNT9A, PRICKLE1, APCDD1, NLK, VANGL1, PPP3CA, MAPK9, PPP3R1, MAPK8, PLCB4, VANGL2, CCND2, CCND1, RSPO2, DVL3, LGR4	865	171	9011	1.40116	1	0.290759	0.237572
KEGG_PATHWAY	mmu05213:Endometrial cancer	10	0.507872	0.0993832	APC2, NRAS, TCF7L1, CCND1, PDPK1, PTEN, MAPK1, MLH1, ELK1, EGFR	865	58	9011	1.79609	1	0.304651	0.248922
