# Supplementary material for: Let-7a-5p Regulates Animal Lipid Accumulation by Targeting Srebf2 and Thbs1 Signaling
Source: Int J Mol Sci. 2024 Jan 11;25(2):894. doi: 10.3390/ijms25020894 (PMC10815625; doi:10.3390/ijms25020894)
Supplement: Supplementary file 1 [file ijms-25-00894-s001.zip › Table S9.xlsx]

## Sheet: Sheet1
Table S5. GO analysis of let-7a-5p target genes.
Category	Term	Count	%	PValue	Genes	List Total	Pop Hits	Pop Total	Fold Enrichment	Bonferroni	Benjamini	FDR
GOTERM_BP_DIRECT	GO:0016310~phosphorylation	108	5.48502	7.83794e-11	DGKA, IGF1R, RPS6KA3, HYKK, SLK, CLP1, PIM1, PIP4K2B, NEK3, PSKH1, CDKL2, PDGFRB, EPHA4, EPHA7, CSNK2A1, PRKCE, DYRK1A, CASK, CSNK1D, CSNK1E, PRKD3, ULK2, SIK1, CSNK1G1, PFKFB1, PFKFB4, NLK, NUAK1, NUAK2, STK35, STK36, GRK6, ABL1, ABL2, MAP2K6, IP6K2, NEK9, INSR, NEK7, EIF2AK3, CDK8, STK24, WNK3, AAK1, CDK12, MAP3K13, ATR, SMG1, DYRK2, LIMD1, HK2, DSTYK, EEF2K, MLST8, SPEG, TLK1, IKBKE, MAP4K2, P…	1823	626	20119	1.90401	4.61106e-07	4.61106e-07	4.56952e-07
GOTERM_BP_DIRECT	GO:0006468~protein phosphorylation	107	5.43423	1.6573e-09	CCNT2, IGF1R, RPS6KA3, RABGEF1, SLK, CCND1, PPME1, PIM1, NEK3, PSKH1, CDKL2, PDGFRB, EPHA4, EPHA7, CSNK2A1, PRKCE, DYRK1A, CASK, CSNK1D, CSNK1E, RUNX3, CDC25B, PRKD3, ULK2, SIK1, TRIB2, CSNK1G1, SEMA7A, PDGFB, NLK, TRP53RKB, NUAK1, NUAK2, STK35, STK36, GRK6, ABL1, ABL2, ST3GAL1, MAP2K6, NEK9, INSR, NEK7, EIF2AK3, CDK8, STK24, WNK3, AAK1, CDK12, MAP3K13, ATR, SCYL3, SMG1, DYRK2, SPN, DSTYK, EEF2K,…	1823	651	20119	1.81394	9.74987e-06	4.87496e-06	4.83104e-06
GOTERM_BP_DIRECT	GO:0006417~regulation of translation	36	1.82834	1.35583e-07	PPP1R15B, POLDIP3, MSI2, CASC3, BZW2, BZW1, ZFP36L1, IGF2BP1, HABP4, EIF4EBP1, EIF4EBP2, CNOT6L, EIF2AK3, TSC1, IGF1, PA2G4, LARP4B, TNRC6C, CPEB1, IMPACT, DNAJC1, AGO3, CNOT11, AGO4, CNOT2, AGO1, AGO2, GEMIN5, ABCE1, CPEB3, CPEB2, LSM14A, TNRC6A, EIF4G2, TNRC6B, CPEB4	1823	150	20119	2.64869	0.000797316	0.000259822	0.000257482
GOTERM_BP_DIRECT	GO:0015031~protein transport	99	5.02793	1.7666e-07	GOLT1B, ITSN1, PEX26, IPO5, RPH3A, RABGEF1, AP1S2, BCAP29, CHP1, AP1S1, KPNA4, CCDC93, KPNA1, SEC63, WASHC3, ARRDC4, NUP210, ATG9A, COG2, COG1, CHMP4C, KDELR2, KDELR3, VPS25, RAB5B, POM121, SEH1L, AGAP1, VPS26A, ABCB9, VPS26B, LIN7C, MTM1, RAB11FIP1, KIF3A, SNX9, STXBP5, RAB11FIP2, RAB6B, SNX5, SEC16B, NUP155, SURF4, MYO5A, COL1A1, APPBP2, HOOK1, MCFD2, AHCTF1, SFT2D3, SNAP23, TRAM2, XPO4, XPO6, …	1823	642	20119	1.70184	0.00103875	0.000259822	0.000257482
GOTERM_BP_DIRECT	GO:0006357~regulation of transcription from RNA polymerase II promoter	202	10.259	1.25085e-06	RB1, CCNH, BACH1, ELK1, BACH2, IKZF4, ELK4, HOXA9, DPF2, BBX, EPC2, HOXA1, CCNL2, ZFP282, SOX6, ATXN7L3, SMARCC1, MEF2C, MED8, SOX13, SOX11, EBF4, ZFP617, RUNX3, MED6, RUNX1, WDR77, SUB1, RFX5, ZFP9, CGGBP1, ZFP748, ZBTB5, MED12L, MTDH, ZSCAN12, HIVEP3, ZFP740, ZBED3, JUND, EGR3, PBX3, POU6F2, PBX2, NR2F2, PBX1, MED13L, MLLT10, SNAI1, ZFP871, CC2D1A, EZH2, ZFP248, CSRNP2, SRA1, HIF3A, HOXC11, PHF…	1823	1614	20119	1.38123	0.00733174	0.00147175	0.00145849
GOTERM_BP_DIRECT	GO:0030036~actin cytoskeleton organization	40	2.03149	5.15999e-06	ROCK1, EPB41, ROCK2, PDGFB, WASL, SDAD1, RHOBTB1, AMOT, CORO1C, ATXN3, EPB41L5, SLC9A3R1, BLOC1S6, NUAK2, ABL1, ABL2, PHACTR2, FLNA, DMD, CCR7, WASF2, SPTBN1, SPTBN2, PHACTR4, SPECC1, STARD13, LIMK2, STARD8, IQSEC3, PARVA, SSH1, DIAPH2, TYROBP, DIAPH3, DLC1, RHOJ, NF2, UTRN, CRK, PFN2	1823	203	20119	2.17462	0.0299002	0.00505937	0.00501379
GOTERM_BP_DIRECT	GO:0016192~vesicle-mediated transport	50	2.53936	6.73685e-06	MCFD2, SFT2D3, GOLT1B, SNAP23, STON2, CLINT1, RABGEF1, ARL5B, AP1S2, BCAP29, AP1S1, AP3S2, KIF1B, KIF1A, ARL5A, ARL4D, RAB30, KDELR2, KDELR3, SFT2D2, ERGIC2, ERGIC1, VAMP3, RTN3, STX17, INTU, TGFBRAP1, PRICKLE1, AP3M1, LMAN1, GGA3, STX6, BNIP1, STX3, RAB6B, SPTBN2, SYT5, SEC16B, SEC24A, TRAPPC1, SYT2, SYT1, CACFD1, TRAPPC5, AP3D1, MYO5A, SYT7, NECAP1, CNIH1, SYT11	1823	282	20119	1.95677	0.0388579	0.00566184	0.00561083
GOTERM_BP_DIRECT	GO:0008361~regulation of cell size	12	0.609446	1.63484e-05	RAP1GAP2, VAV3, MTPN, SLC9A3R1, CREB1, XK, RDX, MSN, ATP2B2, LAMTOR4, MTOR, WDTC1	1823	28	20119	4.7298	0.0916978	0.0116356	0.0115308
GOTERM_BP_DIRECT	GO:0045944~positive regulation of transcription from RNA polymerase II promoter	156	7.9228	1.78164e-05	RB1, GABPB2, PID1, CCNT2, PRDM5, AHR, ELK1, BACH1, IKZF4, FGF4, YY1, ELK4, RPS6KA3, HOXA9, SALL4, POGZ, DPF2, HOXA1, SOX6, GTF2I, SMARCC1, MEF2C, CASK, SOX11, DICER1, EBF4, MED6, RUNX1, MYCN, DMTF1, KAT6A, RFX5, ZFP451, KMT2D, CREM, ADRB2, MED12L, SLC9A1, HELZ2, PPP3R1, DVL3, PPARGC1A, PPARGC1B, ZFP462, ZBED3, POU2F1, EGR3, JUND, HMGA1, PBX3, HMGA2, PBX2, NR1D2, NR2F2, IGF1, PBX1, NR4A1, MLLT10, …	1823	1240	20119	1.38843	0.0995088	0.0116356	0.0115308
GOTERM_BP_DIRECT	GO:0006325~chromatin organization	56	2.84408	1.97784e-05	RB1, SETD5, SUV39H2, CHD9, SUV39H1, CHD7, KDM8, PRDM5, CHD4, YEATS4, PHF8, ALKBH4, DPF2, SMARCAD1, TLK1, EPC2, BUD23, ATXN7L3, KDM6A, KDM6B, PRMT6, BRD3, SMARCC1, USP49, SFMBT1, DNMT3A, TET2, ASH1L, SIRT7, NCOR1, KAT6A, TET3, MTF2, SMARCD1, KMT2D, KDM3A, PRKAA2, RNF8, NSD3, MBTD1, CECR2, RBBP5, NSD1, BAHD1, NSD2, ZFP462, RNF20, CBX5, SETDB1, BRPF3, USP21, CBX2, EYA3, USP22, CARM1, EZH2	1823	342	20119	1.8071	0.109843	0.0116356	0.0115308
GOTERM_BP_DIRECT	GO:0051028~mRNA transport	24	1.21889	2.33715e-05	POM121, AHCTF1, SEH1L, NUP210, NUP155, POLDIP3, THOC1, SUPT6, CASC3, THOC2, IWS1, ZFP36L1, CPEB1, ARC, KIF5C, KHSRP, ZC3H11A, PEG10, NUP50, NUP62, IGF2BP1, NCBP3, MAPT, NUPL2	1823	100	20119	2.64869	0.128462	0.0124995	0.0123869
GOTERM_BP_DIRECT	GO:0046777~protein autophosphorylation	37	1.87913	2.57269e-05	SMG1, PRKX, ACVR1B, NLK, EGFR, IGF1R, PAK1, SLK, EEF2K, RB1CC1, ABL1, PIM1, PDGFRB, EPHA4, NTRK2, MAP3K3, MAP3K1, CSNK2A1, INSR, EIF2AK3, DYRK1A, MTOR, TGFBR1, STK24, PEAK1, TAOK1, CAMK4, WNK3, AAK1, ULK2, SIK1, CDK12, MAP3K13, CALM1, ATR, DDR2, CSNK1G1	1823	194	20119	2.10484	0.140456	0.0126126	0.012499
GOTERM_BP_DIRECT	GO:0007049~cell cycle	91	4.62164	3.60844e-05	RB1, SUV39H2, MDC1, GPSM2, AHCTF1, CCNT2, CCNH, SUV39H1, KDM8, KIF11, WASL, AHR, CDC73, PHF8, RPS6KA3, ZFYVE26, CCND2, SENP5, CCND1, RB1CC1, CNTRL, POGZ, PIM1, TLK1, NEK3, CEP55, CSNK2A1, DUSP1, DYNLT3, PRKCE, NSMCE2, TET2, CDC25A, CDC25B, DBF4, CDC34, CCNY, DMTF1, KIF2A, PSME3, GAS1, SIK1, ARHGEF2, KIF20B, MAPRE1, MAPRE2, KLHL18, ANAPC15, SEH1L, UHRF2, EPB41, CDCA5, GNAI3, RNF8, ABRAXAS2, FIGN, …	1823	653	20119	1.53797	0.191268	0.0155311	0.0153912
GOTERM_BP_DIRECT	GO:0018105~peptidyl-serine phosphorylation	35	1.77755	3.696e-05	SMG1, DYRK2, ROCK1, ROCK2, PDGFB, PRKX, PKD1, TTBK2, MAPK9, RPS6KA3, MAPK8, MAPK1, TLK1, RICTOR, IKBKE, NTRK2, MAP3K1, CSNK2A1, PDPK1, PRKCE, NEK7, EIF2AK3, DYRK1A, CSNK1D, CSNK1E, MTOR, TGFBR1, SBK1, CAMK4, RPS6KB2, ULK2, PKN2, MAP3K13, ATR, CSNK1G1	1823	182	20119	2.12235	0.195424	0.0155311	0.0153912
GOTERM_BP_DIRECT	GO:0006470~protein dephosphorylation	30	1.52362	4.83356e-05	PHLPP2, PTPRU, PTEN, PPP2R2A, CTDSPL2, MTMR4, DUSP16, PPM1F, MTM1, CDC14B, DUSP11, PPP3CA, PPP3R1, PPP2R1A, DUSP4, DUSP1, EYA3, PTPN14, DUSP6, CDC25A, DUSP7, SSH1, CDC25B, PTPRD, DUSP22, FAM220A, NCEH1, PDP2, SDHAF2, CTDSP2	1823	147	20119	2.25229	0.247508	0.01878	0.0186108
GOTERM_BP_DIRECT	GO:0006915~apoptotic process	91	4.62164	5.20727e-05	AVEN, RB1, 4930453N24RIK, CSRNP2, RARG, MTCH2, DYRK2, HIP1, 1600012H06RIK, UBE2D3, PTEN, SRA1, TNFAIP3, HIF3A, FGF4, PIDD1, CASP7, SLK, RB1CC1, BCL7C, PEG10, CASP3, TNFSF10, PIM1, DPF2, BCAP29, CHAC1, KIFAP3, TRP53INP1, EPHA7, DFFA, MEF2C, AREL1, PEG3, CSNK2A1, THOC1, KREMEN1, SHISA5, ZDHHC16, TGFBR1, DDB1, PACS2, TMEM214, PSME3, GAS1, MAPT, BIRC3, NOTCH2, RTN3, ASAH2, ROCK1, ADRB1, PRICKLE1, NTN…	1823	659	20119	1.52397	0.263872	0.01878	0.0186108
GOTERM_BP_DIRECT	GO:0007399~nervous system development	67	3.40274	5.42683e-05	NRP2, PTEN, LDB2, BZW2, POFUT1, DPYSL3, ENC1, DPF2, HOXA1, DIP2B, CHAC1, NEO1, PHACTR4, APC2, EPHA4, EPHA7, SMARCC1, MEF2C, RBFOX2, DSCAM, SIGMAR1, PAX3, TSC1, SOX11, TGFBR1, NME1, IMPACT, KIF2A, DOK4, RUFY3, MAP1B, DCX, ULK2, RAPGEF2, ARHGEF2, GAS7, PRPS1, SMARCD1, SEMA7A, NUMBL, INTU, SDC2, RFNG, AMBRA1, ACVR1B, NDRG2, IGSF9, EGFR, ADGRG1, ACVR1C, FUT9, BTBD3, IGF2BP1, SCN3B, MEF2D, PLXNA4, NTR…	1823	448	20119	1.6505	0.27332	0.01878	0.0186108
GOTERM_BP_DIRECT	GO:0016567~protein ubiquitination	67	3.40274	6.23707e-05	TRIM71, RNF13, UBE2D3, LTN1, DCAF8, TNFAIP3, DCAF7, RPGR, MED12, RNF115, TRIM6, ENC1, TRIM26, ARIH1, ARRDC4, RNF44, AREL1, CISH, WSB2, NSMCE2, MED8, MED6, DDB1, CDC34, KCTD10, GAN, RNF165, KLHL18, UHRF2, RNF38, TULP4, RNF8, NEDD4L, DTX2, RNF7, DTX4, RNF5, DCAF15, VCPIP1, SOCS1, RNF139, RAB40C, OS9, KCTD21, RNF217, TMEM129, SOCS7, SOCS4, WDTC1, ANKIB1, TRIM41, UBE2B, KLHL24, UBE2G2, FBXO32, CHFR, …	1823	450	20119	1.64317	0.307148	0.0203848	0.0202012
GOTERM_BP_DIRECT	GO:0007420~brain development	47	2.387	8.36142e-05	RTN3, IRS2, SLC7A11, PCDH19, IGF1R, CLN5, PHF8, ACAT1, MECP2, PPP3CA, SRR, ADGRG1, UGP2, HERC1, STK36, CDH22, ATXN1L, TSPAN2, KIF21B, SOX6, ARNT2, EPHA7, CADM1, SLC6A17, SYT1, CADM2, PBX3, PBX2, CTNS, ATP2B2, RPGRIP1L, MEIS3, BAIAP2, MEIS2, PBX1, PYGO2, SBK1, QARS, COL4A1, SELENOP, DCX, CNTN2, NF2, CDK5R2, GAS8, SHANK2, ADGRL2	1823	285	20119	1.82001	0.388551	0.0258896	0.0256564
GOTERM_BP_DIRECT	GO:0045893~positive regulation of transcription, DNA-templated	98	4.97715	0.000116412	YEATS4, GPATCH3, AHR, ELK1, HOXA11, IGF1R, YY1, FNTB, PIM1, EPC2, SOX6, ATXN7L3, SMARCC1, MEF2C, ANKRD49, DYRK1A, SOX11, RUNX3, RUNX1, MYCN, KAT6A, IFNAR1, INO80D, PDGFB, PRDM11, MBTD1, HMBOX1, DVL3, HIVEP3, PPARGC1A, SNX5, PPARGC1B, AFAP1L2, ZFP516, ZBTB16, INSR, HMGA1, HMGA2, NR1D2, NR2F2, IGF1, COL1A1, NR4A1, SNAI1, DCP1A, KDM8, CHD4, AFF1, PHF8, MECP2, MED12, MED13, LBH, NUP62, TRP53INP1, IL1…	1823	738	20119	1.46551	0.495854	0.0342425	0.033934
GOTERM_BP_DIRECT	GO:0043087~regulation of GTPase activity	21	1.06653	0.000129472	VAV3, NTRK2, EPHA4, PLXND1, RDX, ARHGAP1, OCRL, ARHGAP6, MTOR, GPR137B, ARHGAP12, FGD6, ALS2, RASA2, MLST8, RAB3GAP2, RICTOR, PLXNC1, SBF1, CRK, PLXNA4	1823	90	20119	2.57511	0.533144	0.0362707	0.0359439
GOTERM_BP_DIRECT	GO:0006487~protein N-linked glycosylation	15	0.761808	0.000154911	DPAGT1, RPN2, PMM2, MAGT1, ALG11, DDOST, EXT2, FUT9, GORASP1, MGAT5, MGAT4A, PGM3, MLEC, MGAT1, ST3GAL1	1823	52	20119	3.18352	0.598044	0.0414247	0.0410515
GOTERM_BP_DIRECT	GO:0031175~neuron projection development	33	1.67598	0.000162803	RB1, BTG2, CNTNAP1, SEMA7A, ROCK1, LAMA1, PTEN, PRICKLE1, IGF1R, MECP2, MAPK9, BLOC1S6, MAPK8, HERC1, ALKBH1, NRTN, NCAM1, STX3, LINGO1, EDN1, TMEM30A, USP21, RUNX3, VAPA, MAP1B, TBC1D24, CNTN2, RAPGEF2, HAP1, ERCC6, MAPT, NPTXR, HDGFL3	1823	180	20119	2.0233	0.616283	0.0416422	0.0412671
GOTERM_BP_DIRECT	GO:0035556~intracellular signal transduction	65	3.30117	0.000195498	DGKA, ITSN1, RPS6KA3, MCF2L, CASP3, TLK1, PLCE1, PDGFRB, VAV3, MAP4K2, EDN1, ARHGEF12, CISH, WSB2, PDPK1, DUSP1, NFAM1, PRKCE, ACOT11, TYK2, KSR2, TGFBR1, TGFBR3, PRKD3, RASA2, DCX, ARHGEF3, SIK1, ARHGEF2, PRKAA2, ROCK2, NLRC5, NOD2, NLK, EGFR, MAPK9, NUAK1, PAK1, MAPK8, NUAK2, SOCS1, RACGAP1, RAB40C, MAPK1, DVL3, MAPK6, SH2B3, SOCS7, PAG1, MAP4K3, SOCS4, MAP4K4, SH2B1, MAP3K2, MAP3K3, ARFGEF2, H…	1823	450	20119	1.59412	0.683435	0.0463025	0.0458853
GOTERM_BP_DIRECT	GO:0007628~adult walking behavior	14	0.711021	0.000196764	EPHA4, KCNJ10, AGTPBP1, IDUA, CHD7, PCDH15, CTNS, CEND1, CACNB4, DAB1, SCN8A, CNTN2, ABL2, MAPT	1823	47	20119	3.28738	0.685784	0.0463025	0.0458853
GOTERM_BP_DIRECT	GO:0071456~cellular response to hypoxia	25	1.26968	0.000319971	SUV39H2, SUV39H1, PTEN, MIEF1, ADRB2, HIF3A, SLC2A4, PTGS2, SLC9A1, ZFP36L1, AQP1, MLST8, EIF4EBP1, EDN1, EGLN2, PRKCE, B3GAT1, DNMT3A, CFLAR, MTOR, CPEB1, TBL2, MDM4, ADAM8, CPEB2	1823	125	20119	2.20724	0.84782	0.0706408	0.0700044
GOTERM_BP_DIRECT	GO:0032956~regulation of actin cytoskeleton organization	19	0.964957	0.000324206	PDGFRB, ROCK1, ROCK2, ITGB3, RHOF, BAIAP2, RND3, RHOBTB1, MTOR, PAK1, VANGL2, TAOK1, DLC1, MLST8, ABL1, RICTOR, CRK, MYO1F, CLASP2	1823	82	20119	2.55717	0.851566	0.0706408	0.0700044
GOTERM_BP_DIRECT	GO:0051301~cell division	58	2.94566	0.000377063	RB1, GPSM2, AHCTF1, CCNT2, KIF14, KIF11, WASL, ZFYVE26, CCND2, SENP5, CCND1, CNTRL, POGZ, NEK3, CEP55, DYNLT3, PRKCE, NSMCE2, CDC25A, CDC25B, CCNY, KIF2A, ARHGEF2, KIF20B, MAPRE1, MAPRE2, KLHL18, ANAPC15, SEH1L, INTU, EPB41, CDCA5, GNAI3, RNF8, ABRAXAS2, FIGN, ARPP19, SKA2, PARD6B, DSN1, RACGAP1, SNX9, TPPP, RAB11FIP4, CLASP2, LMLN, NEK9, CENPW, CENPX, MICAL3, HMGA2, KLHDC8B, CDC6, WAPL, CHFR, KL…	1823	399	20119	1.60426	0.891248	0.0792237	0.07851
GOTERM_BP_DIRECT	GO:0035196~production of miRNAs involved in gene silencing by miRNA	8	0.406298	0.000424595	TRIM71, AGO3, NUP155, AGO4, ZC3H7B, AGO1, AGO2, DICER1	1823	17	20119	5.19351	0.917785	0.08448	0.0837189
GOTERM_BP_DIRECT	GO:0006486~protein glycosylation	26	1.32047	0.000430801	GALNT12, POGLUT1, FUT10, GCNT1, MAN1A2, MAN2A1, FUT9, MGAT1, GCNT4, UGGT1, ST3GAL1, FKTN, EDEM3, GALNT7, ST6GAL1, B3GAT3, GALNT2, B3GAT1, ALG3, ALG11, DDOST, EXT2, B4GAT1, B3GNT7, MGAT4A, B4GALT6	1823	135	20119	2.12549	0.920734	0.08448	0.0837189
GOTERM_BP_DIRECT	GO:0031929~TOR signaling	9	0.457085	0.000446653	ICMT, RPS6KB2, EIF4EBP1, MLST8, EIF4EBP2, RICTOR, FNIP1, MTOR, MTM1	1823	22	20119	4.51481	0.927795	0.0847632	0.0839996
GOTERM_BP_DIRECT	GO:0006897~endocytosis	35	1.77755	0.000526395	RAB5B, HIP1, ITSN1, STON2, CLINT1, RHOBTB1, MTMR6, GHR, EEA1, AP3M1, RABGEF1, CREG1, ABL1, ANKFY1, SNX9, WASF2, SNX5, MSR1, USP20, SORT1, CSNK1D, CSNK1E, MIB1, NME1, CLCN5, ARC, NECAP1, RHOJ, AAK1, ESYT2, SIGLEC1, TLN2, TLN1, LRP11, CSNK1G1	1823	208	20119	1.85705	0.954842	0.0940448	0.0931975
GOTERM_BP_DIRECT	GO:0070262~peptidyl-serine dephosphorylation	7	0.35551	0.00053626	PPP1R15B, PPP3CA, PPTC7, PPP2R1A, DUSP1, PPP2R2A, PPM1F	1823	13	20119	5.94257	0.95739	0.0940448	0.0931975
GOTERM_BP_DIRECT	GO:0070922~small RNA loading onto RISC	6	0.304723	0.00055904	AGO3, AGO4, CLP1, AGO1, AGO2, DICER1	1823	9	20119	7.35747	0.962737	0.0940448	0.0931975
GOTERM_BP_DIRECT	GO:0048661~positive regulation of smooth muscle cell proliferation	19	0.964957	0.0005969	PDGFRB, EDN1, ITGB3, IL13, PTAFR, PDGFB, IL6RA, IGF1, HMGCR, SULF1, PTGS2, THBS1, MTOR, EGFR, IGF1R, GNAQ, C3AR1, SKP2, PPARGC1A	1823	86	20119	2.43823	0.970181	0.0940448	0.0931975
GOTERM_BP_DIRECT	GO:0030335~positive regulation of cell migration	42	2.13306	0.000614304	CD274, SEMA7A, ONECUT2, ROCK2, IRS1, ITGB3, PDGFB, IRS2, SEMA3F, CLDN1, THBS1, EGFR, PPM1F, IGF1R, AQP1, PPP3CA, PAK1, MAPK8, MGAT5, C3AR1, HAS2, ITGAV, MAP4K4, PDGFRB, EPHA4, EDN1, ARHGEF39, INSR, SEMA4C, RDX, STAT3, SEMA4F, IGF1, SOD2, TGFBR1, COL1A1, CPEB1, RUFY3, SNAI1, MYADM, TDGF1, MYO1F	1823	268	20119	1.72955	0.973085	0.0940448	0.0931975
GOTERM_BP_DIRECT	GO:0032008~positive regulation of TOR signaling	11	0.558659	0.000623388	GOLPH3, LIN28A, SEH1L, RRAGC, RRAGD, MLST8, RICTOR, SMCR8, SLC38A9, LAMTOR4, FNIP1	1823	34	20119	3.57054	0.974486	0.0940448	0.0931975
GOTERM_BP_DIRECT	GO:0006446~regulation of translational initiation	9	0.457085	0.000630841	EIF5B, PPP1R15B, IMPACT, ALKBH1, EIF4EBP1, EIF4EBP2, BZW2, BZW1, EIF4G2	1823	23	20119	4.31851	0.975581	0.0940448	0.0931975
GOTERM_BP_DIRECT	GO:0000122~negative regulation of transcription from RNA polymerase II promoter	125	6.3484	0.000632655	RB1, ZFP568, HDAC10, PRDM5, AHR, PRDM1, BACH1, BACH2, YY1, ELK4, DACH1, CCND1, SALL4, ZFP282, SOX6, PIAS4, TLE4, ZBTB39, MEF2C, S100A1, SOX13, SOX11, DICER1, ZBTB33, HCFC2, RUNX3, FOXP2, RUNX1, ZFP41, RFX5, SIK1, FLYWCH1, ZFP9, CGGBP1, NOTCH2, ZFP748, CREM, ZBTB5, MTDH, SCRT2, HMBOX1, MIER3, MIER2, MIER1, SKIL, WDTC1, JUND, CBX5, SETDB1, ZBTB16, CBX2, HMGA2, NR1D2, NR2F2, FAM220A, ZFP322A, FASL, …	1823	1032	20119	1.33675	0.975841	0.0940448	0.0931975
GOTERM_BP_DIRECT	GO:0006511~ubiquitin-dependent protein catabolic process	43	2.18385	0.000639434	USP38, RNF13, USP32, UBE2D3, RNF8, NEDD4L, RNF7, RNF5, RPGR, ATXN3, OS9, KCTD21, RNF217, TRIM25, ARIH1, SKP2, RFFL, RNF20, USP24, USP47, USP49, ANKIB1, AREL1, MAP3K1, UBE2B, USP20, USP21, USP4, USP22, USP45, UBE2G2, FBXL14, CHFR, MIB1, FBXL12, DDB1, RNF167, ITCH, CDC34, KCTD10, PSMC2, MKRN2, RLIM	1823	277	20119	1.7132	0.976786	0.0940448	0.0931975
GOTERM_BP_DIRECT	GO:0001843~neural tube closure	21	1.06653	0.000738778	TRIM71, STIL, RARG, FZD3, ROCK2, SEMA4C, MTHFR, PAX3, TSC1, PRICKLE1, MED12, CECR2, VANGL2, PTK7, SALL4, DLC1, ABL1, ABL2, KIF20B, PHACTR4, KDM6A	1823	102	20119	2.27216	0.987065	0.10553	0.10458
GOTERM_BP_DIRECT	GO:0051453~regulation of intracellular pH	10	0.507872	0.000753404	SLC4A7, SLC4A8, CAR2, HVCN1, SLC9A9, CHP1, CAR7, SLC4A4, SLC26A6, SLC9A1	1823	29	20119	3.80559	0.988132	0.10553	0.10458
GOTERM_BP_DIRECT	GO:0031054~pre-miRNA processing	7	0.35551	0.000866736	LIN28B, LIN28A, AGO3, AGO4, AGO1, AGO2, DICER1	1823	14	20119	5.5181	0.993911	0.11369	0.112666
GOTERM_BP_DIRECT	GO:0045737~positive regulation of cyclin-dependent protein serine/threonine kinase activity	9	0.457085	0.000871712	STIL, CCND2, CCNY, CCND1, PIM1, PDGFB, CDC6, PKD1, EGFR	1823	24	20119	4.13858	0.994086	0.11369	0.112666
GOTERM_BP_DIRECT	GO:1904263~positive regulation of TORC1 signaling	9	0.457085	0.000871712	OTUD5, SEH1L, RRAGD, CLEC16A, GPR137, CTNS, SLC38A9, GPR137B, GPR137C	1823	24	20119	4.13858	0.994086	0.11369	0.112666
GOTERM_BP_DIRECT	GO:0016477~cell migration	47	2.387	0.000888959	DOCK5, ONECUT2, IRS1, ITGB3, SDC2, PTEN, PDGFB, TNFAIP3, IRS2, PRICKLE1, ADAMTS12, LIMD1, THBS1, RND3, PVR, CORO1C, AQP1, ADGRG1, PAK1, RRAS, NUP62, ITGB8, ITGAV, NCKAP1L, CLASP2, JAM3, PDGFRB, VAV3, APC2, ITGA4, PDPK1, USP45, FNDC3B, PAX3, RHOF, TGFBR3, GOLPH3, TMEFF2, ARC, PEAK1, PTK7, RHOJ, SNAI1, TMEM18, MAPRE1, CRK, MEGF9	1823	316	20119	1.64146	0.994658	0.11369	0.112666
GOTERM_BP_DIRECT	GO:0008542~visual learning	17	0.863382	0.000947905	CHRNB2, IDUA, B3GAT1, CTNS, ATP1A3, ATP1A2, SLC7A11, HMGCR, ADRA1B, MEIS2, CACNA1E, MTOR, MECP2, HRH1, CREB1, AP1S2, ABL2	1823	75	20119	2.50154	0.996224	0.118649	0.117581
GOTERM_BP_DIRECT	GO:0030210~heparin biosynthetic process	6	0.304723	0.0010347	NDST2, EXT2, NDST1, SLC10A7, GLCE, NDST3	1823	10	20119	6.62172	0.997735	0.124492	0.12337
GOTERM_BP_DIRECT	GO:0065003~macromolecular complex assembly	23	1.16811	0.00106259	YAP1, SLC24A2, NUP210, GPAA1, ST13, EPB41, SNAP23, WDR19, DNAJB12, MYO5A, DNAJB14, TAPBP, TGFBR3, PARD6B, PPP2R1A, MDM4, APBA1, SNX9, DMD, NCKAP1L, SSBP3, VAMP3, ATPAF1	1823	120	20119	2.11527	0.998078	0.124492	0.12337
GOTERM_BP_DIRECT	GO:0007626~locomotory behavior	23	1.16811	0.00106259	CHRNB2, DSCAM, IDUA, GAA, APLP2, CHD7, PTEN, PCDH15, HTR2C, ATP2B2, FIGN, OPRM1, SOD2, ADRA1B, CACNA1E, GRM1, ETV5, GNAO1, ALS2, SCN8A, SELENOP, PENK, APBA1	1823	120	20119	2.11527	0.998078	0.124492	0.12337
GOTERM_BP_DIRECT	GO:0031047~gene silencing by RNA	15	0.761808	0.00107922	TRIM71, CNOT6L, DICER1, LIMD1, TNRC6C, LIN28B, LIN28A, AGO3, CNOT11, AGO4, CNOT2, AGO1, AGO2, TNRC6A, TNRC6B	1823	62	20119	2.67005	0.998258	0.124492	0.12337
GOTERM_BP_DIRECT	GO:0055085~transmembrane transport	62	3.14881	0.00111796	SLC23A2, SLC35B4, KCNC1, KCNC2, SLC7A14, SLC2A3, AQP4, SLC2A4, SLC7A11, ABCC10, SLC4A4, SLC2A6, SLC8A2, AQP1, MFSD8, PANX2, SLC25A45, SLC12A9, KCNH3, ABCC5, SLC30A4, SLC2A12, ANO6, SLC30A1, SLC22A23, SLC25A16, SLC5A6, SCN8A, SLC9A9, SLCO2A1, SPNS1, KCNQ4, SLC25A12, SLC25A4, ABCG1, SLC24A2, HVCN1, CACNA1D, ABCB9, CACNA1E, SLC7A1, SLC5A3, SLC9A1, MFSD4A, KCNV1, SV2A, ANO10, SLC25A23, SLC25A22, SLC1…	1823	453	20119	1.51047	0.998613	0.126479	0.12534
GOTERM_BP_DIRECT	GO:0009791~post-embryonic development	22	1.11732	0.0011411	TET2, TMTC3, ASH1L, PRDM1, DICER1, SOD2, IGF2R, GABRG2, MTOR, TGFBR1, FOXP2, MECP2, BCL2L11, STK36, GNAQ, AGO2, SELENOP, ERCC2, ABL1, PLAGL2, ABL2, SOX6	1823	113	20119	2.14864	0.99879	0.126662	0.125521
GOTERM_BP_DIRECT	GO:0072359~circulatory system development	9	0.457085	0.00118107	CRB2, POGLUT1, SLC2A12, HEY2, ABL1, SLITRK5, ABL2, SPEG, KDM6A	1823	25	20119	3.97303	0.999044	0.128671	0.127512
GOTERM_BP_DIRECT	GO:0001701~in utero embryonic development	50	2.53936	0.00121529	ZFP568, CHD7, PRDM1, PKD1, AMOT, SALL4, ALKBH1, SPEG, SOX6, GABPA, KDM6A, PDGFRB, TEAD4, EDN1, OCRL, SLC30A1, RPGRIP1L, TGFBR1, RUNX1, TGFBR3, NCOR2, RCN1, NCOR1, ALS2, NOTCH2, KMT2D, ACVR1B, TTN, EPB41L5, BCL2L11, MAN2A1, KIF3A, RDH10, MGAT1, WDTC1, ARNT2, STIL, ICMT, UBE2B, WDR19, NR2F2, EIF2S2, MIB1, BYSL, COL3A1, ERCC2, APBA1, TDGF1, SEC24C, BCL2L1	1823	347	20119	1.59023	0.999218	0.129142	0.127978
GOTERM_BP_DIRECT	GO:0006906~vesicle fusion	12	0.609446	0.00122929	VAV3, EEA1, BLOC1S6, STX17, SYT11, SNAP23, STX6, GNAI3, CHP1, STX3, SYT7, VAMP3	1823	43	20119	3.07987	0.99928	0.129142	0.127978
GOTERM_BP_DIRECT	GO:0032869~cellular response to insulin stimulus	22	1.11732	0.00128178	RB1, PDPK1, IRS1, INSR, PTEN, MYO5A, IRS2, SLC2A4, CFLAR, SLC9A1, ZFP36L1, IGF1R, GHR, CPEB1, PAK1, EEF2K, RAB15, CPEB2, WDTC1, RAB8B, PCK2, SLC29A2	1823	114	20119	2.12979	0.999472	0.132293	0.131101
GOTERM_BP_DIRECT	GO:0008152~metabolic process	31	1.5744	0.00134919	PFKFB1, PYGB, PFKFB4, H6PD, PCX, IDUA, TNFAIP3, HK2, NDST2, GYS1, NDST1, NEU3, CASP7, SRR, PAK1, ATIC, MAN1A2, MAN2A1, NDST3, GUSB, CTBS, GAA, FUCA2, MTHFR, PRDX6, GALC, PDE10A, EHHADH, DNA2, UMPS, GLA	1823	186	20119	1.83937	0.999645	0.13685	0.135617
GOTERM_BP_DIRECT	GO:0010468~regulation of gene expression	65	3.30117	0.00150641	RARG, IRS1, CHD7, NKAP, AHR, PRDM1, AFF4, AFF1, HOXA11, SLC8A2, FGF4, MECP2, UFL1, TRIM6, HOXA9, LBH, KHSRP, ALKBH1, POGZ, HEY2, DNMT3B, TRIM26, SOX6, KDM6A, KDM6B, IL10, PIAS4, PEG3, DNMT3A, ZFP91, THOC2, ASH1L, DICER1, TGFBR1, TAPBP, LOX, CGGBP1, STK40, ZFP451, YAP1, KMT2D, KDM3A, PRKAA2, TMTC3, ATXN7L3B, PRDM11, ZFP36L1, NSD3, NRAS, PAK1, MAPK8, NSD1, DHRS7B, IGF2BP1, RICTOR, DMD, STX3, ZFP462…	1823	486	20119	1.47604	0.999859	0.150207	0.148854
GOTERM_BP_DIRECT	GO:0042060~wound healing	21	1.06653	0.00154602	PDGFRB, YAP1, NOTCH2, MAP3K1, DST, ADRB1, IGF1, ADRB2, OPRM1, CFLAR, EGFR, DCBLD2, AQP1, COL1A1, PAK1, COL3A1, VANGL2, LOX, PTK7, CASP3, FNTB	1823	108	20119	2.14593	0.999889	0.151587	0.150222
GOTERM_BP_DIRECT	GO:0035278~miRNA mediated inhibition of translation	9	0.457085	0.00157194	TNRC6C, TRIM71, EIF6, AGO3, AGO4, AGO1, AGO2, TNRC6A, TNRC6B	1823	26	20119	3.82022	0.999904	0.151602	0.150236
GOTERM_BP_DIRECT	GO:0048813~dendrite morphogenesis	13	0.660234	0.001649	FARP1, RBFOX2, DSCAM, ROCK2, SDC2, PPP3CA, MAPK8, BLOC1S6, BTBD3, ABI1, DCX, SLITRK5, ABL2	1823	51	20119	2.81315	0.999939	0.155703	0.1543
GOTERM_BP_DIRECT	GO:0006814~sodium ion transport	24	1.21889	0.00168293	SLC24A2, SLC23A2, SLC10A7, SLC13A4, SLC20A1, NEDD4L, ATP1A3, ATP1A2, SLC4A4, SLC8B1, SLC5A3, SLC9A1, SLC8A2, SLC4A7, SLC5A6, SLC4A8, SLC9A3R1, SLC6A8, SCN8A, SLC9A9, SLC38A7, SCN3B, SCN4B, ASIC1	1823	132	20119	2.00658	0.99995	0.155703	0.1543
GOTERM_BP_DIRECT	GO:0001568~blood vessel development	17	0.863382	0.00169386	PDGFRB, MAP3K3, MEF2C, CHD7, PDGFB, AHR, PKD1, MIB1, COL1A1, TGFBR3, COL3A1, LOX, HEY2, RAPGEF1, RAPGEF2, ITGAV, TDGF1	1823	79	20119	2.37488	0.999953	0.155703	0.1543
GOTERM_BP_DIRECT	GO:0015014~heparan sulfate proteoglycan biosynthetic process, polysaccharide chain biosynthetic process	5	0.253936	0.00187533	NDST2, EXT2, NDST1, NDST3, HS2ST1	1823	7	20119	7.883	0.999984	0.16716	0.165654
GOTERM_BP_DIRECT	GO:0072126~positive regulation of glomerular mesangial cell proliferation	5	0.253936	0.00187533	ITGB3, C3AR1, PDGFB, IL6RA, CFLAR	1823	7	20119	7.883	0.999984	0.16716	0.165654
GOTERM_BP_DIRECT	GO:0015012~heparan sulfate proteoglycan biosynthetic process	9	0.457085	0.00205853	NDST2, EXT2, NDST1, VANGL2, B3GAT3, GLCE, NDST3, XYLT1, HS2ST1	1823	27	20119	3.67873	0.999995	0.180751	0.179123
GOTERM_BP_DIRECT	GO:0010507~negative regulation of autophagy	12	0.609446	0.00221587	IL10, HERC1, CPTP, STAT3, MLST8, FOXK2, TNFAIP3, FOXK1, BMF, RNF5, EIF4G2, MTOR	1823	46	20119	2.87901	0.999998	0.190011	0.188299
GOTERM_BP_DIRECT	GO:0007613~memory	22	1.11732	0.00222858	CHRNB2, SLC24A2, IDUA, PTEN, ATP1A3, ADRB1, IGF1, SLC6A1, PTGS2, SLC8A2, MECP2, HRH1, PGRMC1, BLOC1S6, CREB1, HRH3, SYT11, ATXN1L, EIF4EBP2, MAPT, SHANK2, ASIC1	1823	119	20119	2.04031	0.999998	0.190011	0.188299
GOTERM_BP_DIRECT	GO:0098609~cell-cell adhesion	33	1.67598	0.00226739	TENM2, AQP4, PRICKLE1, PKD1, PVR, NTN1, EGFR, IGSF9, CDH8, TMEM47, EFR3A, CDH22, ABL1, ABL2, ITGAV, NEO1, JAM3, KIRREL3, CDSN, ITGA4, CD93, FNDC3A, IGDCC4, IGDCC3, RAPGEF1, CNTN2, ESAM, ADAM8, TLN2, FAT4, TLN1, NECTIN3, LIMS1	1823	209	20119	1.74256	0.999998	0.190558	0.188841
GOTERM_BP_DIRECT	GO:0006493~protein O-linked glycosylation	14	0.711021	0.00238492	GALNT12, GALNT7, POGLUT1, GALNT2, GALNT1, C1GALT1, TET2, B3GNT7, POFUT1, FUT9, EOGT, TET3, PGM3, FKTN	1823	60	20119	2.57511	0.999999	0.194868	0.193113
GOTERM_BP_DIRECT	GO:0007266~Rho protein signal transduction	14	0.711021	0.00238492	ARHGEF12, ROCK1, ROCK2, CAVIN4, ADRB1, BAIAP2, ARHGAP32, ADGRG1, VANGL2, RACGAP1, MCF2L, RHOJ, ABL2, PHACTR4	1823	60	20119	2.57511	0.999999	0.194868	0.193113
GOTERM_BP_DIRECT	GO:0045892~negative regulation of transcription, DNA-templated	85	4.31691	0.00258883	RB1, ZFP568, SUV39H2, HDAC10, NAB1, SUV39H1, KDM8, PRDM5, LOXL3, NKAP, CHD4, HR, ZC3H6, AHR, LIMD1, IKZF4, MECP2, TRIM6, LBH, DACH1, HEY2, DNMT3B, DPF2, SOX6, TRIM66, TLE4, PRMT6, PIAS4, USP47, RBFOX2, RFC1, SFMBT1, DNMT3A, SOX13, ZBTB33, CBFA2T3, FOXP2, DKK3, RUNX1, NCOR2, NCOR1, KAT6A, CRY2, ZFP748, CEBPD, ATF6B, PDGFB, CREM, FOXK2, FOXK1, PRICKLE1, PRDM11, PPM1F, NSD3, PURB, MBTD1, HMBOX1, BAH…	1823	685	20119	1.36946	1	0.208632	0.206752
GOTERM_BP_DIRECT	GO:1905205~positive regulation of connective tissue replacement	4	0.203149	0.00276526	PPP3CA, KLF6, ROCK1, ROCK2	1823	4	20119	11.0362	1	0.215208	0.213269
GOTERM_BP_DIRECT	GO:0010586~miRNA metabolic process	6	0.304723	0.00278665	TRIM71, LIN28A, AGO4, KHSRP, AGO1, AGO2	1823	12	20119	5.5181	1	0.215208	0.213269
GOTERM_BP_DIRECT	GO:1902287~semaphorin-plexin signaling pathway involved in axon guidance	7	0.35551	0.00281677	NRP2, MEF2C, EDN1, PLXND1, PLXNC1, SEMA3F, PLXNA4	1823	17	20119	4.54432	1	0.215208	0.213269
GOTERM_BP_DIRECT	GO:0018279~protein N-linked glycosylation via asparagine	7	0.35551	0.00281677	ST6GAL1, MGAT5, MGAT1, MAGT1, UGGT1, DDOST, UBE2J1	1823	17	20119	4.54432	1	0.215208	0.213269
GOTERM_BP_DIRECT	GO:0046907~intracellular transport	10	0.507872	0.00323474	AP3M1, TMEM167, BLOC1S6, APPBP2, DST, MAP1B, AP3D1, AP3S2, MAPT, BBS5	1823	35	20119	3.1532	1	0.242117	0.239936
GOTERM_BP_DIRECT	GO:0021915~neural tube development	13	0.660234	0.00325128	TRIM71, STIL, INTU, PAX3, AMBRA1, PKD1, ZFP36L1, TTBK2, MED12, CECR2, KIF3A, SALL4, KDM6A	1823	55	20119	2.60856	1	0.242117	0.239936
GOTERM_BP_DIRECT	GO:2001224~positive regulation of neuron migration	8	0.406298	0.0032978	ARHGAP32, MAPK8, IL1R1, TBC1D24, FLNA, RAPGEF2, ARHGEF2, KIF20B	1823	23	20119	3.83868	1	0.242512	0.240327
GOTERM_BP_DIRECT	GO:0046856~phosphatidylinositol dephosphorylation	9	0.457085	0.00338096	INPP5A, MTMR12, SACM1L, PTEN, OCRL, MTMR4, MTMR6, MTMR7, MTM1	1823	29	20119	3.42503	1	0.243852	0.241655
GOTERM_BP_DIRECT	GO:0051649~establishment of localization in cell	32	1.62519	0.00343663	SLC24A2, GRIK5, NEDD4L, CACNA1D, AQP4, NOD2, CACNA1E, SLC4A4, AQP1, RABGEF1, SLC9A3R1, GNPTAB, ABL1, AP1S2, ABL2, ASIC1, CHRNB2, MSR1, KCNJ10, SLC31A1, PRKCE, CASK, ATP2B2, ANO6, XKR8, STIM1, CNTN2, APBA1, SCN4B, GAS8, SLC26A6, VAMP3	1823	206	20119	1.71436	1	0.243852	0.241655
GOTERM_BP_DIRECT	GO:0035725~sodium ion transmembrane transport	18	0.91417	0.00344037	SLC24A2, SLC23A2, SLC6A17, ATP1A2, ANO6, SLC6A1, SLC4A4, SLC8B1, SLC8A2, SLC6A6, SLC4A8, SLC6A8, SCN8A, SLC9A9, CHP1, SCN3B, SCN4B, ASIC1	1823	92	20119	2.15926	1	0.243852	0.241655
GOTERM_BP_DIRECT	GO:0035280~miRNA loading onto RISC involved in gene silencing by miRNA	5	0.253936	0.00348213	AGO3, AGO4, AGO1, AGO2, DICER1	1823	8	20119	6.89763	1	0.243873	0.241676
GOTERM_BP_DIRECT	GO:0006886~intracellular protein transport	43	2.18385	0.003648	RAMP2, RAB5B, STX17, SRPR, TGFBRAP1, VPS26A, VPS26B, DNAJC27, IPO5, RPH3A, AP3M1, ARL5B, GGA3, SNX27, XPO6, STX6, TBC1D13, AP1S2, BCAP29, TLK1, AP1S1, AP3S2, SNX9, STX3, RFFL, MPDZ, TBC1D22A, ARL5A, RAB6B, TMED5, SNX5, TMED4, SEC24A, AP3D1, LAPTM5, MYO7A, ARL4D, APPBP2, XPOT, RABL3, APBA1, SLU7, SEC24C	1823	303	20119	1.56619	1	0.252458	0.250183
GOTERM_BP_DIRECT	GO:0009636~response to toxic substance	17	0.863382	0.00369052	PDGFRB, ARNT2, KCNC1, CNP, SLC30A4, DNMT3A, AHR, SLC7A11, SLC6A1, CLDN1, WAPL, SCN8A, PENK, DNMT3B, MAPK1, FAS, ERCC6	1823	85	20119	2.20724	1	0.252458	0.250183
GOTERM_BP_DIRECT	GO:0006355~regulation of transcription, DNA-templated	142	7.21178	0.00383249	ZFP568, HDAC10, NAB1, YEATS4, AHR, ELK1, BACH1, BACH2, HOXA11, YY1, ELK4, HOXA9, DACH1, KHSRP, HOXA1, SOX6, TMPO, TLE4, SMARCC1, MEF2C, SFMBT1, SOX13, SOX11, EBF4, HCFC2, RUNX3, FOXP2, RUNX1, MYCL, MYCN, DMTF1, SUB1, KAT6A, RFX5, NOTCH2, CREM, NLK, MBTD1, SBNO1, SCRT2, DHRS7B, MIER1, PPARGC1A, PPARGC1B, ZKSCAN1, ZFP583, ZFP341, POU2F1, JUND, ZFP516, ZBTB16, INSR, HMGA1, PBX3, POU6F2, HMGA2, PBX2,…	1823	1254	20119	1.24971	1	0.259156	0.256821
GOTERM_BP_DIRECT	GO:0046426~negative regulation of JAK-STAT cascade	7	0.35551	0.0039048	PTPRD, DAB1, SOCS1, GBP7, HMGA2, NF2, SH2B3	1823	18	20119	4.29186	1	0.259778	0.257438
GOTERM_BP_DIRECT	GO:0048146~positive regulation of fibroblast proliferation	16	0.812595	0.00393001	PDGFRB, ICMT, ITGB3, FNDC3B, PDGFB, HMGA2, IGF1, CDC6, WAPL, EGFR, AQP1, NRAS, FNTB, ABL1, TDGF1, DDR2	1823	78	20119	2.26384	1	0.259778	0.257438
GOTERM_BP_DIRECT	GO:0006629~lipid metabolic process	88	4.46927	0.0041442	DAGLA, LPGAT1, DGKA, PTEN, HDLBP, CYP46A1, LACTB, SPTLC2, FNTB, CYP2R1, SCD2, PLCE1, PIP4K2B, SCD1, SERAC1, PTGDS, LBR, LYPLA1, GGPS1, ELOVL4, SACM1L, ELOVL2, ACOT11, OCRL, GPCPD1, SREBF2, PLA2G15, PLPP6, PLPP5, NPC2, PIGA, EHHADH, AGPS, BCAT1, B4GALT6, CRK, MGLL, PLA1A, AGPAT5, CDS1, ASAH1, PRKAA2, ASAH2, SAMD8, PCX, GDPD1, PLA2G3, SGMS2, HMGCR, PTGS2, AGPAT1, ADIPOR2, PLCXD2, MTMR6, MTM1, ACAT1…	1823	726	20119	1.33772	1	0.268133	0.265717
GOTERM_BP_DIRECT	GO:0060213~positive regulation of nuclear-transcribed mRNA poly(A) tail shortening	6	0.304723	0.00419314	TNRC6C, BTG2, AGO2, CPEB3, TNRC6A, TNRC6B	1823	13	20119	5.09363	1	0.268133	0.265717
GOTERM_BP_DIRECT	GO:0048681~negative regulation of axon regeneration	6	0.304723	0.00419314	EPHA4, KREMEN1, PTEN, XYLT1, LRIG2, NEO1	1823	13	20119	5.09363	1	0.268133	0.265717
GOTERM_BP_DIRECT	GO:0030199~collagen fibril organization	13	0.660234	0.00442922	CRTAP, COL27A1, LOXL3, LOXL4, ADAMTS12, TGFBR1, COL1A1, MMP11, COL3A1, LOX, COL5A2, PXDN, DDR2	1823	57	20119	2.51703	1	0.280184	0.277659
GOTERM_BP_DIRECT	GO:0032496~response to lipopolysaccharide	29	1.47283	0.00448095	OTUD5, CNP, PTAFR, PALM3, ATP2A2, NOD2, PTGS2, CLDN1, ADIPOR2, C2, RPS6KA3, TRIM6, SRR, CASP3, PENK, MAPK1, CCR7, PCK2, EDN1, JUND, OPRM1, SOD2, TIRAP, NR4A1, FASL, PELI1, TAB2, TRIB1, IFNAR1	1823	184	20119	1.7394	1	0.28044	0.277914
GOTERM_BP_DIRECT	GO:0000082~G1/S transition of mitotic cell cycle	15	0.761808	0.00472742	TRIM71, RB1, ACVR1B, CDC25A, PHF8, PPP3CA, GPR132, CCND2, CCND1, EIF4EBP1, E2F3, SKP2, E2F5, CRLF3, EZH2	1823	72	20119	2.29921	1	0.292751	0.290114
GOTERM_BP_DIRECT	GO:0006986~response to unfolded protein	13	0.660234	0.00513434	EDEM3, FICD, ATF6B, EDEM1, HSPA4L, EIF2AK3, YOD1, PARP16, THBS1, TMEM129, DNAJB9, CHAC1, UBXN4	1823	58	20119	2.47363	1	0.314639	0.311804
GOTERM_BP_DIRECT	GO:0048009~insulin-like growth factor receptor signaling pathway	9	0.457085	0.00528153	GHR, GIGYF1, PDPK1, IRS1, EIF2AK3, GRB10, MAPK1, IGF1, IGF1R	1823	31	20119	3.20406	1	0.320322	0.317436
GOTERM_BP_DIRECT	GO:0009790~embryo development	15	0.761808	0.00537294	APLP2, TSC1, AMBRA1, HMGCR, ACVR1B, TGFBR1, FOXP2, SLC9A1, AMOT, MECP2, NDST1, SLC4A8, HMGCL, PGM3, GTF2I	1823	73	20119	2.26771	1	0.322541	0.319635
GOTERM_BP_DIRECT	GO:0010613~positive regulation of cardiac muscle hypertrophy	8	0.406298	0.00550845	MTPN, PPP3CA, MEF2C, EDN1, ROCK1, ROCK2, IGF1, SLC9A1	1823	25	20119	3.53159	1	0.327335	0.324386
GOTERM_BP_DIRECT	GO:1990776~response to angiotensin	5	0.253936	0.0058206	COL3A1, ROCK1, ROCK2, CAPN1, PTGS2	1823	9	20119	6.13122	1	0.342426	0.339341
GOTERM_BP_DIRECT	GO:0006811~ion transport	74	3.75825	0.00592175	GABRB2, SLC23A2, KCNC1, KCNC2, GRIK5, ATP2A2, GRIK2, SLC4A4, SLC8A2, PANX2, LASP1, CLCC1, SLC12A6, SLC12A9, CHRNB2, KCNH3, SLC30A4, CACNA2D3, TMC8, CACNA2D2, TMC7, ANO6, SLC30A1, NIPA2, GABRG2, SLC22A23, SLC5A6, CACNB4, STIM1, SCN8A, SLC9A9, SLCO2A1, ATP6V1B2, KCNQ4, SCN4B, ATP6V1A, SLC24A2, GRIA2, SLC41A2, HVCN1, ATP1A3, CACNA1D, ATP1A2, CACNA1E, SLC5A3, SLC9A1, KCNV1, SLC25A28, RACGAP1, SLC38A7…	1823	601	20119	1.35887	1	0.344927	0.34182
GOTERM_BP_DIRECT	GO:0006974~cellular response to DNA damage stimulus	65	3.30117	0.00604718	MDC1, SMG1, BTG2, HDAC10, SUV39H1, UBE2D3, CDC14B, YY1, UFL1, PIDD1, ZFYVE26, CCND1, EME1, CASP3, POGZ, REV3L, MLST8, SMARCAD1, TLK1, EPC2, IKBKE, VAV3, PRMT6, USP47, ARMT1, ACTR5, NSMCE2, SIRT7, PARP9, ZDHHC16, INIP, DDB1, DNA2, FLYWCH1, YAP1, NFAT5, INO80D, RNF8, POLD3, VCPIP1, NUAK1, PAK1, RBBP5, ABL1, MAPK1, PMAIP1, TRP53BP1, FNIP2, POLQ, CBX5, SLF2, CENPX, ATAD5, UBE2B, EYA3, MLH1, MTOR, SMU…	1823	516	20119	1.39022	1	0.346905	0.343779
GOTERM_BP_DIRECT	GO:0007157~heterophilic cell-cell adhesion via plasma membrane cell adhesion molecules	12	0.609446	0.00607363	PTPRD, CRB2, CD164, TENM2, CADM3, ITGA4, CADM1, CRTAM, ADGRL1, FAT4, NECTIN3, PVR	1823	52	20119	2.54682	1	0.346905	0.343779
GOTERM_BP_DIRECT	GO:0042981~regulation of apoptotic process	34	1.72676	0.00627272	HIP1, SRA1, YEATS4, NOD2, MBTD1, BCL2L13, SLK, BCL2L11, ACVR1C, RASSF3, ABL1, ABL2, PMAIP1, HS1BP3, EPC2, CCNL2, SKP2, KPNA1, DFFA, STYK1, THOC1, FRS2, CFLAR, IGF2R, ACER2, CREB1, LOX, TOMM70A, AKT1S1, SERBP1, FAS, NF2, BCL2L1, BIRC3	1823	232	20119	1.61737	1	0.353362	0.350179
GOTERM_BP_DIRECT	GO:0043406~positive regulation of MAP kinase activity	16	0.812595	0.00637578	PDGFRB, MEF2C, EDN1, MAP3K1, INSR, PDGFB, NOD2, THBS1, RASGRP1, EGFR, PIK3R5, GHR, ADAM8, TDGF1, EZH2, MAP2K6	1823	82	20119	2.15341	1	0.353362	0.350179
GOTERM_BP_DIRECT	GO:0035791~platelet-derived growth factor receptor-beta signaling pathway	4	0.203149	0.00644655	PDGFRB, LOX, ABL1, CLASP2	1823	5	20119	8.82896	1	0.353362	0.350179
GOTERM_BP_DIRECT	GO:0034767~positive regulation of ion transmembrane transport	4	0.203149	0.00644655	SLC9A3R2, SLC9A3R1, KCNC1, ANO6	1823	5	20119	8.82896	1	0.353362	0.350179
GOTERM_BP_DIRECT	GO:0007010~cytoskeleton organization	22	1.11732	0.00648702	CNTNAP1, ROCK1, DST, EPB41, MICAL3, TNFAIP3, PRICKLE1, LARP4, LIMD1, MTOR, FGD4, BLOC1S6, ARC, DIAPH3, GAN, DLC1, MLST8, RICTOR, BRWD1, BRWD3, SH3D19, CAP2	1823	130	20119	1.86767	1	0.353362	0.350179
GOTERM_BP_DIRECT	GO:0072659~protein localization to plasma membrane	27	1.37125	0.00655809	RAMP2, PGAP2, ROCK1, ROCK2, PIGW, MYL12A, SLC9A3R2, SLC9A3R1, EFR3A, RAB40C, BSG, TSPAN5, FLNA, SCN3B, SPTBN1, CLASP2, RAB8B, RDX, CASK, MYO5A, PACS2, RAB15, SLMAP, WNK3, MYADM, RAPGEF2, EXOC5	1823	172	20119	1.73243	1	0.353956	0.350767
GOTERM_BP_DIRECT	GO:0008630~intrinsic apoptotic signaling pathway in response to DNA damage	13	0.660234	0.00681126	USP47, ATAD5, MLH1, SOD2, TNFRSF1B, PNP, BCL2L11, PMAIP1, ERCC6, SKIL, IKBKE, FNIP2, BCL2L1	1823	60	20119	2.39118	1	0.364278	0.360997
GOTERM_BP_DIRECT	GO:0048666~neuron development	15	0.761808	0.00687614	GABRB2, SCYL3, MEF2C, TENM2, PBX3, PBX2, THOC2, SOD2, PBX1, RUNX1, MFSD8, UGCG, DPYSL3, NCAM1, DMD	1823	75	20119	2.20724	1	0.364436	0.361152
GOTERM_BP_DIRECT	GO:0001736~establishment of planar polarity	7	0.35551	0.006967	FZD3, VANGL2, INTU, PTK7, EXOC5, FAT4, RPGRIP1L	1823	20	20119	3.86267	1	0.365954	0.362657
GOTERM_BP_DIRECT	GO:0008360~regulation of cell shape	25	1.26968	0.00706005	PLXND1, EPB41, PALM3, LIMD1, RND3, MYL12A, RHOBTB1, FGD4, SLC9A3R1, PLXNC1, PLXNA4, RDX, MSN, PARVA, RHOF, BAIAP2, MKLN1, DLC1, RHOJ, PLEKHO1, NF2, BRWD1, CRK, BRWD3, GAS7	1823	156	20119	1.76862	1	0.36756	0.364249
GOTERM_BP_DIRECT	GO:0001837~epithelial to mesenchymal transition	11	0.558659	0.0071384	TGFBR3, EPB41L5, PPP3R1, ROCK1, SDHAF2, ROCK2, SNAI1, LOXL3, FLNA, HMGA2, TGFBR1	1823	46	20119	2.63909	1	0.368379	0.36506
GOTERM_BP_DIRECT	GO:0071560~cellular response to transforming growth factor beta stimulus	15	0.761808	0.0077441	MEF2C, EDN1, CLDN1, TGFBR1, ZFP36L1, IGF1R, RUNX1, COL1A1, EPB41L5, COL4A2, PENK, ABL1, SOX6, CRK, PPARGC1A	1823	76	20119	2.1782	1	0.392071	0.388539
GOTERM_BP_DIRECT	GO:0008284~positive regulation of cell proliferation	77	3.91061	0.0077623	RARG, PTEN, KIF14, IRS2, IGF1R, FGF4, MECP2, UFL1, CCND2, CCND1, BCL7A, BCL7C, FNTB, ITGAV, PDGFRB, EPHA4, EDN1, FGFBP1, SMARCC1, CNOT6L, TSC22D1, CSNK2A1, PAX3, SOX11, LIFR, OSMR, TGFBR1, WDR77, TGFBR3, MYCN, NCOR1, GAS1, KIF20B, SHANK2, DDR2, YAP1, NOTCH2, SMARCD1, KMT2D, DOT1L, PDGFB, IL6RA, ADRB2, NOD2, HMGCR, PTGS2, NTN1, THBS1, EGFR, SLC25A27, PAK1, NACC1, HAS2, DMD, E2F3, STX3, NTRK2, ARNT…	1823	637	20119	1.33405	1	0.392071	0.388539
GOTERM_BP_DIRECT	GO:0021549~cerebellum development	13	0.660234	0.00779744	AGTPBP1, KCNC1, SEMA4C, CEND1, ATP2B2, RPGRIP1L, FOXP2, IGF1R, TTBK2, MECP2, ATIC, HAP1, CDK5R2	1823	61	20119	2.35198	1	0.392071	0.388539
GOTERM_BP_DIRECT	GO:0045840~positive regulation of mitotic nuclear division	9	0.457085	0.00790454	PDGFRB, EDN1, INSR, NUP62, CD28, PDGFB, IGF1, IGF1R, SH2B1	1823	33	20119	3.00987	1	0.394088	0.390538
GOTERM_BP_DIRECT	GO:0045747~positive regulation of Notch signaling pathway	10	0.507872	0.00831025	LFNG, YAP1, POGLUT1, STAT3, AAK1, BMP2K, TSPAN5, NOD2, RFNG, RECK	1823	40	20119	2.75905	1	0.40814	0.404463
GOTERM_BP_DIRECT	GO:0038202~TORC1 signaling	6	0.304723	0.00839452	MFSD8, SMG1, NPRL3, MLST8, LAMTOR4, MTOR	1823	15	20119	4.41448	1	0.40814	0.404463
GOTERM_BP_DIRECT	GO:0060993~kidney morphogenesis	6	0.304723	0.00839452	VANGL2, GCNT1, NPHP3, PRKX, GCNT4, AHR	1823	15	20119	4.41448	1	0.40814	0.404463
GOTERM_BP_DIRECT	GO:0007507~heart development	41	2.08228	0.00858083	RAMP2, NRP2, PTEN, PDGFB, PRICKLE1, PKD1, ADIPOR2, ZFP36L1, TTN, MED12, GYS1, NDST1, CASP7, PPP3R1, POFUT1, KIF3A, RB1CC1, CASP3, SALL4, HEY2, MAPK1, KDM6A, PSKH1, KDM6B, MEF2C, EDN1, ITGA4, PAX3, SOD2, ZDHHC16, TGFBR1, MIB1, COL3A1, LOX, PTK7, KCTD10, GNAQ, TAB2, TDGF1, FREM2, EIF4G2	1823	300	20119	1.50828	1	0.413779	0.410051
GOTERM_BP_DIRECT	GO:2000300~regulation of synaptic vesicle exocytosis	16	0.812595	0.00891274	CHRNB2, SYT1, PRKCE, CASK, ADRB2, CACNA1E, GRIN3A, CACNB4, GIPC1, NCS1, APBA1, STXBP5, CALM1, TPRGL, CYTH1, PFN2	1823	85	20119	2.0774	1	0.42629	0.422449
GOTERM_BP_DIRECT	GO:0051726~regulation of cell cycle	39	1.9807	0.0091532	NOTCH2, RB1, RIPOR2, INO80D, UHRF2, CELF1, PTEN, YEATS4, PRDM11, THBS1, PKD1, YY1, MBTD1, NRAS, MNT, CCND2, CCND1, ABL1, E2F2, EPC2, DMD, CCNL2, SKP2, E2F5, SKIL, PHACTR4, JUND, CSNK2A1, ACTR5, STAT3, HMGA2, TSC1, DICER1, FBXL12, GAS1, MDM4, NF2, CRLF3, BIRC3	1823	283	20119	1.52089	1	0.434261	0.430348
GOTERM_BP_DIRECT	GO:0007409~axonogenesis	20	1.01574	0.00963024	CNTNAP1, NUMBL, DST, CNP, ATL1, APLP2, PRICKLE1, NTN1, IGF1R, DAB1, CREB1, ALS2, SLITRK4, MAP1B, ULK2, SLITRK5, CNTN2, STXBP5, MAPT, RNF165	1823	118	20119	1.87054	1	0.449287	0.445239
GOTERM_BP_DIRECT	GO:0016311~dephosphorylation	20	1.01574	0.00963024	DUSP4, PTPRU, DUSP1, MTMR14, PTEN, MTMR4, PTPN14, DUSP16, DUSP6, MTMR6, DUSP7, MTM1, MTMR7, CDC14B, SSH1, PTPRD, DUSP11, DUSP22, PPP3CA, PGAM5	1823	118	20119	1.87054	1	0.449287	0.445239
GOTERM_BP_DIRECT	GO:0034198~cellular response to amino acid starvation	11	0.558659	0.00971054	IMPACT, MAPK8, SEH1L, SESN3, RRAGC, BMT2, NPRL3, EIF2AK3, FAS, MAPK1, MTOR	1823	48	20119	2.52913	1	0.449287	0.445239
GOTERM_BP_DIRECT	GO:0016579~protein deubiquitination	16	0.812595	0.00991651	USP24, OTUD4, OTUD5, USP47, USP49, USP38, USP20, USP32, USP4, USP21, USP22, USP45, TNFAIP3, YOD1, VCPIP1, ATXN3	1823	86	20119	2.05325	1	0.449287	0.445239
GOTERM_BP_DIRECT	GO:0048812~neuron projection morphogenesis	16	0.812595	0.00991651	KIRREL3, CNTNAP1, LIFR, DICER1, PRICKLE1, EGFR, PAK1, ALS2, TAOK1, DMD, NCKAP1L, NEK3, KIF20B, PLXNA4, MAP4K4, GAS7	1823	86	20119	2.05325	1	0.449287	0.445239
GOTERM_BP_DIRECT	GO:0070588~calcium ion transmembrane transport	18	0.91417	0.00992815	SLC24A2, EDN1, ATP2B4, ATP2A2, CACNA2D2, CACNA1D, ATP2B2, ANO6, CACNA1E, SLC8B1, PKD1, SLC8A2, P2RX4, CACNB4, ASPH, ITGAV, CACNG4, ASIC1	1823	102	20119	1.94757	1	0.449287	0.445239
GOTERM_BP_DIRECT	GO:0030326~embryonic limb morphogenesis	13	0.660234	0.0101026	NOTCH2, PRRX1, ZBTB16, WDR19, PBX2, DICER1, PRICKLE1, PBX1, HOXA11, FGF4, FRAS1, SALL4, SP8	1823	63	20119	2.27731	1	0.453691	0.449604
GOTERM_BP_DIRECT	GO:0006351~transcription, DNA-templated	25	1.26968	0.0103516	PHF3, NFAT5, CCNT2, CCNH, AFF1, HOXA9, POLR2A, MAPK1, PLAGL2, E2F3, SCAI, RUNX1T1, TEAD4, MGA, HMGA1, ARID3A, SOX11, ZBTB33, PA2G4, MEIS3, CBFA2T3, COL4A2, CARM1, MTF1, MKRN2	1823	161	20119	1.7137	1	0.461354	0.457198
GOTERM_BP_DIRECT	GO:0070936~protein K48-linked ubiquitination	14	0.711021	0.0105894	UBE2B, UBE2D3, RNF8, NEDD4L, TNFAIP3, UBE2G2, RNF5, ZNRF2, RNF115, ITCH, CDC34, PELI1, SKP2, RFFL	1823	71	20119	2.17615	1	0.463675	0.459498
GOTERM_BP_DIRECT	GO:0018107~peptidyl-threonine phosphorylation	14	0.711021	0.0105894	DYRK2, CSNK2A1, ROCK1, ROCK2, PDPK1, DYRK1A, NLK, ACVR1B, MTOR, TGFBR1, MAPK8, SBK1, WNK3, MAPK1	1823	71	20119	2.17615	1	0.463675	0.459498
GOTERM_BP_DIRECT	GO:0071108~protein K48-linked deubiquitination	8	0.406298	0.0106797	OTUD4, VCPIP1, OTUD5, ATXN3, MINDY1, USP20, TNFAIP3, YOD1	1823	28	20119	3.1532	1	0.463675	0.459498
GOTERM_BP_DIRECT	GO:0050804~modulation of synaptic transmission	22	1.11732	0.0107765	GRIA2, EPHA7, GRIK5, STAT3, SLC7A11, GRIK2, BAIAP2, BTBD9, PTPRD, PPP3CA, MAPK9, SLC6A6, SLC4A8, MAPK8, ARC, GRIN3A, PLCB4, PRKAR2A, EIF4EBP2, NCAM1, STX3, PFN2	1823	136	20119	1.78527	1	0.463675	0.459498
GOTERM_BP_DIRECT	GO:0048511~rhythmic process	24	1.21889	0.0107978	SUV39H2, PRKAA2, CSNK2A1, ROCK2, SUV39H1, KDM8, CREM, NR1D2, CSNK1D, AHR, CSNK1E, MTOR, DDB1, MAPK9, HRH1, MAPK8, GRIN3A, CREB1, NCOR1, CRY2, SIK1, PPARGC1A, LGR4, EZH2	1823	153	20119	1.73117	1	0.463675	0.459498
GOTERM_BP_DIRECT	GO:0033555~multicellular organismal response to stress	6	0.304723	0.0113136	MECP2, SELENON, PPP3CA, PTEN, NCAM1, LRP11	1823	16	20119	4.13858	1	0.478514	0.474203
GOTERM_BP_DIRECT	GO:1900153~positive regulation of nuclear-transcribed mRNA catabolic process, deadenylation-dependent decay	6	0.304723	0.0113136	TNRC6C, AGO2, CPEB3, TNRC6A, ZFP36L1, TNRC6B	1823	16	20119	4.13858	1	0.478514	0.474203
GOTERM_BP_DIRECT	GO:0007416~synapse assembly	13	0.660234	0.0114369	KIRREL3, FARP1, DSCAM, CADM1, PLXND1, PTEN, PDGFB, MECP2, MAP1B, MAPT, BSN, SHANK2, SPTBN2	1823	64	20119	2.24173	1	0.478514	0.474203
GOTERM_BP_DIRECT	GO:0006970~response to osmotic stress	7	0.35551	0.0114687	NFAT5, MAPK8, MAP3K1, TSC22D2, SORD, LRRC8A, EGFR	1823	22	20119	3.51152	1	0.478514	0.474203
GOTERM_BP_DIRECT	GO:0046514~ceramide catabolic process	4	0.203149	0.0120272	ACER2, ASAH1, ASAH2, ACER3	1823	6	20119	7.35747	1	0.498281	0.493792
GOTERM_BP_DIRECT	GO:0008306~associative learning	11	0.558659	0.0129345	CHRNB2, MECP2, SPECC1, PGRMC1, BTG2, ABL1, TSC1, ADRB2, SLC6A1, SHANK2, ASIC1	1823	50	20119	2.42796	1	0.531188	0.526402
GOTERM_BP_DIRECT	GO:0060045~positive regulation of cardiac muscle cell proliferation	8	0.406298	0.013002	TGFBR3, YAP1, MEF2C, CCND2, HEY2, PIM1, MAPK1, NCAM1	1823	29	20119	3.04447	1	0.531188	0.526402
GOTERM_BP_DIRECT	GO:1902966~positive regulation of protein localization to early endosome	5	0.253936	0.0131571	ROCK2, RDX, MSN, NF2, EGFR	1823	11	20119	5.01646	1	0.533817	0.529007
GOTERM_BP_DIRECT	GO:0032259~methylation	27	1.37125	0.0133499	SUV39H2, KMT2D, SETD5, KDM3A, SUV39H1, PRDM5, PRDM1, PRDM11, TFB1M, NSD3, TGS1, NSD1, NSD2, DNMT3B, METTL6, BUD23, PRMT6, TRMT10A, ARMT1, ICMT, SETDB1, DNMT3A, ASH1L, NDUFAF7, CARM1, BMT2, EZH2	1823	182	20119	1.63724	1	0.533912	0.529102
GOTERM_BP_DIRECT	GO:0030010~establishment of cell polarity	10	0.507872	0.0134158	CRB2, PAK1, NEK3, PRICKLE1, RAB11FIP2, CRK, PKD1, IGF1R, CLASP2, JAM3	1823	43	20119	2.56656	1	0.533912	0.529102
GOTERM_BP_DIRECT	GO:0030433~ubiquitin-dependent ERAD pathway	15	0.761808	0.0134641	EDEM1, EIF2AK3, DNAJB12, DNAJB14, YOD1, UBE2G2, ERLIN2, RNF5, UBE2J1, DNAJC18, OS9, TMEM129, DNAJB9, TRIM25, UBXN4	1823	81	20119	2.04374	1	0.533912	0.529102
GOTERM_BP_DIRECT	GO:0050919~negative chemotaxis	9	0.457085	0.0135225	SEMA7A, NRP2, ITGB3, LRTM2, SEMA4C, SEMA4F, ITGAV, SEMA3F, LGR4	1823	36	20119	2.75905	1	0.533912	0.529102
GOTERM_BP_DIRECT	GO:0007264~small GTPase mediated signal transduction	18	0.91417	0.0143525	VAV3, DOCK5, DOCK3, RASGRF2, ITSN1, ARHGAP1, RHOF, RND3, RASGRP1, RHOBTB1, ARHGAP32, ARHGEF9, DAB1, RHOJ, PLCE1, RAPGEF2, RALGDS, RALGPS1	1823	106	20119	1.87407	1	0.555502	0.550497
GOTERM_BP_DIRECT	GO:2000737~negative regulation of stem cell differentiation	7	0.35551	0.0143526	YAP1, TRIM6, LBH, NCOA3, STAT3, CDK12, EZH2	1823	23	20119	3.35884	1	0.555502	0.550497
GOTERM_BP_DIRECT	GO:0045859~regulation of protein kinase activity	7	0.35551	0.0143526	SLC9A3R1, CCNY, PRKAR2A, PLCE1, TSC1, MTOR, TTN	1823	23	20119	3.35884	1	0.555502	0.550497
GOTERM_BP_DIRECT	GO:0002931~response to ischemia	13	0.660234	0.0145079	MEF2C, ROCK2, ABRAXAS2, GLRX, HK2, SLC8A2, PANX2, P2RX4, EEF2K, EIF4EBP1, BCL2L1, CPEB4, MAP2K6	1823	66	20119	2.1738	1	0.555664	0.550658
GOTERM_BP_DIRECT	GO:0007040~lysosome organization	11	0.558659	0.0148197	MFSD8, ZFYVE26, GNPTAB, HOOK1, IDUA, GAA, CREG1, TPP1, MYO7A, MTOR, CLN5	1823	51	20119	2.38036	1	0.555664	0.550658
GOTERM_BP_DIRECT	GO:0007612~learning	14	0.711021	0.0148263	CHRNB2, SLC24A2, NTRK2, SLC6A1, PTGS2, SLC8A2, MECP2, ARC, HRH3, SYT11, ATXN1L, CNTN2, ABL2, SHANK2	1823	74	20119	2.08793	1	0.555664	0.550658
GOTERM_BP_DIRECT	GO:0051895~negative regulation of focal adhesion assembly	6	0.304723	0.014854	DUSP22, DLC1, PTEN, ARHGAP6, CLASP2, CORO1C	1823	17	20119	3.89513	1	0.555664	0.550658
GOTERM_BP_DIRECT	GO:0006024~glycosaminoglycan biosynthetic process	6	0.304723	0.014854	PDGFRB, NDST2, EXT2, B3GAT3, B3GAT1, XYLT1	1823	17	20119	3.89513	1	0.555664	0.550658
GOTERM_BP_DIRECT	GO:0007265~Ras protein signal transduction	15	0.761808	0.0149235	RB1, SETDB1, RASGRF2, KSR2, NTN1, RASGRP1, RABGEF1, NRAS, RRAS, DOK4, RAPGEF1, PLCE1, RAPGEF2, RALGDS, RALGPS1	1823	82	20119	2.01882	1	0.555664	0.550658
GOTERM_BP_DIRECT	GO:0016055~Wnt signaling pathway	33	1.67598	0.0154663	PRKAA2, PRICKLE1, APCDD1, NDRG2, NLK, PKD1, CDC73, SLC9A3R1, CCND1, GRK6, RSPO2, NPHP3, DVL3, ZBED3, TLE4, PIAS4, APC2, FZD3, TCF7L1, CSNK2A1, KREMEN1, CSNK1D, WNT9A, ZBTB33, CSNK1E, KREMEN2, DKK3, DDB1, CCNY, PTK7, RECK, LGR4, CSNK1G1	1823	238	20119	1.53023	1	0.567795	0.56268
GOTERM_BP_DIRECT	GO:0007595~lactation	10	0.507872	0.0155471	NCOR2, CREB1, CCND1, GPAT4, EIF2AK3, ATP2B2, UMPS, HK2, NME1, SLC29A2	1823	44	20119	2.50823	1	0.567795	0.56268
GOTERM_BP_DIRECT	GO:0009314~response to radiation	8	0.406298	0.0156657	COL3A1, IL1R1, ITGB3, PENK, OPRM1, SOD2, CDC25A, BCL2L1	1823	30	20119	2.94299	1	0.567795	0.56268
GOTERM_BP_DIRECT	GO:0017148~negative regulation of translation	18	0.91417	0.0156686	TRIM71, BTG2, NHLRC3, EIF2AK3, TSC1, PATL1, SYNCRIP, CPEB1, LIN28A, RNF139, XRN1, CNOT11, ENC1, IGF2BP1, EIF4EBP1, EIF4EBP2, CPEB3, LSM14A	1823	107	20119	1.85656	1	0.567795	0.56268
GOTERM_BP_DIRECT	GO:0016358~dendrite development	12	0.609446	0.0157319	MECP2, PAK1, GRIN3A, DAB1, MAP1B, TBC1D24, PRICKLE1, BAIAP2, CRK, NTN1, MPDZ, IGSF9	1823	59	20119	2.24465	1	0.567795	0.56268
GOTERM_BP_DIRECT	GO:0048514~blood vessel morphogenesis	9	0.457085	0.0159191	EDN1, LOX, LAMA1, COL4A1, PDGFB, AHR, NR2F2, THBS1, AMOT	1823	37	20119	2.68448	1	0.568915	0.56379
GOTERM_BP_DIRECT	GO:0030334~regulation of cell migration	20	1.01574	0.0159563	MAP3K1, ROCK1, PLXND1, LAMA1, ITGB3, KIF14, PRKX, LDB2, NTN1, AMOT, TTBK2, FGF4, SLK, KIF2A, ABI3, DPYSL3, FLNA, PLXNC1, TDGF1, PLXNA4	1823	124	20119	1.78003	1	0.568915	0.56379
GOTERM_BP_DIRECT	GO:0000209~protein polyubiquitination	27	1.37125	0.0162349	TRIM71, UBE2D3, NEDD4L, AMBRA1, UBE2J1, DCAF15, TRIM6, RNF217, TMEM129, ARIH1, SKP2, RNF20, ANKIB1, AREL1, MAP3K1, UBE2B, NHLRC3, WSB2, UBE2G2, CHFR, RNF167, ITCH, UBOX5, CDC34, MKRN2, PELI1, RNF165	1823	185	20119	1.61069	1	0.572807	0.567647
GOTERM_BP_DIRECT	GO:0009966~regulation of signal transduction	13	0.660234	0.0162602	AFAP1L2, SPRY4, SLA, ACVR1B, RUNX3, ACVR2A, RUNX1, PPP1R2, UGCG, GRK6, CRK, TDGF1, MGLL	1823	67	20119	2.14135	1	0.572807	0.567647
GOTERM_BP_DIRECT	GO:0043066~negative regulation of apoptotic process	77	3.91061	0.0172152	AVEN, BTG2, PTEN, KIF14, SLC2A3, CDC73, IGF1R, AQP1, FGF4, UFL1, PIDD1, DSTYK, CCND2, EEF2K, RB1CC1, CASP3, NUP62, MLST8, PIM1, KIFAP3, IL10, PDGFRB, USP47, AREL1, TSC22D1, DUSP1, NCOA3, PRKCE, TGFBR1, DDB1, CAT, GAS1, STK40, BIRC3, DDR2, PDXK, PRKAA2, GLO1, ABRAXAS2, RNF7, HMGCR, PTGS2, THBS1, EGFR, SLC9A1, MTDH, SLC25A27, MAPK8, NUAK2, MICAL1, FLNA, RICTOR, NCKAP1L, TAF9B, MAP4K4, ARNT2, STIL, …	1823	660	20119	1.28756	1	0.59977	0.594367
GOTERM_BP_DIRECT	GO:0006281~DNA repair	49	2.48857	0.0172834	MDC1, SMG1, HDAC10, UBE2D3, BACH1, CDC14B, YY1, UFL1, ZFYVE26, PNP, EME1, ALKBH1, POGZ, REV3L, SMARCAD1, EPC2, PRMT6, WDHD1, USP47, RFC1, ACTR5, NSMCE2, USP45, SIRT7, PARP9, INIP, DDB1, XRN2, DNA2, INO80D, DOT1L, RNF8, POLD3, VCPIP1, ABL1, TRP53BP1, POLQ, SLF2, CENPX, UBE2B, EYA3, MLH1, SMUG1, ERCC4, TAOK1, ERCC2, NABP1, ERCC6, ATR	1823	389	20119	1.39016	1	0.59977	0.594367
GOTERM_BP_DIRECT	GO:0007015~actin filament organization	23	1.16811	0.0175095	MARCKSL1, HIP1, TPM2, TMOD2, PCDH15, MYO5A, MYO7A, RHOF, WASL, ARHGAP25, ARHGAP6, RND3, RHOBTB1, CORO1C, ARHGAP12, DIAPH2, RUFY3, ABL2, ARHGEF2, PPARGC1B, CGNL1, MYO1F, ZBED3	1823	151	20119	1.68101	1	0.59977	0.594367
GOTERM_BP_DIRECT	GO:0010763~positive regulation of fibroblast migration	7	0.35551	0.0177045	PAK1, ITGB3, PRKCE, PDGFB, THBS1, AQP1, DDR2	1823	24	20119	3.21889	1	0.59977	0.594367
GOTERM_BP_DIRECT	GO:0016043~cellular component organization	7	0.35551	0.0177045	PTPRD, DIAPH2, DIAPH3, NCKAP1L, PRICKLE1, SHANK2, ATR	1823	24	20119	3.21889	1	0.59977	0.594367
GOTERM_BP_DIRECT	GO:0007585~respiratory gaseous exchange	7	0.35551	0.0177045	MECP2, NDST1, EDN1, DACH1, MAN1A2, MAN2A1, PBX3	1823	24	20119	3.21889	1	0.59977	0.594367
GOTERM_BP_DIRECT	GO:0007616~long-term memory	10	0.507872	0.0179169	MECP2, NTRK2, ARC, CCND2, CAMK4, CTNS, SLC2A4, CPEB3, BTBD9, MTOR	1823	45	20119	2.45249	1	0.59977	0.594367
GOTERM_BP_DIRECT	GO:0021766~hippocampus development	16	0.812595	0.0179398	PHLPP2, KDM6B, KIRREL3, KIF14, ATP2B4, TSC1, HTR5A, IGF1R, DAB1, CASP3, XRN2, DCX, NF2, CRK, CDK5R2, EZH2	1823	92	20119	1.91934	1	0.59977	0.594367
GOTERM_BP_DIRECT	GO:0006888~ER to Golgi vesicle-mediated transport	19	0.964957	0.0179431	SEC16B, TRAPPC1, SEC24A, STX17, GOLT1B, TRAPPC5, MIA2, TEX261, LMAN1, VAPA, LMAN2, BCAP29, KDELR2, KDELR3, ERGIC2, SEC24C, ERGIC1, TMED5, TMED4	1823	117	20119	1.7922	1	0.59977	0.594367
GOTERM_BP_DIRECT	GO:0009267~cellular response to starvation	15	0.761808	0.0182033	CLEC16A, WIPI1, AMBRA1, WIPI2, MTOR, SREBF2, STK24, RRAGC, CTSL, LAMP2, RRAGD, ATG4B, BMF, FNIP1, TNRC6A	1823	84	20119	1.97075	1	0.605029	0.599579
GOTERM_BP_DIRECT	GO:0002011~morphogenesis of an epithelial sheet	5	0.253936	0.0183424	NOTCH2, MAP3K1, LAMA1, LIN7C, ARHGAP12	1823	12	20119	4.59842	1	0.606226	0.600764
GOTERM_BP_DIRECT	GO:0008089~anterograde axonal transport	8	0.406298	0.0186944	AP3M1, BLOC1S6, KIF3A, AP3D1, KIF1B, AP3S2, KIF1A, HAP1	1823	31	20119	2.84805	1	0.610994	0.60549
GOTERM_BP_DIRECT	GO:0070536~protein K63-linked deubiquitination	8	0.406298	0.0186944	OTUD4, OTUD5, ATXN3, USP20, SPATA2, TNFAIP3, YOD1, ABRAXAS2	1823	31	20119	2.84805	1	0.610994	0.60549
GOTERM_BP_DIRECT	GO:0061051~positive regulation of cell growth involved in cardiac muscle cell development	6	0.304723	0.0190652	EDN1, AKAP6, ADRB1, IGF1, SLC25A4, MTOR	1823	18	20119	3.67873	1	0.611368	0.60586
GOTERM_BP_DIRECT	GO:0034497~protein localization to pre-autophagosomal structure	6	0.304723	0.0190652	PACS2, STX17, ATG9A, ATG4B, WIPI1, WIPI2	1823	18	20119	3.67873	1	0.611368	0.60586
GOTERM_BP_DIRECT	GO:0007163~establishment or maintenance of cell polarity	11	0.558659	0.0191929	PARD6B, RHOJ, NPHP3, PARVA, RHOF, RPGRIP1L, PRICKLE1, RND3, RHOBTB1, CLASP2, LIMS1	1823	53	20119	2.29053	1	0.611368	0.60586
GOTERM_BP_DIRECT	GO:1900452~regulation of long term synaptic depression	4	0.203149	0.0196411	ARC, GNAL, PENK, BCL2L1	1823	7	20119	6.3064	1	0.611368	0.60586
GOTERM_BP_DIRECT	GO:1901888~regulation of cell junction assembly	4	0.203149	0.0196411	ROCK1, ROCK2, RAPGEF1, RAPGEF2	1823	7	20119	6.3064	1	0.611368	0.60586
GOTERM_BP_DIRECT	GO:0021942~radial glia guided migration of Purkinje cell	4	0.203149	0.0196411	RBFOX2, DAB1, RNF7, SOCS7	1823	7	20119	6.3064	1	0.611368	0.60586
GOTERM_BP_DIRECT	GO:0006621~protein retention in ER lumen	4	0.203149	0.0196411	OS9, GRIK5, KDELR2, KDELR3	1823	7	20119	6.3064	1	0.611368	0.60586
GOTERM_BP_DIRECT	GO:1903944~negative regulation of hepatocyte apoptotic process	4	0.203149	0.0196411	RB1, CFLAR, IGF1R, LIMS1	1823	7	20119	6.3064	1	0.611368	0.60586
GOTERM_BP_DIRECT	GO:2000766~negative regulation of cytoplasmic translation	4	0.203149	0.0196411	CPEB1, CPEB3, CPEB2, CPEB4	1823	7	20119	6.3064	1	0.611368	0.60586
GOTERM_BP_DIRECT	GO:0051260~protein homooligomerization	20	1.01574	0.0201486	CEP57, RIPOR2, MPP2, POLQ, KCNC1, KCNC2, ATL1, IKZF4, KCNV1, ARC, ALS2, KCTD21, KCTD10, PEG10, SUB1, PXDN, MAPT, TRP53BP1, VSTM5, KCTD12B	1823	127	20119	1.73798	1	0.614046	0.608514
GOTERM_BP_DIRECT	GO:0042752~regulation of circadian rhythm	13	0.660234	0.0202375	PRKAA2, ROCK2, NR1D2, CSNK1D, CSNK1E, MTOR, DDB1, MAPK9, MAPK8, CREB1, CRY2, PPARGC1A, EZH2	1823	69	20119	2.07928	1	0.614046	0.608514
GOTERM_BP_DIRECT	GO:0051592~response to calcium ion	13	0.660234	0.0202375	SYT1, HOMER1, ENTPD6, PCDH15, SLC6A1, THBS1, EGFR, TTN, PPP3CA, CCND1, PENK, SLC25A12, CALM1	1823	69	20119	2.07928	1	0.614046	0.608514
GOTERM_BP_DIRECT	GO:0042147~retrograde transport, endosome to Golgi	14	0.711021	0.020249	GOLT1B, VPS26A, VPS26B, CLN5, RGP1, PIKFYVE, STX6, ANKFY1, AP1S1, UBE2O, RAB6B, SNX5, PLEKHJ1, VAMP3	1823	77	20119	2.00658	1	0.614046	0.608514
GOTERM_BP_DIRECT	GO:0071363~cellular response to growth factor stimulus	14	0.711021	0.020249	MEF2C, INSR, PDGFB, TNFRSF1B, ACVR1B, THBS1, EGFR, TGFBR1, ACVR2A, SLC4A7, CREB1, ACVR1C, MAP1B, CAT	1823	77	20119	2.00658	1	0.614046	0.608514
GOTERM_BP_DIRECT	GO:0071345~cellular response to cytokine stimulus	10	0.507872	0.0205386	NFAT5, PID1, SOCS1, ITGA4, KHSRP, STAT3, DPYSL3, IL13, AKAP6, CCR7	1823	46	20119	2.39917	1	0.616474	0.61092
GOTERM_BP_DIRECT	GO:0035094~response to nicotine	10	0.507872	0.0205386	CHRNB2, EDN1, HOMER1, CASP3, IL13, PENK, MAPK1, ATP1A2, SLC7A11, IGF1R	1823	46	20119	2.39917	1	0.616474	0.61092
GOTERM_BP_DIRECT	GO:0050821~protein stabilization	28	1.42204	0.0208481	HIP1, CCNH, PTEN, NLK, LAMP2, PIM1, CHP1, DVL3, FLNA, TAF9B, GOLGA7, ZBED3, ATF7IP, EPHA4, CRTAP, UBE2B, TSC1, IGF1, NCOR2, NCOR1, TYROBP, CREB1, GNAQ, RABL3, AAK1, DNLZ, MDM4, PFN2	1823	198	20119	1.56068	1	0.620324	0.614735
GOTERM_BP_DIRECT	GO:0001889~liver development	17	0.863382	0.0208778	NOTCH2, ICMT, CADM1, ONECUT2, AHR, RPGRIP1L, SOD2, PKD1, ELK1, IGF2R, RUNX1, ACAT1, TGFBR3, CCND1, MAN2A1, RB1CC1, SEC63	1823	102	20119	1.83937	1	0.620324	0.614735
GOTERM_BP_DIRECT	GO:0006884~cell volume homeostasis	7	0.35551	0.0215559	GM21985, WNK3, FNDC10, LRRC8A, SLC12A6, AQP1, SLC12A9	1823	25	20119	3.09014	1	0.637253	0.631512
GOTERM_BP_DIRECT	GO:0007275~multicellular organism development	120	6.09446	0.0221978	ZFP568, POGLUT1, PLXND1, PRDM1, VIRMA, CDH8, DCAF7, HOXA11, FGF4, IGF1R, HOXA9, DACH1, HOXA1, SOX6, VSTM5, PDGFRB, EPHA4, EPHA7, MEF2C, SOX11, EBF4, DKK3, ARC, ZFP41, RUFY3, SIK1, WDFY3, FREM2, NOTCH2, NUMBL, SEMA7A, INTU, PDGFB, NDRG2, IGSF9, ZFP36L1, ADGRG1, RACGAP1, STK36, CDH22, DVL3, FZD3, PHC2, STIL, CADM1, INSR, POU6F2, PBX1, VANGL1, DIAPH2, DAB1, VANGL2, HOOK1, CNOT2, AGO2, ETL4, SNAI1, L…	1823	1099	20119	1.20505	1	0.647736	0.641901
GOTERM_BP_DIRECT	GO:0019233~sensory perception of pain	14	0.711021	0.0223509	CHRNB2, EDN1, ADRB1, OPRM1, PTGS2, CACNA1E, GRM1, NIPSNAP1, AQP1, MECP2, P2RX4, PENK, MAPK1, SCN3B	1823	78	20119	1.98086	1	0.647736	0.641901
GOTERM_BP_DIRECT	GO:0006469~negative regulation of protein kinase activity	14	0.711021	0.0223509	RB1, PDPK1, MLLT1, PPM1F, DBNDD2, QARS, GNAQ, AKT1S1, TAF7, CHP1, SMCR8, NF2, PKIG, TRIB1	1823	78	20119	1.98086	1	0.647736	0.641901
GOTERM_BP_DIRECT	GO:0032868~response to insulin	14	0.711021	0.0223509	IL10, PFKFB1, IRS1, SORT1, GCNT1, TSC1, MTOR, ACVR1C, EIF6, SESN3, CAT, CRY2, GRB10, ZBED3	1823	78	20119	1.98086	1	0.647736	0.641901
GOTERM_BP_DIRECT	GO:0051446~positive regulation of meiotic cell cycle	3	0.152362	0.0231085	LFNG, INSR, IGF1R	1823	3	20119	11.0362	1	0.656749	0.650833
GOTERM_BP_DIRECT	GO:1904193~negative regulation of cholangiocyte apoptotic process	3	0.152362	0.0231085	IGF1, MTOR, IGF1R	1823	3	20119	11.0362	1	0.656749	0.650833
GOTERM_BP_DIRECT	GO:0036123~histone H3-K9 dimethylation	3	0.152362	0.0231085	SUV39H2, KDM3A, SUV39H1	1823	3	20119	11.0362	1	0.656749	0.650833
GOTERM_BP_DIRECT	GO:0002025~norepinephrine-epinephrine-mediated vasodilation involved in regulation of systemic arterial blood pressure	3	0.152362	0.0231085	ADRB3, ADRB1, ADRB2	1823	3	20119	11.0362	1	0.656749	0.650833
GOTERM_BP_DIRECT	GO:0045773~positive regulation of axon extension	10	0.507872	0.0234257	ARHGAP32, GOLGA4, SEMA7A, PAK1, RUFY3, MAP1B, MAPT, MAP3K13, NTN1, EIF4G2	1823	47	20119	2.34813	1	0.662565	0.656596
GOTERM_BP_DIRECT	GO:0090162~establishment of epithelial cell polarity	6	0.304723	0.0239902	CYTH3, VANGL2, FRMD4B, PKD1, CYTH1, AMOT	1823	19	20119	3.48512	1	0.665733	0.659736
GOTERM_BP_DIRECT	GO:1902430~negative regulation of beta-amyloid formation	6	0.304723	0.0239902	NTRK2, RTN3, GGA3, ROCK1, IGF1, HAP1	1823	19	20119	3.48512	1	0.665733	0.659736
GOTERM_BP_DIRECT	GO:0071732~cellular response to nitric oxide	6	0.304723	0.0239902	MAPK8, KCNC2, CFLAR, CRK, THBS1, AQP1	1823	19	20119	3.48512	1	0.665733	0.659736
GOTERM_BP_DIRECT	GO:0021987~cerebral cortex development	15	0.761808	0.0241116	NTRK2, CSNK2A1, CELF1, CEP120, KIF14, ATP1A3, TSC1, DICER1, FOXP2, COL3A1, ATIC, BTBD3, DMD, FAT4, CRK	1823	87	20119	1.90279	1	0.665733	0.659736
GOTERM_BP_DIRECT	GO:0045786~negative regulation of cell cycle	11	0.558659	0.0244434	RB1, NR4A1, RNF167, BRINP1, ATF6B, SUV39H1, CASP3, PTEN, FOXK1, PTGS2, RUNX3	1823	55	20119	2.20724	1	0.665733	0.659736
GOTERM_BP_DIRECT	GO:0038063~collagen-activated tyrosine kinase receptor signaling pathway	5	0.253936	0.0246309	COL1A1, COL4A2, COL4A1, COL4A5, DDR2	1823	13	20119	4.24469	1	0.665733	0.659736
GOTERM_BP_DIRECT	GO:0036465~synaptic vesicle recycling	5	0.253936	0.0246309	AP3D1, AP1S2, AP3S2, STON2, SYT7	1823	13	20119	4.24469	1	0.665733	0.659736
GOTERM_BP_DIRECT	GO:1990314~cellular response to insulin-like growth factor stimulus	5	0.253936	0.0246309	ITGB3, PTEN, IGF1, CRK, IGF1R	1823	13	20119	4.24469	1	0.665733	0.659736
GOTERM_BP_DIRECT	GO:1990253~cellular response to leucine starvation	5	0.253936	0.0246309	RNF167, IMPACT, SESN3, RRAGD, MTOR	1823	13	20119	4.24469	1	0.665733	0.659736
GOTERM_BP_DIRECT	GO:1905515~non-motile cilium assembly	12	0.609446	0.0248794	STIL, KCNJ10, VANGL2, INTU, KIF3A, CEP350, PCDH15, NPHP3, CSNK1D, EXOC5, RPGRIP1L, MAPRE1	1823	63	20119	2.10213	1	0.665733	0.659736
GOTERM_BP_DIRECT	GO:0050885~neuromuscular process controlling balance	12	0.609446	0.0248794	CNTNAP1, RBFOX2, HERC1, GAA, APLP2, IGDCC3, ABL1, AP1S2, ABL2, MYO5A, ATP2B2, TPP1	1823	63	20119	2.10213	1	0.665733	0.659736
GOTERM_BP_DIRECT	GO:0010506~regulation of autophagy	13	0.660234	0.0248957	MTMR4, MTOR, GPR137B, ACER2, MFSD8, RRAGC, ERCC4, RRAGD, GPR137, PIP4K2B, SMCR8, MAPT, TRP53INP1	1823	71	20119	2.02071	1	0.665733	0.659736
GOTERM_BP_DIRECT	GO:0044344~cellular response to fibroblast growth factor stimulus	7	0.35551	0.0259351	COL1A1, NR4A1, EXT2, DSTYK, EGR3, FRS2, ZFP36L1	1823	26	20119	2.97129	1	0.684205	0.678041
GOTERM_BP_DIRECT	GO:0006885~regulation of pH	7	0.35551	0.0259351	CAR2, EDN1, SLC9A9, ATP6V0A4, CAR12, SLC4A4, SLC9A1	1823	26	20119	2.97129	1	0.684205	0.678041
GOTERM_BP_DIRECT	GO:0006284~base-excision repair	8	0.406298	0.0259354	SMUG1, USP47, POLQ, HMGA1, HMGA2, DNA2, ERCC6	1823	33	20119	2.67544	1	0.684205	0.678041
GOTERM_BP_DIRECT	GO:0005975~carbohydrate metabolic process	29	1.47283	0.0260834	PYGB, H6PD, IDUA, GLO1, GGTA1, HK2, GK5, PPP1R2, NEU3, MAN1A2, MAN2A1, POFUT1, PGM3, MLEC, CHST14, GUSB, CTBS, PGM1, EDEM3, B3GAT3, EDEM1, GAA, FUCA2, B3GAT1, PGM2L1, GALE, GALM, B4GALT6, GLA	1823	211	20119	1.51682	1	0.685037	0.678866
GOTERM_BP_DIRECT	GO:0030879~mammary gland development	12	0.609446	0.0276693	PYGO2, HOXA9, LBH, CREB1, BCL2L11, GPAT4, IRS1, IRS2, IGF1, NTN1, IGF1R, NME1	1823	64	20119	2.06929	1	0.72269	0.716179
GOTERM_BP_DIRECT	GO:0006914~autophagy	28	1.42204	0.0277627	PRKAA2, STX17, HDAC10, TGFBRAP1, CLEC16A, AMBRA1, HERC1, RB1CC1, CREG1, LAMP2, ABL1, GPR137, TRP53INP1, SEC16B, 1600014C10RIK, ATG9A, WIPI1, WIPI2, GPR137B, RAB33B, SYT11, CHMP4C, ATG4C, ULK2, ATG4B, WDFY3, SMCR8, HAP1	1823	203	20119	1.52224	1	0.72269	0.716179
GOTERM_BP_DIRECT	GO:0045727~positive regulation of translation	15	0.761808	0.0287745	YTHDF3, POLDIP3, PTAFR, AKAP6, LARP4B, LARP4, THBS1, MTOR, SYNCRIP, CPEB1, LIN28A, EIF6, MAPK1, CPEB3, EIF4G2	1823	89	20119	1.86003	1	0.736359	0.729725
GOTERM_BP_DIRECT	GO:0032355~response to estradiol	17	0.863382	0.0289359	PDGFRB, STAT3, DNMT3A, NR2F2, HTR5A, SLC6A1, PTGS2, GHR, COL1A1, NCOR2, CCND1, CASP3, MAP1B, CAT, PENK, DNMT3B, EZH2	1823	106	20119	1.76996	1	0.736359	0.729725
GOTERM_BP_DIRECT	GO:0071218~cellular response to misfolded protein	4	0.203149	0.0293365	ATXN3, DNAJB12, DNAJB14, DNAJC18	1823	8	20119	5.5181	1	0.736359	0.729725
GOTERM_BP_DIRECT	GO:0070295~renal water absorption	4	0.203149	0.0293365	HAS2, AQP4, AQP1, MLLT6	1823	8	20119	5.5181	1	0.736359	0.729725
GOTERM_BP_DIRECT	GO:0014070~response to organic cyclic compound	14	0.711021	0.0296293	BTG2, JUND, KCNC2, NEDD8, AHR, SLC7A11, DUSP6, SLC9A1, TXN2, ACAT1, HRH3, POLR2A, CTSL, FNTB	1823	81	20119	1.90749	1	0.736359	0.729725
GOTERM_BP_DIRECT	GO:0040008~regulation of growth	14	0.711021	0.0296293	OGFR, CISH, IGFBP4, HMGA2, YEATS4, TGFBR1, SOCS1, KCTD21, CREG1, SELENOP, SOCS7, SOCS4, TMEM8B, BCL2L1	1823	81	20119	1.90749	1	0.736359	0.729725
GOTERM_BP_DIRECT	GO:1904754~positive regulation of vascular associated smooth muscle cell migration	6	0.304723	0.0296646	DOCK5, PAK1, PDGFB, MYO5A, DDR2, SSH1	1823	20	20119	3.31086	1	0.736359	0.729725
GOTERM_BP_DIRECT	GO:0045019~negative regulation of nitric oxide biosynthetic process	6	0.304723	0.0296646	IL10, ROCK2, KHSRP, ATP2B4, OPRM1, GLA	1823	20	20119	3.31086	1	0.736359	0.729725
GOTERM_BP_DIRECT	GO:0060340~positive regulation of type I interferon-mediated signaling pathway	6	0.304723	0.0296646	TRIM6, MAVS, TRIM41, NLRC5, IKBKE, LSM14A	1823	20	20119	3.31086	1	0.736359	0.729725
GOTERM_BP_DIRECT	GO:0097284~hepatocyte apoptotic process	6	0.304723	0.0296646	RB1, MTCH2, DNMT3A, FAS, BCL2L1, LIMS1	1823	20	20119	3.31086	1	0.736359	0.729725
GOTERM_BP_DIRECT	GO:0051896~regulation of protein kinase B signaling	6	0.304723	0.0296646	NTRK2, SESN3, RRAS, PTEN, RICTOR, MTOR	1823	20	20119	3.31086	1	0.736359	0.729725
GOTERM_BP_DIRECT	GO:0007568~aging	24	1.21889	0.0298411	PDGFRB, IL10, JUND, RPN2, CNP, DNMT3A, GLRX, DICER1, TNFRSF1B, PTGS2, CLDN1, GNAO1, PPP3CA, SRR, ADRB3, COL4A2, CARM1, CAT, ERCC2, PENK, MAPK1, NCAM1, DMD, CTSC	1823	168	20119	1.5766	1	0.737626	0.73098
GOTERM_BP_DIRECT	GO:0051497~negative regulation of stress fiber assembly	8	0.406298	0.0301876	TMEFF2, DLC1, ARHGAP28, ARHGAP6, WASF2, CGNL1, KANK3, CLASP2	1823	34	20119	2.59675	1	0.74307	0.736375
GOTERM_BP_DIRECT	GO:0043507~positive regulation of JUN kinase activity	11	0.558659	0.0306544	MAP4K2, FGD4, EPHA4, EDN1, PAK1, MAP3K1, VANGL2, DVL3, CCR7, MAP3K13, TIRAP	1823	57	20119	2.12979	1	0.745764	0.739045
GOTERM_BP_DIRECT	GO:0043491~protein kinase B signaling	12	0.609446	0.0306773	LINGO1, LOX, IRS1, RPS6KB2, MKRN2, RAPGEF1, CD28, PTEN, IGF1, ZFP36L1, IGF1R, MTM1	1823	65	20119	2.03745	1	0.745764	0.739045
GOTERM_BP_DIRECT	GO:0000045~autophagosome assembly	12	0.609446	0.0306773	PACS2, RB1CC1, ATG9A, ATP2A2, ATG4B, ULK2, WIPI1, AMBRA1, WIPI2, TRP53INP1, RAB33B, MTM1	1823	65	20119	2.03745	1	0.745764	0.739045
GOTERM_BP_DIRECT	GO:0008637~apoptotic mitochondrial changes	7	0.35551	0.0308668	MAP3K1, PNP, RNF7, SOD2, SLC25A4, HK2, BCL2L1	1823	27	20119	2.86124	1	0.747282	0.74055
GOTERM_BP_DIRECT	GO:0007018~microtubule-based movement	15	0.761808	0.0313393	DYNC1I2, DYNLT3, STARD9, KIF14, KIF11, TCTE1, KIF2A, KIF16B, KIF3A, KIF5C, KIF1B, KIF1A, KIF21B, KIF20B, KIFAP3	1823	90	20119	1.83937	1	0.75159	0.744819
GOTERM_BP_DIRECT	GO:0033148~positive regulation of intracellular estrogen receptor signaling pathway	5	0.253936	0.0320668	YAP1, KMT2D, PAK1, NCOA3, SKP2	1823	14	20119	3.9415	1	0.75159	0.744819
GOTERM_BP_DIRECT	GO:0046512~sphingosine biosynthetic process	5	0.253936	0.0320668	ACER2, ASAH1, ASAH2, SPTLC2, ACER3	1823	14	20119	3.9415	1	0.75159	0.744819
GOTERM_BP_DIRECT	GO:0045792~negative regulation of cell size	5	0.253936	0.0320668	AKT1S1, RDX, PTEN, TSC1, MTOR	1823	14	20119	3.9415	1	0.75159	0.744819
GOTERM_BP_DIRECT	GO:0072091~regulation of stem cell proliferation	5	0.253936	0.0320668	YAP1, AGO3, NCOA3, NF2, ZFP36L1	1823	14	20119	3.9415	1	0.75159	0.744819
GOTERM_BP_DIRECT	GO:0070848~response to growth factor	5	0.253936	0.0320668	FASL, OPRM1, MEIS2, SKIL, DUSP6	1823	14	20119	3.9415	1	0.75159	0.744819
GOTERM_BP_DIRECT	GO:1903671~negative regulation of sprouting angiogenesis	5	0.253936	0.0320668	STARD13, E2F2, THBS1, ADAMTS9, SH2B3	1823	14	20119	3.9415	1	0.75159	0.744819
GOTERM_BP_DIRECT	GO:0097194~execution phase of apoptosis	5	0.253936	0.0320668	CECR2, CASP7, STK24, TAOK1, CASP3	1823	14	20119	3.9415	1	0.75159	0.744819
GOTERM_BP_DIRECT	GO:0010629~negative regulation of gene expression	48	2.43779	0.0322585	YAP1, NOTCH2, RB1, PRKAA2, PCX, ROCK2, CELF1, PDGFB, PLA2G3, CHD4, PRDM1, ACVR1B, ADIPOR2, ZFP36L1, YY1, MECP2, PPP3CA, TRIM6, HEY2, ITGB8, HAVCR2, TRP53INP1, MSR1, JMJD4, MEF2C, EDN1, POU2F1, SETDB1, INSR, STAT3, EIF2AK3, ATP2B4, SOX11, IGF1, DICER1, PARP9, PARP14, NME1, TGFBR3, NCOR1, CREB1, MYCN, CD28, MYADM, SMCR8, CCDC3, MAPT, EZH2	1823	395	20119	1.34111	1	0.753082	0.746298
GOTERM_BP_DIRECT	GO:0060079~excitatory postsynaptic potential	9	0.457085	0.0326154	MECP2, MPP2, PPP3CA, MEF2C, P2RX4, GRIK5, ADRB2, OPRM1, GRIK2	1823	42	20119	2.3649	1	0.755419	0.748614
GOTERM_BP_DIRECT	GO:0050873~brown fat cell differentiation	9	0.457085	0.0326154	ALDH6A1, ADRB3, ZFP516, DHRS7B, ADRB1, SLC2A4, ADRB2, SCD1, PTGS2	1823	42	20119	2.3649	1	0.755419	0.748614
GOTERM_BP_DIRECT	GO:0006338~chromatin remodeling	24	1.21889	0.0336252	KDM6B, BRD3, SUV39H2, SMARCD1, SMARCC1, INO80D, ACTR5, CHD7, DDX21, YEATS4, CHD4, TTF1, HCFC2, YY1, CECR2, PAK1, BCL7A, BCL7C, MIER1, DPF2, SMARCAD1, ERCC6, EZH2, KDM6A	1823	170	20119	1.55805	1	0.77376	0.76679
GOTERM_BP_DIRECT	GO:0051930~regulation of sensory perception of pain	10	0.507872	0.0338019	IL10, EDN1, KCNJ10, HTR2C, NCAM1, ADRB2, OPRM1, GRM1, MGLL, SLC9A1	1823	50	20119	2.20724	1	0.77376	0.76679
GOTERM_BP_DIRECT	GO:0050890~cognition	10	0.507872	0.0338019	CHRNB2, SETD5, CHRM1, HRH3, CHD7, CTNS, HOXA1, MAGT1, SLC8A2, DGCR2	1823	50	20119	2.20724	1	0.77376	0.76679
GOTERM_BP_DIRECT	GO:2000045~regulation of G1/S transition of mitotic cell cycle	11	0.558659	0.0341442	SMARCD1, SMARCC1, BCL7A, CCND1, CCNH, BCL7C, PSME3, KIF14, DPF2, AMBRA1, PKD1	1823	58	20119	2.09307	1	0.778566	0.771552
GOTERM_BP_DIRECT	GO:0007268~chemical synaptic transmission	27	1.37125	0.0348442	GABRB2, GRIA2, CHRM1, GRIK5, HTR2C, STON2, GRIK2, CACNA1E, CDH8, GRM1, GLS, MECP2, HRH1, HRH3, SV2A, PENK, SLITRK5, SLC12A6, CHRNB2, GABRA6, GM21985, MYO5A, HTR5A, GABRG2, CACNB4, GIPC1, APBA1	1823	198	20119	1.50494	1	0.789328	0.782217
GOTERM_BP_DIRECT	GO:0035904~aorta development	8	0.406298	0.0348844	NDST1, COL3A1, LOX, PLXND1, CHD7, CNTRL, PRICKLE1, PRDM1	1823	35	20119	2.52256	1	0.789328	0.782217
GOTERM_BP_DIRECT	GO:0035641~locomotory exploration behavior	6	0.304723	0.0361164	SLC4A7, BLOC1S6, PRKCE, GAD1, PENK, ATP1A2	1823	21	20119	3.1532	1	0.810526	0.803224
GOTERM_BP_DIRECT	GO:1905564~positive regulation of vascular endothelial cell proliferation	6	0.304723	0.0361164	ITGA4, PDPK1, STAT3, NRARP, IGF1, DICER1	1823	21	20119	3.1532	1	0.810526	0.803224
GOTERM_BP_DIRECT	GO:0060252~positive regulation of glial cell proliferation	7	0.35551	0.0363724	MECP2, UFL1, IGF1, NTN1, EGFR, ETV5, MTOR	1823	28	20119	2.75905	1	0.810526	0.803224
GOTERM_BP_DIRECT	GO:0051262~protein tetramerization	7	0.35551	0.0363724	GRIA2, OXA1L, MAVS, FKRP, KCNC1, HOMER1, PEX5	1823	28	20119	2.75905	1	0.810526	0.803224
GOTERM_BP_DIRECT	GO:0043410~positive regulation of MAPK cascade	27	1.37125	0.036758	ROCK1, ROCK2, PDGFB, IL6RA, ADRB2, NOD2, ADRA1B, DNAJC27, EGFR, GRM1, IGF1R, NDST1, C1QTNF1, PLCE1, MAP2K6, NTRK2, MAP3K1, IGFBP4, PRKCE, INSR, LAPTM5, FRS2, IGF1, KSR2, TGFBR1, DOK4, ADRB3	1823	199	20119	1.49737	1	0.815333	0.807988
GOTERM_BP_DIRECT	GO:0009409~response to cold	9	0.457085	0.0370039	SLC25A27, ADRB3, ZFP516, ACOT11, ADRB1, ADRB2, SOD2, CDH8, LRP11	1823	43	20119	2.3099	1	0.815333	0.807988
GOTERM_BP_DIRECT	GO:1904707~positive regulation of vascular smooth muscle cell proliferation	9	0.457085	0.0370039	EDN1, PAK1, GNAI3, PDGFB, FRS2, IGF1, PPARGC1A, MEF2D, DDR2	1823	43	20119	2.3099	1	0.815333	0.807988
GOTERM_BP_DIRECT	GO:0032467~positive regulation of cytokinesis	10	0.507872	0.0378695	RACGAP1, PRKCE, GIPC1, KIF14, PKN2, CDC6, KIF20B, IGF1R, CDC25B, CDC14B	1823	51	20119	2.16396	1	0.825838	0.818398
GOTERM_BP_DIRECT	GO:0045184~establishment of protein localization	10	0.507872	0.0378695	GRIA2, RIPOR2, RDX, ABL1, KIF14, FLNA, PRICKLE1, CEP55, LIMS1, CORO1C	1823	51	20119	2.16396	1	0.825838	0.818398
GOTERM_BP_DIRECT	GO:0034446~substrate adhesion-dependent cell spreading	11	0.558659	0.0379018	TMEFF2, ITGA4, PEAK1, ITGB3, FNDC3B, ABL1, KIF14, ITGAV, PARVA, MEGF9, VAMP3	1823	59	20119	2.0576	1	0.825838	0.818398
GOTERM_BP_DIRECT	GO:0009410~response to xenobiotic stimulus	39	1.9807	0.0389115	RPN2, HTR2C, ATP1A3, AHR, PRICKLE1, PTGS2, THBS1, ADIPOR2, TXN2, MAPK9, SRR, PNP, CCND1, CASP3, ABL1, DNMT3B, SLITRK5, NCAM1, NCKAP1L, MAP2K6, DGCR2, IL10, VAV3, ARNT2, USP47, FZD3, UBE2B, DNMT3A, SORD, MTHFR, SOD2, DUSP6, COL1A1, CREB1, LOX, MAP1B, CAT, SHANK2, ATR	1823	313	20119	1.37512	1	0.83538	0.827854
GOTERM_BP_DIRECT	GO:0001932~regulation of protein phosphorylation	13	0.660234	0.0398962	STAT2, IGF1, DICER1, MTOR, CORO1C, NRAS, SOCS1, LOX, PRKAR2A, RICTOR, FNIP1, FNIP2, EZH2	1823	76	20119	1.88777	1	0.83538	0.827854
GOTERM_BP_DIRECT	GO:0032092~positive regulation of protein binding	15	0.761808	0.0400276	RAMP2, PLXND1, EPB41, EIF2AK3, RFNG, PKD1, FAM220A, LFNG, UFL1, EPB41L5, CALD1, SUB1, NPHP3, RAPGEF2, ABL2	1823	93	20119	1.78003	1	0.83538	0.827854
GOTERM_BP_DIRECT	GO:0048791~calcium ion-regulated exocytosis of neurotransmitter	5	0.253936	0.0406749	SYT5, SYT2, SYT1, SYT11, SYT7	1823	15	20119	3.67873	1	0.83538	0.827854
GOTERM_BP_DIRECT	GO:0005980~glycogen catabolic process	5	0.253936	0.0406749	PYGB, GAA, ADRB1, ADRA1B, PGM1	1823	15	20119	3.67873	1	0.83538	0.827854
GOTERM_BP_DIRECT	GO:0019076~viral release from host cell	5	0.253936	0.0406749	DDB1, VAPA, PCX, TRIM25, VPS37B	1823	15	20119	3.67873	1	0.83538	0.827854
GOTERM_BP_DIRECT	GO:0010917~negative regulation of mitochondrial membrane potential	5	0.253936	0.0406749	SLC25A27, MTCH2, PRKCE, PMAIP1, MAPT	1823	15	20119	3.67873	1	0.83538	0.827854
GOTERM_BP_DIRECT	GO:0031110~regulation of microtubule polymerization or depolymerization	5	0.253936	0.0406749	MAPT, MAPRE1, MAPRE2, CLASP2, SKA2	1823	15	20119	3.67873	1	0.83538	0.827854
GOTERM_BP_DIRECT	GO:0021819~layer formation in cerebral cortex	5	0.253936	0.0406749	COL3A1, ADGRG1, DCX, SOCS7, CDK5R2	1823	15	20119	3.67873	1	0.83538	0.827854
GOTERM_BP_DIRECT	GO:0002062~chondrocyte differentiation	12	0.609446	0.0410858	RB1, EXT2, COL3A1, MEF2C, HMGA2, WNT9A, SOX6, ADAMTS12, MEF2D, RUNX3, HOXA11, RUNX1	1823	68	20119	1.94757	1	0.83538	0.827854
GOTERM_BP_DIRECT	GO:0048512~circadian behavior	4	0.203149	0.0410944	NR1D2, CSNK1E, BTBD9, GPR157	1823	9	20119	4.90498	1	0.83538	0.827854
GOTERM_BP_DIRECT	GO:0072540~T-helper 17 cell lineage commitment	4	0.203149	0.0410944	OTUD5, IRF4, STAT3, IL6RA	1823	9	20119	4.90498	1	0.83538	0.827854
GOTERM_BP_DIRECT	GO:0050650~chondroitin sulfate proteoglycan biosynthetic process	4	0.203149	0.0410944	B3GAT3, B3GAT1, XYLT1, IGF1	1823	9	20119	4.90498	1	0.83538	0.827854
GOTERM_BP_DIRECT	GO:1904153~negative regulation of retrograde protein transport, ER to cytosol	4	0.203149	0.0410944	OS9, YOD1, UBE2G2, UBE2J1	1823	9	20119	4.90498	1	0.83538	0.827854
GOTERM_BP_DIRECT	GO:2000391~positive regulation of neutrophil extravasation	4	0.203149	0.0410944	RIPOR2, IL1R1, CD99L2, ADAM8	1823	9	20119	4.90498	1	0.83538	0.827854
GOTERM_BP_DIRECT	GO:0001662~behavioral fear response	9	0.457085	0.0417721	MECP2, BRINP1, ALS2, PENK, HTR2C, ATP1A2, GRIK2, CACNA1E, ASIC1	1823	44	20119	2.25741	1	0.83538	0.827854
GOTERM_BP_DIRECT	GO:0034644~cellular response to UV	11	0.558659	0.0419352	YY1, DDB1, MAPK9, USP47, ERCC4, BMF, PTGS2, CDC25A, AQP1, TRP53INP1, ATR	1823	60	20119	2.0233	1	0.83538	0.827854
GOTERM_BP_DIRECT	GO:0060261~positive regulation of transcription initiation from RNA polymerase II promoter	11	0.558659	0.0419352	MED12, GTF2A1, MDC1, MED13, SUB1, MED8, TAF7, TAF5, ERCC6, MED6, MED29	1823	60	20119	2.0233	1	0.83538	0.827854
GOTERM_BP_DIRECT	GO:0007030~Golgi organization	17	0.863382	0.041993	SEC16B, STX17, SURF4, COG2, COG1, CSNK1D, VCPIP1, LMAN1, GOLPH3, RAB30, HOOK1, GORASP1, LMAN2, RAB6B, TMED5, TMED4, CLASP2	1823	111	20119	1.69023	1	0.83538	0.827854
GOTERM_BP_DIRECT	GO:0048568~embryonic organ development	10	0.507872	0.042258	MED12, TNRC6C, PDGFRB, TEAD4, RDH10, PBX3, PBX2, PBX1, ZFP36L1, KDM6A	1823	52	20119	2.12235	1	0.83538	0.827854
GOTERM_BP_DIRECT	GO:0006665~sphingolipid metabolic process	10	0.507872	0.042258	GALC, ACER2, UGCG, ASAH1, ASAH2, SAMD8, SPTLC2, ACER3, SGMS2, B4GALT6	1823	52	20119	2.12235	1	0.83538	0.827854
GOTERM_BP_DIRECT	GO:0001825~blastocyst formation	7	0.35551	0.042469	RRP7A, TEAD4, USPL1, SUPT6, SKIL, GABPA, BYSL	1823	29	20119	2.66391	1	0.83538	0.827854
GOTERM_BP_DIRECT	GO:0090316~positive regulation of intracellular protein transport	7	0.35551	0.042469	CHRM1, ASPH, ICE1, B3GAT3, KIF3A, RUFY3, KIF20B	1823	29	20119	2.66391	1	0.83538	0.827854
GOTERM_BP_DIRECT	GO:0051443~positive regulation of ubiquitin-protein transferase activity	6	0.304723	0.0433657	ARRDC4, DCUN1D3, DCUN1D4, DCUN1D2, TRIB1, TRIB2	1823	22	20119	3.00987	1	0.83538	0.827854
GOTERM_BP_DIRECT	GO:0017158~regulation of calcium ion-dependent exocytosis	6	0.304723	0.0433657	RPH3A, SYT5, SYT2, SYT1, SYT11, SYT7	1823	22	20119	3.00987	1	0.83538	0.827854
GOTERM_BP_DIRECT	GO:0060384~innervation	6	0.304723	0.0433657	GABRB2, CHD7, LRIG1, LRIG2, SULF1, RNF165	1823	22	20119	3.00987	1	0.83538	0.827854
GOTERM_BP_DIRECT	GO:0051403~stress-activated MAPK cascade	6	0.304723	0.0433657	MAPK11, MAPK8, MAPK1, NOD2, MAP3K13, MAP2K6	1823	22	20119	3.00987	1	0.83538	0.827854
GOTERM_BP_DIRECT	GO:0046328~regulation of JNK cascade	6	0.304723	0.0433657	MAPK9, RAPGEF1, GRIK2, EGFR, IGF1R, MAP4K4	1823	22	20119	3.00987	1	0.83538	0.827854
GOTERM_BP_DIRECT	GO:0060155~platelet dense granule organization	6	0.304723	0.0433657	AP3M1, BLOC1S6, AP3D1, AP1S2, AP1S1, AP3S2	1823	22	20119	3.00987	1	0.83538	0.827854
GOTERM_BP_DIRECT	GO:2000406~positive regulation of T cell migration	6	0.304723	0.0433657	SPN, ITGA4, ITGB3, ABL1, ABL2, ADAM8	1823	22	20119	3.00987	1	0.83538	0.827854
GOTERM_BP_DIRECT	GO:1904899~positive regulation of hepatic stellate cell proliferation	3	0.152362	0.0434517	PDGFB, DICER1, DDR2	1823	4	20119	8.27715	1	0.83538	0.827854
GOTERM_BP_DIRECT	GO:0071922~regulation of cohesin loading	3	0.152362	0.0434517	RB1, CDCA5, WAPL	1823	4	20119	8.27715	1	0.83538	0.827854
GOTERM_BP_DIRECT	GO:1903055~positive regulation of extracellular matrix organization	3	0.152362	0.0434517	RB1, ABL1, CFLAR	1823	4	20119	8.27715	1	0.83538	0.827854
GOTERM_BP_DIRECT	GO:0099547~regulation of translation at synapse, modulating synaptic transmission	3	0.152362	0.0434517	CPEB1, CPEB2, MTOR	1823	4	20119	8.27715	1	0.83538	0.827854
GOTERM_BP_DIRECT	GO:2000635~negative regulation of primary miRNA processing	3	0.152362	0.0434517	MECP2, LIN28B, STAT3	1823	4	20119	8.27715	1	0.83538	0.827854
GOTERM_BP_DIRECT	GO:0035087~siRNA loading onto RISC involved in RNA interference	3	0.152362	0.0434517	CLP1, AGO2, DICER1	1823	4	20119	8.27715	1	0.83538	0.827854
GOTERM_BP_DIRECT	GO:0035115~embryonic forelimb morphogenesis	8	0.406298	0.0456692	HOXA9, RDH10, RSPO2, WNT9A, RPGRIP1L, RECK, LNPK, HOXA11	1823	37	20119	2.38621	1	0.872311	0.864452
GOTERM_BP_DIRECT	GO:0090102~cochlea development	8	0.406298	0.0456692	GABRB2, CECR2, EPHA4, VANGL2, HEY2, HOXA1, ATP2B2, RPGRIP1L	1823	37	20119	2.38621	1	0.872311	0.864452
GOTERM_BP_DIRECT	GO:0042220~response to cocaine	9	0.457085	0.0469299	CHRNB2, MECP2, DNMT3A, DNMT3B, NCAM1, OPRM1, SLC6A1, CACNG4, MTOR	1823	45	20119	2.20724	1	0.887746	0.879748
GOTERM_BP_DIRECT	GO:0007029~endoplasmic reticulum organization	9	0.457085	0.0469299	LMAN1, SEC16B, ATL1, LMAN2, PEX5, EIF2AK3, BNIP1, TOR1AIP2, LNPK	1823	45	20119	2.20724	1	0.887746	0.879748
GOTERM_BP_DIRECT	GO:1900087~positive regulation of G1/S transition of mitotic cell cycle	9	0.457085	0.0469299	STIL, LSM11, RRM2, CCND2, CCND1, RDX, SASS6, EGFR, DDR2	1823	45	20119	2.20724	1	0.887746	0.879748
GOTERM_BP_DIRECT	GO:0001822~kidney development	24	1.21889	0.0471351	PDGFRB, PLXND1, C1GALT1, GREB1L, TET2, TSC1, SOX11, RPGRIP1L, PRDM1, SULF1, PKD1, TGFBR1, PYGO2, BLOC1S6, BCL2L11, CUX1, PTK7, KIF3A, CAT, CNTRL, NPHP3, HAS2, FAT4, FREM2	1823	176	20119	1.50494	1	0.888768	0.880761
GOTERM_BP_DIRECT	GO:0006887~exocytosis	18	0.91417	0.048584	ARFGEF2, STX17, SNAP23, ITSN1, MICAL3, MYO5A, LIN7C, SYT7, RAB11B, RPH3A, PAK1, TXLNA, EXOC3, STXBP5, EXOC5, HAP1, STX3, WASHC3	1823	122	20119	1.62829	1	0.913162	0.904935
GOTERM_BP_DIRECT	GO:0051894~positive regulation of focal adhesion assembly	7	0.35551	0.0491699	EPB41L5, ROCK1, ABL1, TSC1, PPM1F, MAP4K4, LIMS1	1823	30	20119	2.57511	1	0.918306	0.910033
GOTERM_BP_DIRECT	GO:0043278~response to morphine	7	0.35551	0.0491699	GHR, SRR, PRKCE, PENK, PPP2R2A, ADRA1B, MTOR	1823	30	20119	2.57511	1	0.918306	0.910033
GOTERM_BP_DIRECT	GO:0007160~cell-matrix adhesion	15	0.761808	0.0503027	ITGA4, ITGB3, TSC1, ADAMTS12, NID2, MKLN1, COL3A1, BCL2L11, ITGB8, CNTN2, ADAM8, ITGAV, TMEM8B, LIMS1, JAM3	1823	96	20119	1.72441	1	0.933548	0.925138
GOTERM_BP_DIRECT	GO:0046902~regulation of mitochondrial membrane permeability	5	0.253936	0.0504621	CNP, STAT3, PMAIP1, SLC25A4, BCL2L1	1823	16	20119	3.44881	1	0.933548	0.925138
GOTERM_BP_DIRECT	GO:0070885~negative regulation of calcineurin-NFAT signaling cascade	5	0.253936	0.0504621	DYRK2, HOMER2, ATP2B4, CHP1, MTOR	1823	16	20119	3.44881	1	0.933548	0.925138
GOTERM_BP_DIRECT	GO:0001933~negative regulation of protein phosphorylation	16	0.812595	0.0511154	PPP1R15B, PID1, CADM1, INSR, PTEN, MTOR, DUSP6, CORO1C, RABGEF1, IMPACT, CTDSP2, MICAL1, MYADM, CHP1, PPARGC1A, ZBED3	1823	105	20119	1.68171	1	0.934418	0.926
GOTERM_BP_DIRECT	GO:0010035~response to inorganic substance	6	0.304723	0.0514249	NR4A1, CREB1, ATIC, MAP1B, FNTB, SLC6A1	1823	23	20119	2.87901	1	0.934418	0.926
GOTERM_BP_DIRECT	GO:0050921~positive regulation of chemotaxis	6	0.304723	0.0514249	PDGFRB, PDGFB, WASL, STX3, THBS1, PPM1F	1823	23	20119	2.87901	1	0.934418	0.926
GOTERM_BP_DIRECT	GO:0008593~regulation of Notch signaling pathway	6	0.304723	0.0514249	LFNG, POGLUT1, POFUT1, DICER1, RFNG, SREBF2	1823	23	20119	2.87901	1	0.934418	0.926
GOTERM_BP_DIRECT	GO:0071526~semaphorin-plexin signaling pathway	8	0.406298	0.0517798	SEMA7A, PLXND1, SEMA4C, FLNA, SEMA4F, PLXNC1, SEMA3F, PLXNA4	1823	38	20119	2.32341	1	0.934418	0.926
GOTERM_BP_DIRECT	GO:0070507~regulation of microtubule cytoskeleton organization	8	0.406298	0.0517798	PHLDB1, PRKAA2, ROCK1, TAOK1, RASSF7, MAPT, TPPP, MPDZ	1823	38	20119	2.32341	1	0.934418	0.926
GOTERM_BP_DIRECT	GO:0045931~positive regulation of mitotic cell cycle	8	0.406298	0.0517798	USP22, DYNLT3, EIF4EBP1, ABL1, PKN2, MEIS2, TTL, CDC25B	1823	38	20119	2.32341	1	0.934418	0.926
GOTERM_BP_DIRECT	GO:0000422~mitophagy	8	0.406298	0.0517798	FIS1, RB1CC1, ATG9A, ULK2, WIPI1, AMBRA1, WIPI2, SNX30	1823	38	20119	2.32341	1	0.934418	0.926
GOTERM_BP_DIRECT	GO:0043161~proteasome-mediated ubiquitin-dependent protein catabolic process	27	1.37125	0.0524183	TRIM71, OTUD5, WDR26, ZFAND2A, UBE2D3, CLEC16A, KIF14, NEDD4L, MTM1, ATXN3, ZNRF2, SKP2, RFFL, EDEM3, APC2, KLHDC3, AREL1, UBE2B, NHLRC3, ARMC8, DDB1, ITCH, CDC34, APPBP2, KCTD10, PSMC2, PELI1	1823	206	20119	1.44649	1	0.935682	0.927253
GOTERM_BP_DIRECT	GO:0016570~histone modification	9	0.457085	0.052486	KDM6B, NSD3, UFL1, ATXN3, BRPF3, DOT1L, SIRT7, CDC73, EZH2	1823	46	20119	2.15926	1	0.935682	0.927253
GOTERM_BP_DIRECT	GO:0014065~phosphatidylinositol 3-kinase signaling	9	0.457085	0.052486	SLC9A3R2, EDN1, IRS1, CD28, PTEN, PDGFB, IGF1, ZFP36L1, PIK3R5	1823	46	20119	2.15926	1	0.935682	0.927253
GOTERM_BP_DIRECT	GO:2000134~negative regulation of G1/S transition of mitotic cell cycle	9	0.457085	0.052486	RB1, ZFP655, CACNB4, CTDSP2, DCUN1D3, PTEN, CRLF3, CDC73, EZH2	1823	46	20119	2.15926	1	0.935682	0.927253
GOTERM_BP_DIRECT	GO:0008286~insulin receptor signaling pathway	12	0.609446	0.0537105	ZFP106, SMARCC1, PDPK1, IRS1, INSR, EIF4EBP1, GRB10, EIF4EBP2, MAPK1, IRS2, SOCS7, IGF1R	1823	71	20119	1.86527	1	0.951767	0.943193
GOTERM_BP_DIRECT	GO:0031647~regulation of protein stability	15	0.761808	0.0540993	ATF7IP, OTUD5, USP47, USP4, PTEN, NEDD4L, DDOST, GGA3, ASPH, CASP3, DDI2, GIPC1, LAMP2, MAPK1, NF2	1823	97	20119	1.70663	1	0.951767	0.943193
GOTERM_BP_DIRECT	GO:0043065~positive regulation of apoptotic process	46	2.33621	0.0542792	NOTCH2, RARG, 4930453N24RIK, MTCH2, DCUN1D3, PTEN, TEX261, ADRB1, ADRB2, PTGS2, SLC9A1, MAPK9, PIDD1, CASP7, MAPK8, SLK, BCL2L11, ACVR1C, CASP3, TNFSF10, ABL1, PMAIP1, BMF, IP6K2, MAP2K6, TRP53INP1, PDGFRB, EPHA7, DFFA, MAP3K1, DUSP1, ZBTB16, HMGA2, ANO6, RRP1B, CFLAR, IGF2R, DUSP6, TGFBR1, NR4A1, CREB1, FASL, FAS, TNFRSF26, CALM1, BCL2L1	1823	390	20119	1.30171	1	0.951767	0.943193
GOTERM_BP_DIRECT	GO:0010501~RNA secondary structure unwinding	4	0.203149	0.0548443	AGO3, AGO4, AGO1, AGO2	1823	10	20119	4.41448	1	0.951767	0.943193
GOTERM_BP_DIRECT	GO:0051567~histone H3-K9 methylation	4	0.203149	0.0548443	SUV39H2, SETDB1, SUV39H1, PRDM5	1823	10	20119	4.41448	1	0.951767	0.943193
GOTERM_BP_DIRECT	GO:0021612~facial nerve structural organization	4	0.203149	0.0548443	NRP2, HOXA1, SEMA3F, PLXNA4	1823	10	20119	4.41448	1	0.951767	0.943193
GOTERM_BP_DIRECT	GO:0048679~regulation of axon regeneration	4	0.203149	0.0548443	STK24, PTEN, LRIG2, NEO1	1823	10	20119	4.41448	1	0.951767	0.943193
GOTERM_BP_DIRECT	GO:0046578~regulation of Ras protein signal transduction	4	0.203149	0.0548443	ICMT, RASGRF2, RABL3, PLCE1	1823	10	20119	4.41448	1	0.951767	0.943193
GOTERM_BP_DIRECT	GO:0007270~neuron-neuron synaptic transmission	4	0.203149	0.0548443	CAMK4, TMOD2, PTEN, KIF1B	1823	10	20119	4.41448	1	0.951767	0.943193
GOTERM_BP_DIRECT	GO:0008283~cell proliferation	42	2.13306	0.0550597	YAP1, NOTCH2, RB1, RARG, USPL1, CEP120, PTEN, IRS2, NTN1, EGFR, FGF4, ZFP36L1, PURB, MECP2, NDST1, DACH1, GNG2, CCND1, OGFOD1, FNTB, KIFAP3, MARCKSL1, ATAD5, ZBTB16, STAT3, HMGA2, PAX3, TSC1, IGF1, TYK2, DICER1, PBX1, BYSL, TGFBR3, MYCN, ASPH, CARM1, ERCC2, POLR3G, GAS1, CRK, BCL2L1	1823	351	20119	1.32057	1	0.952694	0.944111
GOTERM_BP_DIRECT	GO:1902476~chloride transmembrane transport	11	0.558659	0.0557597	GABRB2, SLC4A8, GABRA6, GM21985, ANO10, LRRC8A, ANO6, SLC12A6, SLC6A1, GABRG2, SLC12A9	1823	63	20119	1.92696	1	0.961978	0.953312
GOTERM_BP_DIRECT	GO:0045089~positive regulation of innate immune response	7	0.35551	0.056484	RIOK3, POLR3D, POLR3G, ADAM8, NOD2, TIRAP, HAVCR2	1823	31	20119	2.49205	1	0.971624	0.962871
GOTERM_BP_DIRECT	GO:0060173~limb development	10	0.507872	0.0574279	RARG, INTU, CHD7, KREMEN1, RSPO2, KREMEN2, SLC7A11, NR2F2, PRICKLE1, RNF165	1823	55	20119	2.00658	1	0.984981	0.976107
GOTERM_BP_DIRECT	GO:0043542~endothelial cell migration	8	0.406298	0.0583803	STARD13, PLXND1, GIPC1, ABL1, PTEN, PRKX, ITGAV, TGFBR1	1823	39	20119	2.26384	1	0.990906	0.981979
GOTERM_BP_DIRECT	GO:0050807~regulation of synapse organization	8	0.406298	0.0583803	MECP2, IL10, SLITRK4, SLC7A11, SHANK2, IGSF9, CDH8, ETV5	1823	39	20119	2.26384	1	0.990906	0.981979
GOTERM_BP_DIRECT	GO:0003007~heart morphogenesis	12	0.609446	0.0584372	NCOR2, DLC1, INSR, GAA, KAT6A, CHD7, FLNA, DVL3, FAT4, MTOR, KDM6A, TTN	1823	72	20119	1.83937	1	0.990906	0.981979
GOTERM_BP_DIRECT	GO:1902459~positive regulation of stem cell population maintenance	9	0.457085	0.0584471	YAP1, TEAD4, SMARCD1, ZFP322A, SMARCC1, BCL7A, BCL7C, NCOA3, DPF2	1823	47	20119	2.11332	1	0.990906	0.981979
GOTERM_BP_DIRECT	GO:0045821~positive regulation of glycolytic process	6	0.304723	0.0602987	PRKAA2, INSR, MLST8, IGF1, SLC4A4, MTOR	1823	24	20119	2.75905	1	1	0.991159
GOTERM_BP_DIRECT	GO:0010765~positive regulation of sodium ion transport	6	0.304723	0.0602987	WNK3, NEDD4L, ADRB2, SCN3B, SCN4B, MLLT6	1823	24	20119	2.75905	1	1	0.991159
GOTERM_BP_DIRECT	GO:1900242~regulation of synaptic vesicle endocytosis	6	0.304723	0.0602987	ROCK1, SYT11, SNX9, CALM1, BTBD9, SYT7	1823	24	20119	2.75905	1	1	0.991159
GOTERM_BP_DIRECT	GO:1902600~hydrogen ion transmembrane transport	11	0.558659	0.0609617	SLC36A1, SLC45A4, ATP6V1A, HVCN1, ATP6V1B2, ATP1A3, CHP1, ATP1A2, ATP6V0A4, SLC9A1, ATP6V0A1	1823	64	20119	1.89685	1	1	0.991159
GOTERM_BP_DIRECT	GO:2000036~regulation of stem cell population maintenance	5	0.253936	0.0614184	KDM3A, TCF7L1, CNOT2, NCOA3, HMGA2	1823	17	20119	3.24594	1	1	0.991159
GOTERM_BP_DIRECT	GO:0045820~negative regulation of glycolytic process	5	0.253936	0.0614184	MTCH2, NCOR1, STAT3, PPARGC1A, CBFA2T3	1823	17	20119	3.24594	1	1	0.991159
GOTERM_BP_DIRECT	GO:0071880~adenylate cyclase-activating adrenergic receptor signaling pathway	5	0.253936	0.0614184	ADRB3, RAPGEF2, ADRB1, ADRB2, ADRA1B	1823	17	20119	3.24594	1	1	0.991159
GOTERM_BP_DIRECT	GO:0090336~positive regulation of brown fat cell differentiation	5	0.253936	0.0614184	FNDC5, NAPEPLD, PIM1, SOX13, PTGS2	1823	17	20119	3.24594	1	1	0.991159
GOTERM_BP_DIRECT	GO:2000774~positive regulation of cellular senescence	5	0.253936	0.0614184	ABI3, HMGA1, HMGA2, MTOR	1823	17	20119	3.24594	1	1	0.991159
GOTERM_BP_DIRECT	GO:0045116~protein neddylation	5	0.253936	0.0614184	DCUN1D3, DCUN1D4, DCUN1D2, NEDD8, RNF7	1823	17	20119	3.24594	1	1	0.991159
GOTERM_BP_DIRECT	GO:0071230~cellular response to amino acid stimulus	20	1.01574	0.061436	NTRK2, DNMT3A, MTOR, EGFR, IPO5, COL1A1, CPEB1, COL3A1, SOCS1, SESN3, RRAGC, COL4A1, COL5A2, RRAGD, DNMT3B, SLC38A9, LAMTOR4, CPEB3, BCL2L1, CPEB4	1823	144	20119	1.53281	1	1	0.991159
GOTERM_BP_DIRECT	GO:0035264~multicellular organism growth	20	1.01574	0.061436	NOTCH2, STIL, RARG, ICMT, NCOA3, PCDH15, IGF1, DICER1, PRICKLE1, MTOR, ZFP36L1, COL3A1, ERCC2, ABL2, APBA1, ERCC6, STK40, SPTBN2, WDTC1, KDM6A	1823	144	20119	1.53281	1	1	0.991159
GOTERM_BP_DIRECT	GO:0042542~response to hydrogen peroxide	10	0.507872	0.0631734	PDGFRB, COL1A1, PPP1R15B, MAPK8, STK24, CASP3, CAT, KPNA4, SOD2, CRK	1823	56	20119	1.97075	1	1	0.991159
GOTERM_BP_DIRECT	GO:0048286~lung alveolus development	10	0.507872	0.0631734	SELENON, MAN1A2, MAN2A1, NKIRAS2, ATXN1L, TMTC3, IGF1, SLC7A11, STK40, FOXP2	1823	56	20119	1.97075	1	1	0.991159
GOTERM_BP_DIRECT	GO:0008344~adult locomotory behavior	12	0.609446	0.0634305	MECP2, CCND2, CNP, IDUA, SCN8A, PBX3, PCDH15, ATP1A3, TSC1, ATP1A2, BTBD9, SHANK2	1823	73	20119	1.81417	1	1	0.991159
GOTERM_BP_DIRECT	GO:0043154~negative regulation of cysteine-type endopeptidase activity involved in apoptotic process	12	0.609446	0.0634305	USP47, RPS6KA3, NR4A1, CSNK2A1, MICAL1, IGF1, WNT9A, CFLAR, FNIP1, PTGS2, THBS1, AQP1	1823	73	20119	1.81417	1	1	0.991159
GOTERM_BP_DIRECT	GO:0051966~regulation of synaptic transmission, glutamatergic	7	0.35551	0.0644163	GRIA2, RNF167, MEF2C, SYT1, HOMER1, GRM1, TPRGL	1823	32	20119	2.41417	1	1	0.991159
GOTERM_BP_DIRECT	GO:0060021~palate development	13	0.660234	0.0650857	MEF2C, INTU, PRRX1, NPRL3, CHD7, LOXL3, TGFBR1, TGFBR3, PYGO2, FRAS1, ASPH, SNAI1, GAS1	1823	82	20119	1.74964	1	1	0.991159
GOTERM_BP_DIRECT	GO:0090263~positive regulation of canonical Wnt signaling pathway	16	0.812595	0.0668061	YAP1, USP47, MAP3K1, UBE2B, TMEM198B, NRARP, CSNK1D, CSNK1E, EGFR, COL1A1, PTK7, RSPO2, RECK, LGR4, CSNK1G1, ZBED3	1823	109	20119	1.61999	1	1	0.991159
GOTERM_BP_DIRECT	GO:0001764~neuron migration	21	1.06653	0.0676342	KIRREL3, NTRK2, NRP2, MEF2C, FZD3, CEP85L, NR2F2, NTN1, MAPK8, COL3A1, DAB1, ALKBH1, PEX5, DCX, CNTN2, RAPGEF2, MAPT, CRK, NEO1, CDK5R2, FKTN	1823	155	20119	1.49523	1	1	0.991159
GOTERM_BP_DIRECT	GO:1903292~protein localization to Golgi membrane	3	0.152362	0.0681218	ARL5B, RAB6B, ARL5A	1823	5	20119	6.62172	1	1	0.991159
GOTERM_BP_DIRECT	GO:0097492~sympathetic neuron axon guidance	3	0.152362	0.0681218	MEF2C, EDN1, PLXNA4	1823	5	20119	6.62172	1	1	0.991159
GOTERM_BP_DIRECT	GO:1902115~regulation of organelle assembly	3	0.152362	0.0681218	RDX, MSN, NF2	1823	5	20119	6.62172	1	1	0.991159
GOTERM_BP_DIRECT	GO:1901485~positive regulation of transcription factor catabolic process	3	0.152362	0.0681218	MAPK9, MAPK8, MKRN2	1823	5	20119	6.62172	1	1	0.991159
GOTERM_BP_DIRECT	GO:0060633~negative regulation of transcription initiation from RNA polymerase II promoter	3	0.152362	0.0681218	HEY2, ZFP451, ZFP473	1823	5	20119	6.62172	1	1	0.991159
GOTERM_BP_DIRECT	GO:0098942~retrograde trans-synaptic signaling by trans-synaptic protein complex	3	0.152362	0.0681218	FARP1, TENM2, CADM1	1823	5	20119	6.62172	1	1	0.991159
GOTERM_BP_DIRECT	GO:0003150~muscular septum morphogenesis	3	0.152362	0.0681218	TGFBR3, VANGL2, HEY2	1823	5	20119	6.62172	1	1	0.991159
GOTERM_BP_DIRECT	GO:0032366~intracellular sterol transport	3	0.152362	0.0681218	GRAMD1C, GRAMD1B, NPC2	1823	5	20119	6.62172	1	1	0.991159
GOTERM_BP_DIRECT	GO:0046601~positive regulation of centriole replication	3	0.152362	0.0681218	STIL, NUP62, SASS6	1823	5	20119	6.62172	1	1	0.991159
GOTERM_BP_DIRECT	GO:0051939~gamma-aminobutyric acid import	3	0.152362	0.0681218	SLC6A6, SLC9A3R1, SLC6A1	1823	5	20119	6.62172	1	1	0.991159
GOTERM_BP_DIRECT	GO:0045607~regulation of auditory receptor cell differentiation	3	0.152362	0.0681218	MYCL, MYCN, HEY2	1823	5	20119	6.62172	1	1	0.991159
GOTERM_BP_DIRECT	GO:0090402~oncogene-induced cell senescence	3	0.152362	0.0681218	HMGA1, HMGA2	1823	5	20119	6.62172	1	1	0.991159
GOTERM_BP_DIRECT	GO:0018057~peptidyl-lysine oxidation	3	0.152362	0.0681218	LOX, LOXL3, LOXL4	1823	5	20119	6.62172	1	1	0.991159
GOTERM_BP_DIRECT	GO:0014834~skeletal muscle satellite cell maintenance involved in skeletal muscle regeneration	3	0.152362	0.0681218	SELENON, IGF1, EZH2	1823	5	20119	6.62172	1	1	0.991159
GOTERM_BP_DIRECT	GO:0072102~glomerulus morphogenesis	3	0.152362	0.0681218	KIRREL3, MEF2C, AHR	1823	5	20119	6.62172	1	1	0.991159
GOTERM_BP_DIRECT	GO:2000436~positive regulation of protein neddylation	3	0.152362	0.0681218	DCUN1D3, DCUN1D4, DCUN1D2	1823	5	20119	6.62172	1	1	0.991159
GOTERM_BP_DIRECT	GO:1900425~negative regulation of defense response to bacterium	3	0.152362	0.0681218	MAPKBP1, PTEN, HAVCR2	1823	5	20119	6.62172	1	1	0.991159
GOTERM_BP_DIRECT	GO:0035019~somatic stem cell population maintenance	12	0.609446	0.0686936	MED12, YAP1, TCF7L1, VANGL2, SALL4, KAT6A, STAT3, NKAP, HMGA2, LDB2, MED6, FGF4	1823	74	20119	1.78965	1	1	0.991159
GOTERM_BP_DIRECT	GO:0034113~heterotypic cell-cell adhesion	6	0.304723	0.0699844	CD200R1, ITGA4, ITGB3, ITGAV, PARVA, JAM3	1823	25	20119	2.64869	1	1	0.991159
GOTERM_BP_DIRECT	GO:0035162~embryonic hemopoiesis	6	0.304723	0.0699844	TNRC6C, KAT6A, AHR, SH2B3, PBX1, RUNX1	1823	25	20119	2.64869	1	1	0.991159
GOTERM_BP_DIRECT	GO:0010666~positive regulation of cardiac muscle cell apoptotic process	6	0.304723	0.0699844	MAPK8, PTEN, ATP2A2, CAPN1, HMGCR, FBXO32	1823	25	20119	2.64869	1	1	0.991159
GOTERM_BP_DIRECT	GO:0045943~positive regulation of transcription from RNA polymerase I promoter	6	0.304723	0.0699844	CARM1, EIF2AK3, DDX21, SIRT7, ERCC6, PHF8	1823	25	20119	2.64869	1	1	0.991159
GOTERM_BP_DIRECT	GO:0035024~negative regulation of Rho protein signal transduction	6	0.304723	0.0699844	RIPOR2, KCTD10, DLC1, ABL2, ADRA1B, SCAI	1823	25	20119	2.64869	1	1	0.991159
GOTERM_BP_DIRECT	GO:0008217~regulation of blood pressure	13	0.660234	0.070111	RAMP2, EDN1, ARHGEF12, ATP1A2, AHR, SOD2, PTGS2, ADRA1B, TRHDE, EXT2, P2RX4, GNAQ, C3AR1	1823	83	20119	1.72856	1	1	0.991159
GOTERM_BP_DIRECT	GO:1903799~negative regulation of production of miRNAs involved in gene silencing by miRNA	4	0.203149	0.070477	NCOR2, ZC3H10, PPP3CA, NCOR1	1823	11	20119	4.01317	1	1	0.991159
GOTERM_BP_DIRECT	GO:0050764~regulation of phagocytosis	4	0.203149	0.070477	SCARB1, ITGAV, LETMD1, SYT7	1823	11	20119	4.01317	1	1	0.991159
GOTERM_BP_DIRECT	GO:0010470~regulation of gastrulation	4	0.203149	0.070477	CRB2, PHLDB1, POGLUT1, CLASP2	1823	11	20119	4.01317	1	1	0.991159
GOTERM_BP_DIRECT	GO:0035811~negative regulation of urine volume	4	0.203149	0.070477	NFAT5, ADRB1, ADRB2, MLLT6	1823	11	20119	4.01317	1	1	0.991159
GOTERM_BP_DIRECT	GO:1903053~regulation of extracellular matrix organization	4	0.203149	0.070477	ITGB3, PRDM5, ABL1, ABL2	1823	11	20119	4.01317	1	1	0.991159
GOTERM_BP_DIRECT	GO:0032933~SREBP signaling pathway	4	0.203149	0.070477	EIF2AK3, ERLIN2, HMGCR, SREBF2	1823	11	20119	4.01317	1	1	0.991159
GOTERM_BP_DIRECT	GO:0071277~cellular response to calcium ion	14	0.711021	0.0709101	SYT5, MEF2C, EDN1, PRKAA2, SYT2, JUND, SYT1, SYT7, ITPKC, EEF2K, ASPH, SYT11, SLC25A23, SLC25A24	1823	92	20119	1.67942	1	1	0.991159
GOTERM_BP_DIRECT	GO:0030307~positive regulation of cell growth	16	0.812595	0.0711815	YAP1, USP47, MTPN, CSNK2A1, NCOA3, AKAP6, IGF1, MTOR, EGFR, TGFBR1, SLC9A1, MLST8, RICTOR, TAF9B, CRK, EIF4G2	1823	110	20119	1.60527	1	1	0.991159
GOTERM_BP_DIRECT	GO:0000086~G2/M transition of mitotic cell cycle	9	0.457085	0.0716033	CCNY, KDM8, CALM1, SKP2, ARPP19, CDC25A, PBX1, CDC25B, FBXL12	1823	49	20119	2.02706	1	1	0.991159
GOTERM_BP_DIRECT	GO:0030890~positive regulation of B cell proliferation	9	0.457085	0.0716033	CHRNB2, VAV3, MEF2C, ATAD5, IL13, PELI1, IRS2, NCKAP1L, TIRAP	1823	49	20119	2.02706	1	1	0.991159
GOTERM_BP_DIRECT	GO:0016197~endosomal transport	11	0.558659	0.0722816	BLOC1S6, ZFYVE16, ALS2, SNX27, ITSN1, ARHGAP1, CLEC16A, ANKFY1, SNX9, WASHC3, CORO1C	1823	66	20119	1.83937	1	1	0.991159
GOTERM_BP_DIRECT	GO:2000352~negative regulation of endothelial cell apoptotic process	7	0.35551	0.0729676	IL10, RAMP2, PDPK1, IL13, ABL1, ABL2, TNFAIP3	1823	33	20119	2.34101	1	1	0.991159
GOTERM_BP_DIRECT	GO:0032743~positive regulation of interleukin-2 production	8	0.406298	0.0730688	PNP, IRF4, ABL1, CD28, ABL2, SPTBN1, CD276, RUNX1	1823	41	20119	2.15341	1	1	0.991159
GOTERM_BP_DIRECT	GO:0008643~carbohydrate transport	8	0.406298	0.0730688	SLC35A4, SLC35B4, SLC35C1, SLC2A12, SLC35D2, SLC2A3, SLC2A4, SLC2A6	1823	41	20119	2.15341	1	1	0.991159
GOTERM_BP_DIRECT	GO:0055007~cardiac muscle cell differentiation	8	0.406298	0.0730688	KDM6B, MEF2C, PAX3, TSC1, SIK1, SOX6, TDGF1, SLC9A1	1823	41	20119	2.15341	1	1	0.991159
GOTERM_BP_DIRECT	GO:0030513~positive regulation of BMP signaling pathway	8	0.406298	0.0730688	NOTCH2, TGFBR3, CRB2, UBE2O, SOX11, SULF1, NEO1, RNF165	1823	41	20119	2.15341	1	1	0.991159
GOTERM_BP_DIRECT	GO:2001171~positive regulation of ATP biosynthetic process	5	0.253936	0.0735193	PID1, STAT3, SLC25A12, PPARGC1A, BCL2L1	1823	18	20119	3.06561	1	1	0.991159
GOTERM_BP_DIRECT	GO:0031503~protein complex localization	5	0.253936	0.0735193	SEH1L, DNMT3B, AKAP6, WASL, FKBP4	1823	18	20119	3.06561	1	1	0.991159
GOTERM_BP_DIRECT	GO:0021702~cerebellar Purkinje cell differentiation	5	0.253936	0.0735193	AGTPBP1, HERC1, CEND1, ATP2B2, FOXP2	1823	18	20119	3.06561	1	1	0.991159
GOTERM_BP_DIRECT	GO:2000310~regulation of NMDA receptor activity	5	0.253936	0.0735193	RPH3A, MEF2C, RASGRF2, OPRM1, PPARGC1A	1823	18	20119	3.06561	1	1	0.991159
GOTERM_BP_DIRECT	GO:0097191~extrinsic apoptotic signaling pathway	10	0.507872	0.0757225	YAP1, PIDD1, CASP7, FASL, PDPK1, RB1CC1, CASP3, FAS, TNFRSF1B, ACVR1B	1823	58	20119	1.90279	1	1	0.991159
GOTERM_BP_DIRECT	GO:0007162~negative regulation of cell adhesion	10	0.507872	0.0757225	SPN, RIPOR2, EPHA4, DAB1, DSCAM, PLXND1, DUSP1, PLXNC1, MYO1F, PLXNA4	1823	58	20119	1.90279	1	1	0.991159
GOTERM_BP_DIRECT	GO:0014823~response to activity	10	0.507872	0.0757225	IL10, EDN1, PRKAA2, COL4A2, ITGB3, CAT, CRY2, DNMT3B, SOD2, PPARGC1A	1823	58	20119	1.90279	1	1	0.991159
GOTERM_BP_DIRECT	GO:0009411~response to UV	9	0.457085	0.0788035	CASP7, MAPK8, UBE2B, ERCC4, CASP3, ERCC2, PMAIP1, ERCC6, MAP4K3	1823	50	20119	1.98652	1	1	0.991159
GOTERM_BP_DIRECT	GO:0006816~calcium ion transport	20	1.01574	0.0804689	CHRNB2, SLC24A2, RAMP2, CACNA2D3, ATP2B4, ATP2A2, CACNA2D2, CACNA1D, ATP2B2, CACNA1E, SLC8B1, PKD1, SLC8A2, PPP3CA, P2RX4, GRIN3A, CACNB4, STIM1, CACNG4, ASIC1	1823	149	20119	1.48137	1	1	0.991159
GOTERM_BP_DIRECT	GO:0006893~Golgi to plasma membrane transport	6	0.304723	0.0804724	ARFGEF2, CHIC2, GGA3, EXOC5, CCDC93, GOLGA7	1823	26	20119	2.54682	1	1	0.991159
GOTERM_BP_DIRECT	GO:0071398~cellular response to fatty acid	6	0.304723	0.0804724	SMARCD1, EDN1, PID1, IRS1, PTAFR, ADIPOR2	1823	26	20119	2.54682	1	1	0.991159
GOTERM_BP_DIRECT	GO:1902894~negative regulation of pri-miRNA transcription from RNA polymerase II promoter	6	0.304723	0.0804724	YY1, NCOR2, NCOR1, ZFP512B, PDGFB, TGFBR1	1823	26	20119	2.54682	1	1	0.991159
GOTERM_BP_DIRECT	GO:0042327~positive regulation of phosphorylation	8	0.406298	0.0811595	DSCAM, IRS1, INSR, GRB10, NCKAP1L, THBS1, EGFR, PPARGC1B	1823	42	20119	2.10213	1	1	0.991159
GOTERM_BP_DIRECT	GO:0007259~JAK-STAT cascade	8	0.406298	0.0811595	GHR, PIAS4, DAB1, SOCS1, STAT2, STAT3, TYK2, PKD1	1823	42	20119	2.10213	1	1	0.991159
GOTERM_BP_DIRECT	GO:0010634~positive regulation of epithelial cell migration	8	0.406298	0.0811595	EPB41L5, DOCK5, IRS1, PRKCE, IRS2, PPM1F, CLASP2, AQP1	1823	42	20119	2.10213	1	1	0.991159
GOTERM_BP_DIRECT	GO:0000278~mitotic cell cycle	19	0.964957	0.0819011	NEK9, WDHD1, CENPW, RRM2, CDCA5, PRDM5, DNMT3A, ABRAXAS2, CDC6, ARPP19, TUBB4A, WAPL, CHFR, CDC25B, SKA2, VCPIP1, ESPL1, NUP62, SNX9	1823	140	20119	1.49777	1	1	0.991159
GOTERM_BP_DIRECT	GO:0001942~hair follicle development	10	0.507872	0.0825302	PIAS4, FZD3, VANGL2, DICER1, LDB2, DNASE1L2, ACVR1B, APCDD1, EGFR, LGR4	1823	59	20119	1.87054	1	1	0.991159
GOTERM_BP_DIRECT	GO:0030163~protein catabolic process	17	0.863382	0.0844194	SLC6A17, UBE2G2, RNF5, DPP3, ITCH, CASP7, SLC6A8, GGA3, CAPNS1, CTSL, CASP3, PSMC2, TPP1, CAPN1, PGPEP1, CTSB, RNF165	1823	122	20119	1.53783	1	1	0.991159
GOTERM_BP_DIRECT	GO:0042733~embryonic digit morphogenesis	11	0.558659	0.0848393	MYCN, INTU, GNAQ, ZBTB16, GAS1, PRICKLE1, HOXC11, LNPK, FREM2, HOXA11, TTBK2	1823	68	20119	1.78527	1	1	0.991159
GOTERM_BP_DIRECT	GO:0006812~cation transport	12	0.609446	0.0861255	PANX2, STIM1, MMGT1, SLC41A2, SLC30A4, SLC9A9, ANO10, ANO6, SLC30A1, SLC8B1, SLC9A1, ASIC1	1823	77	20119	1.71993	1	1	0.991159
GOTERM_BP_DIRECT	GO:0001570~vasculogenesis	12	0.609446	0.0861255	TGFBR3, YAP1, NTRK2, RAMP2, HEY2, ITGB8, HAS2, ITGAV, TDGF1, ZFP36L1, WARS2, AMOT	1823	77	20119	1.71993	1	1	0.991159
GOTERM_BP_DIRECT	GO:0048706~embryonic skeletal system development	9	0.457085	0.0864192	MBTD1, COL1A1, HOXA9, ETL4, GAS1, XYLT1, SULF1, PBX1, ACVR2A	1823	51	20119	1.94757	1	1	0.991159
GOTERM_BP_DIRECT	GO:0045725~positive regulation of glycogen biosynthetic process	5	0.253936	0.086727	DYRK2, IRS1, INSR, IRS2, IGF1	1823	19	20119	2.90426	1	1	0.991159
GOTERM_BP_DIRECT	GO:0071711~basement membrane organization	5	0.253936	0.086727	MMP11, COL3A1, COL4A1, PXDN, PRICKLE1	1823	19	20119	2.90426	1	1	0.991159
GOTERM_BP_DIRECT	GO:0014898~cardiac muscle hypertrophy in response to stress	5	0.253936	0.086727	PPP3CA, MEF2C, HEY2, ATP2A2, EZH2	1823	19	20119	2.90426	1	1	0.991159
GOTERM_BP_DIRECT	GO:0030705~cytoskeleton-dependent intracellular transport	5	0.253936	0.086727	HOOK1, KIF5C, KIF1B, KIF1A, PRICKLE1	1823	19	20119	2.90426	1	1	0.991159
GOTERM_BP_DIRECT	GO:0070266~necroptotic process	5	0.253936	0.086727	FASL, SPATA2, PGAM5, CFLAR, BIRC3	1823	19	20119	2.90426	1	1	0.991159
GOTERM_BP_DIRECT	GO:0035909~aorta morphogenesis	5	0.253936	0.086727	PDGFRB, KAT6A, NPRL3, CHD7, ADAMTS9	1823	19	20119	2.90426	1	1	0.991159
GOTERM_BP_DIRECT	GO:0031000~response to caffeine	4	0.203149	0.0878552	GNAL, PRKAA2, IRS1, DNMT3B	1823	12	20119	3.67873	1	1	0.991159
GOTERM_BP_DIRECT	GO:0048608~reproductive structure development	4	0.203149	0.0878552	RARG, DICER1, AHR, FKBP4	1823	12	20119	3.67873	1	1	0.991159
GOTERM_BP_DIRECT	GO:2001020~regulation of response to DNA damage stimulus	4	0.203149	0.0878552	SMG1, ARMT1, ABL1, MAPT	1823	12	20119	3.67873	1	1	0.991159
GOTERM_BP_DIRECT	GO:0032308~positive regulation of prostaglandin secretion	4	0.203149	0.0878552	MAPK9, EDN1, PLA2G3, MAP2K6	1823	12	20119	3.67873	1	1	0.991159
GOTERM_BP_DIRECT	GO:0006686~sphingomyelin biosynthetic process	4	0.203149	0.0878552	SAMD8, VAPA, SPTLC2, SGMS2	1823	12	20119	3.67873	1	1	0.991159
GOTERM_BP_DIRECT	GO:0010457~centriole-centriole cohesion	4	0.203149	0.0878552	CEP68, NIN, CEP135, KIF3A	1823	12	20119	3.67873	1	1	0.991159
GOTERM_BP_DIRECT	GO:0001881~receptor recycling	4	0.203149	0.0878552	ARFGEF2, ALS2, RAB11B, PLEKHJ1	1823	12	20119	3.67873	1	1	0.991159
GOTERM_BP_DIRECT	GO:1900026~positive regulation of substrate adhesion-dependent cell spreading	8	0.406298	0.0897454	DOCK5, ITGB3, MYADM, ABL1, FLNA, HAS2, CRK, LIMS1	1823	43	20119	2.05325	1	1	0.991159
GOTERM_BP_DIRECT	GO:0006979~response to oxidative stress	19	0.964957	0.0909087	SLC23A2, PPP1R15B, RBPMS, 1600014C10RIK, GPX7, SLC7A11, SOD2, PTGS2, PRDX6, TXN2, MAPK8, ALS2, MTF1, CAT, PXDN, ERCC2, ABL1, ERCC6	1823	142	20119	1.47668	1	1	0.991159
GOTERM_BP_DIRECT	GO:0071300~cellular response to retinoic acid	11	0.558659	0.091585	YAP1, COL1A1, RARG, MEF2C, CREB1, BRINP1, PTK7, ABL2, ATP1A3, HOXA1, AQP1	1823	69	20119	1.75939	1	1	0.991159
GOTERM_BP_DIRECT	GO:0032703~negative regulation of interleukin-2 production	6	0.304723	0.0917464	HOMER2, LAPTM5, TNFAIP3, NOD2, CD276, HAVCR2	1823	27	20119	2.45249	1	1	0.991159
GOTERM_BP_DIRECT	GO:0070509~calcium ion import	6	0.304723	0.0917464	SLC24A2, HRH1, CASK, CACNA1D, SLC30A1, CACNA1E	1823	27	20119	2.45249	1	1	0.991159
GOTERM_BP_DIRECT	GO:0016571~histone methylation	6	0.304723	0.0917464	PRMT6, NSD3, MECP2, NSD1, CARM1, EZH2	1823	27	20119	2.45249	1	1	0.991159
GOTERM_BP_DIRECT	GO:0045930~negative regulation of mitotic cell cycle	7	0.35551	0.0919107	RB1, SLC9A3R1, BTG2, BRINP1, ABL1, GAS1, EGFR	1823	35	20119	2.20724	1	1	0.991159
GOTERM_BP_DIRECT	GO:0048565~digestive tract development	7	0.35551	0.0919107	RB1, COL3A1, CLMP, DICER1, FAT4, PKD1, LGR4	1823	35	20119	2.20724	1	1	0.991159
GOTERM_BP_DIRECT	GO:0071361~cellular response to ethanol	7	0.35551	0.0919107	SLC23A2, PRKCE, DNMT3A, PTEN, HOXA1, SOD2, TRP53INP1	1823	35	20119	2.20724	1	1	0.991159
GOTERM_BP_DIRECT	GO:0035116~embryonic hindlimb morphogenesis	7	0.35551	0.0919107	RARG, ZBTB16, CHD7, RSPO2, DICER1, RPGRIP1L, FGF4	1823	35	20119	2.20724	1	1	0.991159
GOTERM_BP_DIRECT	GO:0035025~positive regulation of Rho protein signal transduction	7	0.35551	0.0919107	PDGFRB, GPR174, COL3A1, ADGRG1, MCF2L, ARHGEF3, P2RY10B	1823	35	20119	2.20724	1	1	0.991159
GOTERM_BP_DIRECT	GO:0042552~myelination	12	0.609446	0.0924878	GALC, CNTNAP1, ZFP24, XK, NAB1, ACER3, PTEN, MYO5A, TSC1, TSPAN2, MPDZ, JAM3	1823	78	20119	1.69788	1	1	0.991159
GOTERM_BP_DIRECT	GO:0032436~positive regulation of proteasomal ubiquitin-dependent protein catabolic process	12	0.609446	0.0924878	ANKIB1, ZFAND2A, RNF217, CSNK1D, PRICKLE1, CSNK1E, ARIH1, TRIB1, TRIB2, CBFA2T3, SOCS4, CHFR	1823	78	20119	1.69788	1	1	0.991159
GOTERM_BP_DIRECT	GO:0043433~negative regulation of sequence-specific DNA binding transcription factor activity	13	0.660234	0.092672	RB1, HR, PBX1, IGF1R, MED13, KAT6A, RLIM, PIM1, FLNA, HIF1AN, TRIB1, TRIB2, EZH2	1823	87	20119	1.64909	1	1	0.991159
GOTERM_BP_DIRECT	GO:0007411~axon guidance	24	1.21889	0.0930421	EPHA4, SEMA7A, NRP2, EPHA7, TENM2, DSCAM, LAMA1, LRTM2, SEMA4C, SEMA4F, SEMA3F, NTN1, RUNX3, PRTG, PGRMC1, B4GAT1, KIF5C, BSG, GAS1, CNTN2, NEO1, LGR4, PLXNA4, MEGF9	1823	190	20119	1.39405	1	1	0.991159
GOTERM_BP_DIRECT	GO:0001755~neural crest cell migration	9	0.457085	0.0944485	SEMA7A, NRP2, SEMA4C, PAX3, SEMA4F, NRTN, SEMA3F, PHACTR4, CORO1C	1823	52	20119	1.91011	1	1	0.991159
GOTERM_BP_DIRECT	GO:0006054~N-acetylneuraminate metabolic process	3	0.152362	0.0961691	ST6GAL1, ST3GAL1, CMAH	1823	6	20119	5.5181	1	1	0.991159
GOTERM_BP_DIRECT	GO:0046878~positive regulation of saliva secretion	3	0.152362	0.0961691	PPP3CA, ADRB1, AQP1	1823	6	20119	5.5181	1	1	0.991159
GOTERM_BP_DIRECT	GO:0036124~histone H3-K9 trimethylation	3	0.152362	0.0961691	SUV39H2, SETDB1, SUV39H1	1823	6	20119	5.5181	1	1	0.991159
GOTERM_BP_DIRECT	GO:0001922~B-1 B cell homeostasis	3	0.152362	0.0961691	ABL1, TNFAIP3, AHR	1823	6	20119	5.5181	1	1	0.991159
GOTERM_BP_DIRECT	GO:1902751~positive regulation of cell cycle G2/M phase transition	3	0.152362	0.0961691	ATAD5, CDC25A, CDC25B	1823	6	20119	5.5181	1	1	0.991159
GOTERM_BP_DIRECT	GO:0021637~trigeminal nerve structural organization	3	0.152362	0.0961691	NRP2, SEMA3F, PLXNA4	1823	6	20119	5.5181	1	1	0.991159
GOTERM_BP_DIRECT	GO:1902083~negative regulation of peptidyl-cysteine S-nitrosylation	3	0.152362	0.0961691	TBC1D24, ATP2B4, DMD	1823	6	20119	5.5181	1	1	0.991159
GOTERM_BP_DIRECT	GO:0015734~taurine transport	3	0.152362	0.0961691	SLC36A1, SLC6A6, LRRC8A	1823	6	20119	5.5181	1	1	0.991159
GOTERM_BP_DIRECT	GO:0031133~regulation of axon diameter	3	0.152362	0.0961691	XK, CNTN2, NEFM	1823	6	20119	5.5181	1	1	0.991159
GOTERM_BP_DIRECT	GO:0035194~posttranscriptional gene silencing by RNA	3	0.152362	0.0961691	HELZ2, HELZ, DICER1	1823	6	20119	5.5181	1	1	0.991159
GOTERM_BP_DIRECT	GO:0070227~lymphocyte apoptotic process	3	0.152362	0.0961691	CASP7, BCL2L11, FAS	1823	6	20119	5.5181	1	1	0.991159
GOTERM_BP_DIRECT	GO:0030104~water homeostasis	3	0.152362	0.0961691	AQP4, IGF1, AQP1	1823	6	20119	5.5181	1	1	0.991159
GOTERM_BP_DIRECT	GO:2000481~positive regulation of cAMP-dependent protein kinase activity	3	0.152362	0.0961691	ATP2B4, RAPGEF2, AKAP6	1823	6	20119	5.5181	1	1	0.991159
GOTERM_BP_DIRECT	GO:0032328~alanine transport	3	0.152362	0.0961691	SLC36A1, SLC6A6, SLC6A17	1823	6	20119	5.5181	1	1	0.991159
GOTERM_BP_DIRECT	GO:0043378~positive regulation of CD8-positive, alpha-beta T cell differentiation	3	0.152362	0.0961691	NCKAP1L, RUNX3, RUNX1	1823	6	20119	5.5181	1	1	0.991159
GOTERM_BP_DIRECT	GO:0071557~histone H3-K27 demethylation	3	0.152362	0.0961691	KDM6B, KDM6A, PHF8	1823	6	20119	5.5181	1	1	0.991159
GOTERM_BP_DIRECT	GO:0045046~protein import into peroxisome membrane	3	0.152362	0.0961691	PEX5, RAB8B, PEX26	1823	6	20119	5.5181	1	1	0.991159
GOTERM_BP_DIRECT	GO:0035509~negative regulation of myosin-light-chain-phosphatase activity	3	0.152362	0.0961691	ROCK1, ROCK2, NCKAP1L	1823	6	20119	5.5181	1	1	0.991159
GOTERM_BP_DIRECT	GO:0060544~regulation of necroptotic process	3	0.152362	0.0961691	SPATA2, CFLAR, BIRC3	1823	6	20119	5.5181	1	1	0.991159
GOTERM_BP_DIRECT	GO:0006903~vesicle targeting	3	0.152362	0.0961691	MAP4K2, CHP1, CLASP2	1823	6	20119	5.5181	1	1	0.991159
GOTERM_BP_DIRECT	GO:0032784~regulation of DNA-templated transcription, elongation	3	0.152362	0.0961691	SETD5, THOC1, ERCC6	1823	6	20119	5.5181	1	1	0.991159
GOTERM_BP_DIRECT	GO:0043547~positive regulation of GTPase activity	24	1.21889	0.09716	RGS16, RASGRF2, ELMOD1, ADRB1, ASAP1, ARHGAP6, RASGRP1, RGP1, GNAO1, ALS2, RAPGEF1, DVL3, RAPGEF2, CCR7, SMCR8, SNX9, RGS8, RAB11FIP2, MAPRE2, RALGDS, RALGPS1, EZH2, MAP4K4, LIMS1	1823	191	20119	1.38675	1	1	0.991159
GOTERM_BP_DIRECT	GO:0007179~transforming growth factor beta receptor signaling pathway	14	0.711021	0.0982422	MAP3K1, ONECUT2, STAT3, NLK, MTMR4, TGFBR1, TNRC6C, DUSP22, TGFBR3, COL3A1, CREB1, ITGB8, DCP1A, SKIL	1823	97	20119	1.59285	1	1	0.991159
GOTERM_BP_DIRECT	GO:0036211~protein modification process	8	0.406298	0.0988214	PRMT6, TTLL7, LIPT2, TTLL4, TTLL11, TTLL12, RIMKLA, TTL	1823	44	20119	2.00658	1	1	0.991159
GOTERM_BP_DIRECT	GO:0006890~retrograde vesicle-mediated transport, Golgi to ER	8	0.406298	0.0988214	GOLPH3, LMAN2, BNIP1, KDELR2, KDELR3, ERGIC2, RAB6B, ERGIC1	1823	44	20119	2.00658	1	1	0.991159
GOTERM_CC_DIRECT	GO:0005737~cytoplasm	876	44.4896	7.65766e-26	MAPKBP1, PID1, ITSN1, CLDN1, RABGEF1, ZFYVE26, ALKBH4, CAPNS1, ALKBH1, RAVER2, DPYSL3, ANKFY1, TMEM8B, MEF2C, RBFOX2, CSNK2A1, STARD9, FRS2, DICER1, ZFYVE16, ETHE1, PSME3, RUFY3, SF1, CDCA5, CEP85L, PDGFB, PLA2G3, AGAP1, COPS7A, MTMR4, MTMR6, MTMR7, HSD11B1, EPB41L5, EPB41L1, RDH10, PRKAR2A, RNF217, PPARGC1A, CADM2, PMM2, EIF2AK3, LARP4, PBX1, COL1A1, EIF6, AGO3, QARS, AGO4, AGO1, AGO2, SASS6, NA…	1874	7504	21095	1.31408	7.15225e-23	7.15225e-23	6.74639e-23
GOTERM_CC_DIRECT	GO:0005634~nucleus	770	39.1061	9.91993e-24	MDC1, MAPKBP1, ITSN1, ALKBH4, LSM11, ALKBH1, RAVER2, BBX, TMEM8B, WDHD1, MEF2C, RBFOX2, CSNK2A1, 2310022A10RIK, STARD9, DICER1, ETHE1, PSME3, RFX5, LETMD1, CGGBP1, SF1, CDCA5, AGAP1, COPS7A, PPARGC1A, PPARGC1B, PRPF38B, PBX3, PBX2, NR2F2, PBX1, FAM220A, MLLT10, EIF6, FASL, AGO4, AGO1, AGO2, NAPEPLD, PKIG, EZH2, KDM8, HOXC11, MECP2, MED12, MED13, HEY2, NELFA, IKBKE, DUSP4, LYPLA1, DFFA, CNOT6L, DU…	1874	6485	21095	1.33657	9.26521e-21	4.63261e-21	4.36973e-21
GOTERM_CC_DIRECT	GO:0005829~cytosol	528	26.8156	6.43188e-18	TES, ITSN1, DCAF8, GPATCH3, DCAF7, BACH2, GLS, ELK4, LACTB, RABGEF1, RNF115, CAPNS1, CLP1, DPYSL3, PLCE1, ANKFY1, AP1S1, BBX, MEF2C, RBFOX2, CSNK2A1, PRKCE, FRS2, ARMC8, DICER1, FNDC3A, HCFC2, WDR77, ZFYVE16, PRKD3, MAP1B, RUFY3, PSME3, VPS25, HSPA4L, AGAP1, VPS26A, COPS7A, VPS26B, PRDM11, MTMR7, EPB41L5, TRP53RKB, PPP3R1, EPB41L1, PRKAR2A, NCKAP1L, PPARGC1A, PPARGC1B, SERF2, AFAP1L2, ST13, HOMER…	1874	4292	21095	1.38479	6.00737e-15	2.00246e-15	1.88883e-15
GOTERM_CC_DIRECT	GO:0005654~nucleoplasm	446	22.6511	1.774e-17	RB1, MDC1, MAPKBP1, DCAF8, GPATCH3, ELK1, DCAF7, BACH2, ELK4, HOXA9, LSM11, CLP1, ALKBH1, BBX, HOXA1, PIP4K2B, WDHD1, MEF2C, RBFOX2, CSNK2A1, 2310022A10RIK, SOX13, MED8, SOX11, ARMC8, HCFC2, MED6, WDR77, PRKD3, ETHE1, PSME3, RFX5, LETMD1, CGGBP1, SF1, POM121, CDCA5, COPS7A, EPB41L5, GRPEL1, PPARGC1A, PPARGC1B, PHC2, JUND, PMM2, NR1D2, CDC6, NR2F2, PBX1, MLLT10, CPEB1, EIF6, AGO3, SNAI1, NAPEPLD, …	1874	3502	21095	1.4336	1.65692e-14	4.1423e-15	3.90724e-15
GOTERM_CC_DIRECT	GO:0000139~Golgi membrane	111	5.63738	6.44696e-16	GALNT12, SLC35B4, PGAP2, GOLT1B, SPPL2B, XYLT1, NDST2, NDST1, GOLGA4, GNPTAB, NDST3, PLCE1, CHP1, CLCC1, GOLGA7, SCARA3, ST6GAL1, MMGT1, SACM1L, PRKCE, GLCE, SLC35C1, ATG9A, ENTPD6, COG2, COG1, FNDC3A, KDELR2, KDELR3, ABCG1, RTN3, PARM1, FUT10, SLC35D2, TEX261, RASGRP1, PLD3, UGCG, MAN2A1, FUT9, CHST14, RAB6B, SPTBN2, SEC16B, SLC10A7, RHBDD2, SURF4, IGF2R, ACER2, ARHGAP32, EXT2, CNIH1, STK24, B4G…	1874	557	21095	2.24325	6.22169e-13	1.20429e-13	1.13595e-13
GOTERM_CC_DIRECT	GO:0005794~Golgi apparatus	215	10.9192	4.75339e-14	CHIC2, SLC35B4, PGAP2, XYLT1, NDST2, NDST1, GOLGA4, NDST3, HABP4, AP1S2, PLCE1, AP1S1, CHAC1, KIFAP3, PTGDS, GOLGA7, EPHA4, ST6GAL1, RSAD2, SACM1L, PRKCE, GLCE, SLC35C1, ENTPD6, COG2, ENTPD7, COG1, CSNK1D, FNDC3A, WDR77, KDELR2, KDELR3, FUT10, SLC35D2, NEDD4L, UGCG, SEC14L1, PRRC1, SNX9, CHST14, ST3GAL1, ATP6V0A1, SLC10A7, SURF4, MYO5A, WAPL, UBAC1, COL1A1, ACER2, EXT2, B4GAT1, ACER3, CALU, NAPEP…	1874	1459	21095	1.6588	4.43814e-11	7.39944e-12	6.97956e-12
GOTERM_CC_DIRECT	GO:0005783~endoplasmic reticulum	227	11.5287	2.78033e-11	LPGAT1, SLC35B4, PGAP2, CMAH, ALKBH1, BSG, BCAP29, PIP4K2B, KIFAP3, PTGDS, TMEM8B, SEC63, EPHA4, ST6GAL1, NUP210, RSAD2, SACM1L, PRKCE, FNDC3B, ALG3, DICER1, FNDC5, PLPP6, KDELR2, KDELR3, CDS1, POM121, RPN2, FICD, FUT10, TMTC3, MTMR6, MTDH, UBE2J1, HSD11B1, RDH10, MLEC, HMGCLL1, EDEM3, FIS1, ICMT, SLC10A7, EDEM1, SURF4, EIF2AK3, MYO5A, PARP16, ERLIN2, COL1A1, EXT2, NCEH1, TBL2, ACER3, CALU, C2CD2…	1874	1666	21095	1.53377	2.59683e-08	3.70976e-09	3.49925e-09
GOTERM_CC_DIRECT	GO:0016020~membrane	828	42.0518	9.04707e-11	CHIC2, CHIC1, PGAP2, ITSN1, CLDN1, NDST2, NDST1, CAPNS1, NDST3, C3AR1, ANKFY1, VSTM5, TMEM8B, GBP7, CACNA2D3, CACNA2D2, FRS2, SLC5A6, ZFYVE16, RUFY3, LETMD1, NPRL3, PDGFB, PLA2G3, ABCB9, MTMR4, SLC5A3, MTMR6, MTMR7, HSD11B1, EPB41L5, RDH10, PRKAR2A, RNF217, RDH13, EDEM3, CADM3, CADM1, CADM2, EDEM1, EIF2AK3, ERLIN2, VANGL1, GRIN3A, VANGL2, B4GAT1, FASL, SFXN3, NAPEPLD, FAT4, PIGS, GPR26, KCNC1, KC…	1874	7861	21095	1.18567	8.44997e-08	1.05625e-08	9.96309e-09
GOTERM_CC_DIRECT	GO:0098978~glutamatergic synapse	107	5.43423	8.98878e-10	CHRM1, PLXND1, ITSN1, PPP2R2A, IL1RAP, CDH8, IGF1R, PPP2R1A, BSN, KPNA1, EPHA4, EPHA7, SLC6A17, SACM1L, PRKCE, DICER1, GABRG2, ARC, CACNB4, SCN8A, NPTXR, PFN2, RTN3, GRIA2, NUMBL, ADRB2, LIN7C, NDRG2, PPP3R1, CALD1, PRKAR2A, EIF4EBP1, ABL2, GSG1L, DVL3, MPDZ, SPTBN1, SPTBN2, HOMER1, CADM1, SYT1, HOMER2, MYO5A, IGF1, BTBD9, SYT7, PTPRD, CPEB1, GRIN3A, LRFN4, SLC6A8, GIPC1, CPEB2, TPRGL, GABRB2, NR…	1874	656	21095	1.83607	8.39551e-07	9.32835e-08	8.79901e-08
GOTERM_CC_DIRECT	GO:0045202~synapse	149	7.56729	1.2432e-09	CHRM1, ITSN1, PPP2R2A, IL1RAP, CYP46A1, SLC8A2, GLS, RPH3A, PPP2R1A, DPYSL3, HABP4, AP1S2, BSN, SLC12A6, RGS8, CHRNB2, EPHA4, SLC6A17, DSCAM, GM21985, TMOD2, CASK, MYO7A, GABRG2, ARC, CACNB4, XRN1, MAP1B, TBC1D24, TLN2, UTRN, RTN3, GRIA2, SDC2, PCDH15, LIN7C, IGSF9, VCPIP1, HRH1, PPP3R1, HRH3, PRKAR2A, ABL1, GSG1L, DVL3, MPDZ, ASIC1, ATP6V0A1, SYT5, EGR3, SYT2, HOMER1, CADM1, SYT1, HOMER2, CADM2,…	1874	1021	21095	1.64275	1.16115e-06	1.16115e-07	1.09526e-07
GOTERM_CC_DIRECT	GO:0031965~nuclear membrane	51	2.59015	2.88846e-08	AHCTF1, YEATS4, CASC3, ADRA1B, AQP1, PHF8, CCND2, CCND1, RB1CC1, NUP62, HABP4, KPNA4, RRP12, CLCC1, PTGDS, LBR, TMPO, LYPLA1, DNAJB12, SHISA5, TMC8, DNAJB14, SLC30A1, PLPP6, DNAJC1, NUP50, SLC29A2, POM121, AKAP6, DTX2, PRICKLE1, TOR1AIP1, EGFR, MTDH, REPIN1, HSD11B1, TMEM201, PAK1, SCAI, RAP1GAP2, NUP155, SORT1, OSBPL3, INTS2, SURF4, NR4A1, VAPA, GNAQ, NUPL2, TMEM18, BCL2L1	1874	248	21095	2.31488	2.69778e-05	2.45256e-06	2.31339e-06
GOTERM_CC_DIRECT	GO:0030424~axon	84	4.26612	4.05352e-08	PYGB, NRP2, CNTNAP1, PLXND1, KCNC1, KCNC2, GRIK5, GRIK2, SLC6A1, GRM1, IGF1R, SLC8A2, AQP1, BSG, NCS1, NRTN, KIF1B, NEFM, NEK3, KIF1A, DIP2B, KIF21B, BSN, SLC12A6, VSTM5, KIRREL3, EPHA4, DSCAM, DST, IL1R1, DYRK1A, OPRM1, DICER1, TNFRSF1B, GABRG2, CREB1, ALS2, SCN8A, RUFY3, MAP1B, DCX, WDFY3, MAPT, MGLL, MTPN, GRIA2, PRKAA2, ATL1, ATP1A3, ADRB2, IGSF9, PRTG, PAK1, MAPK8, PENK, IGF2BP1, SLC38A7, MA…	1874	509	21095	1.85768	3.78592e-05	3.15499e-06	2.97596e-06
GOTERM_CC_DIRECT	GO:0005789~endoplasmic reticulum membrane	139	7.05942	5.67022e-08	DPAGT1, LPGAT1, SLC35B4, PGAP2, CYP46A1, BSG, BCAP29, PIP4K2B, CLCC1, PSKH1, SCARA3, NUP210, RSAD2, MMGT1, SACM1L, ATG9A, SHISA5, DNAJB12, ALG3, DNAJB14, ALG11, SELENON, PLPP6, STIM1, KDELR2, KDELR3, SELENOT, ABCG1, CDS1, LRRC59, RTN3, GRIA2, POM121, RPN2, FICD, TOR1AIP2, TEX261, ABCB9, RASGRP1, PLD3, SLC9A1, MTDH, UBE2J1, HSD11B1, ATXN3, RDH10, DHRS7B, TMEM129, MLEC, HMGCLL1, SEC16B, ICMT, SLC10…	1874	991	21095	1.57889	5.29584e-05	4.07383e-06	3.84266e-06
GOTERM_CC_DIRECT	GO:0005764~lysosome	79	4.01219	7.0224e-08	SCARB1, RNF13, SPPL2B, SLC7A14, TNFAIP3, SLC2A6, MFSD8, ZFYVE26, CTSL, RB1CC1, LAMP2, GPR137, IDS, CAPN1, GUSB, CTBS, BORCS7, CTSC, CTSB, PDGFRB, SLC36A1, CCDC115, GAA, SLC30A4, PLA2G15, RNF167, RRAGC, KIF2A, NPC2, CAT, RRAGD, SPNS1, HAP1, IFNAR1, ATP6V1A, ASAH1, SEH1L, IDUA, NPRL3, CLEC16A, VPS26A, ABCB9, GNS, PLD3, CLN5, NEU3, ZNRF2, GGA3, CREG1, SLC38A7, HAS2, LRRC8A, SLC38A9, FNIP1, FNIP2, CD…	1874	474	21095	1.87611	6.55871e-05	4.68495e-06	4.4191e-06
GOTERM_CC_DIRECT	GO:0030425~dendrite	96	4.87557	1.10646e-07	TENM2, CHRM1, KCNC1, KCNC2, GRIK5, HTR2C, CASC3, GRIK2, CYP46A1, ELK1, GRM1, SLC8A2, TXN2, RABGEF1, KIF5C, PPP2R1A, KHSRP, NCS1, KIF1B, KIF1A, DIP2B, KIF21B, BSN, RGS8, VSTM5, KPNA1, DLGAP4, KIRREL3, EPHA4, EPHA7, DSCAM, DYRK1A, CASK, OPRM1, DICER1, SREBF2, ARC, PLCB4, ALS2, XRN1, SCN8A, RUFY3, MAP1B, DCX, HAP1, MAPT, GRIA2, PRKAA2, PDGFB, CACNA1D, GLRX, ADRB2, IGSF9, DDN, BEGAIN, PAK1, HRH1, BRI…	1874	622	21095	1.73736	0.000103338	6.88957e-06	6.49862e-06
GOTERM_CC_DIRECT	GO:0043231~intracellular membrane-bounded organelle	162	8.22753	2.3776e-07	DPAGT1, SCARB1, PHLDB1, CHIC2, IRS1, MSI2, CYP46A1, IGF1R, GPR174, SALL4, LAMP2, BSG, AP1S2, DPF2, ANKFY1, AP1S1, CLCC1, CCNL2, CCDC93, ARRDC4, PDGFRB, MEF2C, AGTPBP1, PRKCE, ATG9A, TSC1, ARMC8, FNDC3A, RUNX3, RUNX1, PLA2G15, RAB30, ZFYVE16, RRAGC, RFX5, RRAGD, VPS25, ATP6V1A, LRRC59, RAB5B, PARM1, H6PD, ARHGAP19, ADRB1, SLCO5A1, ABCB9, ADRB2, HSD11B1, NEU3, EIF1AD, BCL2L11, RAB11FIP1, RDH10, NAC…	1874	1227	21095	1.48621	0.000222043	1.38793e-05	1.30917e-05
GOTERM_CC_DIRECT	GO:0098685~Schaffer collateral - CA1 synapse	33	1.67598	1.11688e-06	GRIA2, HIP1, CHRM1, ROCK1, ROCK2, ADRB1, ADRB2, GRM1, EEA1, PPP3CA, MAPK9, PPP3R1, MAPK8, SNX27, GSG1L, STXBP5, NCAM1, STX3, BSN, EPHA4, MPP2, EPHA7, CADM1, STAT3, CASK, MYO5A, SLC30A1, BAIAP2, PTPRD, SYT11, GIPC1, APBA1, PFN2	1874	145	21095	2.56186	0.00104262	6.13628e-05	5.78808e-05
GOTERM_CC_DIRECT	GO:0030426~growth cone	40	2.03149	1.31431e-06	GRIA2, TENM2, NDRG2, PPP1R2, PAK1, DPYSL3, IGF2BP1, ABL1, FLNA, NCAM1, LRIG2, STX3, KIF21B, NEO1, NTRK2, DSCAM, ITGA4, SIGMAR1, TMOD2, TSC1, CSNK1E, DICER1, SSH1, CPEB1, STIM1, ALS2, RUFY3, MAP1B, ABI1, DCX, EXOC3, ADGRL1, HAP1, MAPT, KIF20B, UTRN, CALM1, CDK5R2, SHANK2, CPEB4	1874	196	21095	2.29728	0.00122681	6.81981e-05	6.43281e-05
GOTERM_CC_DIRECT	GO:0005768~endosome	105	5.33266	1.45362e-06	PLEKHB2, SPPL2B, UBE2D3, ITSN1, SLA, AQP4, RABGEF1, LAMP2, BSG, ANKFY1, CCDC93, WASHC3, ARRDC4, EPHA4, MMGT1, SLC30A4, ATG9A, OCRL, ARC, ZFYVE16, KIF16B, SLC9A9, CHMP4C, DENND6B, VPS25, ABCG1, IFNAR1, CD274, RAB5B, PARM1, CLEC16A, PLA2G3, NEDD4L, ADRB1, VPS26A, ADRB2, VPS26B, MTMR4, PLD3, MTM1, CORO1C, NEU3, BLOC1S6, RAB11FIP1, SLC38A9, ATP6V0A4, RAB11FIP2, SNX5, RAB11FIP4, SPTBN2, SYT5, CD164, I…	1874	738	21095	1.60156	0.00135676	7.14569e-05	6.7402e-05
GOTERM_CC_DIRECT	GO:0014069~postsynaptic density	62	3.14881	3.83938e-06	CHRM1, GRIK5, GRIK2, GRM1, SLC8A2, EEF2K, NCS1, PSD3, NEFM, BSN, KPNA1, EPHA4, DST, PDPK1, IL1R1, SIGMAR1, CASK, TSC1, ARHGEF9, PLCB4, ALS2, MAP1B, ARHGEF2, MAPT, SHANK2, RTN3, GRIA2, EPB41, ABHD17C, PAK1, SNX27, CALD1, EPB41L1, MAPK1, GSG1L, DMD, MPDZ, SPTBN1, CACNG4, CAP2, NTRK2, MPP2, HOMER1, CADM1, HOMER2, SEMA4C, IQSEC3, STAT3, SEMA4F, BAIAP2, MIB1, ARHGAP32, CPEB1, P2RX4, DAB1, SYT11, ABI3,…	1874	379	21095	1.84146	0.00357957	0.000179299	0.000169125
GOTERM_CC_DIRECT	GO:0001726~ruffle	26	1.32047	6.62414e-06	ROCK1, MTMR14, ARHGAP1, AMOT, MTM1, CYTH3, SLC9A3R1, PAK1, ABL1, SNX9, WASF2, SNX5, SH2B1, PDGFRB, RDX, MYO5A, FRMD4B, BAIAP2, MKLN1, ALS2, MYADM, ATP6V1B2, TLN2, NF2, TLN1, GAS7	1874	108	21095	2.70994	0.00616786	0.000294616	0.000277898
GOTERM_CC_DIRECT	GO:0043197~dendritic spine	40	2.03149	1.06547e-05	GRIA2, TENM2, ITSN1, PTEN, SLA, ASAP1, ATP1A2, ABHD17C, ADRB2, GRM1, SLC8A2, RPH3A, PPP1R2, PPP3CA, EEF2K, CALD1, IGF2BP1, ABL2, ASIC1, EPHA4, FARP1, NTRK2, ARFGEF2, MPP2, HOMER1, BAIAP2, MOB4, ARHGAP32, ARC, P2RX4, ALS2, SYT11, ABI3, MAP1B, GIPC1, PSMC2, APBA1, HAP1, SHANK2, CPEB4	1874	213	21095	2.11393	0.00990221	0.000452341	0.000426673
GOTERM_CC_DIRECT	GO:0043025~neuronal cell body	92	4.67242	1.11404e-05	KCNC1, KCNC2, GRIK5, ITSN1, GRIK2, SLC6A1, ELK1, GRM1, IGF1R, SLC8A2, TXN2, GHR, SYNCRIP, KIF5C, PPP2R1A, KHSRP, CASP3, ENC1, KIF1A, BSN, NEO1, DLGAP4, EPHA7, ITGA4, DSCAM, KREMEN1, CASK, CSNK1E, TNFRSF1B, ALS2, XRN1, SCN8A, RUFY3, MAP1B, DCX, RAPGEF2, ARHGEF2, MAPT, FKBP4, SHANK2, GRIA2, PRKAA2, SDC2, PDGFB, ATP1A3, CACNA1D, ATP1A2, GLRX, CACNA1E, BEGAIN, SLC25A27, PGRMC1, SRR, BRINP1, SV2A, KIF…	1874	654	21095	1.58351	0.0103512	0.000452396	0.000426725
GOTERM_CC_DIRECT	GO:0043005~neuron projection	85	4.31691	1.80193e-05	GABRB2, NRP2, TENM2, KCNC2, GRIK5, SNAP23, ITSN1, PTEN, STON2, SLC6A1, GRM1, IGF1R, AQP1, RPH3A, UFL1, KIF5C, PPP2R1A, CTSL, KIF1B, NEFM, KIF1A, CHRNB2, EPHA4, EPHA7, S100A1, TMOD2, CSNK1D, OPRM1, CSNK1E, GABRG2, ALS2, DCX, RAPGEF2, KCNQ4, HAP1, MAPT, FKBP4, SHANK2, VAMP3, RTN3, GRIA2, ATP1A2, PTGS2, MAPK9, MAPK8, PGRMC1, HRH3, CUX1, SV2A, KIF3A, ABL1, NCAM1, DMD, LRIG2, STX3, MPDZ, RAP1GAP2, SYT…	1874	599	21095	1.59736	0.0166894	0.000692649	0.000653345
GOTERM_CC_DIRECT	GO:0042995~cell projection	152	7.71965	1.85399e-05	RIPOR2, PLXND1, ITSN1, AQP4, CASC3, CYP46A1, SLC8A2, RPH3A, PPP2R1A, BSG, DPYSL3, DZIP1L, PLCE1, DIP2B, NEK3, KIF21B, BSN, RGS8, VSTM5, KIRREL3, EPHA4, SLC6A17, DSCAM, OCRL, TSC1, RPGRIP1L, GABRG2, ARC, SCN8A, RUFY3, MAP1B, TBC1D24, TTLL11, WDFY3, KIF20B, UTRN, TLN1, DRC7, D630045J12RIK, INTU, CNP, NDRG2, RHOBTB1, MTMR6, MTM1, CORO1C, RRP7A, SLC9A3R1, INPP5A, STK36, KIF3A, SLC38A7, NPHP3, SNX9, M…	1874	1225	21095	1.39675	0.0171673	0.000692649	0.000653345
GOTERM_CC_DIRECT	GO:0030176~integral component of endoplasmic reticulum membrane	27	1.37125	3.2929e-05	SLC35B4, SAMD8, FICD, ATF6B, TEX261, ABCB9, SGMS2, TRAM2, HSD11B1, GPAT4, SCD2, SCD1, EMC7, TRAM1L1, LNPK, ELOVL4, MMGT1, EDEM1, SACM1L, ELOVL2, DNAJB12, PLPP6, STIM1, ASPH, ACER3, ESYT1, ERGIC1	1874	125	21095	2.43144	0.030288	0.00114022	0.00107552
GOTERM_CC_DIRECT	GO:0045211~postsynaptic membrane	48	2.43779	3.29614e-05	GABRB2, GRIA2, NRP2, TENM2, DAGLA, HIP1, CHRM1, KCNC1, KCNC2, GRIK5, ITGB3, PTEN, GRIK2, ABHD17C, ADRB2, LIN7C, SLC6A1, CACNA1E, GRM1, DDN, SLC8A2, RPH3A, DMD, NCAM1, GPR156, CHRNB2, EPHA4, NTRK2, EPHA7, CADM1, GABRA6, SEMA4C, SIGMAR1, IQSEC3, SEMA4F, ATP2B2, OPRM1, GABRG2, SLC6A6, ARC, SLC6A8, GRIN3A, SSPN, CNTN2, UTRN, NECTIN3, SHANK2, ADGRL2	1874	288	21095	1.87611	0.0303174	0.00114022	0.00107552
GOTERM_CC_DIRECT	GO:0000932~P-body	23	1.16811	4.53806e-05	TRIM71, YTHDF3, RBPMS, LIMD1, PATL1, ZFP36L1, EDC3, TNRC6C, CPEB1, MEX3A, LIN28A, AGO3, XRN1, AGO4, CNOT2, AGO1, AGO2, PSMC2, IGF2BP1, DCP1A, LSM14A, TNRC6A, TNRC6B	1874	99	21095	2.61519	0.0415007	0.0015015	0.00141629
GOTERM_CC_DIRECT	GO:0030054~cell junction	73	3.70747	4.66203e-05	PTPRU, TENM2, CNTNAP1, TES, ITGB3, LIMD1, CLDN1, AMOT, TMEM47, PANX2, DSTYK, ITGAV, CGNL1, HAVCR2, CEP68, EPHA4, DST, PDPK1, STARD8, PLEKHG6, SIGMAR1, CASK, ASH1L, FRMD4B, RPGRIP1L, TGFBR1, PEAK1, SCN8A, RUFY3, CLDN12, TBC1D24, RAPGEF2, TLN2, ARHGEF2, TLN1, UTRN, SSX2IP, CRB2, YAP1, EPB41, CD99L2, AMBRA1, LIN7C, EGFR, MTDH, CYTH3, EPB41L5, PAK1, PARD6B, CLMP, NACC1, MAPK1, DMD, MPDZ, SPTBN1, CYTH…	1874	507	21095	1.62078	0.0426099	0.0015015	0.00141629
GOTERM_CC_DIRECT	GO:0005769~early endosome	52	2.64093	0.00012776	EEA1, RABGEF1, ZFYVE26, AP1S2, ANKFY1, AP1S1, AP3S2, CCDC93, HAVCR2, PLEKHJ1, WASHC3, ARRDC4, EPHA4, MMGT1, OCRL, NIPA2, ZFYVE16, ALS2, KIF16B, SLC9A9, RAPGEF1, HAP1, VAMP3, RAB5B, PARM1, ATF6B, TGFBRAP1, ADRB1, VPS26A, ADRB2, VPS26B, SNX30, AP3M1, GGA3, SNX27, MVB12B, STX6, MAPK1, WASF2, NTRK2, SORT1, AP3D1, MYO5A, IGF2R, TMEM230, ITCH, CLCN5, SNX16, NAPEPLD, GPR107, SIGLEC1, NF2	1874	338	21095	1.7318	0.11249	0.00397759	0.00375188
GOTERM_CC_DIRECT	GO:0048471~perinuclear region of cytoplasm	105	5.33266	0.000149335	CCNT2, CASC3, SLK, CAPN6, LAMP2, PTGDS, SBF1, PRKCE, CASK, CSNK1D, TSC1, DICER1, MAP1B, KIF20B, FKBP4, CNP, DCUN1D3, NDRG2, SLC5A3, SLC9A1, MTDH, SLC9A3R1, PRKAR2A, ABL1, TPPP, HMGCLL1, SNX5, SPTBN2, ATP6V0A1, SYT5, RHBDD2, EIF2AK3, MSN, PRDX6, IGF2R, XKR8, MOB4, CPEB1, DAB1, FASL, CPD, NF2, TDGF1, CPEB4, MTMR14, ARHGAP1, ATP2A2, SLC2A4, CLINT1, CNTRL, NCS1, BUD23, HIF1AN, KIF1A, RAB8B, CTSB, APC…	1874	823	21095	1.43615	0.130198	0.00449932	0.00424401
GOTERM_CC_DIRECT	GO:0032991~macromolecular complex	115	5.84053	0.000253518	TES, GOLT1B, IRS2, AQP4, IL1RAP, AHR, CLDN1, DCAF7, IKZF4, HOXA11, RPH3A, SALL4, GRB10, CHRNB2, MEF2C, IL1R1, CASK, TSC1, RUNX1, OXA1L, STIM1, UTRN, FKBP4, GRIA2, EPB41, MYL12A, SLC9A3R2, MIER3, EPB41L1, MIER2, PRKAR2A, MIER1, ABL1, EIF4EBP1, SKIL, SPTBN1, FIS1, CRTAP, JUND, CBX5, ST13, ZBTB16, PARVA, ERLIN2, CDK8, MLLT10, QARS, ESAM, NF2, CALM1, GPSM2, CRYBG3, ITGB3, ATP2A2, CHD4, KIF11, MECP2, …	1874	930	21095	1.39195	0.210864	0.00720937	0.00680027
GOTERM_CC_DIRECT	GO:0005730~nucleolus	112	5.68817	0.000254721	MAPKBP1, MIDN, PRDM5, GPATCH2, TTF1, CDC14B, TXN2, RPS6KA3, RABGEF1, ALKBH4, CCND2, EME1, PIM1, HABP4, SKP2, AGTPBP1, IMP3, CASK, LARP4B, ZBTB33, RUNX3, CACNB4, MYCN, SUB1, KAT6A, XRN2, WDFY3, KIF20B, LETMD1, ZFP106, MTDH, RRP7A, ATXN3, DSN1, STK35, ABL1, SPTBN1, MDN1, CBX5, RASL10A, KNOP1, PA2G4, RCL1, CDK8, DIAPH2, LIN28B, LIN28A, STK24, EIF6, NF2, BRWD1, SUV39H1, CHD7, STON2, LDB2, PHF8, COIL,…	1874	902	21095	1.39772	0.21175	0.00720937	0.00680027
GOTERM_CC_DIRECT	GO:0012505~endomembrane system	29	1.47283	0.000311249	AGPAT5, AVEN, RAB5B, POGLUT1, LPGAT1, STX17, ATF6B, SLC2A4, TOR1AIP1, MTMR7, SLC9A3R2, SLC9A3R1, PGRMC1, RNF139, MCF2L, STX6, STX3, RAB6B, SPTBN1, SLC2A12, AP3D1, MTOR, TMEM230, RNF167, TMX4, DNAJC1, PITPNM3, RUFY3, RABL3	1874	158	21095	2.0661	0.252299	0.00855019	0.00806501
GOTERM_CC_DIRECT	GO:0008021~synaptic vesicle	32	1.62519	0.000385489	GRIA2, STON2, RPH3A, RAB40C, SV2A, STX6, STXBP5, KIF1B, STX3, KIF1A, BSN, SPTBN2, ATP6V0A1, RAB8B, KIRREL3, MARCKSL1, SYT2, CADM1, SLC6A17, SYT1, ATG9A, MYO5A, TMEM230, SYT7, RAB11B, SLC4A8, CLCN5, RAB15, GIPC1, APBA1, HAP1, TPRGL	1874	184	21095	1.95768	0.302405	0.0102871	0.00970332
GOTERM_CC_DIRECT	GO:0042383~sarcolemma	26	1.32047	0.000453223	ATP1A3, CACNA1D, AKAP6, ATP1A2, AQP4, ADRB2, SLC2A4, SLC9A1, SLC8A2, AQP1, PPP3CA, PPP3R1, SGCB, BSG, DMD, CTSB, FKRP, DST, CAVIN4, ATP2B4, OPRM1, SLC8B1, SLMAP, SSPN, FAS, UTRN	1874	138	21095	2.12082	0.345187	0.0117586	0.0110914
GOTERM_CC_DIRECT	GO:0005901~caveola	20	1.01574	0.000606386	SCARB1, ASAH2, IRS1, INSR, CAVIN4, ATP1A2, SLC2A3, AKAP6, ADRB2, PTGS2, ADRA1B, TGFBR1, IGF1R, AQP1, NEU3, FASL, DLC1, GNAQ, MAPK1, CTSB	1874	95	21095	2.36983	0.432512	0.0153071	0.0144385
GOTERM_CC_DIRECT	GO:0010008~endosome membrane	29	1.47283	0.000706222	PARM1, SPPL2B, UBE2D3, ARHGAP1, VPS26A, AQP4, ABHD17C, EGFR, CORO1C, ZNRF2, LAMP2, ANKFY1, RFFL, CD164, SORT1, ABCC5, SLC30A4, AP3D1, WIPI1, DNAJC13, VPS37B, IGF2R, ARHGAP32, PIKFYVE, CLCN5, RAB15, CPTP, SLC9A9, VPS25	1874	166	21095	1.96653	0.483068	0.0170679	0.0160994
GOTERM_CC_DIRECT	GO:0005667~transcription factor complex	45	2.28542	0.000712686	YAP1, RB1, NFAT5, RARG, CREM, SRA1, AHR, LDB2, LIMD1, HOXA11, YY1, HOXA9, DACH1, CREG1, SALL4, DHRS7B, HEY2, E2F2, E2F3, SOX6, E2F5, E2F6, SKIL, TLE4, ATF7IP, TEAD4, ARNT2, JUND, POU2F1, EYA3, MGA, STAT3, PBX3, PAX3, PBX2, PBX1, NR4A1, NR6A1, NCOR1, CREB1, SUB1, TAF7, FLYWCH1, DCP1A, SSBP3	1874	301	21095	1.68289	0.486182	0.0170679	0.0160994
GOTERM_CC_DIRECT	GO:0099055~integral component of postsynaptic membrane	18	0.91417	0.000869028	EPHA4, GRIA2, NRP2, DAGLA, CHRM1, CADM1, KCNC1, GRIK5, ATP2B2, OPRM1, SLC6A1, CACNA1E, GRM1, SLC8A2, SLC6A6, SLC6A8, NCAM1, ADGRL2	1874	83	21095	2.44121	0.556042	0.0202918	0.0191403
GOTERM_CC_DIRECT	GO:0098839~postsynaptic density membrane	23	1.16811	0.000920475	EPHA4, GRIA2, MPP2, EPHA7, DAGLA, CHRM1, GRIK5, SEMA4C, SIGMAR1, SEMA4F, ATP2B2, SLC30A1, ABHD17C, GRIK2, LIN7C, GRM1, ARC, GRIN3A, LRFN4, SCN8A, GSG1L, NECTIN3, CACNG4	1874	121	21095	2.1397	0.576889	0.0209689	0.019779
GOTERM_CC_DIRECT	GO:0098794~postsynapse	43	2.18385	0.000959372	HIP1, SNAP23, ATP1A3, ADRB1, WASL, CYP46A1, SLC8A2, BEGAIN, MECP2, EEA1, LASP1, PPP3R1, CALD1, NCS1, ABL2, FLNA, EIF4EBP2, STX3, KIF1A, SPTBN1, APC2, NTRK2, ARFGEF2, MEF2C, SLC6A17, HOMER1, GABRA6, AP3D1, MYO5A, BAIAP2, GABRG2, MKLN1, CPEB1, P2RX4, PLCB4, SYT11, SNX14, CAMK4, GIPC1, SMCR8, CPEB3, PFN2, CPEB4	1874	288	21095	1.68068	0.591998	0.0213346	0.020124
GOTERM_CC_DIRECT	GO:0098793~presynapse	42	2.13306	0.00116208	RTN3, GRIA2, HIP1, SNAP23, STON2, SLC2A4, LIN7C, SLC6A1, CYP46A1, SLC8A2, BEGAIN, RPH3A, PAK1, AP1S2, STXBP5, SNX9, KIF1A, BSN, RAB6B, SPTBN2, RAB8B, CHRNB2, ARFGEF2, KCNJ10, GAD1, AP3D1, OPRM1, BAIAP2, RAB33B, NR4A1, SLC4A8, CACNB4, NECAP1, SYT11, GIPC1, AAK1, SMCR8, APBA1, TPRGL, BCL2L1, PFN2, SLC29A2	1874	282	21095	1.67653	0.662441	0.0252415	0.0238091
GOTERM_CC_DIRECT	GO:0045177~apical part of cell	26	1.32047	0.0012981	CRB2, GPSM2, SLC7A11, AQP1, SLC25A27, HSD11B1, SLC9A3R1, SRR, PARD6B, CTSL, ATP6V0A4, MPDZ, SPECC1, CAR2, FZD3, HOMER1, HOMER2, RDX, MSN, BYSL, NIN, CLCN5, P2RX4, DAB1, FAT4, NF2	1874	148	21095	1.97752	0.702761	0.0275552	0.0259916
GOTERM_CC_DIRECT	GO:0016605~PML body	21	1.06653	0.00153809	PIAS4, RB1, TENM2, CBX5, ZBTB16, NSMCE2, PTEN, PATL1, MTOR, CHFR, SPN, HMBOX1, ELF4, KAT6A, WDFY3, SKIL, PPARGC1A, IKBKE, ZFP451, ATR, TRP53INP1	1874	110	21095	2.149	0.762523	0.0319239	0.0301124
GOTERM_CC_DIRECT	GO:0042734~presynaptic membrane	30	1.52362	0.00157378	GRIA2, CHRM1, KCNC1, KCNC2, GRIK5, ITSN1, ATP1A3, GRIK2, SLC6A1, CACNA1E, GRM1, ZNRF2, NCAM1, CHRNB2, EPHA4, MARCKSL1, CADM3, MPP4, CADM1, SYT1, GABRA6, ATP2B3, CASK, ATP2B2, OPRM1, SYT7, PTPRD, SLC4A8, EXOC3, ADGRL1	1874	183	21095	1.84536	0.770319	0.0319545	0.0301412
GOTERM_CC_DIRECT	GO:0032809~neuronal cell body membrane	11	0.558659	0.00171648	SLC4A8, KCNC1, GABRA6, CADM2, KCNC2, INSR, IL6RA, ATP2B2, ADRB2, RGS8, AQP1	1874	39	21095	3.17496	0.799025	0.0341105	0.0321749
GOTERM_CC_DIRECT	GO:0010494~cytoplasmic stress granule	18	0.91417	0.00220317	PRKAA2, ROCK1, YTHDF3, RBPMS, CELF1, PRRC2C, CASC3, LARP4B, LARP4, DDX19A, LIN28A, OGFOD1, KHSRP, G3BP1, IGF2BP1, HABP4, TRIM25, LSM14A	1874	90	21095	2.25133	0.872551	0.0424956	0.0400842
GOTERM_CC_DIRECT	GO:0005765~lysosomal membrane	40	2.03149	0.00222943	SEH1L, RNF13, SPPL2B, NPRL3, SLC7A14, ABCB9, SLC2A6, PLD3, CLN5, MFSD8, NEU3, ZNRF2, LAMP2, SLC38A7, AP1S2, GPR137, AP1S1, LRRC8A, SLC38A9, FNIP1, BORCS7, FNIP2, SLC36A1, CD164, MMD, SORT1, GAA, SLC30A4, LAPTM5, CTNS, MYO7A, MTOR, GPR137B, SYT7, GPR137C, OSTM1, SYT11, SNX14, CHMP4C, LAMTOR4	1874	274	21095	1.64331	0.875644	0.0424956	0.0400842
GOTERM_CC_DIRECT	GO:0005856~cytoskeleton	156	7.9228	0.00229152	MAPKBP1, RIPOR2, CEP120, CMAH, ZFYVE26, CAPN6, RASSF3, DZIP1L, CHP1, KIF21B, BSN, PSKH1, CEP135, PRKCE, TPM2, TMOD2, STARD9, VASH2, DYRK1A, CSNK1D, TSC1, MYO7A, FRMD4B, RPGRIP1L, CDC25B, ARC, STIM1, KIF16B, MAP1B, TTLL11, TLN2, TTLL12, KIF20B, TLN1, FKBP4, TRIB2, PFN2, KANK3, DRC7, INTU, EPB41, CEP85L, PLA2G3, RHOBTB1, SKA2, CORO1C, RRP7A, EPB41L5, RACGAP1, STK36, KIF3A, EPB41L1, MICAL1, ABL1, AB…	1874	1401	21095	1.25342	0.882666	0.0428056	0.0403766
GOTERM_CC_DIRECT	GO:0016323~basolateral plasma membrane	41	2.08228	0.00239609	SLC23A2, EPB41, KCNC2, PDGFB, AQP4, NOD2, LIN7C, ABCC10, CLDN1, SLC4A4, PKD1, SLC7A1, SLC5A3, EGFR, SLC9A1, SLC8A2, AQP1, DSTYK, BSG, CAR12, SLC12A6, WASF2, MAP4K2, CAR2, KCNJ10, SLC16A1, CADM1, ABCC5, ATP2B4, CASK, MSN, SLC16A10, ATP2B2, SLC30A1, TGFBR1, SLC4A7, SLC4A8, SLC6A6, VANGL2, SLC26A6, SLC29A2	1874	284	21095	1.62508	0.893609	0.0438814	0.0413913
GOTERM_CC_DIRECT	GO:0031410~cytoplasmic vesicle	105	5.33266	0.00256793	CHIC1, ITSN1, AMOT, RPH3A, LAMP2, AP1S2, ANKFY1, AP1S1, KIF21B, BSN, ARRDC4, PDGFRB, GBP7, SLC6A17, CD93, SLC30A4, ATG9A, ENTPD7, OCRL, SLC30A1, FNDC3A, GABRG2, ARC, TBC1D24, ULK2, KDELR2, KDELR3, ATP6V1A, RHOBTB1, SOCS1, RAB11FIP1, RACGAP1, PENK, ABL2, SNX9, MPDZ, RAB6B, SNX5, RAB11FIP4, ATP6V0A1, SYT5, MSR1, CD164, SYT2, SYT1, INSR, TMEM230, SYT7, FASL, GIPC1, SLC26A6, TPRGL, BCL2L1, GABRB2, HI…	1874	893	21095	1.32357	0.909421	0.0459927	0.0433828
GOTERM_CC_DIRECT	GO:0035867~alphav-beta3 integrin-IGF-1-IGF1R complex	4	0.203149	0.00260986	ITGB3, ITGAV, IGF1, IGF1R	1874	4	21095	11.2567	0.912909	0.0459927	0.0433828
GOTERM_CC_DIRECT	GO:0016592~mediator complex	11	0.558659	0.00311059	MED12, GM20517, CDK8, MED13, MED8, MED6, MED12L, PPARGC1B, MED29, MED13L, HAVCR2	1874	42	21095	2.94818	0.945515	0.053377	0.0503481
GOTERM_CC_DIRECT	GO:0030672~synaptic vesicle membrane	24	1.21889	0.00314318	SYT5, GRIA2, RAB5B, SYT2, SLC6A17, SYT1, SEMA4C, SLC2A3, SYT7, RAB11B, RPH3A, SLC4A8, SYT11, SV2A, STX6, ATP6V0A4, DMD, SLC18B1, CALM1, BSN, TPRGL, ATP6V0A1, VAMP3, BCL2L1	1874	141	21095	1.91603	0.947153	0.053377	0.0503481
GOTERM_CC_DIRECT	GO:0005925~focal adhesion	31	1.5744	0.00336206	MDC1, TES, ITGB3, SLA, AMBRA1, LIMD1, EPB41L5, LASP1, PAK1, ITGB8, MAPK1, ITGAV, CLASP2, MAP4K4, LMLN, DST, PDPK1, STARD8, RDX, MSN, PARVA, OPRM1, UBOX5, PEAK1, DLC1, MTF2, TLN2, TLN1, MAPRE1, MAPRE2, LIMS1	1874	201	21095	1.7361	0.956953	0.0560743	0.0528924
GOTERM_CC_DIRECT	GO:0005637~nuclear inner membrane	17	0.863382	0.00343064	AHCTF1, SEH1L, NUP210, NUP155, RNF13, SIGMAR1, PTGS2, TOR1AIP1, TMX4, TMEM201, DPY19L1, P2RX4, NUP62, NUPL2, NEMP1, LBR, TMPO	1874	86	21095	2.22516	0.959632	0.0562144	0.0530245
GOTERM_CC_DIRECT	GO:0098982~GABA-ergic synapse	23	1.16811	0.00352015	GABRB2, ARFGEF2, SLC6A17, GABRA6, KCNC2, GAD1, IQSEC3, SNAP23, ATP2B3, ATP2B2, OPRM1, SLC6A1, CACNA1E, GABRG2, SYT7, SLC6A6, PAK1, ARHGEF9, LRFN4, SV2A, CAMK4, HAP1, BSN	1874	134	21095	1.93212	0.962881	0.0566865	0.0534698
GOTERM_CC_DIRECT	GO:0043229~intracellular organelle	10	0.507872	0.00512908	DBF4, SYT1, HOMER2, LIMK2, DCP1A, SPTBN1, BYSL, ATP6V0A1, TTN, VAMP3	1874	38	21095	2.96228	0.991794	0.081196	0.0765885
GOTERM_CC_DIRECT	GO:0005635~nuclear envelope	32	1.62519	0.00562504	AGPAT5, LRRC59, POM121, AHCTF1, SEH1L, ITSN1, TOR1AIP2, AKAP6, TOR1AIP1, MTMR6, TMEM201, NUP62, BNIP1, UBXN4, E2F5, LBR, TMPO, RRM2, NUP155, DST, NUP210, INSR, SIGMAR1, SHISA5, TMEM170, PARP16, MTOR, NUP50, NAPEPLD, WDFY3, NUPL2, NEMP1	1874	217	21095	1.65997	0.994849	0.0875631	0.0825943
GOTERM_CC_DIRECT	GO:0055037~recycling endosome	24	1.21889	0.00579032	ARFGEF2, SLC31A2, USP32, SLC31A1, ATG9A, ITSN1, PLA2G3, MYO5A, TMEM230, RAB11B, RAP2C, EEA1, RABGEF1, GGA3, RAB11FIP1, SYT11, RAB15, SLC9A9, STX6, DENND6B, TPP1, ABCG1, PLEKHJ1, VAMP3	1874	148	21095	1.82541	0.99559	0.0886584	0.0836274
GOTERM_CC_DIRECT	GO:0030134~ER to Golgi transport vesicle	10	0.507872	0.00615286	LMAN1, VANGL2, STX17, PITPNM3, LMAN2, TEX261, ERGIC2, ERGIC1, TMED5, TMED4	1874	39	21095	2.88633	0.996863	0.0926899	0.0874302
GOTERM_CC_DIRECT	GO:0030173~integral component of Golgi membrane	12	0.609446	0.00812731	LFNG, ACER2, SLC35A4, SLC35B4, SAMD8, CUX1, ACER3, TEX261, RFNG, SGMS2, ERGIC1, FKTN	1874	55	21095	2.456	0.99951	0.119546	0.112762
GOTERM_CC_DIRECT	GO:0008023~transcription elongation factor complex	7	0.35551	0.00820508	ICE1, ELP2, SUPT6, MLLT1, ERCC6, AFF4, AFF1	1874	21	21095	3.75222	0.999545	0.119546	0.112762
GOTERM_CC_DIRECT	GO:0043204~perikaryon	32	1.62519	0.00831955	GRIA2, KCNC2, GRIK5, CACNA1D, SLC2A3, GRIK2, CACNA1E, DDN, MAPK9, MAPK8, CTSL, MGAT5, G3BP1, PENK, MAPK1, FLNA, NEFM, DIP2B, RGS8, EPHA4, NTRK2, PDPK1, SEMA4F, KLHL24, OPRM1, HTR5A, TTLL7, PDE10A, SYT11, RUFY3, MAP1B, WDFY3	1874	223	21095	1.61531	0.999591	0.119546	0.112762
GOTERM_CC_DIRECT	GO:0031234~extrinsic component of cytoplasmic side of plasma membrane	14	0.711021	0.00905046	FARP1, HIP1, STYK1, ATP2A2, SLA, CYTH3, RACGAP1, MCF2L, SNX9, ESYT2, ESYT1, RGS8, CYTH1, SNX5	1874	71	21095	2.21963	0.999795	0.128078	0.12081
GOTERM_CC_DIRECT	GO:0005770~late endosome	25	1.26968	0.00954719	PARM1, CLEC16A, VPS26B, MTM1, ZFYVE26, LAMP2, MVB12B, MAPK1, SLC38A9, SLC31A2, SLC31A1, INSR, SLC30A4, ATG9A, CTNS, MYO5A, NMNAT2, IGF2R, TMEM230, SNX16, SNX14, RAPGEF2, UHRF1BP1, SIGLEC1, IFNAR1	1874	163	21095	1.72648	0.999872	0.133091	0.125538
GOTERM_CC_DIRECT	GO:0005759~mitochondrial matrix	34	1.72676	0.00991961	PCX, PARS2, DLST, MIEF1, TFB1M, TBRG4, GLS, ACAT1, ATXN3, HMGCL, PDPR, GRPEL1, GRPEL2, PMPCA, ACSS1, PRODH, PCK2, PPTC7, PDPK1, MARS2, ACOT11, NME4, SOD2, WARS2, BCKDK, CREB1, SDHAF2, SDHAF3, PDE12, ETHE1, RPUSD3, PCCB, NAT8L, BCL2L1	1874	244	21095	1.56855	0.99991	0.13503	0.127368
GOTERM_CC_DIRECT	GO:0099056~integral component of presynaptic membrane	17	0.863382	0.0101693	CHRNB2, EPHA4, GRIA2, CADM3, CHRM1, CADM1, KCNC1, GRIK5, ATP2B3, ATP1A3, OPRM1, SLC6A1, CACNA1E, SYT7, PTPRD, ADGRL1, NCAM1	1874	96	21095	1.99337	0.999929	0.13503	0.127368
GOTERM_CC_DIRECT	GO:0005876~spindle microtubule	10	0.507872	0.010179	CAPN6, KIF2A, KIF3A, CSNK1D, KIF11, KIFAP3, CALM1, TTL, CLASP2, SKA2	1874	42	21095	2.68016	0.999929	0.13503	0.127368
GOTERM_CC_DIRECT	GO:0005793~endoplasmic reticulum-Golgi intermediate compartment	16	0.812595	0.0102878	MCFD2, STX17, CCDC115, SURF4, DICER1, MTMR6, LMAN1, LMAN2, MGAT4A, CHP1, ERGIC2, UGGT1, RAB6B, ERGIC1, TMED5, TMED4	1874	88	21095	2.04667	0.999936	0.13503	0.127368
GOTERM_CC_DIRECT	GO:0000785~chromatin	55	2.7933	0.0104092	RB1, SUV39H2, AHCTF1, RARG, CHD7, CHD4, HR, HIF3A, YY1, MECP2, CCND2, EME1, BCL7A, BCL7C, POGZ, ENC1, DPF2, GABPA, TMPO, BRD3, DFFA, SMARCC1, CSNK2A1, NCOA3, SIRT7, EBF4, ETV3, RUNX3, RUNX1, NCOR2, NCOR1, CREB1, SMCR8, SMARCD1, KDM3A, CDCA5, AKAP8, NSD3, NSD1, NSD2, DVL3, PPARGC1A, KLHDC3, SLF2, CENPX, UBE2B, STAT3, HMGA1, HMGA2, NAP1L1, WAPL, TAF5, MXD1, EZH2	1874	442	21095	1.40072	0.999943	0.13503	0.127368
GOTERM_CC_DIRECT	GO:0005923~bicellular tight junction	23	1.16811	0.0105776	ASH1L, FRMD4B, RPGRIP1L, LIN7C, CLDN1, TGFBR1, AMOT, MTDH, RAP2C, CYTH3, PARD6B, CLMP, VAPA, CCND1, WNK3, CLDN12, RAPGEF2, ESAM, ARHGEF2, MPDZ, CGNL1, CYTH1, JAM3	1874	147	21095	1.76125	0.999951	0.135335	0.127655
GOTERM_CC_DIRECT	GO:0000151~ubiquitin ligase complex	18	0.91417	0.01094	RNF20, WDR26, ANKIB1, DYRK2, DCUN1D3, DCUN1D4, UBE2D3, RNF8, DCUN1D2, ARMC8, MED6, UBAC1, FBXL12, MED12, MKLN1, ITCH, RNF217, ARIH1	1874	105	21095	1.92971	0.999965	0.136837	0.129072
GOTERM_CC_DIRECT	GO:0005874~microtubule	47	2.387	0.010988	CEP57, DYNC1I2, CNP, KIF14, ABRAXAS2, FIGN, KIF11, TTL, SKA2, SLC8A2, BCL2L11, RASSF3, CAPN6, KIF3A, KIF5C, KIF1B, KIF1A, KIF21B, TPPP, CLASP2, APC2, DST, DYNLT3, STARD9, DYRK1A, BAIAP2, TUBB4A, TTLL7, NIN, TTLL4, STIM1, APPBP2, KIF2A, HOOK1, REEP4, KIF16B, MAP1B, DCX, TTLL11, ARHGEF2, MAPT, KIF20B, FKBP4, MAPRE1, MAPRE2, GAS8, DNAL1	1874	367	21095	1.44159	0.999967	0.136837	0.129072
GOTERM_CC_DIRECT	GO:0030315~T-tubule	13	0.660234	0.0111434	PRKCE, RDX, ATP2B4, MSN, ATP1A2, AKAP6, AQP4, SLC30A1, SLC2A4, ADRA1B, SLC9A1, IGF1R, PRKAR2A	1874	65	21095	2.25133	0.999972	0.136946	0.129175
GOTERM_CC_DIRECT	GO:0030175~filopodium	16	0.812595	0.0113862	RIPOR2, EPHA4, FARP1, TENM2, RDX, MSN, BAIAP2, MTM1, FGD4, SLC9A3R1, RUFY3, ABI1, IGF2BP1, DMD, NF2, UTRN	1874	89	21095	2.02367	0.999977	0.138113	0.130276
GOTERM_CC_DIRECT	GO:0032590~dendrite membrane	10	0.507872	0.0118844	GRIA2, MPP2, DAGLA, KCNC1, GABRA6, KCNC2, INSR, CACNA1D, OPRM1, GABRG2	1874	43	21095	2.61783	0.999986	0.142308	0.134233
GOTERM_CC_DIRECT	GO:0070578~RISC-loading complex	5	0.253936	0.0122852	AGO3, AGO4, AGO1, AGO2, DICER1	1874	11	21095	5.11667	0.99999	0.14343	0.135291
GOTERM_CC_DIRECT	GO:0031932~TORC2 complex	5	0.253936	0.0122852	SMG1, SESN3, MLST8, RICTOR, MTOR	1874	11	21095	5.11667	0.99999	0.14343	0.135291
GOTERM_CC_DIRECT	GO:0000792~heterochromatin	13	0.660234	0.0125497	SUV39H2, PHC2, CBX5, UHRF2, CBX2, SUV39H1, DNMT3A, RRP1B, MECP2, EME1, SALL4, DNMT3B, SMARCAD1	1874	66	21095	2.21722	0.999992	0.144709	0.136498
GOTERM_CC_DIRECT	GO:0005871~kinesin complex	11	0.558659	0.0130298	KIF2A, KIF3A, KIF16B, KIF5C, STARD9, KIF14, KIF1B, KIF1A, KIF21B, KIF20B, KIFAP3	1874	51	21095	2.42791	0.999995	0.148413	0.139991
GOTERM_CC_DIRECT	GO:0005911~cell-cell junction	32	1.62519	0.0142854	PTPRU, TENM2, LAMA1, EPB41, ITGB3, AQP4, LIN7C, CLDN1, TMEM47, PAK1, SV2A, FLNA, NCAM1, STX3, WASF2, JAM3, KIRREL3, MPP2, CADM3, CADM1, ITGA4, CASK, FRS2, RPGRIP1L, PIKFYVE, VANGL2, PTK7, MYADM, RAPGEF2, ESAM, NECTIN3, LIMS1	1874	232	21095	1.55264	0.999999	0.160754	0.151632
GOTERM_CC_DIRECT	GO:0090575~RNA polymerase II transcription factor complex	21	1.06653	0.0147186	MLXIP, POU2F1, JUND, CEBPD, ATF6B, NCOA3, STAT3, HMGA1, CHD4, BACH1, BACH2, PBX1, CREB1, CARM1, RFX5, E2F2, E2F3, E2F5, E2F6, MXD4	1874	134	21095	1.76411	0.999999	0.163657	0.15437
GOTERM_CC_DIRECT	GO:0045121~membrane raft	42	2.13306	0.0150371	ASAH2, RGS16, GNAI3, SLC2A4, EGFR, SLC9A1, SLC9A3R1, ADGRG1, CASP3, LAMP2, BSG, EFHD2, CHP1, DMD, PAG1, NFAM1, ATP2B4, ATP2B3, CASK, ATP2B2, ARID3A, OPRM1, ERLIN2, CFLAR, SULF1, TNFRSF1B, TGFBR1, PIKFYVE, ARC, FASL, DLC1, CD28, MYADM, FAS, TPP1, TNFRSF26, NF2, MAPT, CRK, SLC25A4, TDGF1, BIRC3	1874	326	21095	1.45025	0.999999	0.165231	0.155855
GOTERM_CC_DIRECT	GO:0098686~hippocampal mossy fiber to CA3 synapse	12	0.609446	0.0155023	PTPRD, EPHA7, PPP3R1, SYT1, GABRA6, GRIK5, STXBP5, GRIK2, BSN, NECTIN3, SHANK2, SYT7	1874	60	21095	2.25133	1	0.168362	0.158808
GOTERM_CC_DIRECT	GO:0036464~cytoplasmic ribonucleoprotein granule	15	0.761808	0.0171665	POLDIP3, ROCK2, PATL1, EDC3, NYNRIN, GHR, SOCS1, AGO3, AGO4, AGO1, AGO2, PSMC2, MAPT, DCP1A, LSM14A	1874	85	21095	1.98647	1	0.184293	0.173835
GOTERM_CC_DIRECT	GO:0048179~activin receptor complex	4	0.203149	0.0186148	ACVR1C, ACVR1B, TGFBR1, ACVR2A	1874	7	21095	6.43238	1	0.195351	0.184266
GOTERM_CC_DIRECT	GO:1903561~extracellular vesicle	4	0.203149	0.0186148	ARRDC4, ARC, PEG10, HAS2	1874	7	21095	6.43238	1	0.195351	0.184266
GOTERM_CC_DIRECT	GO:0099524~postsynaptic cytosol	8	0.406298	0.0200462	HOMER1, KIF5C, NCS1, EIF4EBP1, PTEN, HAP1, BAIAP2, MTOR	1874	32	21095	2.81417	1	0.208035	0.19623
GOTERM_CC_DIRECT	GO:0030027~lamellipodium	28	1.42204	0.0222729	SCYL3, PLXND1, ROCK1, ITSN1, WASL, AMOT, CORO1C, FGD4, PAK1, MCF2L, DPYSL3, IGF2BP1, PLCE1, ABL2, DMD, STX3, WASF2, PHACTR4, RDX, TSC1, PARVA, BAIAP2, ALS2, ABI3, RUFY3, ABI1, PKN2, NF2	1874	203	21095	1.55264	1	0.228603	0.215631
GOTERM_CC_DIRECT	GO:0031209~SCAR complex	5	0.253936	0.0230648	ABI3, ABI1, SRA1, NCKAP1L, WASF2	1874	13	21095	4.32949	1	0.234158	0.220871
GOTERM_CC_DIRECT	GO:0016324~apical plasma membrane	54	2.74251	0.0235563	SLC23A2, RIPOR2, KCNC2, ITGB3, PTEN, CLDN1, AQP1, DSTYK, CTSL, CAR12, CTSB, PDGFRB, ABCC5, MYO7A, OSMR, TGFBR1, ATP6V1B2, RAPGEF2, SHANK2, DDR2, VAMP3, CRB2, ATP6V1A, PRKAA2, HVCN1, CACNA1D, IL6RA, ADRB2, SLC7A1, SLC5A3, EGFR, SLC9A1, MTDH, SLC9A3R2, SLC9A3R1, PARD6B, ATP6V0A4, STX3, MPDZ, SPTBN2, FZD3, KCNJ10, SLC16A1, TMEM30A, RDX, MSN, ATP2B2, SLC4A7, SLC6A6, VANGL2, SLC6A8, FAS, TDGF1, SLC26A6	1874	453	21095	1.34185	1	0.236576	0.223152
GOTERM_CC_DIRECT	GO:0005802~trans-Golgi network	30	1.52362	0.0241596	GCNT1, SLC2A4, ARL5B, GGA3, FUT9, LAMP2, STX6, FLNA, AP1S1, AP3S2, SNX9, CHAC1, BSN, ARL5A, PLEKHJ1, CLASP2, ARFGEF2, SLC10A7, ATG9A, AP3D1, WIPI1, OCRL, NMNAT2, IGF2R, TMEM230, PLEKHA8, GOLPH3, RAB30, SYT11, CPD	1874	223	21095	1.51435	1	0.240054	0.226432
GOTERM_CC_DIRECT	GO:0055038~recycling endosome membrane	15	0.761808	0.0248114	SYT5, CD274, PLEKHB2, INSR, ATG9A, ABHD17C, RAB11B, RAP2C, NEU3, GGA3, SYT11, SLC9A9, RFFL, RAB11FIP2, RAB11FIP4	1874	89	21095	1.89719	1	0.243935	0.230093
GOTERM_CC_DIRECT	GO:0005813~centrosome	65	3.30117	0.0266095	CEP57, GPSM2, CCNJ, GPAA1, SPPL2B, CEP120, CHD4, HK2, CDC14B, RPGR, MECP2, ZFYVE26, SENP5, CNTRL, NUP62, DPF2, KIFAP3, CTSC, CEP55, IQCB1, CEP68, CDKL2, CEP135, PLEKHG6, CSNK1D, RPGRIP1L, NME1, CDC25B, ESPL1, ALS2, KIF2A, RRAGD, HAP1, KIF20B, MAPRE1, DYNC1I2, ROCK2, CEP85L, NLRC5, GNAI3, ABRAXAS2, RRP7A, HMBOX1, KIF3A, PRKAR2A, RAP1GAP2, NEK9, STIL, SLC16A1, USP20, CCDC14, CEP350, EYA3, LIMK2, WA…	1874	565	21095	1.29502	1	0.258888	0.244197
GOTERM_CC_DIRECT	GO:0012506~vesicle membrane	8	0.406298	0.027452	SLC5A6, PIKFYVE, TMEM198B, GIPC1, ATP2A2, SLC2A4, FNDC3A, SLC26A6	1874	34	21095	2.64863	1	0.262666	0.247761
GOTERM_CC_DIRECT	GO:0032541~cortical endoplasmic reticulum	4	0.203149	0.0278415	TMEM201, STIM1, ASPH, C2CD2L	1874	8	21095	5.62834	1	0.262666	0.247761
GOTERM_CC_DIRECT	GO:0031931~TORC1 complex	4	0.203149	0.0278415	SMG1, AKT1S1, MLST8, MTOR	1874	8	21095	5.62834	1	0.262666	0.247761
GOTERM_CC_DIRECT	GO:0099061~integral component of postsynaptic density membrane	13	0.660234	0.0291602	GRIA2, EPHA7, CHRM1, GRIK5, ATP2B2, SLC30A1, GRM1, GRIN3A, LRFN4, SCN8A, GSG1L, NECTIN3, CACNG4	1874	74	21095	1.97752	1	0.272356	0.256901
GOTERM_CC_DIRECT	GO:1904115~axon cytoplasm	12	0.609446	0.0299226	AP3M1, BLOC1S6, AGTPBP1, DST, KIF3A, KIF5C, AP3D1, KIF1B, AP3S2, KIF1A, HAP1, BSN	1874	66	21095	2.04667	1	0.27671	0.261008
GOTERM_CC_DIRECT	GO:0031901~early endosome membrane	25	1.26968	0.0307781	CD274, RAB5B, DAGLA, SNX30, EGFR, PLD3, EEA1, NEU3, GGA3, SNX27, SNX5, WASHC3, EPHA4, NTRK2, TMEM30A, MMGT1, DNAJC13, OCRL, ITCH, PIKFYVE, ARC, ZFYVE16, SNX16, KIF16B, NAPEPLD	1874	181	21095	1.55479	1	0.281831	0.265838
GOTERM_CC_DIRECT	GO:0043235~receptor complex	30	1.52362	0.0313278	NOTCH2, RAMP2, VIPR1, ITGB3, GPR63, LOXL4, IL6RA, ADRB2, ACVR1B, EGFR, IGF1R, GHR, ACVR1C, SLITRK5, PDGFRB, EPHA4, NTRK2, EPHA7, GABRA6, INSR, LIFR, OSMR, ACVR2A, TGFBR1, TGFBR3, CD200R1, ADRB3, GPRC5C, KCTD12B, DDR2	1874	228	21095	1.48114	1	0.284079	0.267959
GOTERM_CC_DIRECT	GO:0032587~ruffle membrane	16	0.812595	0.0329044	ITGB3, SPRY4, EGFR, MTMR6, TIRAP, CORO1C, NME1, EPB41L5, PAK1, DLC1, PSD3, PLEKHO1, ITGAV, ARHGEF2, TLN1, CLASP2	1874	101	21095	1.78323	1	0.292692	0.276083
GOTERM_CC_DIRECT	GO:0045171~intercellular bridge	16	0.812595	0.0329044	PHLPP2, IQCB1, APC2, PHLDB1, EPB41, MICAL3, SRA1, KLHDC8B, CDC6, TUBB4A, WAPL, DUSP11, KCNV1, MICAL1, KIF20B, CEP55	1874	101	21095	1.78323	1	0.292692	0.276083
GOTERM_CC_DIRECT	GO:0016604~nuclear body	43	2.18385	0.0334476	MDC1, ICE1, RPN2, DHX8, MINDY1, EPB41, PRDM5, HR, VIRMA, DCAF7, IKZF4, MTDH, COIL, HMBOX1, DSN1, LSM11, STK35, ABL1, TRIM25, TRP53BP1, NELFA, ARIH1, SBF1, RAB8B, ATF7IP, TRIM41, ZBTB16, NSMCE2, HCFC2, 4931406C07RIK, NCOR2, UBOX5, DBF4, KIF2A, ELF4, FAS, POLR3G, UBE2O, GEMIN5, PKN2, ERCC6, FLYWCH1, SF1	1874	354	21095	1.36734	1	0.294717	0.277993
GOTERM_CC_DIRECT	GO:0005778~peroxisomal membrane	11	0.558659	0.0373896	FNDC5, FIS1, MAVS, CAT, PEX5, AGPS, PEX1, HMGCR, SYT7, RAB8B, PEX26	1874	60	21095	2.06372	1	0.326373	0.307853
GOTERM_CC_DIRECT	GO:0031252~cell leading edge	13	0.660234	0.0383048	DST, ARHGAP1, SRA1, LDB2, WASL, SSH1, EPB41L5, SLK, ABI1, AAK1, ABL1, SSX2IP, CLASP2	1874	77	21095	1.90048	1	0.331266	0.312468
GOTERM_CC_DIRECT	GO:0070382~exocytic vesicle	7	0.35551	0.0391032	SYT5, SYT2, SYT1, SYT11, DPYSL3, IGF1, SYT7	1874	29	21095	2.71713	1	0.335068	0.316054
GOTERM_CC_DIRECT	GO:0005899~insulin receptor complex	3	0.152362	0.0418721	IRS1, INSR, IGF1R	1874	4	21095	8.4425	1	0.350945	0.331031
GOTERM_CC_DIRECT	GO:1990351~transporter complex	3	0.152362	0.0418721	CHP1, ERGIC2, SLC9A1	1874	4	21095	8.4425	1	0.350945	0.331031
GOTERM_CC_DIRECT	GO:0005912~adherens junction	23	1.16811	0.0420834	EPHA4, MPP4, RDX, SNAP23, MSN, FRS2, CD99L2, FRMD4B, KLHL24, LIMD1, PVR, CDH8, CYTH3, TMEM47, EPB41L5, CDH22, WNK3, ESAM, NF2, TLN1, NECTIN3, SSX2IP, CYTH1	1874	168	21095	1.54109	1	0.350945	0.331031
GOTERM_CC_DIRECT	GO:0005801~cis-Golgi network	9	0.457085	0.0425387	RAB30, SLC10A7, MAN2A1, B3GAT3, LIMK2, KDELR2, KDELR3, TMED5, FKTN	1874	45	21095	2.25133	1	0.351603	0.331652
GOTERM_CC_DIRECT	GO:0097440~apical dendrite	7	0.35551	0.0453391	MAP1B, ITSN1, FLNA, FAS, CASK, CPEB3, PPARGC1A	1874	30	21095	2.62656	1	0.371462	0.350384
GOTERM_CC_DIRECT	GO:0030014~CCR4-NOT complex	5	0.253936	0.0474533	CNOT6L, CNOT11, CNOT2, CPEB3, PATL1	1874	16	21095	3.51771	1	0.382081	0.360399
GOTERM_CC_DIRECT	GO:1990124~messenger ribonucleoprotein complex	5	0.253936	0.0474533	CPEB1, CPEB3, CPEB2, LSM14A, CPEB4	1874	16	21095	3.51771	1	0.382081	0.360399
GOTERM_CC_DIRECT	GO:0001650~fibrillar center	21	1.06653	0.0486902	SPECC1, RSAD2, SPATA2, MLLT1, AFF4, MTDH, DUSP11, COIL, SMUG1, ARHGAP32, ZNRF2, KLF6, DSN1, NUAK1, EEF1D, TAF1C, CAMK4, SNAI1, E2F5, CC2D1A, IP6K2	1874	152	21095	1.5552	1	0.388689	0.366633
GOTERM_CC_DIRECT	GO:0016529~sarcoplasmic reticulum	12	0.609446	0.0520395	H6PD, STIM1, ASPH, REEP5, MTMR12, S100A1, CALU, ATP2A2, AKAP6, SLC2A4, THBS1, HK2	1874	72	21095	1.87611	1	0.409617	0.386373
GOTERM_CC_DIRECT	GO:0005677~chromatin silencing complex	4	0.203149	0.0521888	YY1, SUV39H1, BAHD1, EZH2	1874	10	21095	4.50267	1	0.409617	0.386373
GOTERM_CC_DIRECT	GO:0016328~lateral plasma membrane	13	0.660234	0.0533977	GPSM2, FZD3, SLC16A1, MPP4, LIN7C, CLDN1, PKD1, CORO1C, VANGL1, VANGL2, PPP2R1A, CLDN12, BSG	1874	81	21095	1.80663	1	0.415612	0.392028
GOTERM_CC_DIRECT	GO:0005902~microvillus	14	0.711021	0.0541868	ATP6V1A, CAR2, KCNJ10, CNP, RDX, PLEKHG6, MSN, MYO7A, SPN, SLC9A3R1, CTSL, ATP6V1B2, MYO1F, JAM3	1874	90	21095	1.75104	1	0.418269	0.394534
GOTERM_CC_DIRECT	GO:0032279~asymmetric synapse	6	0.304723	0.0562195	GRIA2, SLC4A8, ARFGEF2, CHRM1, GSG1L, SHANK2	1874	24	21095	2.81417	1	0.430402	0.405978
GOTERM_CC_DIRECT	GO:0097708~intracellular vesicle	5	0.253936	0.0578361	ITSN1, LRIG2, NEO1, EGFR, VAMP3	1874	17	21095	3.31079	1	0.439178	0.414257
GOTERM_CC_DIRECT	GO:0017053~transcriptional repressor complex	11	0.558659	0.059712	NCOR2, CBX5, NCOR1, JUND, CCND1, ZBTB16, MIER1, HEY2, MDM4, ETV3, RUNX1T1	1874	65	21095	1.90497	1	0.449766	0.424244
GOTERM_CC_DIRECT	GO:0030018~Z disc	20	1.01574	0.0620701	GGPS1, DST, HOMER1, S100A1, CAVIN4, ATP2B4, CACNA1D, PARVA, FBXO32, MYL12A, TTN, PPP3CA, PAK1, SCN8A, SLMAP, FLNA, DMD, PPP1R12B, SCN3B, PGM1	1874	147	21095	1.53152	1	0.463788	0.43747
GOTERM_CC_DIRECT	GO:0032154~cleavage furrow	10	0.507872	0.0626898	SPN, RACGAP1, KATNBL1, PLEKHG6, RDX, PKN2, NF2, RAB11FIP4, CEP55, SSH1	1874	57	21095	1.97485	1	0.464701	0.438331
GOTERM_CC_DIRECT	GO:0005891~voltage-gated calcium channel complex	6	0.304723	0.0653418	CACNB4, CACNA2D3, CACNA2D2, CACNA1D, CACNA1E, CACNG4	1874	25	21095	2.7016	1	0.472208	0.445413
GOTERM_CC_DIRECT	GO:0032280~symmetric synapse	3	0.152362	0.0657249	SLC4A8, ARFGEF2, PENK	1874	5	21095	6.754	1	0.472208	0.445413
GOTERM_CC_DIRECT	GO:0098858~actin-based cell projection	3	0.152362	0.0657249	RDX, MSN, NF2	1874	5	21095	6.754	1	0.472208	0.445413
GOTERM_CC_DIRECT	GO:0035985~senescence-associated heterochromatin focus	3	0.152362	0.0657249	HMGA1, HMGA2	1874	5	21095	6.754	1	0.472208	0.445413
GOTERM_CC_DIRECT	GO:0072686~mitotic spindle	19	0.964957	0.0669618	PHLPP2, IQCB1, EPB41, LIMK2, KIF11, CDC6, TUBB4A, WAPL, CDC14B, NIN, NCOR1, ESPL1, RACGAP1, KATNBL1, NUP62, MAPK1, TPPP, LSM14A, CLASP2	1874	139	21095	1.53868	1	0.477422	0.450331
GOTERM_CC_DIRECT	GO:0030670~phagocytic vesicle membrane	10	0.507872	0.0686298	PIKFYVE, RAB11FIP1, LAMP2, SLC9A9, RAPGEF1, OCRL, SYT7, RAB8B, TAPBP, RAB11B	1874	58	21095	1.94081	1	0.485608	0.458052
GOTERM_CC_DIRECT	GO:0033276~transcription factor TFTC complex	5	0.253936	0.0693258	USP22, TAF7, TAF5, TAF9B, ATXN7L3	1874	18	21095	3.12685	1	0.486845	0.459218
GOTERM_CC_DIRECT	GO:0005844~polysome	9	0.457085	0.0719585	IMPACT, NAA30, LIN28A, AGO1, AGO2, HDLBP, MSI2, LARP4, CPEB2	1874	50	21095	2.0262	1	0.501562	0.4731
GOTERM_CC_DIRECT	GO:0051233~spindle midzone	6	0.304723	0.0752389	RACGAP1, KIF14, CDC6, KIF20B, MAPRE1, MAPRE2	1874	26	21095	2.59769	1	0.520542	0.491004
GOTERM_CC_DIRECT	GO:0090543~Flemming body	7	0.35551	0.0761716	RACGAP1, NUP62, CNTRL, CHMP4C, MICAL3, KIF14, CEP55	1874	34	21095	2.31755	1	0.523119	0.493435
GOTERM_CC_DIRECT	GO:0005643~nuclear pore	12	0.609446	0.0772722	POM121, AHCTF1, SEH1L, NUP210, NUP155, XPOT, XPO4, NUP50, NUP62, CHMP4C, NUPL2, LBR	1874	77	21095	1.75429	1	0.526804	0.496911
GOTERM_CC_DIRECT	GO:0005815~microtubule organizing center	20	1.01574	0.0807997	SPECC1, ARFGEF2, ATF6B, ROCK2, NEK7, FIGN, PAK1, SLMAP, CNTRL, SASS6, MAPK1, TTLL12, MAPRE1, MAPRE2, BBS5, SSX2IP, CC2D1A, BCL2L1, CLASP2, PSKH1	1874	152	21095	1.48114	1	0.546329	0.515328
GOTERM_CC_DIRECT	GO:0031527~filopodium membrane	5	0.253936	0.0818909	ITGB3, MSN, ITGAV, DMD, UTRN	1874	19	21095	2.96228	1	0.546329	0.515328
GOTERM_CC_DIRECT	GO:0098981~cholinergic synapse	5	0.253936	0.0818909	CHRNB2, RPH3A, CHRM1, ANO6, DLGAP4	1874	19	21095	2.96228	1	0.546329	0.515328
GOTERM_CC_DIRECT	GO:0001750~photoreceptor outer segment	13	0.660234	0.0828022	IQCB1, WDR19, PCDH15, MYO5A, OCRL, MYO7A, RPGR, MAP1B, BSG, STX3, NUPL2, KIFAP3, SHANK2	1874	87	21095	1.68203	1	0.547466	0.5164
GOTERM_CC_DIRECT	GO:0032592~integral component of mitochondrial membrane	4	0.203149	0.0838197	OXA1L, SLC8B1, SLC25A4, SLC8A2	1874	12	21095	3.75222	1	0.547466	0.5164
GOTERM_CC_DIRECT	GO:0005883~neurofilament	4	0.203149	0.0838197	DYRK1A, NEFM, DMD, SHANK2	1874	12	21095	3.75222	1	0.547466	0.5164
GOTERM_CC_DIRECT	GO:0043202~lysosomal lumen	6	0.304723	0.0858985	PDGFRB, FASL, IDUA, IDS, GUSB, PLD3	1874	27	21095	2.50148	1	0.557147	0.525532
GOTERM_CC_DIRECT	GO:0000791~euchromatin	11	0.558659	0.0892711	CECR2, SETD5, CREB1, POLR2A, ICE1, CBX2, ALKBH1, DNMT3A, RRP1B, PPARGC1A, AFF4	1874	70	21095	1.76891	1	0.571091	0.538684
GOTERM_CC_DIRECT	GO:0030136~clathrin-coated vesicle	11	0.558659	0.0892711	HIP1, SORT1, AAK1, GPR107, SNX9, OCRL, WIPI1, SLC2A4, STON2, CLINT1, VAMP3	1874	70	21095	1.76891	1	0.571091	0.538684
GOTERM_CC_DIRECT	GO:0070938~contractile ring	3	0.152362	0.0928958	ALKBH4, UTRN, KIF20B	1874	6	21095	5.62834	1	0.586248	0.552981
GOTERM_CC_DIRECT	GO:0031264~death-inducing signaling complex	3	0.152362	0.0928958	CASP3, FAS, CFLAR	1874	6	21095	5.62834	1	0.586248	0.552981
GOTERM_CC_DIRECT	GO:0034045~pre-autophagosomal structure membrane	5	0.253936	0.0954888	RB1CC1, ATG9A, ULK2, WIPI1, WIPI2	1874	20	21095	2.81417	1	0.594275	0.560553
GOTERM_CC_DIRECT	GO:0014704~intercalated disc	10	0.507872	0.0957973	PAK1, TMEM65, DST, SLC31A1, ATP2A2, AKAP6, ATP1A2, ADRA1B, SCN4B, SLC9A1	1874	62	21095	1.81559	1	0.594275	0.560553
GOTERM_CC_DIRECT	GO:0005776~autophagosome	11	0.558659	0.0960766	PEG3, STX17, ATG9A, ULK2, WDFY3, PIP4K2B, HAP1, AMBRA1, WIPI2, TMEM230, TRP53INP1	1874	71	21095	1.74399	1	0.594275	0.560553
GOTERM_CC_DIRECT	GO:0080008~Cul4-RING E3 ubiquitin ligase complex	6	0.304723	0.0973024	DCAF15, DDB1, DCAF8, AMBRA1, DCAF7, WDTC1	1874	28	21095	2.41214	1	0.597897	0.56397
GOTERM_CC_DIRECT	GO:0005884~actin filament	14	0.711021	0.0988465	APC2, TPM2, DYRK1A, MYO5A, TSC1, WASL, AMOT, PAK1, DIAPH2, DIAPH3, CALD1, DLC1, FLNA, GAS7	1874	99	21095	1.59185	1	0.603416	0.569175
GOTERM_MF_DIRECT	GO:0005515~protein binding	718	36.4652	1.82031e-31	RB1, MAPKBP1, PID1, ITSN1, SLC4A4, ELK1, CLDN1, BACH1, BACH2, GLS, NDST1, RABGEF1, HOXA9, RNF115, LSM11, CAPNS1, ALKBH1, DPYSL3, RAVER2, AP1S2, PLCE1, AP1S1, HOXA1, PIP4K2B, WDHD1, MEF2C, RBFOX2, GBP7, CSNK2A1, PRKCE, SOX13, MED8, FRS2, DICER1, HCFC2, GTPBP2, GABRG2, MED6, WDR77, MAP1B, RUFY3, RABL3, FREM2, RPN2, CDCA5, HSPA4L, NEDD4L, VPS26A, SLC5A3, MTMR7, MTDH, EPB41L5, BLOC1S6, PPP3R1, EPB41L…	1734	5394	18600	1.42783	3.02718e-28	3.02718e-28	2.98895e-28
GOTERM_MF_DIRECT	GO:0016740~transferase activity	273	13.8649	4.07325e-18	LPGAT1, XYLT1, NDST2, RPS6KA3, NDST1, RNF115, PNP, HYKK, CLP1, NDST3, TRIM25, PIP4K2B, TRIM26, EPHA4, EPHA7, ST6GAL1, ARMT1, CSNK2A1, PRKCE, NSMCE2, ALG3, CSNK1D, CSNK1E, CDC34, PRKD3, ULK2, SIK1, LIPT2, CDS1, FICD, FUT10, TMTC3, NEDD4L, NLK, PRDM11, UBE2J1, UGCG, NUAK1, NUAK2, RNF217, CHST14, ST3GAL1, ICMT, SETDB1, INSR, EIF2AK3, PARP16, PARP14, PRDX6, EXT2, B4GAT1, NDUFAF7, WNK3, CDK12, EZH2, A…	1734	1774	18600	1.65072	6.77382e-15	3.38691e-15	3.34414e-15
GOTERM_MF_DIRECT	GO:0046872~metal ion binding	474	24.0731	1.54106e-16	TES, ITSN1, XYLT1, RABGEF1, ZFYVE26, RNF115, ALKBH4, CAPNS1, PLCE1, ANKFY1, ZFP282, PRKCE, GLCE, CACNA2D3, CACNA2D2, DICER1, ZFYVE16, ZC2HC1A, PRKD3, ETHE1, RUFY3, ZC3H11A, FREM2, SF1, PLA2G3, AGAP1, ADAMTS12, MTMR4, GNS, C2, ADAMTS15, PPP3R1, RNF217, ZSCAN12, EDEM3, PHC2, PMM2, NR1D2, NR2F2, COL1A1, MLLT10, CPEB1, MEX3A, AGO3, B4GAT1, AGO2, SNAI1, NAPEPLD, CPEB4, PHF3, ZFP248, SMG1, RARG, KDM8, …	1734	3633	18600	1.39951	1.8463e-13	8.54263e-14	8.43475e-14
GOTERM_MF_DIRECT	GO:0016301~kinase activity	114	5.78974	1.17545e-10	CCNH, DGKA, IGF1R, RPS6KA3, HYKK, SLK, CCND1, CLP1, PIM1, PIP4K2B, NEK3, SKP2, PSKH1, CDKL2, PDGFRB, EPHA4, EPHA7, CSNK2A1, PRKCE, DYRK1A, CASK, CSNK1D, CSNK1E, MOB3C, PRKD3, ULK2, SIK1, CSNK1G1, PFKFB1, PFKFB4, NLK, PIK3R5, NUAK1, NUAK2, STK35, STK36, PRKAR2A, GRK6, ABL1, ABL2, MAP2K6, IP6K2, NEK9, INSR, NEK7, EIF2AK3, CDK8, STK24, WNK3, AAK1, CDK12, MAP3K13, ATR, SMG1, DYRK2, DUSP16, HK2, DSTYK…	1734	661	18600	1.84998	1.95478e-07	4.88694e-08	4.82523e-08
GOTERM_MF_DIRECT	GO:0000166~nucleotide binding	236	11.9858	4.14756e-10	CLPB, PARS2, RTCA, RPS6KA3, CLP1, PIP4K2B, KIF21B, EPHA4, EPHA7, GBP7, CSNK2A1, PRKCE, ENTPD6, STARD9, CSNK1D, MYO7A, DICER1, CSNK1E, GTPBP2, CDC34, RRAGC, PRKD3, RRAGD, RABL3, ULK2, TTLL11, SIK1, DNA2, TTLL12, KIF20B, DHX8, FICD, HSPA4L, AGAP1, ABCB9, NLK, UBE2J1, HELZ2, NUAK1, NUAK2, RRAS, PRKAR2A, RIMKLA, PCK2, INSR, EIF2AK3, MYO5A, CDC6, QARS, WNK3, CDK12, ATR, SMG1, SRPR, KIF14, KIF11, ABCC1…	1734	1720	18600	1.4718	6.89738e-07	1.37948e-07	1.36206e-07
GOTERM_MF_DIRECT	GO:0004672~protein kinase activity	90	4.57085	1.01336e-08	SCYL3, DYRK2, IGF1R, RPS6KA3, DSTYK, SLK, CCND1, PIM1, SPEG, TLK1, NEK3, IKBKE, PSKH1, PDGFRB, CDKL2, EPHA4, MAP4K2, EPHA7, CSNK2A1, MMD, PDPK1, PRKCE, DYRK1A, CASK, CSNK1D, TYK2, CSNK1E, KSR2, TGFBR1, PEAK1, PRKD3, BMP2K, ULK2, SIK1, TRIB2, STK40, DDR2, CSNK1G1, PRKAA2, ROCK1, ROCK2, PRKX, NLK, ACVR1B, EGFR, TTBK2, TTN, MAPK9, NUAK1, PAK1, MAPK8, NUAK2, ACVR1C, STK35, STK36, GRK6, ABL1, MAPK1, A…	1734	519	18600	1.86011	1.68521e-05	2.80871e-06	2.77324e-06
GOTERM_MF_DIRECT	GO:0004674~protein serine/threonine kinase activity	78	3.9614	2.29706e-08	SMG1, DYRK2, RPS6KA3, DSTYK, SLK, EEF2K, PIM1, SPEG, TLK1, NEK3, IKBKE, PSKH1, CDKL2, MAP4K2, CSNK2A1, PDPK1, PRKCE, DYRK1A, CASK, CSNK1D, CSNK1E, KSR2, TGFBR1, DBF4, PRKD3, BMP2K, ULK2, SIK1, STK40, CSNK1G1, PRKAA2, ROCK1, ROCK2, PRKX, NLK, ACVR1B, TTBK2, TTN, MAPK9, TRP53RKB, NUAK1, PAK1, MAPK8, NUAK2, ACVR1C, STK35, STK36, GRK6, MAPK1, MAPK6, MAP4K3, MAP2K6, MAP4K4, MAP3K2, MAP3K3, NEK9, MAP3K…	1734	434	18600	1.92783	3.81994e-05	5.45716e-06	5.38825e-06
GOTERM_MF_DIRECT	GO:0004712~protein serine/threonine/tyrosine kinase activity	79	4.01219	3.85712e-08	SMG1, DYRK2, IGF1R, RPS6KA3, DSTYK, SLK, PIM1, SPEG, TLK1, NEK3, PSKH1, PDGFRB, CDKL2, EPHA4, MAP4K2, EPHA7, CSNK2A1, PDPK1, PRKCE, DYRK1A, CASK, CSNK1D, TYK2, CSNK1E, KSR2, PRKD3, BMP2K, ULK2, SIK1, STK40, DDR2, CSNK1G1, PRKAA2, ROCK1, ROCK2, PRKX, NLK, EGFR, TTBK2, TTN, MAPK9, TRP53RKB, NUAK1, PAK1, MAPK8, NUAK2, STK35, STK36, ABL1, MAPK1, ABL2, MAPK6, MAP4K3, MAP4K4, MAP3K2, NTRK2, MAP3K3, NEK…	1734	447	18600	1.89576	6.41418e-05	8.01798e-06	7.91673e-06
GOTERM_MF_DIRECT	GO:0005524~ATP binding	204	10.3606	7.52856e-08	CLPB, PARS2, RTCA, RPS6KA3, CLP1, CHORDC1, PIP4K2B, KIF21B, EPHA4, EPHA7, CSNK2A1, PRKCE, ENTPD6, STARD9, CSNK1D, MYO7A, DICER1, CSNK1E, RUNX3, RUNX1, CDC34, PRKD3, ULK2, TTLL11, SIK1, DNA2, TTLL12, KIF20B, TRIB2, DHX8, FICD, HSPA4L, FIGNL2, ABCB9, NLK, TTBK2, UBE2J1, HELZ2, TRP53RKB, NUAK1, NUAK2, RIMKLA, INSR, EIF2AK3, MYO5A, CDC6, QARS, WNK3, CDK12, ATR, SMG1, KIF14, KIF11, ABCC10, DSTYK, KIF1…	1734	1530	18600	1.43022	0.000125192	1.39111e-05	1.37354e-05
GOTERM_MF_DIRECT	GO:0030165~PDZ domain binding	30	1.52362	2.19438e-06	GRIA2, GRIK5, SDC2, PTEN, KIF14, CACNA1D, ADRB1, GRIK2, LIN7C, SLC9A3R1, SRR, GNG5, DMD, KIRREL3, MPP2, FZD3, CADM1, PLEKHA2, ATP2B4, ATP2B3, CASK, ATP2B2, BAIAP2, ACVR2A, TGFBR3, GIPC1, RAPGEF2, APBA1, SLC26A6, ADGRL2	1734	123	18600	2.61625	0.00364261	0.000364925	0.000360317
GOTERM_MF_DIRECT	GO:0016757~transferase activity, transferring glycosyl groups	43	2.18385	3.35784e-06	GALNT12, DPAGT1, PYGB, POGLUT1, FUT10, GCNT1, GXYLT1, XYLT1, RFNG, GGTA1, LFNG, GYS1, UGCG, PNP, POFUT1, FUT9, MGAT5, HAS2, MGAT1, GCNT4, UGGT1, ST3GAL1, GALNT7, ST6GAL1, GALNT2, GALNT1, C1GALT1, ALG3, PARP16, ALG11, PARP9, PARP14, EXT2, DPY19L1, B4GAT1, B3GNT7, PIGA, MGAT4A, EOGT, WDFY3, PIGM, B4GALT6, UMPS	1734	216	18600	2.1354	0.00556854	0.000507645	0.000501234
GOTERM_MF_DIRECT	GO:0003682~chromatin binding	85	4.31691	5.98357e-06	SUV39H2, RARG, CCNT2, CHD7, KDM8, NKAP, CHD4, TTF1, ELK1, PHF8, MED12, ELK4, YY1, MECP2, DNMT3B, SMARCAD1, NELFA, BAHCC1, TRIM66, GABPA, TLE4, KDM6B, PRMT6, BRD3, WDHD1, SMARCC1, MEF2C, SFMBT1, NCOA3, DNMT3A, PAX3, ASH1L, SIRT7, CBFA2T3, SREBF2, NCOR2, PYGO2, NCOR1, KAT6A, MTF2, LCOR, HDGFL3, YAP1, NFAT5, SMARCD1, KDM3A, PRKAA2, AKAP8, RNF8, PRDM11, EGFR, ATAD2B, MBTD1, MNT, CUX1, NSD1, BAHD1, NS…	1734	556	18600	1.63986	0.00990135	0.000829222	0.000818751
GOTERM_MF_DIRECT	GO:0003677~DNA binding	224	11.3763	1.88762e-05	RB1, BACH1, ELK1, BACH2, IKZF4, ELK4, RABGEF1, HOXA9, PEG10, BBX, HOXA1, SOX6, TMPO, WDHD1, MEF2C, SOX13, SOX11, DICER1, EBF4, RUNX3, MED6, RUNX1, XRN1, SUB1, XRN2, RFX5, DNA2, FLYWCH1, CGGBP1, ZBTB5, HELZ2, HMGXB4, MIER2, ZSCAN12, HIVEP3, PPARGC1A, ZFP512, PHC2, JUND, EGR3, SETDB1, ZFP516, PBX3, POU6F2, PBX2, NR1D2, NR2F2, PBX1, SNAI1, CC2D1A, EZH2, ATR, CSRNP2, AHCTF1, RARG, SRA1, HIF3A, TFB1M,…	1734	1844	18600	1.30302	0.0309039	0.00241471	0.00238422
GOTERM_MF_DIRECT	GO:0042826~histone deacetylase binding	31	1.5744	3.12246e-05	HDAC10, AKAP8, CHD4, HR, PRDM1, SMG5, MECP2, ATXN3, MAPK8, CCND1, MIER3, KCTD21, MIER2, MIER1, HEY2, DNMT3B, MEF2D, WDTC1, MEF2C, CBX5, RUNX3, NCOR2, NCOR1, LCOR, UHRF1BP1, PKN2, SIK1	1734	147	18600	2.26208	0.0506021	0.00370904	0.0036622
GOTERM_MF_DIRECT	GO:0003712~transcription cofactor activity	29	1.47283	5.50178e-05	SMARCD1, KDM3A, NAB1, SRA1, HR, LDB2, MED12L, MTDH, PHF8, MED12, MED13, NSD1, DPF2, TRP53BP1, PPARGC1A, PPARGC1B, ATF7IP, PIAS4, HMGA1, MED8, HMGA2, ARID3A, PTPN14, MED29, MED6, MED13L, KAT6A, HDGFL3	1734	137	18600	2.2706	0.0874361	0.00609964	0.00602262
GOTERM_MF_DIRECT	GO:0019901~protein kinase binding	83	4.21534	7.1205e-05	CCNT2, IRS1, PTEN, KIF14, IRS2, KIF11, PKD1, RND3, GHR, UFL1, RPS6KA3, GYS1, ZFYVE26, TRIM6, CCND2, CCND1, PPME1, RB1CC1, NCS1, SLC12A6, CNPPD1, PDGFRB, CEP68, PDPK1, PRKCE, RHOF, CDC25A, NME1, CDC25B, CACNB4, CCNY, KIF2A, CRY2, DCX, RAPGEF2, SIK1, SMCR8, MAPT, UTRN, MAPRE1, PPP1R12B, MAPRE2, GRIA2, STX17, NOD2, RHOBTB1, EGFR, TTN, PAK1, SOCS1, BCL2L11, RACGAP1, SV2A, MICAL1, ABL1, MAPK1, RICTOR,…	1734	577	18600	1.543	0.111675	0.00740087	0.00730741
GOTERM_MF_DIRECT	GO:0008234~cysteine-type peptidase activity	29	1.47283	0.000120596	OTUD4, OTUD5, USP38, USPL1, MINDY1, TNFAIP3, VCPIP1, ATXN3, CASP7, SENP5, CTSL, CASP3, CAPN1, PGPEP1, CTSC, CTSB, USP24, USP47, USP49, USP20, USP21, USP4, USP22, USP45, YOD1, CFLAR, ESPL1, ATG4C, ATG4B	1734	143	18600	2.17533	0.181731	0.0117971	0.0116482
GOTERM_MF_DIRECT	GO:0042802~identical protein binding	232	11.7826	0.00024282	RB1, GABPB2, TLNRD1, AQP4, SLC4A4, CLDN1, AQP1, GLS, LACTB, PNP, RASSF3, DPYSL3, TNFSF10, HOXA1, SKP2, TMPO, EPHA4, CSNK2A1, COL23A1, SOX13, MYO7A, GTPBP2, KCTD10, ETHE1, SUB1, PSME3, XRN2, UHRF1BP1, CGGBP1, SF1, SMIM3, DHX8, FICD, SDC2, PDGFB, APCDD1, AU022252, BLOC1S6, HMGXB4, GRPEL1, PRKAR2A, SNX9, RAB11FIP2, FIS1, PHC2, HOMER1, ST13, HOMER2, INSR, EIF2AK3, MYO5A, PRDX6, COL1A1, GRIN3A, GIPC1,…	1734	2004	18600	1.24181	0.332261	0.0224338	0.0221506
GOTERM_MF_DIRECT	GO:0005085~guanyl-nucleotide exchange factor activity	39	1.9807	0.000274248	DOCK5, DOCK3, RASGRF2, ITSN1, ADRB1, RASGRP1, RPGR, CYTH3, RABGEF1, FGD4, FGD6, MCF2L, PSD3, PLCE1, SLC38A9, SBF1, FNIP1, RALGDS, CYTH1, RALGPS1, VAV3, FARP1, ARFGEF2, ARHGEF12, ARHGEF39, PLEKHG6, IQSEC3, RGP1, ARHGEF9, ALS2, EEF1D, ARHGEF3, RAPGEF1, RAB3GAP2, RAPGEF2, DENND6B, SMCR8, ARHGEF2, LAMTOR4	1734	227	18600	1.8429	0.366273	0.0240039	0.0237008
GOTERM_MF_DIRECT	GO:0004438~phosphatidylinositol-3-phosphatase activity	8	0.406298	0.000323196	MTMR12, SACM1L, MTMR14, PTEN, MTMR4, MTMR6, MTMR7, MTM1	1734	16	18600	5.36332	0.415829	0.0268737	0.0265344
GOTERM_MF_DIRECT	GO:0016787~hydrolase activity	190	9.64957	0.00039489	OTUD4, OTUD5, CLPB, HDAC10, SPPL2B, IL1RAP, NUDT4, GLS, CDC14B, NDST2, LACTB, NDST1, ABHD10, EME1, PPME1, NDST3, DPYSL3, PLCE1, SMARCAD1, CAPN1, NUDT12, GBP7, AGTPBP1, ARMT1, PPTC7, IL1R1, USP4, SACM1L, ACOT11, ENTPD6, VASH2, ENTPD7, YOD1, OCRL, DICER1, 4931406C07RIK, CDC25A, CDC25B, PLA2G15, PLPP6, PLPP5, XRN1, RRAGC, PDE12, XRN2, RRAGD, ADAM8, DNA2, SNRNP200, PLA1A, PFKFB1, PFKFB4, RAB5B, H6PD,…	1734	1612	18600	1.26431	0.481508	0.0312715	0.0308766
GOTERM_MF_DIRECT	GO:0004725~protein tyrosine phosphatase activity	22	1.11732	0.000531389	DUSP4, PTPRU, DUSP1, EYA3, MTMR14, PTEN, MTMR4, PTPN14, DUSP16, CDC25A, DUSP6, PALD1, MTMR6, DUSP7, MTM1, MTMR7, CDC25B, CDC14B, SSH1, PTPRD, DUSP11, DUSP22	1734	104	18600	2.2691	0.586846	0.0401682	0.0396609
GOTERM_MF_DIRECT	GO:0008270~zinc ion binding	100	5.07872	0.000557948	TES, HDAC10, LTN1, IKZF4, RPH3A, RABGEF1, PEG10, FNTB, CHORDC1, TNFSF10, TRIM26, CAR12, CAR7, ATXN7L3, NUDT12, PIAS4, AGTPBP1, NSMCE2, 4931406C07RIK, PLA2G15, KAT6A, ADAM8, UTRN, SF1, GLO1, DTX2, DTX4, RASGRP1, TRHDE, DPP3, MBTD1, ADAMTS15, ZMAT4, CPSF4, PHC2, SETDB1, NFXL1, NR1D2, NR2F2, ZFHX4, FBXO30, NR4A1, LIN28B, LIN28A, CPD, ACER3, NAPEPLD, TAB2, ZCCHC3, TRIM71, SUV39H2, RARG, ZFAND2A, SUV3…	1734	769	18600	1.39488	0.604706	0.0403421	0.0398326
GOTERM_MF_DIRECT	GO:0008375~acetylglucosaminyltransferase activity	10	0.507872	0.000694923	LFNG, EXT2, B3GNT7, MGAT5, MGAT4A, EOGT, GCNT1, MGAT1, GCNT4, RFNG	1734	28	18600	3.83094	0.685276	0.0481524	0.0475443
GOTERM_MF_DIRECT	GO:0003714~transcription corepressor activity	33	1.67598	0.00146016	YAP1, SETD5, BTG2, ASAH1, HR, LIMD1, MECP2, CCND1, MIER3, NSD1, MIER2, DHRS7B, MIER1, DNMT3B, SCAI, RUNX1T1, TLE4, ATF7IP, PIAS4, RBFOX2, SFMBT1, HMGA2, SIRT7, PA2G4, PARP9, PARP14, CBFA2T3, NCOR2, NCOR1, LCOR, FLYWCH1, ZFP451, EZH2	1734	198	18600	1.78777	0.911965	0.0919743	0.0908129
GOTERM_MF_DIRECT	GO:0008092~cytoskeletal protein binding	17	0.863382	0.00148341	GRIA2, FARP1, MAP3K1, EPB41, RDX, DYRK1A, MSN, WASL, LIN7C, TOR1AIP1, EPB41L5, EPB41L1, CNTRL, NF2, CAPN1, CRK, CDK5R2	1734	76	18600	2.39938	0.915309	0.0919743	0.0908129
GOTERM_MF_DIRECT	GO:0005096~GTPase activator activity	39	1.9807	0.00154067	DOCK5, RGS16, NPRL3, ARHGAP1, ARHGAP19, AGAP1, ASAP1, ARHGAP6, ARHGAP12, RACGAP1, TBC1D13, STXBP5, NCKAP1L, SRGAP3, RGS8, TBC1D22A, RAP1GAP2, STARD13, ARHGEF12, STARD8, PLEKHG6, ELMOD1, CAVIN4, ARHGAP28, OCRL, ARHGAP25, ARHGAP32, ALS2, DLC1, GNAQ, GIPC1, RASA2, TBC1D24, RAB3GAP2, RAPGEF2, SMCR8, PGAM5, SMAP2, SMAP1	1734	248	18600	1.68685	0.923012	0.0919743	0.0908129
GOTERM_MF_DIRECT	GO:0008138~protein tyrosine/serine/threonine phosphatase activity	12	0.609446	0.00154858	DUSP4, DUSP11, DUSP22, DUSP1, EYA3, STYX, PTEN, DUSP6, PPM1F, DUSP7, CDC14B, SSH1	1734	43	18600	2.99348	0.924019	0.0919743	0.0908129
GOTERM_MF_DIRECT	GO:0008022~protein C-terminus binding	37	1.87913	0.00187798	YAP1, MDC1, GPSM2, LAMA1, EPB41, CEP120, ATP2A2, TNFAIP3, YEATS4, FIGN, PEX26, COIL, MED12, SLC9A3R2, POLR2A, ABL1, MPDZ, PIAS4, CEP135, DST, SYT1, ZBTB16, PRRC2C, CASK, ATP2B2, OPRM1, PEX1, SREBF2, HIC2, ERCC4, TAOK1, PEX5, AGO2, ERCC2, ERCC6, SHANK2, VGLL3	1734	234	18600	1.69609	0.956108	0.106017	0.104679
GOTERM_MF_DIRECT	GO:0060090~binding, bridging	31	1.5744	0.00191252	OTUD4, RB1, SMARCD1, SRPR, ITSN1, AKAP6, AHR, SLC9A3R2, MECP2, SLC9A3R1, PAK1, CHCHD3, BCL2L11, RB1CC1, RICTOR, NELFA, DLGAP4, FIS1, DFFA, HOMER1, NCOA3, HMGA1, MICAL3, LOX, LETMD1, MAPRE1, LAMTOR4, CRK, TNRC6A	1734	185	18600	1.79744	0.958562	0.106017	0.104679
GOTERM_MF_DIRECT	GO:0016791~phosphatase activity	25	1.26968	0.00223869	PTPRU, MTMR14, PTEN, CTDSPL2, MTMR4, DUSP16, MTMR6, MTM1, MTMR7, CDC14B, DUSP11, INPP5A, DUSP4, ARMT1, DUSP1, SACM1L, OCRL, PTPN14, DUSP6, DUSP7, SSH1, PTPRD, DUSP22, CTDSP2, PGAM5	1734	139	18600	1.92925	0.975938	0.119135	0.117631
GOTERM_MF_DIRECT	GO:0035198~miRNA binding	11	0.558659	0.00245775	HELZ2, TRIM71, ZC3H10, LIN28A, AGO3, AGO4, ZC3H7B, AGO1, AGO2, DDX21, DICER1	1734	39	18600	3.02546	0.983299	0.119135	0.117631
GOTERM_MF_DIRECT	GO:0018024~histone-lysine N-methyltransferase activity	9	0.457085	0.00246528	NSD3, SUV39H2, SETDB1, NSD1, SUV39H1, DOT1L, NSD2, ASH1L, EZH2	1734	27	18600	3.57555	0.983507	0.119135	0.117631
GOTERM_MF_DIRECT	GO:0000978~RNA polymerase II core promoter proximal region sequence-specific DNA binding	139	7.05942	0.00247157	ZFP568, PRDM5, PRDM1, ELK1, BACH1, BACH2, IKZF4, HOXA11, YY1, ELK4, HOXA9, DACH1, SALL3, SALL4, HOXA1, SOX6, ZBTB39, MEF2C, ZFP334, ZFP697, MED8, SOX13, SOX11, ZBTB33, EBF4, ZFP607A, RUNX3, FOXP2, RUNX1, MYCL, HIC2, MYCN, DMTF1, SUB1, RFX5, ZFP748, ZFP109, CREM, ZBTB5, SCRT2, NACC1, ZSCAN12, ZKSCAN2, HIVEP3, ZFP740, SKIL, ZKSCAN1, ZFP583, ZFP341, POU2F1, EGR3, JUND, ZFP516, ZBTB16, HMGA1, PBX3, P…	1734	1175	18600	1.26894	0.983679	0.119135	0.117631
GOTERM_MF_DIRECT	GO:0004842~ubiquitin-protein transferase activity	39	1.9807	0.00254662	TRIM71, RNF13, UHRF2, UBE2D3, LTN1, RNF8, NEDD4L, TNFAIP3, RNF5, RNF115, RNF139, HERC1, HECTD2, RNF217, TRIM25, ARIH1, RSPRY1, RNF20, ANKIB1, AREL1, MAP3K1, UBE2B, NSMCE2, ZFP91, UBE2G2, FBXL14, CHFR, MIB1, KLHL9, RNF167, ITCH, UBOX5, CDC34, KCTD10, PELI1, RLIM, UBE2O, MDM4, BIRC3	1734	255	18600	1.64055	0.985599	0.119135	0.117631
GOTERM_MF_DIRECT	GO:0022857~transmembrane transporter activity	33	1.67598	0.002579	SLC23A2, SLC35B4, SLC7A14, SLC2A3, ABCB9, SLC7A11, SLC2A4, SLC4A4, SLC2A6, SLC7A1, SLC5A3, AQP1, SLC25A27, MFSD8, MFSD4A, SV2A, SLC25A45, SLC25A22, SLC12A9, SLC16A1, SLC13A4, SLC2A12, SLC16A10, SLC4A7, SLC22A23, SLC5A6, MFSD14B, SLC4A8, SLCO3A1, SLCO2A1, SFXN3, SPNS1, SLC18B1	1734	205	18600	1.72673	0.986355	0.119135	0.117631
GOTERM_MF_DIRECT	GO:0008135~translation factor activity, RNA binding	6	0.304723	0.00316004	CPEB1, EEF2K, CPEB3, CPEB2, EIF4G2, CPEB4	1734	12	18600	5.36332	0.994823	0.138879	0.137125
GOTERM_MF_DIRECT	GO:0008574~ATP-dependent microtubule motor activity, plus-end-directed	9	0.457085	0.00317342	DYNC1I2, KIF16B, KIF5C, STARD9, KIF14, KIF1B, KIF1A, KIF11, KIF20B	1734	28	18600	3.44785	0.994937	0.138879	0.137125
GOTERM_MF_DIRECT	GO:0004721~phosphoprotein phosphatase activity	25	1.26968	0.00328253	PHLPP2, PTPRU, PTEN, CTDSPL2, MTMR4, DUSP16, PPM1F, MTM1, CDC14B, DUSP11, PPP3CA, PPP3R1, DUSP4, PPTC7, DUSP1, EYA3, PTPN14, DUSP6, CDC25A, DUSP7, SSH1, CDC25B, PTPRD, DUSP22, CTDSP2	1734	143	18600	1.87529	0.99578	0.13997	0.138203
GOTERM_MF_DIRECT	GO:0030544~Hsp70 protein binding	13	0.660234	0.00349364	FICD, ST13, DNAJB12, TSC1, DNAJB14, NOD2, DNAJC18, SPN, CREB1, DNAJA4, NUP62, DNAJA2, DNAJB9	1734	54	18600	2.58234	0.997033	0.145248	0.143414
GOTERM_MF_DIRECT	GO:0051721~protein phosphatase 2A binding	11	0.558659	0.00440038	GRIN3A, PPME1, CPD, EIF4EBP1, AKAP6, PPP2R2A, MAPT, ADRB2, HMGCR, ARPP19, SMG5	1734	42	18600	2.80936	0.999347	0.176257	0.174031
GOTERM_MF_DIRECT	GO:0000976~transcription regulatory region sequence-specific DNA binding	40	2.03149	0.00445147	ZFP568, YAP1, SUV39H2, KMT2D, GABPB2, CEBPD, ATF6B, SUV39H1, PRDM5, FOXK2, FOXK1, AHR, ELK1, YY1, RBBP5, BAHD1, ZFP263, SOX6, GABPA, ZBED3, MEF2C, JUND, POU2F1, STAT3, SOX13, HMGA2, SOX11, PBX1, ETV5, SREBF2, RUNX1, NCOR1, CREB1, DMTF1, IRF4, CARM1, AGO1, CRY2, TAF7, EZH2	1734	272	18600	1.57745	0.9994	0.176257	0.174031
GOTERM_MF_DIRECT	GO:0008017~microtubule binding	39	1.9807	0.00463316	CEP57, KIF14, ABRAXAS2, KIF11, SKA2, BCL2L11, CAPN6, RACGAP1, KIF3A, KIF5C, CHP1, KIF1B, KIF1A, KIF21B, TPPP, CLASP2, MAP4K4, APC2, DST, STRBP, CEP350, STARD9, VASH2, APPBP2, VAPA, KIF2A, HOOK1, REEP4, KATNBL1, KIF16B, MAP1B, DCX, ARHGEF2, MAPT, KIF20B, MAPRE1, MAPRE2, GAS8, HDGFL3	1734	264	18600	1.58462	0.999557	0.179185	0.176922
GOTERM_MF_DIRECT	GO:0001222~transcription corepressor binding	13	0.660234	0.0047821	ZFP568, ZFP644, ZBTB16, RUNX3, PBX1, RUNX1, ATXN3, STK36, CNOT2, MTF2, LCOR, BSN, EZH2	1734	56	18600	2.49011	0.999655	0.180741	0.178459
GOTERM_MF_DIRECT	GO:0030276~clathrin binding	12	0.609446	0.00549749	SYT5, SYT2, HIP1, SYT1, SYT11, TLN2, TLN1, CLINT1, SMAP1, SYT7, NCALD, BCL2L1	1734	50	18600	2.57439	0.999896	0.203163	0.200597
GOTERM_MF_DIRECT	GO:0042054~histone methyltransferase activity	7	0.35551	0.00606558	PRMT6, NSD1, SUV39H1, CARM1, DOT1L, NSD2, EZH2	1734	19	18600	3.95192	0.99996	0.217094	0.214352
GOTERM_MF_DIRECT	GO:0051213~dioxygenase activity	17	0.863382	0.00613554	KDM6B, JMJD4, KDM3A, EGLN2, KDM8, TET2, PTGS2, PHF8, ALKBH4, ASPH, P4HA2, OGFOD1, ETHE1, ALKBH1, TET3, HIF1AN, KDM6A	1734	87	18600	2.09601	0.999964	0.217094	0.214352
GOTERM_MF_DIRECT	GO:0003700~transcription factor activity, sequence-specific DNA binding	81	4.11376	0.00644579	CSRNP2, RARG, ONECUT2, HIF3A, AHR, PRDM1, ELK1, BACH1, AFF1, BACH2, IKZF4, ELK4, YY1, MECP2, HOXA9, DACH1, HEY2, ZFP362, HOXA1, SOX6, GABPA, GTF2I, TEAD4, MEF2C, ZFP697, PAX3, SOX11, EBF4, ETV3, RUNX3, SREBF2, ETV5, FOXP2, RUNX1, MYCL, MYCN, CREB1, DMTF1, ELF4, IRF4, MTF1, RFX5, ZFP652, NFAT5, ZFP748, CEBPD, ATF6B, CREM, FOXK2, FOXK1, PURB, MNT, E2F2, E2F3, ZFP740, E2F5, E2F6, MEF2D, MLXIP, ZFP71…	1734	652	18600	1.3326	0.999979	0.22332	0.2205
GOTERM_MF_DIRECT	GO:0005545~1-phosphatidylinositol binding	6	0.304723	0.00681992	EEA1, ZFYVE16, EPB41, MCF2L, WDFY3, SNX9	1734	14	18600	4.59713	0.999989	0.23146	0.228537
GOTERM_MF_DIRECT	GO:0019899~enzyme binding	63	3.19959	0.00743329	RB1, HDAC10, ITGB3, PTEN, ATP2A2, CASC3, LDB2, MECP2, PPP3CA, HOXA9, CCND1, LAMP2, PLCE1, CAPN1, PDGFRB, IQCB1, ARMT1, PRKCE, PARP9, NME1, CREB1, NPC2, EHHADH, CAT, PEX5, MAPT, CRK, SLC25A4, NOTCH2, IL6RA, AKAP6, ADRB2, NOD2, MAT2B, PTGS2, EGFR, ACAT1, TTN, MAPK8, PPP3R1, TSPAN5, MLEC, METTL6, FNIP1, MEF2D, JUND, SORT1, USP22, HMGA1, LAPTM5, EIF2AK3, HMGA2, MSN, SOD2, PARP14, MLH1, IGF2R, GOLPH3,…	1734	488	18600	1.38479	0.999996	0.247231	0.244109
GOTERM_MF_DIRECT	GO:0061630~ubiquitin protein ligase activity	46	2.33621	0.00810171	TRIM71, RNFT2, RNF13, UHRF2, UBE2D3, RNF38, LTN1, RNF8, NEDD4L, DTX2, RNF7, DTX4, RNF5, RPGR, MED12, RABGEF1, ZNRF2, RNF115, TRIM6, RNF139, HECTD2, RNF217, TMEM129, TRIM25, TRIM26, ARIH1, RFFL, RNF20, RNF44, ANKIB1, AREL1, TRIM41, NHLRC3, MED6, CHFR, FBXO30, RNF167, ITCH, UBOX5, MKRN2, PELI1, RLIM, UBE2O, TRIM33, RNF165, BIRC3	1734	335	18600	1.47291	0.999999	0.264179	0.260843
GOTERM_MF_DIRECT	GO:0004722~protein serine/threonine phosphatase activity	17	0.863382	0.00853959	DUSP4, PHLPP2, PPTC7, DUSP1, PTEN, MTMR4, DUSP6, PPM1F, DUSP7, CDC14B, SSH1, DUSP22, PPP3CA, PDP2, PPP2R1A, CTDSP2, PGAM5	1734	90	18600	2.02614	0.999999	0.272095	0.268659
GOTERM_MF_DIRECT	GO:0030374~ligand-dependent nuclear receptor transcription coactivator activity	12	0.609446	0.00867169	HELZ2, USP22, NCOA3, CARM1, HMGA1, SRA1, ELK1, ATXN7L3, PPARGC1A, PPARGC1B, WDR77	1734	53	18600	2.42867	0.999999	0.272095	0.268659
GOTERM_MF_DIRECT	GO:0033550~MAP kinase tyrosine phosphatase activity	5	0.253936	0.00996226	DUSP4, DUSP1, DUSP16, DUSP6, DUSP7	1734	10	18600	5.36332	1	0.306801	0.302926
GOTERM_MF_DIRECT	GO:0016706~oxidoreductase activity, acting on paired donors, with incorporation or reduction of molecular oxygen, 2-oxoglutarate as one donor, and incorporation of one atom each of oxygen into both donors	7	0.35551	0.0103233	JMJD4, EGLN2, OGFOD1, ALKBH1, KDM8, HIF1AN, PHF8	1734	21	18600	3.57555	1	0.312138	0.308196
GOTERM_MF_DIRECT	GO:0000149~SNARE binding	15	0.761808	0.0110195	SYT5, GRIA2, SYT2, SEC24A, STX17, SYT1, MYO5A, GRIK2, SYT7, SYT11, STX6, EXOC3, STX3, SEC24C, VAMP3	1734	77	18600	2.08961	1	0.327241	0.323109
GOTERM_MF_DIRECT	GO:0004707~MAP kinase activity	6	0.304723	0.0127156	MAPK9, MAPK11, MAPK8, MAPK1, NLK, MAPK6	1734	16	18600	4.02249	1	0.365167	0.360556
GOTERM_MF_DIRECT	GO:0017040~ceramidase activity	4	0.203149	0.0130156	ACER2, ASAH1, ASAH2, ACER3	1734	6	18600	7.1511	1	0.365167	0.360556
GOTERM_MF_DIRECT	GO:0019838~growth factor binding	12	0.609446	0.0131061	PDGFRB, GHR, EPHA7, FGFBP1, ACVR1C, DUSP1, IGFBP4, LIFR, ACVR1B, OSMR, TGFBR1, ACVR2A	1734	56	18600	2.29857	1	0.365167	0.360556
GOTERM_MF_DIRECT	GO:0031267~small GTPase binding	40	2.03149	0.0132945	DOCK5, DOCK3, ROCK1, ROCK2, ARHGAP1, IPO5, CORO1C, RPH3A, AP3M1, RABGEF1, GOLGA4, PAK1, GGA3, RAB11FIP1, KIF3A, XPO6, MICAL1, TBC1D13, PLCE1, ANKFY1, DVL3, FLNA, RAB11FIP2, RAB11FIP4, FARP1, MICAL3, MYO5A, OCRL, RGP1, DIAPH2, DIAPH3, ALS2, XPOT, KIF16B, PEX5, RAB3GAP2, PKN2, ARHGEF2, EXOC5, GAS8	1734	291	18600	1.47445	1	0.365167	0.360556
GOTERM_MF_DIRECT	GO:0000981~RNA polymerase II transcription factor activity, sequence-specific DNA binding	128	6.50076	0.0137688	ZFP568, PRDM5, AHR, ELK1, BACH1, BACH2, HOXA11, YY1, ELK4, HOXA9, DACH1, SALL3, SALL4, BBX, HOXA1, ZFP282, SOX6, MEF2C, ZFP334, SOX13, SOX11, ZFP617, EBF4, ZFP607A, RUNX3, FOXP2, RUNX1, MYCL, HIC2, MYCN, DMTF1, ZFP41, RFX5, ZFP9, ZFP451, ZFP109, CREM, ZBTB5, SCRT2, NACC1, ZSCAN12, ZKSCAN2, HIVEP3, SKIL, ZKSCAN1, ZFP583, ZFP341, POU2F1, EGR3, JUND, ZFP516, ZBTB16, PBX3, POU6F2, PBX2, NFXL1, ZFHX4,…	1734	1129	18600	1.21613	1	0.365167	0.360556
GOTERM_MF_DIRECT	GO:0008330~protein tyrosine/threonine phosphatase activity	5	0.253936	0.0145146	DUSP4, DUSP1, DUSP16, DUSP6, DUSP7	1734	11	18600	4.87575	1	0.365167	0.360556
GOTERM_MF_DIRECT	GO:0046975~histone methyltransferase activity (H3-K36 specific)	5	0.253936	0.0145146	NSD3, SETD5, NSD1, NSD2, ASH1L	1734	11	18600	4.87575	1	0.365167	0.360556
GOTERM_MF_DIRECT	GO:0046974~histone methyltransferase activity (H3-K9 specific)	5	0.253936	0.0145146	SUV39H2, SETD5, SETDB1, SUV39H1, ASH1L	1734	11	18600	4.87575	1	0.365167	0.360556
GOTERM_MF_DIRECT	GO:0099626~voltage-gated calcium channel activity involved in regulation of presynaptic cytosolic calcium levels	5	0.253936	0.0145146	MARCKSL1, CACNB4, NCS1, CACNA1D, CACNA1E	1734	11	18600	4.87575	1	0.365167	0.360556
GOTERM_MF_DIRECT	GO:0017018~myosin phosphatase activity	14	0.711021	0.0148009	DUSP4, PHLPP2, PPTC7, DUSP1, PTEN, DUSP6, PPM1F, DUSP7, CDC14B, SSH1, DUSP22, PPP3CA, CTDSP2, PGAM5	1734	72	18600	2.08574	1	0.365167	0.360556
GOTERM_MF_DIRECT	GO:0042393~histone binding	29	1.47283	0.014973	KMT2D, UHRF2, CHD7, RNF8, CHD4, YEATS4, SPTY2D1, MLLT6, ATAD2B, MBTD1, SBNO1, RBBP5, CTSL, DPF2, TRP53BP1, WDTC1, RNF20, PRMT6, SMARCC1, PHC2, USP49, BRPF3, SFMBT1, SUPT6, NAP1L1, PARP9, MLLT10, PYGO2, KAT6A	1734	196	18600	1.58711	1	0.365167	0.360556
GOTERM_MF_DIRECT	GO:0044877~macromolecular complex binding	82	4.16455	0.0150428	IRS1, PPP2R2A, HR, IGF1R, PEX26, TXN2, RPH3A, PANX2, PPP3CA, CCND1, CAPNS1, CTSL, CASP3, NUP62, NEFM, CTSB, CHRNB2, NCOA3, COG2, CASK, TSC1, MYO7A, PEX1, TGFBR1, DDB1, NCOR2, MAP1B, PGAM5, MAPT, NPTXR, BIRC3, CRB2, GRIA2, DYNC1I2, PRKAA2, POLDIP3, CDCA5, PCDH15, SPATA2, ADRB2, PRICKLE1, NOD2, RNF5, EGFR, SLC9A3R1, NRAS, HMBOX1, GGA3, RRAS, KIF3A, PRKAR2A, FLNA, DMD, NCKAP1L, SKIL, SH2B3, SPTBN1, …	1734	686	18600	1.28219	1	0.365167	0.360556
GOTERM_MF_DIRECT	GO:0043565~sequence-specific DNA binding	62	3.14881	0.0151513	CSRNP2, RARG, PRDM5, AHR, ELK1, IKZF4, ELK4, YY1, HEY2, HOXA1, SOX6, GABPA, KDM6B, TEAD4, JMJD4, MEF2C, RFC1, SOX13, PAX3, ZBTB33, ETV3, SREBF2, ETV5, FOXP2, NCOR2, NCOR1, CREB1, ELF4, IRF4, RFX5, ZFP451, MTPN, CEBPD, FOXK2, FOXK1, HMBOX1, CUX1, NSD2, ZFP263, E2F2, PLAGL2, E2F3, TRP53BP1, E2F5, E2F6, PPARGC1A, POU2F1, EGR3, JUND, STAT3, PBX3, NR1D2, NR2F2, MEIS3, MEIS2, PBX1, NR4A1, ZFP24, NR6A1,…	1734	496	18600	1.34083	1	0.365167	0.360556
GOTERM_MF_DIRECT	GO:0043022~ribosome binding	14	0.711021	0.0165185	YTHDF3, RPN2, MTOR, DNAJC1, CPEB1, IMPACT, EIF6, SERBP1, GEMIN5, RICTOR, LETMD1, CPEB3, CPEB2, CPEB4	1734	73	18600	2.05716	1	0.390173	0.385246
GOTERM_MF_DIRECT	GO:0005159~insulin-like growth factor receptor binding	6	0.304723	0.016658	SOCS1, IRS1, INSR, CREG1, IGF1, CRK	1734	17	18600	3.78587	1	0.390173	0.385246
GOTERM_MF_DIRECT	GO:0016538~cyclin-dependent protein serine/threonine kinase regulator activity	8	0.406298	0.0180912	CCNT2, CCNJ, CCND2, CCNY, CCND1, CCNH, CCNL2, CNPPD1	1734	30	18600	2.86044	1	0.417857	0.41258
GOTERM_MF_DIRECT	GO:0048407~platelet-derived growth factor binding	5	0.253936	0.0201919	PDGFRB, COL1A1, COL3A1, COL4A1, PDGFB	1734	12	18600	4.46943	1	0.455157	0.44941
GOTERM_MF_DIRECT	GO:0047485~protein N-terminus binding	21	1.06653	0.0202535	SMARCC1, CSNK2A1, EPB41, SUV39H1, GAD1, NCOA3, TSC1, GLRX, MYO7A, CACNA1E, MECP2, SLC9A3R2, NCOR2, SLC9A3R1, ERCC4, PEX5, ERCC2, EXOC5, ERCC6, CALM1, VPS25	1734	132	18600	1.70651	1	0.455157	0.44941
GOTERM_MF_DIRECT	GO:0008168~methyltransferase activity	27	1.37125	0.021027	SUV39H2, KMT2D, SETD5, KDM3A, SUV39H1, PRDM5, PRDM1, PRDM11, TFB1M, NSD3, TGS1, NSD1, NSD2, DNMT3B, METTL6, BUD23, PRMT6, TRMT10A, ARMT1, ICMT, SETDB1, DNMT3A, ASH1L, NDUFAF7, CARM1, BMT2, EZH2	1734	184	18600	1.57402	1	0.464155	0.458294
GOTERM_MF_DIRECT	GO:0051575~5'-deoxyribose-5-phosphate lyase activity	4	0.203149	0.0212121	POLQ, HMGA1, HMGA2	1734	7	18600	6.12951	1	0.464155	0.458294
GOTERM_MF_DIRECT	GO:0003777~microtubule motor activity	11	0.558659	0.0229304	KIF2A, KIF3A, KIF16B, KIF5C, STARD9, KIF14, KIF1B, KIF1A, KIF21B, KIF11, KIF20B	1734	53	18600	2.22628	1	0.495236	0.488983
GOTERM_MF_DIRECT	GO:0046332~SMAD binding	12	0.609446	0.024043	TGFBR3, YY1, PURB, COL3A1, ACVR1C, COL5A2, TGFBRAP1, FLNA, HMGA2, ACVR1B, SKIL, TGFBR1	1734	61	18600	2.11016	1	0.496708	0.490436
GOTERM_MF_DIRECT	GO:0042169~SH2 domain binding	10	0.507872	0.0242303	GHR, AFAP1L2, DAB1, IRS1, DLC1, NUP62, ABL1, NLK, CRK, PAG1	1734	46	18600	2.33188	1	0.496708	0.490436
GOTERM_MF_DIRECT	GO:0004843~thiol-dependent ubiquitin-specific protease activity	17	0.863382	0.0242869	USP24, OTUD4, OTUD5, USP47, USP49, USP38, MINDY1, USP20, USP32, USP4, USP21, USP22, USP45, TNFAIP3, YOD1, VCPIP1, ATXN3	1734	101	18600	1.80547	1	0.496708	0.490436
GOTERM_MF_DIRECT	GO:0004362~glutathione-disulfide reductase activity	3	0.152362	0.0244143	GSR, GLRX	1734	3	18600	10.7266	1	0.496708	0.490436
GOTERM_MF_DIRECT	GO:0000977~RNA polymerase II regulatory region sequence-specific DNA binding	53	2.69172	0.0244919	RB1, ZFP248, SUV39H2, ZFP763, SUV39H1, HIF3A, PRDM1, DACH1, BBX, ZFP282, MEF2C, PEG3, NCOA3, SOX13, ZFP617, EBF4, ETV3, RUNX3, ETV5, NME1, RUNX1, NCOR1, CREB1, ZFP41, RFX5, MTF2, ZFP9, ZBTB43, CREM, FOXK1, ZBTB5, PURB, ATXN3, STOX2, MNT, CUX1, E2F2, E2F3, ZFP146, E2F6, MEF2D, MLXIP, MGA, PBX2, NFXL1, USF3, PBX1, ZFP322A, ZFP512B, SNAI1, ZFP597, ZFP275, MXD4	1734	424	18600	1.34083	1	0.496708	0.490436
GOTERM_MF_DIRECT	GO:0046983~protein dimerization activity	26	1.32047	0.0264859	AHR, HIF3A, PPP3CA, MNT, HEY2, E2F2, E2F3, E2F5, E2F6, MEF2D, IL10, MLXIP, ARNT2, MEF2C, ST13, MGA, NCOA3, STAT3, ANO6, USF3, SREBF2, MYCL, MYCN, MXD1, MXD4	1734	179	18600	1.55806	1	0.523217	0.51661
GOTERM_MF_DIRECT	GO:0031994~insulin-like growth factor I binding	5	0.253936	0.0270575	IGFBP4, ITGB3, INSR, ITGAV, IGF1R	1734	13	18600	4.12563	1	0.523217	0.51661
GOTERM_MF_DIRECT	GO:0000900~translation repressor activity, nucleic acid binding	5	0.253936	0.0270575	PURB, CPEB1, CPEB3, CPEB2, CPEB4	1734	13	18600	4.12563	1	0.523217	0.51661
GOTERM_MF_DIRECT	GO:0017017~MAP kinase tyrosine/serine/threonine phosphatase activity	5	0.253936	0.0270575	DUSP4, DUSP1, DUSP16, DUSP6, DUSP7	1734	13	18600	4.12563	1	0.523217	0.51661
GOTERM_MF_DIRECT	GO:0019900~kinase binding	20	1.01574	0.0281246	RB1, PFKFB1, MIDN, TNFAIP3, NAP1L1, SLC2A3, PARP16, CDC6, EGFR, MOB4, NIN, MYCN, POLR2A, CRY2, SNAI1, CHP1, FLNA, FAS, KIF1B, CRK	1734	128	18600	1.67604	1	0.5376	0.530811
GOTERM_MF_DIRECT	GO:0005245~voltage-gated calcium channel activity	9	0.457085	0.0289714	CACNB4, NCS1, CACNA2D3, CACNA2D2, CACNA1D, ITGAV, OPRM1, CACNA1E, CACNG4	1734	40	18600	2.41349	1	0.547494	0.54058
GOTERM_MF_DIRECT	GO:0003779~actin binding	49	2.48857	0.0304931	HIP1, TLNRD1, WASL, LASP1, ALKBH4, ENC1, PHACTR2, PHACTR4, DST, TPM2, TMOD2, VASH2, DYRK1A, MYO7A, ARC, IMPACT, MAP1B, TLN2, TLN1, UTRN, PFN2, EPB41, NOD2, NCALD, CORO1C, FGD4, CALD1, EPB41L1, MICAL1, FLNA, DMD, WASF2, SPTBN1, CAP2, MARCKSL1, HOMER2, RDX, MICAL3, MSN, MYO5A, PARVA, SSH1, DIAPH2, DIAPH3, HOOK1, GIPC1, NF2, CDK5R2, MYO1F	1734	392	18600	1.34083	1	0.569775	0.56258
GOTERM_MF_DIRECT	GO:0019208~phosphatase regulator activity	4	0.203149	0.0316196	MTMR12, BMP2K, PPP1R12B, SBF1	1734	8	18600	5.36332	1	0.58426	0.576882
GOTERM_MF_DIRECT	GO:0070064~proline-rich region binding	6	0.304723	0.0330521	YAP1, CCND1, ITSN1, ABL1, BAIAP2, SH3D19	1734	20	18600	3.21799	1	0.604017	0.59639
GOTERM_MF_DIRECT	GO:0004860~protein kinase inhibitor activity	8	0.406298	0.0345514	QARS, SPRY4, CHP1, SMCR8, PARVA, PKIG, TRIB1, TRIB2	1734	34	18600	2.52392	1	0.608945	0.601255
GOTERM_MF_DIRECT	GO:0097602~cullin family protein binding	7	0.35551	0.0348636	KLHL9, DDB1, KCTD21, DCUN1D3, DCUN1D4, DCUN1D2, RNF7	1734	27	18600	2.78098	1	0.608945	0.601255
GOTERM_MF_DIRECT	GO:0048185~activin binding	5	0.253936	0.0351526	TGFBR3, ACVR1C, ACVR1B, TGFBR1, ACVR2A	1734	14	18600	3.83094	1	0.608945	0.601255
GOTERM_MF_DIRECT	GO:0005068~transmembrane receptor protein tyrosine kinase adaptor activity	5	0.253936	0.0351526	IRS1, FRS2, IRS2, SH2B3, SH2B1	1734	14	18600	3.83094	1	0.608945	0.601255
GOTERM_MF_DIRECT	GO:0030296~protein tyrosine kinase activator activity	5	0.253936	0.0351526	AFAP1L2, INSR, ABI1, ERCC6, IGF1R	1734	14	18600	3.83094	1	0.608945	0.601255
GOTERM_MF_DIRECT	GO:0015297~antiporter activity	13	0.660234	0.0365915	SLC24A2, SLC30A4, SLC35C1, SLC35D2, SLC30A1, SLC8B1, SLC9A1, SLC8A2, SLC4A8, CLCN5, SLC9A9, SLC25A4, SLC26A6	1734	73	18600	1.91022	1	0.627337	0.619415
GOTERM_MF_DIRECT	GO:0017124~SH3 domain binding	20	1.01574	0.0371462	ZFP106, CNTNAP1, AFAP1L2, DOCK3, PRKCE, GRIK5, ARHGAP1, ARHGAP6, ABI3, MICAL1, DPYSL3, ABI1, CCDC6, ABL1, MAPT, OSTF1, CRK, WASF2, SHANK2, MAP4K3	1734	132	18600	1.62525	1	0.630348	0.622388
GOTERM_MF_DIRECT	GO:0000987~core promoter proximal region sequence-specific DNA binding	15	0.761808	0.038515	MEF2C, ZFP516, HMGA1, NR1D2, SOX11, AHR, FOXN2, YY1, ZFP322A, IRF4, MTF1, E2F2, E2F3, SOX6	1734	90	18600	1.78777	1	0.646975	0.638805
GOTERM_MF_DIRECT	GO:0004553~hydrolase activity, hydrolyzing O-glycosyl compounds	8	0.406298	0.0398393	ABHD10, MAN2A1, IDUA, GAA, GALM, GUSB, CTBS, GLA	1734	35	18600	2.4518	1	0.662527	0.654161
GOTERM_MF_DIRECT	GO:0030145~manganese ion binding	12	0.609446	0.0404626	HMGCL, NPEPL1, DYRK2, GALNT2, MGAT5, GALNT1, ABL1, PIM1, ABL2, MGAT1, SOD2, PCK2	1734	66	18600	1.9503	1	0.66623	0.657817
GOTERM_MF_DIRECT	GO:0043548~phosphatidylinositol 3-kinase binding	7	0.35551	0.0409929	PDGFRB, DAB1, IRS1, INSR, IRS2, CALM1, IGF1R	1734	28	18600	2.68166	1	0.668346	0.659906
GOTERM_MF_DIRECT	GO:0035091~phosphatidylinositol binding	17	0.863382	0.0420703	HIP1, SNX30, MTM1, ARHGAP32, GGA3, SNX27, SNX16, KIF16B, SNX14, MCF2L, HS1BP3, SNX9, ESYT2, ESYT1, TLN1, C2CD2L, SNX5	1734	108	18600	1.68845	1	0.674381	0.665865
GOTERM_MF_DIRECT	GO:0051087~chaperone binding	20	1.01574	0.0423801	FICD, ST13, DLST, ATP1A3, TSC1, ATP1A2, AHR, CDC25A, DNAJC1, GRPEL1, DNAJA4, GRPEL2, DNAJA2, DNLZ, DNAJB9, MAPT, FNIP1, FNIP2, LBR, CTSC	1734	134	18600	1.60099	1	0.674381	0.665865
GOTERM_MF_DIRECT	GO:0015085~calcium ion transmembrane transporter activity	4	0.203149	0.044205	HRH1, ATP2B4, ATP2B3, SLC8A2	1734	9	18600	4.7674	1	0.674381	0.665865
GOTERM_MF_DIRECT	GO:0004935~adrenergic receptor activity	4	0.203149	0.044205	ADRB3, ADRB1, ADRB2, ADRA1B	1734	9	18600	4.7674	1	0.674381	0.665865
GOTERM_MF_DIRECT	GO:0043539~protein serine/threonine kinase activator activity	11	0.558659	0.0446685	DBF4, ALS2, TAOK1, PIM1, MLST8, RICTOR, PARP16, IGF1, MAP3K13, CALM1, MAP2K6	1734	59	18600	1.99988	1	0.674381	0.665865
GOTERM_MF_DIRECT	GO:0004614~phosphoglucomutase activity	3	0.152362	0.0458238	PGM3, PGM1, PGM2L1	1734	4	18600	8.04498	1	0.674381	0.665865
GOTERM_MF_DIRECT	GO:0070579~methylcytosine dioxygenase activity	3	0.152362	0.0458238	ALKBH1, TET3, TET2	1734	4	18600	8.04498	1	0.674381	0.665865
GOTERM_MF_DIRECT	GO:0050119~N-acetylglucosamine deacetylase activity	3	0.152362	0.0458238	NDST2, NDST1, NDST3	1734	4	18600	8.04498	1	0.674381	0.665865
GOTERM_MF_DIRECT	GO:0015016~[heparan sulfate]-glucosamine N-sulfotransferase activity	3	0.152362	0.0458238	NDST2, NDST1, NDST3	1734	4	18600	8.04498	1	0.674381	0.665865
GOTERM_MF_DIRECT	GO:0071633~dihydroceramidase activity	3	0.152362	0.0458238	ACER2, ASAH2, ACER3	1734	4	18600	8.04498	1	0.674381	0.665865
GOTERM_MF_DIRECT	GO:0004096~catalase activity	3	0.152362	0.0458238	CAT, GPX7	1734	4	18600	8.04498	1	0.674381	0.665865
GOTERM_MF_DIRECT	GO:0042975~peroxisome proliferator activated receptor binding	6	0.304723	0.0481127	NCOR1, ASXL3, NCOA3, HMGA1, PPARGC1A	1734	22	18600	2.92545	1	0.701855	0.692992
GOTERM_MF_DIRECT	GO:0045182~translation regulator activity	8	0.406298	0.0519284	CPEB1, EEF2K, EIF2AK3, IGF2BP1, CPEB3, CPEB2, MTOR, CPEB4	1734	37	18600	2.31927	1	0.750929	0.741447
GOTERM_MF_DIRECT	GO:0004197~cysteine-type endopeptidase activity	14	0.711021	0.054699	USP24, USP47, USP49, USP38, USP20, CFLAR, CASP7, ESPL1, CTSL, CASP3, ATG4C, ATG4B, CTSC, CTSB	1734	86	18600	1.7462	1	0.771105	0.761368
GOTERM_MF_DIRECT	GO:0046935~1-phosphatidylinositol-3-kinase regulator activity	5	0.253936	0.0550907	SOCS1, CISH, SOCS7, SOCS4, PIK3R5	1734	16	18600	3.35208	1	0.771105	0.761368
GOTERM_MF_DIRECT	GO:0046966~thyroid hormone receptor binding	7	0.35551	0.0551783	MED12, MED13, NCOR1, NSD1, NUP62, TAF7, HR	1734	30	18600	2.50288	1	0.771105	0.761368
GOTERM_MF_DIRECT	GO:0098632~protein binding involved in cell-cell adhesion	7	0.35551	0.0551783	PRTG, DSCAM, BSG, CNTN2, ESAM, IGSF9, JAM3	1734	30	18600	2.50288	1	0.771105	0.761368
GOTERM_MF_DIRECT	GO:0046965~retinoid X receptor binding	6	0.304723	0.0569344	NCOR2, RARG, NCOR1, NSD1, HMGA1	1734	23	18600	2.79825	1	0.789016	0.779053
GOTERM_MF_DIRECT	GO:0003824~catalytic activity	46	2.33621	0.0581563	PFKFB1, PYGB, PFKFB4, H6PD, PCX, RTCA, TNFAIP3, HK2, PLD3, NDST2, GYS1, NDST1, HMGCL, CASP7, SRR, PAK1, PNP, INPP5A, ATIC, SPTLC2, MAN2A1, PPME1, NDST3, FNTB, MEST, HMGCLL1, CNOT6L, RSAD2, GAD1, GAA, MTHFR, OCRL, NMNAT2, SULF1, PRDX6, RCL1, PDE10A, PDE12, EHHADH, AGPS, GALM, DNA2, BCAT1, DNASE1L2, UMPS, GLA	1734	381	18600	1.29508	1	0.789663	0.779691
GOTERM_MF_DIRECT	GO:0003730~mRNA 3'-UTR binding	16	0.812595	0.0582981	RNF20, RBM38, CELF1, LARP4B, LARP4, SYNCRIP, CPEB1, NOVA1, KHSRP, SERBP1, IGF2BP1, RBMS1, GEMIN5, CPEB3, CPEB2, CPEB4	1734	104	18600	1.65025	1	0.789663	0.779691
GOTERM_MF_DIRECT	GO:0030020~extracellular matrix structural constituent conferring tensile strength	8	0.406298	0.0587491	COL1A1, COL3A1, COL27A1, COL4A2, COL4A1, COL5A2, COL23A1, COL4A5	1734	38	18600	2.25824	1	0.789663	0.779691
GOTERM_MF_DIRECT	GO:0003680~AT DNA binding	4	0.203149	0.0588804	MEF2C, HMGA1, HMGA2	1734	10	18600	4.29066	1	0.789663	0.779691
GOTERM_MF_DIRECT	GO:0050839~cell adhesion molecule binding	13	0.660234	0.0613071	KIRREL3, TENM2, CADM1, ITGA4, ITGB3, RDX, MSN, PVR, PTPRD, PTK7, ADGRL1, ADAM8, NECTIN3	1734	79	18600	1.76514	1	0.815629	0.805329
GOTERM_MF_DIRECT	GO:0080025~phosphatidylinositol-3,5-bisphosphate binding	7	0.35551	0.0632514	HIP1, SESTD1, KIF16B, SNX14, WIPI1, WIPI2, SNX5	1734	31	18600	2.42215	1	0.834818	0.824276
GOTERM_MF_DIRECT	GO:0019213~deacetylase activity	5	0.253936	0.0669161	NDST2, NDST1, HDAC10, NDST3, SIRT7	1734	17	18600	3.1549	1	0.855041	0.844244
GOTERM_MF_DIRECT	GO:0030371~translation repressor activity	5	0.253936	0.0669161	TRIM71, NHLRC3, EIF4EBP1, EIF4EBP2, PATL1	1734	17	18600	3.1549	1	0.855041	0.844244
GOTERM_MF_DIRECT	GO:0015293~symporter activity	18	0.91417	0.0682315	SLC36A1, SLC45A4, SLC24A2, SLC23A2, SLC10A7, SLC16A1, SLC6A17, SLC20A1, SLC2A12, CTNS, SLC6A1, SLC4A4, SLC5A3, SLC4A7, SLC5A6, SLC6A6, SLC6A8, SLC25A22	1734	124	18600	1.55709	1	0.855041	0.844244
GOTERM_MF_DIRECT	GO:0015631~tubulin binding	12	0.609446	0.068795	TTLL7, AGTPBP1, TTLL4, STRBP, KIF14, DYRK1A, TTLL11, MAPT, TPPP, TTLL12, HDGFL3, NCALD	1734	72	18600	1.78777	1	0.855041	0.844244
GOTERM_MF_DIRECT	GO:0001227~transcriptional repressor activity, RNA polymerase II transcription regulatory region sequence-specific binding	44	2.23464	0.0694865	ZFP248, ZFP763, PRDM5, CREM, FOXK2, FOXK1, PRDM1, ZBTB5, BACH1, BACH2, PURB, YY1, MNT, DACH1, HEY2, ZFP263, LRRFIP1, ZFP282, SOX6, ZFP146, ZFP641, E2F6, SKIL, ZBTB39, PRRX1, PEG3, ZBTB16, SOX13, NR1D2, ZBTB33, ETV3, FOXP2, SREBF2, KLF8, ZFP322A, ZFP512B, ZFP41, MTF2, SNAI1, ZFP597, ZFP9, MXD1, CC2D1A, MXD4	1734	367	18600	1.28603	1	0.855041	0.844244
GOTERM_MF_DIRECT	GO:1990837~sequence-specific double-stranded DNA binding	63	3.19959	0.0700714	RARG, ONECUT2, AHR, PRDM1, ELK1, HOXC11, BACH2, HOXA11, ELK4, YY1, HOXA9, HEY2, BBX, HOXA1, ZFP282, GABPA, MEF2C, PAX3, ZBTB33, ETV3, RUNX3, SREBF2, ETV5, RUNX1, MYCN, CREB1, ZFP41, ELF4, IRF4, MTF1, RFX5, NFAT5, CEBPD, ATF6B, ZBTB43, CREM, FOXK1, SCRT2, HMBOX1, CUX1, ZFP263, ABL1, E2F2, E2F3, ZFP740, MEF2D, CPSF4, ARNT2, TCF7L1, EGR3, JUND, NR1D2, MEIS3, FOXN2, MEIS2, PBX1, NR4A1, KLF6, LIN28B, …	1734	552	18600	1.22424	1	0.855041	0.844244
GOTERM_MF_DIRECT	GO:0043559~insulin binding	3	0.152362	0.0717126	INSR, C2CD2L, IGF1R	1734	5	18600	6.43599	1	0.855041	0.844244
GOTERM_MF_DIRECT	GO:0016641~oxidoreductase activity, acting on the CH-NH2 group of donors, oxygen as acceptor	3	0.152362	0.0717126	LOX, LOXL3, LOXL4	1734	5	18600	6.43599	1	0.855041	0.844244
GOTERM_MF_DIRECT	GO:0015185~gamma-aminobutyric acid transmembrane transporter activity	3	0.152362	0.0717126	SLC6A6, SLC9A3R1, SLC6A1	1734	5	18600	6.43599	1	0.855041	0.844244
GOTERM_MF_DIRECT	GO:0071558~histone demethylase activity (H3-K27 specific)	3	0.152362	0.0717126	KDM6B, KDM6A, PHF8	1734	5	18600	6.43599	1	0.855041	0.844244
GOTERM_MF_DIRECT	GO:0019960~C-X3-C chemokine binding	3	0.152362	0.0717126	ITGA4, ITGB3, ITGAV	1734	5	18600	6.43599	1	0.855041	0.844244
GOTERM_MF_DIRECT	GO:0016361~activin receptor activity, type I	3	0.152362	0.0717126	ACVR1C, ACVR1B, TGFBR1	1734	5	18600	6.43599	1	0.855041	0.844244
GOTERM_MF_DIRECT	GO:0004720~protein-lysine 6-oxidase activity	3	0.152362	0.0717126	LOX, LOXL3, LOXL4	1734	5	18600	6.43599	1	0.855041	0.844244
GOTERM_MF_DIRECT	GO:0035591~signaling adaptor activity	7	0.35551	0.0719818	AFAP1L2, MAVS, STAT3, ABI1, CRK, SH2B3, SH2B1	1734	32	18600	2.34645	1	0.855041	0.844244
GOTERM_MF_DIRECT	GO:0008134~transcription factor binding	19	0.964957	0.0726174	YAP1, NFAT5, JUND, NAB1, CHD4, EBF4, MEIS2, MED12L, MED29, MECP2, MED12, SALL4, CREG1, HEY2, PIM1, TRP53BP1, DCP1A, PPARGC1A, PPARGC1B	1734	134	18600	1.52094	1	0.856474	0.845658
GOTERM_MF_DIRECT	GO:0019904~protein domain specific binding	42	2.13306	0.0748238	GPSM2, PLXND1, IRS1, GNAI3, MRPL17, IRS2, LIN7C, PKD1, IKZF4, SPN, MED12, MECP2, PPP1R2, EPB41L5, SLC9A3R1, PPP3R1, PRKAR2A, CASKIN1, LAMP2, ABL1, GUSB, SKIL, DLGAP4, CEP68, DFFA, RFC1, ST13, HOMER2, INSR, ZBTB16, RDX, MYO7A, OPRM1, DICER1, MTOR, NCOR1, VAPA, HAP1, NF2, CALM1, CRK, SSX2IP	1734	350	18600	1.2872	1	0.876282	0.865216
GOTERM_MF_DIRECT	GO:0005388~calcium-transporting ATPase activity	4	0.203149	0.0755176	ATP2B4, ATP2A2, ATP2B3, ATP2B2	1734	11	18600	3.9006	1	0.878222	0.867132
GOTERM_MF_DIRECT	GO:0003676~nucleic acid binding	64	3.25038	0.0807128	CELF1, HDLBP, GPATCH2, GPATCH3, MSI2, NYNRIN, MECP2, SYNCRIP, KHSRP, PEG10, RAVER2, POGZ, REV3L, RBFOX2, RBM19, SUPT6, LARP4B, DDB1, DDX19A, DBF4, XRN1, XRN2, RBMS1, SREK1, SNRNP200, SF1, DHX8, POLDIP3, DOT1L, DDX21, NOL8, RRP7A, ZMAT4, G3BP1, IGF2BP1, PPARGC1A, PPARGC1B, TTC14, RBM38, CPSF4, POLQ, RBPMS, ZFP318, HMGA2, PA2G4, LARP4, ZFHX4, TNRC6C, CPEB1, LIN28B, LIN28A, AGO3, AGO4, NOVA1, AGO1, …	1734	567	18600	1.21077	1	0.93212	0.92035
GOTERM_MF_DIRECT	GO:0017134~fibroblast growth factor binding	6	0.304723	0.0885434	TGFBR3, CEP57, FGFBP1, ITGB3, ITGAV, THBS1	1734	26	18600	2.47538	1	1	0.987966
GOTERM_MF_DIRECT	GO:0016887~ATPase activity	43	2.18385	0.0894194	CLPB, DHX8, CHD9, CHD7, HSPA4L, KIF14, DDX21, FIGNL2, ATP1A3, ATP2A2, CHD4, ATP1A2, FIGN, ATAD2B, KIF3A, KIF5C, G3BP1, SMARCAD1, KIF1B, KIF1A, KIF21B, MDN1, ATF7IP, RFC1, ATAD5, STARD9, ATP2B4, ENTPD7, ATP2B2, PEX1, MLH1, DDX19A, PIKFYVE, KIF2A, KIF16B, PSMC2, ERCC2, TRIP13, DNA2, ERCC6, KIF20B, SNRNP200, PFN2	1734	365	18600	1.26369	1	1	0.987966
GOTERM_MF_DIRECT	GO:0003924~GTPase activity	39	1.9807	0.0915136	RAB5B, ATL1, SRPR, GNAI3, AGAP1, RND3, DNAJC27, RHOBTB1, NRAS, ARL5B, GNG2, RRAS, RAB40C, NKIRAS2, TPPP, ARL5A, RAB6B, RAB8B, EIF5B, GBP7, RASL10A, RASL10B, ENTPD7, RHOF, GTPBP2, TUBB4A, RAB33B, RAB11B, RAP2C, GNAO1, ARL4D, RAB30, GNAL, RRAGC, RAB15, GNAQ, RHOJ, RRAGD, RABL3	1734	327	18600	1.27932	1	1	0.987966
GOTERM_MF_DIRECT	GO:0008289~lipid binding	41	2.08228	0.0934521	GRAMD1C, GRAMD1B, SCARB1, DGKA, PCTP, CLINT1, GHR, CYTH3, RPH3A, ZFYVE26, PGRMC1, SNX27, RACGAP1, MCF2L, MVB12B, SNX9, CYTH1, SNX5, FIS1, STARD13, PLEKHA2, OSBPL3, STARD8, STARD9, ACOT11, NME4, WIPI1, PEX1, WIPI2, PLEKHA8, GOLPH3, SNX16, KIF16B, CPTP, DLC1, PITPNM3, WDFY3, ESYT2, ESYT1, C2CD2L, CDK5R2	1734	347	18600	1.26741	1	1	0.987966
GOTERM_MF_DIRECT	GO:0061578~Lys63-specific deubiquitinase activity	4	0.203149	0.0939595	OTUD4, OTUD5, ATXN3, TNFAIP3	1734	12	18600	3.57555	1	1	0.987966
GOTERM_MF_DIRECT	GO:0017154~semaphorin receptor activity	4	0.203149	0.0939595	NRP2, PLXND1, PLXNC1, PLXNA4	1734	12	18600	3.57555	1	1	0.987966
GOTERM_MF_DIRECT	GO:0003713~transcription coactivator activity	30	1.52362	0.095676	YAP1, KMT2D, DOT1L, SRA1, MED12L, MTDH, MED12, MED13, TRIM25, ATXN7L3, PPARGC1A, RNF20, GM20517, JUND, RBPMS, USP21, USP22, NCOA3, HMGA1, DYRK1A, RRP1B, HCFC2, MED6, RAP2C, IRF4, CARM1, SUB1, KAT6A, SSBP3	1734	242	18600	1.32975	1	1	0.987966
