# Supplementary material for: Let-7a-5p Regulates Animal Lipid Accumulation by Targeting Srebf2 and Thbs1 Signaling
Source: Int J Mol Sci. 2024 Jan 11;25(2):894. doi: 10.3390/ijms25020894 (PMC10815625; doi:10.3390/ijms25020894)
Supplement: Supplementary file 1 [file ijms-25-00894-s001.zip › Tbale S1.xlsx]

## Sheet: Sheet1
Table S6. Summary and quality assessment of the mRNA sequencing data.
sample	library	raw_reads	clean_reads	clean_bases	error_rate	Q20	Q30	GC_pct	total_map
HFD-1	FRAS191632178-1r	54363424	51375690	7.71G	0.02	98.07	94.53	53.6	44955677(87.5%)
HFD-2	FRAS191632182-1r	45617148	43373732	6.51G	0.03	97.88	94.21	54.13	37336267(86.08%)
HFD-3	FRAS191632186-1r	45649522	43719720	6.56G	0.02	98.01	94.47	54.15	37738576(86.32%)
SND-1	FRAS191632190-1r	54362612	51928698	7.79G	0.02	98.03	94.54	53.96	44661474(86.01%)
SND-2	FRAS191632194-1r	46638294	44762680	6.71G	0.03	97.77	93.91	53.41	38833199(86.75%)
SND-3	FRAS191632198-1r	45750458	44103846	6.62G	0.02	98.06	94.51	52.82	38967093(88.35%)
