# Supplementary material for: Let-7a-5p Regulates Animal Lipid Accumulation by Targeting Srebf2 and Thbs1 Signaling
Source: Int J Mol Sci. 2024 Jan 11;25(2):894. doi: 10.3390/ijms25020894 (PMC10815625; doi:10.3390/ijms25020894)
Supplement: Supplementary file 1 [file ijms-25-00894-s001.zip › Tbale S2.xlsx]

## Sheet: Sheet1
Table S7. The list of all DE genes between the HFD and SND groups.
gene_id	HFD-1	HFD-2	HFD-3	SND-1	SND-2	SND-3	HFD	SND	log2FoldChange	pvalue	padj	gene_name	gene_chr	gene_start	gene_end	gene_strand	gene_length	gene_biotype	gene_description	tf_family
novel.427	0	3.20372	0	181.178	214.246	217.85	1.06791	204.425	-7.6959	6.06052e-18	3.20177e-14	-	14	159602794	159606664	-	3063	-	- && - && -	-
novel.1026	0	0	0	42.7907	4.35017	48.2969	0	31.8126	-7.46028	9.30629e-07	0.00086762	-	7	84311020	84334392	+	736	-	- && - && -	-
ENSOCUG00000037974	0	0	0	24.5819	29.3636	38.021	0	30.6555	-7.40374	3.28632e-08	4.34041e-05	-	14	159557075	159588289	-	362	lncRNA	-	-
ENSOCUG00000035358	0	1.06791	0	31.8654	25.0135	0	0.355968	18.9596	-5.75094	0.00128985	0.164862	-	2	98549286	98693848	-	1933	protein_coding	-	-
ENSOCUG00000027125	0	0	3.07967	49.1638	51.1145	46.2418	1.02656	48.84	-5.6277	9.74187e-09	1.92999e-05	-	6	12379408	12480574	+	5595	protein_coding	-	-
ENSOCUG00000024077	0	0	0	0	4.35017	21.5795	0	8.64322	-5.57629	0.010447	1	-	8	78320886	78321278	-	393	protein_coding	28S ribosomal protein S17, mitochondrial [Source:NCBI gene;Acc:100349495]	-
ENSOCUG00000033225	0	0	1.02656	3.64176	46.7643	0	0.342186	16.802	-5.57224	0.00419156	0.31434	-	2	98569337	98852611	-	3912	protein_coding	-	-
novel.460	0	0	0	4.5522	20.6633	0	0	8.40517	-5.53467	0.0105963	1	-	15	74250513	74251074	-	562	-	- && - && PF00085:Thioredoxin	-
ENSOCUG00000026970	0	0	0	0	18.4882	6.16557	0	8.21793	-5.50082	0.0108474	1	-	8	34368930	34380586	+	1334	protein_coding	-	-
ENSOCUG00000026362	0	0	0	22.761	0	0	0	7.58701	-5.39452	0.0458861	1	-	GL018991	232190	324442	+	1066	protein_coding	insulin growth factor-like family member 4 [Source:NCBI gene;Acc:103346280]	-
novel.1918	0	0	1.02656	24.5819	0	17.4691	0.342186	14.017	-5.31752	0.00369214	0.300277	-	GL019071	135768	139106	-	1405	-	- && - && -	-
ENSOCUG00000000441	0	0	0	0.910441	9.78788	8.22076	0	6.30636	-5.11793	0.0088289	1	SULT2A1	GL019089	124725	143580	+	1348	protein_coding	sulfotransferase family 2A member 1 [Source:HGNC Symbol;Acc:HGNC:11458]	-
novel.1136	0	0	0	8.19397	2.17508	8.22076	0	6.1966	-5.10197	0.00600255	1	-	8	79221176	79253493	-	248	-	- && - && -	-
ENSOCUG00000027755	0	0	0	17.2984	1.08754	0	0	6.12864	-5.08841	0.036399	1	-	1	68617707	68621636	+	3930	protein_coding	-	-
ENSOCUG00000012281	0	0	0	0	6.52525	11.3035	0	5.94293	-5.03433	0.027116	1	PAX5	1	17009825	17199363	+	3177	protein_coding	paired box 5 [Source:HGNC Symbol;Acc:HGNC:8619]	PAX
ENSOCUG00000016694	0	0	0	10.0148	6.52525	1.02759	0	5.8559	-5.01994	0.0109413	1	SERTAD1	15	96975015	96975988	+	675	protein_coding	SERTA domain containing 1 [Source:HGNC Symbol;Acc:HGNC:17932]	-
ENSOCUG00000027338	0	5.33953	1.02656	13.6566	157.694	22.6071	2.12203	64.6525	-4.97386	9.44595e-06	0.00516238	-	AAGW02080430	3746	33428	+	1883	protein_coding	-	-
novel.1705	0	0	0	8.19397	8.70034	0	0	5.63144	-4.96084	0.0295807	1	-	GL018829	696851	698288	+	427	-	- && - && -	-
ENSOCUG00000004952	0	0	0	0.910441	8.70034	7.19316	0	5.60131	-4.9467	0.013293	1	FCRL1	13	35429038	35445841	+	1308	protein_coding	Fc receptor like 1 [Source:HGNC Symbol;Acc:HGNC:18509]	-
ENSOCUG00000029458	0	0	0	1.82088	8.70034	5.13797	0	5.21973	-4.84485	0.0131493	1	-	8	28500640	28512081	-	1580	protein_coding	natural killer cells antigen CD94 [Source:NCBI gene;Acc:103349040]	-
ENSOCUG00000034729	0	0	0	6.37309	3.26263	3.08278	0	4.2395	-4.55467	0.0235954	1	-	GL019168	31188	33621	-	2168	lncRNA	-	-
ENSOCUG00000026501	0	0	0	7.28353	3.26263	1.02759	0	3.85792	-4.4201	0.0421515	1	-	5	2297381	2297506	+	126	snoRNA	-	-
ENSOCUG00000028286	0	0	0	4.5522	5.43771	1.02759	0	3.6725	-4.34347	0.0460757	1	-	GL019154	3159	3280	+	122	snoRNA	-	-
ENSOCUG00000030310	0	0	0	3.64176	3.26263	4.11038	0	3.67159	-4.34345	0.0364121	1	-	3	146790861	146791759	-	596	protein_coding	-	-
ENSOCUG00000039160	0	1.06791	0	14.5671	1.08754	3.08278	0.355968	6.24579	-4.15728	0.0280182	1	-	GL019142	137265	141314	-	4010	lncRNA	-	-
ENSOCUG00000026500	1.7354	0	0	17.2984	0	15.4139	0.578466	10.9041	-4.15092	0.0226749	0.608732	U5	17	6962435	6962550	-	116	snRNA	U5 spliceosomal RNA [Source:RFAM;Acc:RF00020]	-
novel.1852	0	2.13581	0	5.46264	6.52525	23.6347	0.711937	11.8742	-4.13536	0.00585454	0.369675	-	GL018995	236361	238138	+	352	-	- && Q9BY31.2 RecName: Full=Zinc finger protein 717; AltName: Full=Krueppel-like factor X17 && PF01352:KRAB box	KRAB
ENSOCUG00000011915	0	0	2.05312	3.64176	30.4512	1.02759	0.684372	11.7068	-4.1235	0.017882	0.576042	TIMD4	3	38409832	38454696	-	1157	protein_coding	T cell immunoglobulin and mucin domain containing 4 [Source:HGNC Symbol;Acc:HGNC:25132]	-
ENSOCUG00000024738	1.7354	1.06791	4.10623	20.0297	56.5522	40.0762	2.30318	38.886	-4.0802	8.19596e-07	0.000811861	CXCL13	15	72855276	72861712	-	1463	protein_coding	C-X-C motif chemokine ligand 13 [Source:HGNC Symbol;Acc:HGNC:10639]	-
ENSOCUG00000017658	0	1.06791	0	10.9253	2.17508	4.11038	0.355968	5.73692	-4.03351	0.0254972	1	-	5	24740986	24746707	-	714	protein_coding	transmembrane p24 trafficking protein 6 [Source:NCBI gene;Acc:100339894]	-
ENSOCUG00000003049	0	0	1.02656	1.82088	9.78788	5.13797	0.342186	5.58225	-3.97836	0.0280824	1	COL17A1	18	51948282	51989350	-	4191	protein_coding	collagen type XVII alpha 1 chain [Source:HGNC Symbol;Acc:HGNC:2194]	-
ENSOCUG00000010205	0	1.06791	0	2.73132	4.35017	9.24835	0.355968	5.44328	-3.9464	0.027088	1	DNAH5	11	38536981	38807128	-	13245	protein_coding	dynein axonemal heavy chain 5 [Source:HGNC Symbol;Acc:HGNC:2950]	-
ENSOCUG00000022150	35.5757	1.06791	2.05312	87.4023	71.7778	408.983	12.8989	189.388	-3.86879	0.00947105	0.450668	-	14	55710275	55710874	-	552	protein_coding	-	-
novel.854	0.867699	0	2.05312	13.6566	20.6633	8.22076	0.973605	14.1802	-3.85609	0.00131672	0.165624	-	3	33083911	33090408	-	686	-	- && - && -	-
ENSOCUG00000014305	0	0	5.13279	10.0148	25.0135	36.9934	1.71093	24.0072	-3.83825	0.000862949	0.127821	-	16	65472416	65476206	+	1133	protein_coding	-	-
novel.1545	0	0	2.05312	0	17.4007	11.3035	0.684372	9.56807	-3.82908	0.0413329	1	-	GL018745	1922	5212	-	658	-	- && Q8TDX9.1 RecName: Full=Polycystic kidney disease protein 1-like 1; AltName: Full=PC1-like 1 protein; AltName: Full=Polycystin-1L1 && PF01140:Matrix protein (MA), p15	-
ENSOCUG00000034517	16.4863	22.426	21.5577	600.891	239.259	13.3587	20.1567	284.503	-3.82009	0.0015381	0.180827	-	GL018700	791981	793322	-	1270	lncRNA	-	-
ENSOCUG00000038578	0	4.27162	0	1.82088	45.6768	7.19316	1.42387	18.2303	-3.71783	0.0139611	0.535761	-	GL019739	40733	51205	-	1578	protein_coding	-	-
ENSOCUG00000038750	0.867699	0	0	6.37309	3.26263	4.11038	0.289233	4.58203	-3.70533	0.0417975	1	-	GL019372	26918	29269	+	1513	lncRNA	-	-
ENSOCUG00000034183	2.6031	1.06791	4.10623	16.3879	33.7138	45.2142	2.59241	31.772	-3.60595	1.15472e-05	0.00590362	-	1	189095474	189096415	+	942	protein_coding	olfactory receptor 8H1-like [Source:NCBI gene;Acc:100346173]	-
ENSOCUG00000031123	2.6031	8.54324	0	39.149	51.1145	41.1038	3.71545	43.7891	-3.58223	3.3144e-06	0.00238772	-	1	189118599	189119504	+	906	protein_coding	-	-
novel.1262	0	2.13581	0	10.0148	10.8754	1.02759	0.711937	7.30596	-3.42332	0.045411	1	-	AAGW02082109	2620	12041	-	1086	-	- && Q9CWK3.1 RecName: Full=CD2 antigen cytoplasmic tail-binding protein 2; Short=CD2 cytoplasmic domain-binding protein 2; Short=CD2 tail-binding protein 2 && -	-
ENSOCUG00000015436	4.33849	1.06791	2.05312	3.64176	7.6128	68.8488	2.4865	26.7011	-3.40011	0.00375416	0.300277	ADAM22	10	40254635	40495189	-	5118	protein_coding	ADAM metallopeptidase domain 22 [Source:HGNC Symbol;Acc:HGNC:201]	-
ENSOCUG00000022646	7.80929	6.40743	6.15935	45.522	135.943	9.24835	6.79202	63.5711	-3.22147	0.000127482	0.0395242	S100A12	13	39017627	39018847	+	385	protein_coding	S100 calcium binding protein A12 [Source:HGNC Symbol;Acc:HGNC:10489]	-
ENSOCUG00000005213	1.7354	5.33953	0	4.5522	25.0135	34.9382	2.35831	21.5013	-3.20321	0.00400634	0.313605	SLC4A5	2	112201742	112293781	+	3339	protein_coding	solute carrier family 4 member 5 [Source:HGNC Symbol;Acc:HGNC:18168]	-
ENSOCUG00000033107	0.867699	2.13581	1.02656	9.10441	13.0505	12.3311	1.34336	11.4954	-3.11976	0.00430359	0.318727	-	8	35878889	35902698	+	822	protein_coding	-	-
ENSOCUG00000036948	0.867699	1.06791	1.02656	3.64176	16.3131	5.13797	0.987387	8.36429	-3.0808	0.0216825	1	-	8	79749172	79970032	+	2228	lncRNA	-	-
ENSOCUG00000007017	5.20619	8.54324	27.7171	293.162	45.6768	8.22076	13.8222	115.686	-3.06793	0.0256129	0.633641	SLC16A11	19	12006785	12009262	+	2091	protein_coding	solute carrier family 16 member 11 [Source:HGNC Symbol;Acc:HGNC:23093]	-
ENSOCUG00000011231	9.54469	5.33953	9.23902	96.5067	73.9529	28.7726	8.04108	66.4108	-3.0395	7.56775e-07	0.000799608	CSF3R	GL018704	1916790	1928382	+	3150	protein_coding	colony stimulating factor 3 receptor [Source:HGNC Symbol;Acc:HGNC:2439]	-
ENSOCUG00000035047	13.8832	8.54324	12.3187	119.268	65.2525	98.6491	11.5817	94.3898	-3.01974	8.76333e-11	2.25507e-07	-	20	12845603	12846218	-	222	protein_coding	-	-
ENSOCUG00000038608	0.867699	2.13581	0	12.7462	5.43771	5.13797	1.00117	7.77395	-2.98131	0.0292312	1	-	GL019052	223101	234638	-	3360	protein_coding	-	-
novel.1599	0.867699	1.06791	1.02656	15.4775	6.52525	1.02759	0.987387	7.67678	-2.97211	0.0401025	1	-	GL018768	297051	334366	+	298	-	- && - && -	-
ENSOCUG00000032969	10.4124	4.27162	3.07967	22.761	16.3131	101.732	5.92123	46.9353	-2.96806	0.00046599	0.0900668	-	GL018870	190481	261421	+	1741	protein_coding	-	-
ENSOCUG00000001263	0	1.06791	2.05312	7.28353	6.52525	9.24835	1.04034	7.68571	-2.93337	0.026962	1	TECTA	1	96820855	96892160	-	6462	protein_coding	tectorin alpha [Source:HGNC Symbol;Acc:HGNC:11720]	-
ENSOCUG00000026685	6.07389	5.33953	14.3718	80.1188	95.7037	16.4415	8.59507	64.088	-2.90269	6.75565e-05	0.0237934	-	17	40542305	40545127	+	2823	protein_coding	Oryctolagus cuniculus toll-like receptor 11 (LOC100347922), mRNA. [Source:RefSeq mRNA;Acc:NM_001297479]	-
ENSOCUG00000001158	2.6031	0	1.02656	3.64176	15.2256	9.24835	1.20988	9.3719	-2.89146	0.0256573	0.633641	ELL3	17	28561484	28564510	+	1176	protein_coding	elongation factor for RNA polymerase II 3 [Source:NCBI gene;Acc:100328686]	-
novel.762	4.33849	27.7655	14.3718	122.91	201.195	14.3863	15.4919	112.83	-2.87312	0.000513995	0.0925717	-	2	98456577	98486685	-	831	-	- && P01695.1 RecName: Full=Ig kappa chain V region K16-167 && -	-
ENSOCUG00000001648	2.6031	2.13581	0	23.6715	6.52525	3.08278	1.57964	11.0932	-2.80036	0.0298506	0.682702	OCSTAMP	GL018725	1425803	1431878	-	1446	protein_coding	osteoclast stimulatory transmembrane protein [Source:HGNC Symbol;Acc:HGNC:16116]	-
ENSOCUG00000034082	2.6031	5.33953	7.1859	1.82088	67.4276	29.8002	5.04284	33.0163	-2.7163	0.00839753	0.439419	CR2	16	65004985	65038243	-	3270	protein_coding	complement C3d receptor 2 [Source:HGNC Symbol;Acc:HGNC:2336]	-
ENSOCUG00000034229	0.867699	3.20372	3.07967	0	25.0135	21.5795	2.3837	15.531	-2.71609	0.0409101	0.737944	-	GL018747	477710	480713	-	2909	lncRNA	-	-
novel.1681	8.67699	10.6791	7.1859	50.0742	13.0505	110.98	8.84732	58.035	-2.7157	0.000277198	0.0693885	-	GL018817	444005	448103	+	4099	-	- && P21445.2 RecName: Full=Envelope glycoprotein; AltName: Full=Env polyprotein; Contains: RecName: Full=Surface protein; Short=SU; AltName: Full=Glycoprotein 70; Short=gp70; Contains: RecName: Full=Transmembrane protein; Short=TM; AltName: Full=Envelope	-
ENSOCUG00000016210	6.07389	7.47534	21.5577	112.895	47.8519	63.7109	11.7023	74.8191	-2.68771	9.03134e-06	0.00511206	REP15	8	12584309	12585019	-	711	protein_coding	RAB15 effector protein [Source:HGNC Symbol;Acc:HGNC:33748]	-
novel.68	0	6.40743	1.02656	30.0445	13.0505	3.08278	2.478	15.3926	-2.67293	0.0351158	0.716687	-	1	26942323	26944612	-	732	-	- && - && -	-
ENSOCUG00000039458	0.867699	1.06791	1.02656	3.64176	7.6128	7.19316	0.987387	6.14924	-2.6398	0.0495826	1	-	5	1782661	1785167	+	237	protein_coding	-	-
ENSOCUG00000024658	128.419	483.761	184.78	1368.39	1333.33	1920.57	265.654	1540.76	-2.53743	1.93226e-08	3.40271e-05	-	GL019630	9990	28127	-	2260	protein_coding	-	-
novel.424	4.33849	0	3.07967	7.28353	23.9259	12.3311	2.47272	14.5135	-2.51607	0.0167082	0.564623	-	14	145615274	145633126	-	410	-	- && - && -	-
novel.1267	1.7354	1.06791	2.05312	12.7462	13.0505	2.05519	1.61881	9.28396	-2.51537	0.036435	0.720509	-	AAGW02082356	12347	14221	-	756	-	- && Q3U5C8.3 RecName: Full=Rho guanine nucleotide exchange factor 16; AltName: Full=Ephexin-4 && PF14604:Variant SH3 domain	-
ENSOCUG00000036641	0.867699	5.33953	0	15.4775	6.52525	12.3311	2.06908	11.4446	-2.50257	0.0337802	0.709135	-	18	22650090	22651169	-	1080	lncRNA	-	-
novel.1646	1.7354	1.06791	1.02656	8.19397	5.43771	8.22076	1.27662	7.28415	-2.49714	0.0381815	1	-	GL018795	243136	243802	-	323	-	- && - && -	-
ENSOCUG00000007393	6.94159	10.6791	6.15935	115.626	7.6128	8.22076	7.92666	43.8198	-2.47351	0.0128315	0.512281	-	16	53888050	53888319	+	270	protein_coding	-	-
ENSOCUG00000013186	0	4.27162	3.07967	12.7462	11.963	12.3311	2.45043	12.3468	-2.37554	0.0219874	0.60605	-	GL018734	643385	644585	+	816	protein_coding	-	-
ENSOCUG00000038277	4.33849	0	8.21246	14.5671	8.70034	41.1038	4.18365	21.4571	-2.35234	0.0213773	0.602507	-	3	598683	601695	+	2338	lncRNA	-	-
novel.657	16.4863	11.747	31.8233	163.879	33.7138	106.87	20.0188	101.488	-2.34488	0.000155218	0.0464159	-	19	44277079	44284671	+	2677	-	- && - && -	-
ENSOCUG00000007941	2.6031	2.13581	3.07967	4.5522	17.4007	17.4691	2.60619	13.1407	-2.32597	0.0176925	0.575372	MS4A1	1	193048544	193054455	+	1504	protein_coding	membrane spanning 4-domains A1 [Source:HGNC Symbol;Acc:HGNC:7315]	-
novel.1990	1.7354	9.61115	2.05312	21.8506	26.101	17.4691	4.46655	21.8069	-2.31472	0.00503874	0.347515	-	GL019221	87799	89264	-	383	-	- && - && -	-
ENSOCUG00000009566	24.2956	17.0865	20.5312	106.522	159.869	42.1314	20.6377	102.841	-2.31265	1.492e-05	0.00716567	S100A8	13	39004122	39005042	+	308	protein_coding	S100 calcium binding protein A8 [Source:HGNC Symbol;Acc:HGNC:10498]	-
ENSOCUG00000007724	5.20619	6.40743	2.05312	5.46264	23.9259	35.9658	4.55558	21.7848	-2.25228	0.0121862	0.506925	CYP2E1	18	69518593	69547038	-	2031	protein_coding	cytochrome P450 family 2 subfamily E member 1 [Source:HGNC Symbol;Acc:HGNC:2631]	-
ENSOCUG00000001211	10.4124	56.599	3.07967	141.118	144.643	42.1314	23.3637	109.298	-2.23213	0.0064818	0.390609	-	14	103254992	103257108	-	775	protein_coding	ATPase inhibitor, mitochondrial-like [Source:NCBI gene;Acc:100339409]	-
novel.896	5.20619	7.47534	1.02656	4.5522	23.9259	34.9382	4.56936	21.1388	-2.20633	0.0225899	0.608732	-	4	19422302	19441678	+	931	-	- && - && -	-
ENSOCUG00000005210	0	10.6791	12.3187	56.4473	15.2256	30.8278	7.66591	34.1669	-2.17523	0.0204097	0.590978	-	GL018912	234367	237417	+	954	pseudogene	-	-
ENSOCUG00000014777	39.9141	79.025	48.2482	126.551	188.145	436.728	55.7291	250.475	-2.17061	1.21965e-05	0.00604068	PADI2	GL019118	54687	95419	+	4435	protein_coding	peptidyl arginine deiminase 2 [Source:HGNC Symbol;Acc:HGNC:18341]	-
novel.1341	0.867699	11.747	2.05312	41.8803	8.70034	13.3587	4.88926	21.3131	-2.15142	0.0371812	0.724424	-	AAGW02083265	4802	6924	+	2123	-	- && - && PF01428:AN1-like Zinc finger	zf-AN1
ENSOCUG00000017737	0	6.40743	26.6905	9.10441	75.0404	61.6557	11.0326	48.6002	-2.14481	0.046648	0.76219	P2RX2	GL018804	1012665	1015553	-	1675	protein_coding	purinergic receptor P2X 2 [Source:HGNC Symbol;Acc:HGNC:15459]	-
ENSOCUG00000029267	210.851	485.897	183.754	731.084	1784.66	1260.86	293.501	1258.87	-2.10132	1.95817e-06	0.00160123	CYP2C	18	43496399	43797047	+	7955	protein_coding	cytochrome P450-like [Source:NCBI gene;Acc:100328933]	-
ENSOCUG00000013226	3.4708	7.47534	5.13279	10.9253	32.6263	24.6623	5.35964	22.7379	-2.09327	0.00570399	0.363062	BLK	2	38416232	38460563	-	1945	protein_coding	BLK proto-oncogene, Src family tyrosine kinase [Source:HGNC Symbol;Acc:HGNC:1057]	-
ENSOCUG00000038773	16.4863	8.54324	16.4249	15.4775	127.242	29.8002	13.8181	57.5067	-2.05029	0.00772677	0.422281	-	9	105804232	105806084	-	1554	protein_coding	-	-
ENSOCUG00000037919	13.0155	72.6176	27.7171	279.505	145.731	40.0762	37.7834	155.104	-2.04313	0.00410703	0.313605	C20orf204	GL019070	187169	189571	+	966	protein_coding	chromosome 20 open reading frame 204 [Source:HGNC Symbol;Acc:HGNC:27655]	-
ENSOCUG00000007896	22.5602	9.61115	11.2921	111.984	46.7643	17.4691	14.4878	58.7392	-2.01358	0.00449591	0.328367	-	19	49297724	49310837	+	708	protein_coding	mast cell immunoglobulin like receptor 1 [Source:NCBI gene;Acc:103351597]	-
ENSOCUG00000033322	4.33849	2.13581	3.07967	20.9401	13.0505	4.11038	3.18466	12.7003	-1.98716	0.0419781	0.74503	U2	12	99909150	99909288	-	139	snRNA	U2 spliceosomal RNA [Source:RFAM;Acc:RF00004]	-
novel.1618	5.20619	11.747	8.21246	40.0594	26.101	31.8554	8.38854	32.6719	-1.97948	0.000860321	0.127821	-	GL018779	319100	321139	-	1507	-	- && - && -	-
ENSOCUG00000031805	5.20619	1.06791	13.3452	42.7907	23.9259	9.24835	6.53978	25.3217	-1.95599	0.0305304	0.68635	-	1	99683447	99689911	-	2193	protein_coding	uncharacterized LOC103349280 [Source:NCBI gene;Acc:103349280]	-
ENSOCUG00000021002	4.33849	17.0865	4.10623	11.8357	56.5522	29.8002	8.5104	32.7294	-1.95243	0.0165812	0.563452	LCN2	GL018847	453615	456754	-	760	protein_coding	lipocalin 2 [Source:HGNC Symbol;Acc:HGNC:6526]	-
ENSOCUG00000012014	2.6031	4.27162	1.02656	10.9253	8.70034	10.2759	2.63376	9.96719	-1.92753	0.0487878	0.773829	SLC15A1	8	100429813	100459473	-	2682	protein_coding	solute carrier family 15 member 1 [Source:NCBI gene;Acc:100009186]	-
ENSOCUG00000022575	12.1478	22.426	9.23902	10.9253	15.2256	139.753	14.6043	55.3013	-1.92278	0.0322969	0.702142	VTN	19	19745310	19748086	+	1530	protein_coding	vitronectin [Source:NCBI gene;Acc:100009128]	-
ENSOCUG00000023401	23.4279	181.544	71.859	247.64	227.296	565.177	92.2769	346.704	-1.91256	0.00201404	0.215679	ADH2-1	15	50651157	50749123	+	4246	protein_coding	alcohol dehydrogenase class-2 isozyme 1 [Source:NCBI gene;Acc:100327260]	-
ENSOCUG00000014548	11.2801	7.47534	12.3187	64.6413	28.2761	23.6347	10.358	38.8507	-1.90818	0.00218393	0.229226	-	GL018843	624205	640308	+	5655	protein_coding	-	-
ENSOCUG00000022067	26.031	22.426	56.4607	37.3281	202.283	151.056	34.9725	130.222	-1.89631	0.00199062	0.214622	DLX4	19	37665154	37675012	-	4649	protein_coding	distal-less homeobox 4 [Source:HGNC Symbol;Acc:HGNC:2917]	Homeobox
novel.10	6.94159	2.13581	8.21246	18.2088	30.4512	15.4139	5.76329	21.358	-1.87664	0.012143	0.506925	-	1	64455005	64455719	+	450	-	- && - && -	-
novel.43	1.7354	3.20372	5.13279	15.4775	7.6128	13.3587	3.3573	12.1497	-1.87612	0.0385354	0.725353	-	1	142055546	142058279	+	510	-	- && - && -	-
ENSOCUG00000004345	17.354	23.4939	43.1154	61.91	157.694	80.1524	27.9878	99.9187	-1.83843	0.000385899	0.0820394	CD79B	19	48736021	48738672	-	967	protein_coding	CD79b molecule [Source:HGNC Symbol;Acc:HGNC:1699]	-
ENSOCUG00000026150	0.867699	7.47534	17.4515	20.0297	43.5017	27.7451	8.59817	30.4255	-1.83542	0.028717	0.668855	CD19	6	18758870	18764803	+	2245	protein_coding	CD19 molecule [Source:HGNC Symbol;Acc:HGNC:1633]	-
ENSOCUG00000029106	17.354	11.747	8.21246	10.0148	43.5017	80.1524	12.4378	44.5563	-1.83242	0.0142333	0.538385	-	MT	9838	9904	+	67	Mt_tRNA	-	-
ENSOCUG00000012674	6.94159	10.6791	6.15935	13.6566	26.101	44.1866	7.92666	27.9814	-1.82178	0.00827268	0.439419	CACNA1B	GL018867	50466	250738	-	6594	protein_coding	calcium voltage-gated channel subunit alpha1 B [Source:HGNC Symbol;Acc:HGNC:1389]	-
ENSOCUG00000003112	19.9571	23.4939	18.478	91.0441	76.128	47.2694	20.643	71.4805	-1.79505	4.88448e-05	0.0183598	STRC	17	28638342	28655951	+	5307	protein_coding	stereocilin [Source:NCBI gene;Acc:100328684]	-
ENSOCUG00000022761	8.67699	26.6976	75.9653	286.789	21.7508	76.042	37.1133	128.194	-1.7924	0.0362913	0.720509	-	2	34310596	34318767	+	1812	protein_coding	interleukin 3 receptor subunit alpha [Source:NCBI gene;Acc:103345135]	-
ENSOCUG00000007906	1.7354	6.40743	11.2921	13.6566	27.1886	25.6899	6.47832	22.1783	-1.79018	0.0226993	0.608732	FCRLA	13	31374629	31381401	-	1342	protein_coding	Fc receptor like A [Source:HGNC Symbol;Acc:HGNC:18504]	-
ENSOCUG00000008107	2.6031	3.20372	4.10623	13.6566	9.78788	10.2759	3.30435	11.2401	-1.77688	0.0427552	0.747954	-	13	112202589	112241038	-	4029	protein_coding	maestro heat like repeat family member 7 [Source:NCBI gene;Acc:100340164]	-
novel.1709	33.8403	8.54324	23.6108	39.149	156.606	29.8002	21.9981	75.1851	-1.76467	0.0141418	0.538385	-	GL018830	566162	635614	-	2847	-	- && P58058.2 RecName: Full=NAD kinase; AltName: Full=Poly(P)/ATP NAD kinase && -	-
ENSOCUG00000024433	14.7509	2.13581	11.2921	15.4775	56.5522	24.6623	9.39294	32.2307	-1.76194	0.0248877	0.626375	FCER2	GL018767	786379	793414	+	1760	protein_coding	Fc fragment of IgE receptor II [Source:HGNC Symbol;Acc:HGNC:3612]	-
ENSOCUG00000007495	7.80929	25.6297	11.2921	67.3726	58.7273	20.5519	14.9104	48.8839	-1.72463	0.00824014	0.439419	RNASE1	17	41182928	41183371	-	444	protein_coding	ribonuclease A family member 1, pancreatic [Source:HGNC Symbol;Acc:HGNC:10044]	-
ENSOCUG00000032038	30.3695	68.3459	53.381	196.655	163.131	120.229	50.6988	160.005	-1.66516	2.4118e-05	0.010618	-	12	124551151	124622428	+	284	lncRNA	-	-
ENSOCUG00000038152	7.80929	8.54324	33.8764	76.477	10.8754	70.904	16.743	52.7522	-1.66164	0.0383943	0.725353	-	7	4349456	4350210	-	519	protein_coding	-	-
novel.1122	21.6925	13.8828	13.3452	71.9248	56.5522	25.6899	16.3068	51.389	-1.65066	0.00280456	0.265443	-	8	29026371	29030002	-	1848	-	- && - && -	-
ENSOCUG00000025186	9.54469	28.8334	14.3718	80.1188	56.5522	26.7175	17.5833	54.4628	-1.64267	0.00672936	0.397875	-	4	83004501	83080635	-	4152	protein_coding	putative tetratricopeptide repeat protein 41 [Source:NCBI gene;Acc:100355689]	-
ENSOCUG00000030866	7.80929	5.33953	8.21246	41.8803	18.4882	6.16557	7.12043	22.178	-1.64145	0.0465963	0.76219	-	4	84190567	84190617	+	51	snoRNA	-	-
ENSOCUG00000023406	185.688	296.878	264.852	1136.23	888.522	295.947	249.139	773.567	-1.63541	0.000279111	0.0693885	PPP1R14A	5	2310799	2313540	-	933	protein_coding	protein phosphatase 1 regulatory inhibitor subunit 14A [Source:HGNC Symbol;Acc:HGNC:14871]	-
ENSOCUG00000008230	3.4708	5.33953	5.13279	8.19397	16.3131	18.4967	4.6477	14.3346	-1.62907	0.0431323	0.747954	XKR9	3	86590429	86657031	+	1535	protein_coding	XK related 9 [Source:HGNC Symbol;Acc:HGNC:20937]	-
ENSOCUG00000022907	6.07389	8.54324	11.2921	16.3879	23.9259	39.0486	8.63642	26.4542	-1.62013	0.0128393	0.512281	RORC	13	40359413	40384083	+	1552	protein_coding	RAR related orphan receptor C [Source:HGNC Symbol;Acc:HGNC:10260]	THR-like
ENSOCUG00000025109	1333.65	1615.74	1394.07	3169.24	6433.9	3603.77	1447.82	4402.31	-1.60437	2.15765e-07	0.000263051	-	1	12513009	12513528	+	474	protein_coding	-	-
ENSOCUG00000024883	32.9726	55.5311	44.142	252.192	113.104	33.9106	44.2152	133.069	-1.59308	0.00986942	0.453872	-	15	76135394	76135954	-	369	protein_coding	permeability factor 2 [Source:NCBI gene;Acc:100354804]	-
novel.793	14.7509	7.47534	13.3452	16.3879	11.963	79.1248	11.8572	35.8252	-1.58996	0.0463135	0.76219	-	20	27801446	27802628	-	848	-	- && - && -	-
ENSOCUG00000001883	4.33849	3.20372	6.15935	14.5671	14.1381	12.3311	4.56719	13.6787	-1.58239	0.042922	0.747954	STYK1	GL018781	722338	735670	+	1370	protein_coding	serine/threonine/tyrosine kinase 1 [Source:HGNC Symbol;Acc:HGNC:18889]	-
ENSOCUG00000039581	51.1942	59.8027	9.23902	164.79	93.5287	99.6767	40.0787	119.332	-1.5739	0.0071652	0.403744	-	GL018808	812911	870732	-	1743	protein_coding	-	-
novel.627	14.7509	7.47534	5.13279	23.6715	36.9764	21.5795	9.11967	27.4091	-1.56866	0.0155322	0.546048	-	18	13790913	13792078	-	1166	-	- && - && -	-
ENSOCUG00000008274	5.20619	9.61115	3.07967	12.7462	20.6633	18.4967	5.96567	17.3021	-1.54076	0.039805	0.732684	PROX1	16	59149268	59199574	-	4916	protein_coding	prospero homeobox 1 [Source:HGNC Symbol;Acc:HGNC:9459]	HPD
ENSOCUG00000024117	212.586	262.705	272.038	773.875	754.754	614.502	249.11	714.377	-1.52126	5.47624e-11	1.73586e-07	-	8	41758694	41759026	+	333	protein_coding	-	-
novel.485	11.2801	9.61115	3.07967	16.3879	28.2761	24.6623	7.9903	23.1088	-1.5197	0.0280401	0.660615	-	16	22675717	22686056	+	1280	-	- && - && -	-
ENSOCUG00000010546	1780.52	1960.67	3161.8	9384.82	6723.19	3273.92	2301	6460.64	-1.48951	0.00016909	0.0478556	-	12	23678747	23682846	+	1019	protein_coding	ribosomal protein S18 [Source:NCBI gene;Acc:100349921]	-
novel.1076	8.67699	8.54324	5.13279	11.8357	29.3636	21.5795	7.45101	20.9263	-1.48065	0.0330666	0.702142	-	7	112248076	112249122	-	566	-	- && - && -	-
ENSOCUG00000003584	336.667	266.976	269.985	355.982	1373.57	706.985	291.209	812.178	-1.47894	0.000726132	0.112828	-	GL018700	704660	704977	-	318	processed_pseudogene	-	-
novel.113	5.20619	23.4939	40.0357	113.805	46.7643	29.8002	22.912	63.4566	-1.47855	0.0425993	0.747954	-	1	190561595	190564505	-	2911	-	- && - && -	-
ENSOCUG00000017722	17.354	22.426	20.5312	11.8357	46.7643	108.925	20.1037	55.8417	-1.47351	0.0378918	0.724424	GMPR	GL018711	3712085	3753018	-	1315	protein_coding	guanosine monophosphate reductase [Source:HGNC Symbol;Acc:HGNC:4376]	-
novel.1473	6.07389	8.54324	10.2656	29.1341	17.4007	21.5795	8.29424	22.7048	-1.46489	0.0204338	0.590978	-	GL018722	631036	652333	+	1031	-	- && - && -	-
ENSOCUG00000027783	20.8248	18.1544	8.21246	35.5072	41.3266	53.4349	15.7305	43.4229	-1.45726	0.00551963	0.356807	-	GL019061	200376	201509	+	1053	protein_coding	-	-
novel.255	8.67699	8.54324	8.21246	19.1193	27.1886	23.6347	8.47756	23.3142	-1.45591	0.0151525	0.546048	-	13	2412124	2423436	+	1005	-	- && - && -	-
ENSOCUG00000033222	6.94159	16.0186	20.5312	49.1638	44.5892	23.6347	14.4971	39.1292	-1.44449	0.0147726	0.544492	-	7	96692307	96694578	+	1083	lncRNA	-	-
novel.1245	32.9726	23.4939	29.7702	145.671	30.4512	55.4901	28.7455	77.2039	-1.42698	0.0155143	0.546048	-	AAGW02081600	4999	12612	-	4289	-	- && - && PF00620:RhoGAP domain	RhoGAP
novel.1739	10.4124	17.0865	23.6108	28.2237	68.5152	40.0762	17.0366	45.605	-1.42409	0.0112177	0.487095	-	GL018849	28685	33291	-	4607	-	- && - && -	-
novel.1610	29.5018	21.3581	22.5843	50.0742	81.5657	65.7661	24.4814	65.802	-1.41831	0.000709339	0.112589	-	GL018775	766016	813089	+	3884	-	- && - && PF14604:Variant SH3 domain	-
ENSOCUG00000037176	26.031	18.1544	10.2656	49.1638	20.6633	76.042	18.1503	48.623	-1.41666	0.0214202	0.602507	-	1	91621970	91622146	+	177	protein_coding	NADH:ubiquinone oxidoreductase subunit B1 [Source:NCBI gene;Acc:103348994]	-
ENSOCUG00000007816	21.6925	33.1051	45.1685	174.805	68.5152	21.5795	33.322	88.2998	-1.41056	0.0354918	0.716687	C1orf162	13	52735656	52738484	-	393	protein_coding	chromosome 1 open reading frame 162 [Source:HGNC Symbol;Acc:HGNC:28344]	-
novel.135	5.20619	10.6791	12.3187	18.2088	25.0135	30.8278	9.40131	24.6834	-1.40281	0.0264622	0.640013	-	10	29700859	29735555	-	485	-	- && - && -	-
ENSOCUG00000017940	8.67699	6.40743	18.478	40.9698	19.5758	26.7175	11.1875	29.0877	-1.38518	0.0314987	0.696703	CPB2	8	49048882	49102968	+	1275	protein_coding	carboxypeptidase B2 [Source:HGNC Symbol;Acc:HGNC:2300]	-
ENSOCUG00000038367	255.103	57.6669	47.2216	414.251	291.461	225.043	119.997	310.252	-1.36747	0.0189134	0.586521	-	4	28092598	28093161	+	564	protein_coding	-	-
ENSOCUG00000009840	161.392	304.353	139.612	438.832	840.67	265.119	201.786	514.874	-1.35187	0.0032877	0.290301	SLC46A2	1	456516	465848	+	1428	protein_coding	solute carrier family 46 member 2 [Source:HGNC Symbol;Acc:HGNC:16055]	-
ENSOCUG00000021273	514.545	692.003	330.552	711.054	1506.25	1688.34	512.367	1301.88	-1.34525	0.0005633	0.0991971	-	GL018713	276006	310916	+	306	protein_coding	-	-
novel.499	136.229	98.2473	82.1246	155.685	234.909	413.093	105.534	267.896	-1.34154	0.00109266	0.146759	-	16	54121084	54128505	+	2110	-	- && - && -	-
ENSOCUG00000033981	14.7509	46.9878	19.5046	86.4919	71.7778	43.159	27.0811	67.1429	-1.31922	0.0154508	0.546048	-	12	123469270	123469482	+	213	processed_pseudogene	-	-
ENSOCUG00000033008	27.7664	22.426	65.6997	153.864	93.5287	41.1038	38.6307	96.1656	-1.31866	0.0238871	0.617273	-	AAGW02082852	8060	9295	+	1236	lncRNA	-	-
ENSOCUG00000007847	1232.13	6331.61	3453.34	3432.36	13655.2	10054	3672.36	9047.18	-1.30081	0.0219759	0.60605	GLYCTK	9	19372844	19377419	+	1746	protein_coding	glycerate kinase [Source:HGNC Symbol;Acc:HGNC:24247]	-
ENSOCUG00000032977	17.354	37.3767	29.7702	42.7907	118.542	44.1866	28.1669	68.5065	-1.28488	0.0203965	0.590978	-	3	31508868	31534699	-	435	lncRNA	-	-
novel.1023	15.6186	66.2101	17.4515	75.5666	87.0034	78.0972	33.0934	80.2224	-1.28464	0.0249507	0.626694	-	7	59602862	59605190	+	1848	-	- && - && -	-
novel.1710	16.4863	10.6791	12.3187	41.8803	35.8889	18.4967	13.1613	32.0886	-1.28096	0.0254074	0.632154	-	GL018831	272587	273258	+	672	-	- && - && -	-
ENSOCUG00000017432	30.3695	37.3767	31.8233	54.6264	115.28	70.904	33.1898	80.27	-1.27294	0.00273268	0.264087	SELL	13	21807319	21830779	-	1671	protein_coding	selectin L [Source:NCBI gene;Acc:100009204]	-
ENSOCUG00000003544	53.7973	42.7162	124.213	273.132	175.094	84.2628	73.5757	177.496	-1.27219	0.0158941	0.553638	MAL	2	95502765	95529204	-	841	protein_coding	mal, T cell differentiation protein [Source:HGNC Symbol;Acc:HGNC:6817]	-
ENSOCUG00000011879	104.992	143.099	71.859	50.0742	212.071	510.715	106.65	257.62	-1.27208	0.0469722	0.764508	KLHL31	12	43463439	43479700	-	2532	protein_coding	kelch like family member 31 [Source:HGNC Symbol;Acc:HGNC:21353]	-
ENSOCUG00000002301	13.8832	9.61115	10.2656	27.3132	36.9764	17.4691	11.2533	27.2529	-1.26772	0.0319972	0.699093	CCNB1IP1	17	40775793	40787055	-	1818	protein_coding	cyclin B1 interacting protein 1 [Source:HGNC Symbol;Acc:HGNC:19437]	-
ENSOCUG00000027749	44.2526	61.9385	59.5403	174.805	153.343	69.8764	55.2438	132.675	-1.26726	0.00260245	0.257789	-	GL018783	690616	692278	+	207	protein_coding	C-X9-C motif containing 4 [Source:NCBI gene;Acc:108175730]	-
novel.230	685.482	1763.11	986.522	3286.69	2477.42	2476.5	1145.04	2746.87	-1.26284	0.000394898	0.0820394	-	12	10882838	10890689	-	3063	-	- && P31623.1 RecName: Full=Pol polyprotein; Contains: RecName: Full=Reverse transcriptase/ribonuclease H; Short=RT; Contains: RecName: Full=Integrase; Short=IN && -	-
ENSOCUG00000007097	39.9141	236.007	367.508	371.46	312.125	851.876	214.476	511.82	-1.25582	0.0476435	0.767962	ARNTL2	8	12858832	12923126	-	1782	protein_coding	aryl hydrocarbon receptor nuclear translocator like 2 [Source:HGNC Symbol;Acc:HGNC:18984]	-
ENSOCUG00000023438	26.8987	97.1794	21.5577	89.2232	180.532	76.042	48.5453	115.266	-1.25072	0.0390628	0.729127	-	1	52982548	52984269	-	1212	protein_coding	-	-
ENSOCUG00000014613	17.354	9.61115	15.3984	42.7907	18.4882	39.0486	14.1212	33.4425	-1.24119	0.0314133	0.69632	SSUH2	GL018703	290172	300732	+	957	protein_coding	ssu-2 homolog [Source:HGNC Symbol;Acc:HGNC:24809]	-
novel.185	6.07389	9.61115	11.2921	20.9401	22.8384	19.5243	8.99239	21.1009	-1.23981	0.0450213	0.758558	-	12	12242698	12244016	+	398	-	- && - && -	-
ENSOCUG00000005262	16.4863	20.2902	15.3984	60.9995	38.064	23.6347	17.3916	40.8994	-1.23932	0.0214658	0.602507	-	9	17808518	17810586	-	953	protein_coding	-	-
ENSOCUG00000016659	42.5172	48.0557	68.7794	44.6116	141.381	187.022	53.1174	124.338	-1.22658	0.0184921	0.584993	EMB	11	66536114	66616599	-	3219	protein_coding	embigin [Source:HGNC Symbol;Acc:HGNC:30465]	-
ENSOCUG00000025915	158.789	82.2287	106.762	280.416	399.128	132.56	115.927	270.701	-1.22111	0.00553544	0.356807	-	15	4571964	4572602	-	357	protein_coding	-	-
ENSOCUG00000026373	17.354	12.8149	10.2656	45.522	29.3636	19.5243	13.4781	31.47	-1.2207	0.0356697	0.717037	-	AAGW02083105	542	2571	-	1477	protein_coding	-	-
ENSOCUG00000021143	130.155	130.284	168.355	558.1	332.788	106.87	142.932	332.586	-1.21923	0.0154147	0.546048	HYI	13	123216498	123218945	+	1054	protein_coding	hydroxypyruvate isomerase (putative) [Source:HGNC Symbol;Acc:HGNC:26948]	-
ENSOCUG00000002788	40.7818	49.1236	111.895	119.268	126.155	220.933	67.2668	155.452	-1.21049	0.00946741	0.450668	FMO1	13	23487439	23516187	+	1656	protein_coding	flavin containing dimethylaniline monoxygenase 1 [Source:NCBI gene;Acc:100009120]	-
ENSOCUG00000014411	333.196	410.076	331.578	989.649	816.744	661.771	358.283	822.721	-1.20013	1.5049e-06	0.00132506	PRKRIP1	GL019215	33077	51413	+	1564	protein_coding	PRKR interacting protein 1 [Source:HGNC Symbol;Acc:HGNC:21894]	-
novel.1797	10.4124	12.8149	14.3718	17.2984	38.064	30.8278	12.533	28.7301	-1.1959	0.0385921	0.72556	-	GL018910	116029	117275	+	1247	-	- && A2AS55.1 RecName: Full=Ankyrin repeat domain-containing protein 16 && PF01352:KRAB box|PF00096:Zinc finger, C2H2 type	KRAB
ENSOCUG00000022961	131.023	138.828	95.4699	276.774	301.249	241.485	121.773	273.169	-1.16497	1.79802e-05	0.00814195	-	8	33878390	33879607	-	894	protein_coding	-	-
novel.447	28.6341	22.426	28.7436	62.8204	53.2896	62.6833	26.6012	59.5978	-1.16197	0.0028472	0.265443	-	15	99360433	99371478	+	2487	-	- && - && -	-
novel.1471	16.4863	8.54324	19.5046	36.4176	22.8384	40.0762	14.8447	33.1107	-1.15482	0.0383908	0.725353	-	GL018720	715881	720379	-	4499	-	- && - && -	-
novel.314	38.1788	29.9014	32.8498	75.5666	55.4647	92.4835	33.6433	74.5049	-1.14488	0.00322647	0.290301	-	13	40354086	40358498	-	4045	-	- && B7Z1M9.2 RecName: Full=C2 calcium-dependent domain-containing protein 4D && -	-
ENSOCUG00000007742	15.6186	17.0865	28.7436	34.5967	68.5152	31.8554	20.4829	44.9891	-1.13533	0.0336125	0.708411	CD22	GL018786	234297	252429	+	4291	protein_coding	CD22 molecule [Source:HGNC Symbol;Acc:HGNC:1643]	-
ENSOCUG00000007271	98.05	144.167	217.63	548.996	203.37	249.705	153.282	334.024	-1.12593	0.0120829	0.506925	-	18	69525051	69530357	+	2451	protein_coding	synaptonemal complex central element protein 1 [Source:NCBI gene;Acc:100343081]	-
ENSOCUG00000033652	15.6186	10.6791	11.2921	26.4028	27.1886	28.7726	12.5299	27.4547	-1.12354	0.0353492	0.716687	-	19	43829927	43835288	-	474	lncRNA	-	-
ENSOCUG00000007631	202.174	734.719	843.83	937.754	1338.76	1579.41	593.574	1285.31	-1.11513	0.0166024	0.563452	GPM6A	2	53170778	53517187	-	2677	protein_coding	glycoprotein M6A [Source:HGNC Symbol;Acc:HGNC:4460]	-
novel.652	20.8248	18.1544	22.5843	41.8803	66.3401	24.6623	20.5211	44.2942	-1.1071	0.0340602	0.709784	-	19	39643613	39666126	+	2110	-	- && - && -	-
ENSOCUG00000004023	1285.93	1309.25	3752.07	5020.17	4173.99	4462.84	2115.75	4552.33	-1.10554	0.0073497	0.408654	G0S2	16	63003004	63003300	-	297	protein_coding	G0/G1 switch 2 [Source:HGNC Symbol;Acc:HGNC:30229]	-
ENSOCUG00000000851	7260.04	16314.4	7606.79	32879.7	21363.7	12702.1	10393.7	22315.1	-1.10235	0.00856552	0.439419	RPL23A	19	19442381	19445077	-	525	protein_coding	60S ribosomal protein L23a [Source:NCBI gene;Acc:108176709]	-
ENSOCUG00000012065	48.5911	20.2902	53.381	67.3726	121.805	73.9868	40.7541	87.7214	-1.10055	0.0194214	0.586521	PTPRR	4	49653575	49939253	-	2004	protein_coding	protein tyrosine phosphatase receptor type R [Source:HGNC Symbol;Acc:HGNC:9680]	-
ENSOCUG00000033656	46.8557	166.593	113.948	347.788	216.421	135.642	109.132	233.284	-1.09948	0.0272914	0.6524	-	GL018928	86007	93939	-	4971	lncRNA	-	-
ENSOCUG00000034392	25.1633	36.3088	17.4515	77.3875	30.4512	60.6281	26.3078	56.1556	-1.09932	0.0333472	0.705634	-	1	159632528	159634241	-	894	protein_coding	-	-
ENSOCUG00000007350	137.096	305.421	173.488	521.683	412.179	381.238	205.335	438.366	-1.09643	0.00160926	0.186169	TIMM9	17	76741328	76742935	-	270	protein_coding	translocase of inner mitochondrial membrane 9 [Source:HGNC Symbol;Acc:HGNC:11819]	-
novel.1414	36.4434	25.6297	21.5577	32.7759	56.5522	89.4007	27.8769	59.5763	-1.08869	0.0316615	0.698813	-	GL018705	5576981	5589581	-	5538	-	- && - && -	-
ENSOCUG00000008632	99.7854	57.6669	104.709	179.357	272.973	105.842	87.387	186.057	-1.08807	0.0101235	0.462383	S100A9	13	39032053	39034219	-	551	protein_coding	S100 calcium binding protein A9 [Source:NCBI gene;Acc:100008704]	-
ENSOCUG00000024020	178.746	404.736	180.674	891.321	403.478	320.61	254.719	538.47	-1.08136	0.019979	0.590978	-	2	99221599	99221916	-	318	protein_coding	-	-
ENSOCUG00000035478	39.9141	36.3088	33.8764	90.1336	76.128	64.7385	36.6998	77	-1.06868	0.00282868	0.265443	-	2	41373666	41457261	+	1841	lncRNA	-	-
ENSOCUG00000010961	2857.33	4839.75	4985.99	12530.4	9532.31	4511.14	4227.69	8857.95	-1.06719	0.00603815	0.372368	-	14	10251146	10253810	+	1212	protein_coding	60S ribosomal protein L15 [Source:NCBI gene;Acc:100358370]	-
ENSOCUG00000006325	967.484	539.292	621.067	581.772	1648.71	2187.75	709.281	1472.74	-1.05359	0.0187916	0.586521	GALM	2	147662806	147720880	-	2825	protein_coding	galactose mutarotase [Source:HGNC Symbol;Acc:HGNC:24063]	-
ENSOCUG00000022075	26.031	21.3581	36.9561	67.3726	66.3401	41.1038	28.115	58.2722	-1.05238	0.0171519	0.568703	-	11	56162350	56199903	+	1518	protein_coding	-	-
ENSOCUG00000001098	26.8987	39.5125	60.5669	134.745	60.9024	65.7661	42.326	87.1379	-1.04818	0.0302726	0.683879	DTHD1	2	25973724	26052337	+	2820	protein_coding	death domain containing 1 [Source:HGNC Symbol;Acc:HGNC:37261]	-
ENSOCUG00000030710	102.388	66.2101	102.656	171.163	225.121	164.415	90.4181	186.9	-1.04444	0.000881674	0.128199	-	GL018791	523972	525288	-	1317	lncRNA	-	-
ENSOCUG00000034286	92.8438	126.013	85.2043	290.431	199.02	136.67	101.354	208.707	-1.04443	0.00410038	0.313605	-	GL019090	121849	122988	-	1140	lncRNA	-	-
novel.408	20.8248	56.599	48.2482	47.3429	95.7037	115.091	41.8907	86.0458	-1.04234	0.0401109	0.733342	-	14	62896790	62911997	-	6020	-	- && - && -	-
ENSOCUG00000025201	17.354	20.2902	12.3187	29.1341	36.9764	35.9658	16.6543	34.0255	-1.02904	0.0368619	0.724424	-	GL018781	758906	867425	+	3591	protein_coding	killer cell lectin-like receptor 2 [Source:NCBI gene;Acc:100351298]	-
ENSOCUG00000017537	27.7664	55.5311	43.1154	124.73	79.3906	52.4073	42.1376	85.5094	-1.02801	0.0265011	0.640013	NSMF	GL018867	577557	586152	+	2952	protein_coding	NMDA receptor synaptonuclear signaling and neuronal migration factor [Source:HGNC Symbol;Acc:HGNC:29843]	-
novel.1959	67.6805	102.519	73.9121	199.387	131.593	160.305	81.3705	163.761	-1.01335	0.00177174	0.196365	-	GL019152	65464	67371	+	1742	-	- && - && -	-
novel.685	16.4863	21.3581	18.478	49.1638	40.2391	23.6347	18.7741	37.6792	-1.01068	0.0460829	0.76219	-	19	40153224	40155956	-	1310	-	- && - && -	-
ENSOCUG00000010294	56.4004	241.347	113.948	289.52	268.623	265.119	137.232	274.421	-1.00263	0.031833	0.699093	PLAAT5	GL018717	456886	480273	+	3260	protein_coding	phospholipase A and acyltransferase 5 [Source:HGNC Symbol;Acc:HGNC:24978]	-
ENSOCUG00000008708	52.0619	37.3767	31.8233	40.0594	85.9159	117.146	40.4206	81.0403	-0.997861	0.038642	0.725637	GSTO2	18	52208130	52225774	+	1014	protein_coding	glutathione S-transferase omega 2 [Source:HGNC Symbol;Acc:HGNC:23064]	-
novel.2049	49.4588	89.7041	46.1951	192.103	105.492	69.8764	61.786	122.49	-0.991597	0.0354631	0.716687	-	GL019367	24442	26353	+	1456	-	- && - && PF00071:Ras family	Ras
ENSOCUG00000008909	45.988	64.0743	48.2482	141.118	123.98	48.2969	52.7702	104.465	-0.987885	0.0312625	0.695435	-	GL019215	95136	100702	-	1309	protein_coding	-	-
ENSOCUG00000036274	214.322	112.13	186.833	390.579	403.478	222.988	171.095	339.015	-0.985023	0.00593917	0.372055	-	21	14152911	14246600	+	2260	protein_coding	-	-
ENSOCUG00000030537	31.2372	26.6976	22.5843	80.1188	42.4142	34.9382	26.8397	52.4904	-0.969179	0.0462817	0.76219	-	17	81735312	81803804	-	1300	protein_coding	-	-
novel.524	40.7818	71.5497	73.9121	128.372	155.519	79.1248	62.0812	121.005	-0.966446	0.0163997	0.562423	-	16	36387476	36404216	-	3766	-	- && O00370.1 RecName: Full=LINE-1 retrotransposable element ORF2 protein; Short=ORF2p; Includes: RecName: Full=Reverse transcriptase; Includes: RecName: Full=Endonuclease && -	-
ENSOCUG00000014135	55.5327	79.025	113.948	252.192	137.03	93.5111	82.8352	160.911	-0.961492	0.0330936	0.702142	SUCNR1	14	45985750	46008982	+	2063	protein_coding	succinate receptor 1 [Source:HGNC Symbol;Acc:HGNC:4542]	-
ENSOCUG00000004793	24.2956	30.9693	27.7171	69.1935	40.2391	51.3797	27.6606	53.6041	-0.961161	0.024205	0.617754	RPAIN	19	12854101	12857708	+	489	protein_coding	RPA interacting protein [Source:HGNC Symbol;Acc:HGNC:28641]	-
ENSOCUG00000007260	25.1633	42.7162	42.0889	100.148	72.8653	40.0762	36.6561	71.03	-0.960936	0.0418363	0.74418	-	12	30850978	30895432	+	4800	protein_coding	adenylate cyclase type 10 [Source:NCBI gene;Acc:100348238]	-
novel.852	77.2252	168.729	137.559	210.312	359.977	173.663	127.838	247.984	-0.957592	0.0178191	0.575663	-	3	31535271	31536837	-	1567	-	- && - && -	-
ENSOCUG00000023393	43.3849	93.9757	109.842	190.282	150.081	136.67	82.4008	159.011	-0.953216	0.0164836	0.563034	-	1	50793717	50794914	+	1110	protein_coding	-	-
ENSOCUG00000039376	2612.64	2164.64	1374.56	3810.19	5116.89	2965.64	2050.62	3964.24	-0.950819	0.00284234	0.265443	STMP1	7	14055089	14073865	+	922	protein_coding	short transmembrane mitochondrial protein 1 [Source:HGNC Symbol;Acc:HGNC:41909]	-
ENSOCUG00000005896	192.629	234.939	262.799	345.967	232.734	750.144	230.122	442.949	-0.945193	0.0253577	0.631909	INPP4B	15	21871527	22538950	+	3367	protein_coding	inositol polyphosphate-4-phosphatase type II B [Source:HGNC Symbol;Acc:HGNC:6075]	-
ENSOCUG00000021073	27.7664	40.5804	30.7967	91.0441	59.8148	39.0486	33.0478	63.3025	-0.943809	0.0396377	0.732684	-	5	2434284	2436422	+	620	protein_coding	-	-
ENSOCUG00000033403	57.2681	56.599	76.9918	178.446	94.6162	92.4835	63.6196	121.849	-0.940861	0.0156073	0.546048	CATSPER2	17	28594005	28615895	+	1702	protein_coding	cation channel sperm associated 2 [Source:HGNC Symbol;Acc:HGNC:18810]	-
ENSOCUG00000001216	8703.89	9202.14	7144.84	9017.01	18155.4	20854	8350.29	16008.8	-0.938944	0.00424811	0.316096	ADAM8	18	69723736	69791973	+	6288	protein_coding	ADAM metallopeptidase domain 8 [Source:HGNC Symbol;Acc:HGNC:215]	-
ENSOCUG00000024546	60.7389	75.8213	42.0889	133.835	98.9664	108.925	59.5497	113.909	-0.937798	0.00768922	0.421683	-	19	3963354	4066523	+	1961	protein_coding	phosphatidylinositol glycan anchor biosynthesis class L [Source:NCBI gene;Acc:100339176]	-
ENSOCUG00000013069	1068.14	1342.36	841.777	734.726	2040.23	3434.22	1084.09	2069.73	-0.932879	0.0465502	0.76219	ELOVL6	15	39264089	39391097	+	2504	protein_coding	ELOVL fatty acid elongase 6 [Source:HGNC Symbol;Acc:HGNC:15829]	-
ENSOCUG00000001546	88.5053	115.334	78.0184	79.2083	219.684	239.43	93.9525	179.44	-0.932632	0.0346142	0.713862	TOX3	5	8890991	8916616	-	1623	protein_coding	TOX high mobility group box family member 3 [Source:HGNC Symbol;Acc:HGNC:11972]	HMG
ENSOCUG00000023741	1292.87	1998.05	1395.09	2196.89	3016.84	3721.95	1562	2978.56	-0.931331	0.0012898	0.164862	ORAI2	GL019215	56884	67746	+	2666	protein_coding	ORAI calcium release-activated calcium modulator 2 [Source:HGNC Symbol;Acc:HGNC:21667]	-
novel.358	45.1203	28.8334	35.9295	81.9397	53.2896	73.9868	36.6278	69.7387	-0.926185	0.0187867	0.586521	-	14	1940661	1944416	+	1666	-	- && - && -	-
novel.2232	4338.49	9071.86	13370.9	18472.8	17575.8	14748	8927.09	16932.2	-0.923556	0.0142141	0.538385	-	X	52364133	52390020	-	18560	-	- && - && -	-
ENSOCUG00000009208	173.54	86.5003	164.249	142.939	209.896	452.142	141.43	268.326	-0.922293	0.0477144	0.767962	ACVR1C	7	96337173	96440595	-	2391	protein_coding	activin A receptor type 1C [Source:HGNC Symbol;Acc:HGNC:18123]	-
ENSOCUG00000022399	42.5172	75.8213	92.3902	149.312	167.482	81.18	70.2429	132.658	-0.920687	0.0302685	0.683879	-	12	120594515	120595150	+	636	protein_coding	-	-
ENSOCUG00000003700	105.859	65.1422	122.16	222.148	148.993	183.939	97.7206	185.027	-0.920584	0.00693817	0.397875	METAP1D	7	111717052	111815371	+	2407	protein_coding	methionyl aminopeptidase type 1D, mitochondrial [Source:HGNC Symbol;Acc:HGNC:32583]	-
ENSOCUG00000027484	32.9726	35.2409	28.7436	84.671	47.8519	50.3521	32.319	60.9583	-0.919287	0.029372	0.675641	PPP1R3E	17	43502707	43503815	-	840	protein_coding	protein phosphatase 1 regulatory subunit 3E [Source:HGNC Symbol;Acc:HGNC:14943]	-
ENSOCUG00000015938	93.7115	167.661	59.5403	198.476	234.909	172.636	106.971	202.007	-0.91857	0.0226036	0.608732	CCDC122	8	51153779	51203287	+	1575	protein_coding	coiled-coil domain containing 122 [Source:HGNC Symbol;Acc:HGNC:26478]	-
ENSOCUG00000010661	75.4898	41.6483	80.0715	105.611	144.643	123.311	65.7365	124.522	-0.917568	0.0111653	0.486353	-	7	141629339	141648432	-	486	protein_coding	peptidylprolyl isomerase like 3 [Source:NCBI gene;Acc:100346191]	-
ENSOCUG00000013961	46.8557	66.2101	74.9387	141.118	130.505	81.18	62.6682	117.601	-0.912068	0.0135946	0.531255	-	10	6671033	7032478	+	13858	pseudogene	dynein axonemal heavy chain 11 [Source:NCBI gene;Acc:100008870]	-
ENSOCUG00000025002	39.0465	28.8334	54.4076	85.5814	85.9159	58.5729	40.7625	76.6901	-0.911685	0.0234947	0.613545	-	13	50194957	50195211	+	255	protein_coding	40S ribosomal protein S27 [Source:NCBI gene;Acc:100345694]	-
ENSOCUG00000008200	78.9606	37.3767	41.0623	144.76	78.3031	72.9592	52.4665	98.6741	-0.908058	0.0471275	0.764508	ALOX5AP	GL018702	1098771	1187536	+	2317	protein_coding	arachidonate 5-lipoxygenase activating protein [Source:HGNC Symbol;Acc:HGNC:436]	-
novel.274	105.859	257.365	298.728	433.37	455.68	350.41	220.651	413.153	-0.906708	0.0190847	0.586521	-	13	62929909	62976637	+	7774	-	- && O00370.1 RecName: Full=LINE-1 retrotransposable element ORF2 protein; Short=ORF2p; Includes: RecName: Full=Reverse transcriptase; Includes: RecName: Full=Endonuclease && -	-
ENSOCUG00000016772	2200.48	1869.9	2826.11	6566.1	3222.39	3095.11	2298.83	4294.53	-0.901699	0.00900799	0.442257	DDIT4	18	15150000	15151297	-	1056	protein_coding	DNA damage inducible transcript 4 [Source:HGNC Symbol;Acc:HGNC:24944]	-
ENSOCUG00000007068	29.5018	22.426	29.7702	48.2534	51.1145	53.4349	27.2326	50.9343	-0.89978	0.0241825	0.617754	CNBD2	4	3867104	3919562	-	1785	protein_coding	cyclic nucleotide binding domain containing 2 [Source:HGNC Symbol;Acc:HGNC:16145]	-
ENSOCUG00000035473	47.7234	46.9878	67.7528	92.865	137.03	72.9592	54.1547	100.952	-0.89818	0.0193987	0.586521	-	15	93056052	93154502	+	1467	protein_coding	-	-
ENSOCUG00000030823	131.023	202.902	201.205	347.788	339.313	305.196	178.377	330.766	-0.893396	0.00101745	0.140222	-	7	113182299	113215886	-	2169	protein_coding	-	-
ENSOCUG00000027266	32.1049	33.1051	31.8233	40.0594	81.5657	58.5729	32.3444	60.066	-0.889351	0.0372397	0.724424	KCTD21	1	138584215	138590768	+	924	protein_coding	potassium channel tetramerization domain containing 21 [Source:HGNC Symbol;Acc:HGNC:27452]	-
ENSOCUG00000010245	23.4279	19.2223	26.6905	42.7907	40.2391	45.2142	23.1136	42.748	-0.886134	0.0381192	0.724558	-	3	89600597	89665225	-	765	protein_coding	ubiquitin conjugating enzyme E2 W [Source:NCBI gene;Acc:100340823]	-
ENSOCUG00000026356	35.5757	58.7348	33.8764	50.9847	88.0909	97.6215	42.729	78.899	-0.885909	0.0393903	0.731027	CYP2D23	GL018734	454302	465653	+	3009	protein_coding	Oryctolagus cuniculus cytochrome P450 2D/I (CYP2D23), mRNA. [Source:RefSeq mRNA;Acc:NM_001168395]	-
ENSOCUG00000022083	88.5053	129.217	155.01	193.013	231.647	263.064	124.244	229.241	-0.885686	0.00443246	0.325232	-	18	3851688	3852430	-	713	protein_coding	translationally-controlled tumor protein [Source:NCBI gene;Acc:100353956]	-
ENSOCUG00000004661	567.475	411.144	621.067	727.442	1572.59	656.633	533.229	985.554	-0.885685	0.0181298	0.579417	-	8	6149283	6225551	-	1627	protein_coding	chromosome 8 open reading frame, human C12orf40 [Source:NCBI gene;Acc:100344150]	-
novel.209	54.665	53.3953	48.2482	121.089	105.492	61.6557	52.1028	96.0786	-0.883521	0.0193976	0.586521	-	12	108488417	108529529	+	2954	-	- && - && -	-
novel.529	77.2252	100.383	63.6466	218.506	142.468	83.2352	80.4183	148.07	-0.882991	0.0342856	0.710316	-	16	48839394	48893220	-	5053	-	- && - && -	-
ENSOCUG00000029593	60.7389	52.3274	89.3105	168.432	127.242	77.0696	67.4589	124.248	-0.8829	0.0293347	0.675641	EFCAB2	16	22446429	22561433	-	752	protein_coding	EF-hand calcium binding domain 2 [Source:HGNC Symbol;Acc:HGNC:28166]	-
ENSOCUG00000000793	439.923	506.187	269.985	1085.25	722.128	431.59	405.365	746.321	-0.880873	0.0222177	0.607382	CHP2	6	14455494	14458543	+	1417	protein_coding	calcineurin like EF-hand protein 2 [Source:HGNC Symbol;Acc:HGNC:24927]	-
ENSOCUG00000009720	34.708	60.8706	62.62	118.357	101.141	69.8764	52.7329	96.4584	-0.877089	0.0267889	0.644274	MTCP1	GL018783	688951	689491	+	348	protein_coding	mature T cell proliferation 1 [Source:HGNC Symbol;Acc:HGNC:7423]	-
ENSOCUG00000027883	233.411	292.606	379.826	267.67	644.913	750.144	301.948	554.242	-0.876162	0.0280017	0.660615	KIAA0408	12	117039027	117068415	-	3187	protein_coding	KIAA0408 [Source:HGNC Symbol;Acc:HGNC:21636]	-
ENSOCUG00000025840	291.547	591.62	569.739	1406.63	793.906	461.39	484.302	887.309	-0.874368	0.0428569	0.747954	RENBP	GL018816	506962	661691	+	1975	protein_coding	renin binding protein [Source:HGNC Symbol;Acc:HGNC:9959]	-
novel.1576	74.6221	179.408	160.143	264.938	257.748	234.292	138.058	252.326	-0.873249	0.0155406	0.546048	-	GL018757	1520097	1526704	+	5963	-	- && - && -	-
ENSOCUG00000000947	221.263	209.309	176.568	222.148	457.855	428.507	202.38	369.503	-0.867105	0.00901313	0.442257	PM20D2	12	76007660	76023321	+	1548	protein_coding	peptidase M20 domain containing 2 [Source:HGNC Symbol;Acc:HGNC:21408]	-
ENSOCUG00000036313	35.5757	44.852	45.1685	89.2232	92.4411	45.2142	41.8654	75.6262	-0.855949	0.0399777	0.732684	-	GL018752	1557933	1559035	+	468	protein_coding	-	-
ENSOCUG00000005343	151.847	113.198	114.974	156.596	287.111	244.568	126.673	229.425	-0.853681	0.00871205	0.439737	TTC5	17	40749138	40772106	-	1434	protein_coding	tetratricopeptide repeat domain 5 [Source:HGNC Symbol;Acc:HGNC:19274]	-
ENSOCUG00000025687	190.026	239.211	233.029	545.354	382.815	263.064	220.755	397.078	-0.848458	0.00865281	0.439419	-	17	41624299	41624631	+	333	protein_coding	-	-
ENSOCUG00000000847	203.909	264.841	292.569	351.43	297.987	720.344	253.773	456.587	-0.847896	0.0243543	0.620566	PTPRD	1	45429244	45859712	+	7216	protein_coding	protein tyrosine phosphatase receptor type D [Source:HGNC Symbol;Acc:HGNC:9668]	-
ENSOCUG00000015990	39.9141	57.6669	49.2748	97.4172	75.0404	90.4283	48.9519	87.6286	-0.845624	0.013609	0.531255	ZCCHC4	2	15829767	15889823	+	1634	protein_coding	zinc finger CCHC-type containing 4 [Source:HGNC Symbol;Acc:HGNC:22917]	-
ENSOCUG00000037596	83.2991	40.5804	59.5403	132.924	103.317	93.5111	61.1399	109.917	-0.842197	0.0260895	0.638105	-	GL018878	440890	442611	+	1501	lncRNA	-	-
ENSOCUG00000004870	32.1049	30.9693	30.7967	60.9995	39.1515	67.8212	31.2903	55.9908	-0.841031	0.0409736	0.737944	IL1RAP	14	86210312	86470860	+	5853	protein_coding	interleukin 1 receptor accessory protein [Source:HGNC Symbol;Acc:HGNC:5995]	-
novel.1160	71.1513	59.8027	68.7794	143.85	150.081	63.7109	66.5778	119.214	-0.839846	0.0373408	0.724424	-	9	48881351	48884947	+	1697	-	- && - && -	-
novel.1074	141.435	73.6855	91.3636	220.327	154.431	171.608	102.161	182.122	-0.83123	0.0160948	0.555671	-	7	100346339	100434258	-	4436	-	- && O00370.1 RecName: Full=LINE-1 retrotransposable element ORF2 protein; Short=ORF2p; Includes: RecName: Full=Reverse transcriptase; Includes: RecName: Full=Endonuclease && -	-
ENSOCUG00000007765	2096.36	3851.93	5384.29	7750.58	4618.79	7748.06	3777.53	6705.81	-0.828088	0.0256311	0.633641	PSAT1	1	64697521	64728069	+	2602	protein_coding	phosphoserine aminotransferase 1 [Source:NCBI gene;Acc:100009099]	-
novel.1052	39.0465	50.1916	34.903	85.5814	88.0909	46.2418	41.3803	73.3047	-0.826999	0.0456819	0.76219	-	7	13104485	13106622	-	1428	-	- && - && -	-
ENSOCUG00000003706	85.9022	124.945	113.948	264.028	200.108	109.953	108.265	191.363	-0.824389	0.0312155	0.695435	-	1	26785337	26787982	+	2525	protein_coding	-	-
ENSOCUG00000001231	324.519	465.607	415.756	876.754	702.552	552.846	401.961	710.718	-0.823394	0.00264305	0.258547	-	7	7357052	7357448	-	393	pseudogene	-	-
ENSOCUG00000009882	848.61	744.33	767.865	1716.18	1612.83	838.517	786.935	1389.17	-0.819872	0.00763978	0.420427	NCAPH	2	94957140	94995053	-	3965	protein_coding	non-SMC condensin I complex subunit H [Source:HGNC Symbol;Acc:HGNC:1112]	-
ENSOCUG00000026188	171.804	311.828	272.038	618.189	464.381	243.54	251.89	442.037	-0.812849	0.0375459	0.724424	-	GL019950	10675	12314	-	1435	protein_coding	-	-
ENSOCUG00000027002	1000.46	1081.79	1278.06	2524.65	2025	1319.43	1120.1	1956.36	-0.804785	0.00524859	0.349115	-	GL018704	6068301	6068879	+	579	protein_coding	-	-
novel.231	33.8403	29.9014	50.3013	64.6413	68.5152	65.7661	38.0143	66.3075	-0.803327	0.0351996	0.716687	-	12	10951247	10957570	-	3644	-	- && - && -	-
ENSOCUG00000012005	94.5792	87.5682	150.904	227.61	244.697	107.897	111.017	193.402	-0.801476	0.0460583	0.76219	ME3	1	130027500	130228098	+	3111	protein_coding	malic enzyme 3 [Source:HGNC Symbol;Acc:HGNC:6985]	-
ENSOCUG00000009994	498.059	636.472	439.367	1168.1	1030.99	510.715	524.632	903.267	-0.784186	0.0230228	0.611558	TM6SF1	GL018849	171931	303952	+	2168	protein_coding	transmembrane 6 superfamily member 1 [Source:HGNC Symbol;Acc:HGNC:11860]	-
ENSOCUG00000028029	456.41	524.342	582.058	1245.48	870.034	574.425	520.936	896.647	-0.784036	0.0136892	0.532032	-	14	77107656	77108015	+	360	protein_coding	40S ribosomal protein S20 [Source:NCBI gene;Acc:100341365]	-
ENSOCUG00000029486	16353.5	27807.2	22959	29359.9	45438.6	40186.1	22373.2	38328.2	-0.776646	0.00603473	0.372368	-	12	42318687	42643661	-	3866	protein_coding	glutathione S-transferase Yc [Source:NCBI gene;Acc:100328911]	-
ENSOCUG00000025898	50.3265	100.383	87.2574	156.596	107.667	141.808	79.3223	135.357	-0.776433	0.0333078	0.705634	BICDL1	21	12463053	12571701	-	3991	protein_coding	BICD family like cargo adaptor 1 [Source:HGNC Symbol;Acc:HGNC:28095]	-
ENSOCUG00000012813	64.2097	98.2473	54.4076	108.342	138.118	124.339	72.2882	123.6	-0.775294	0.0241769	0.617754	ADCK2	GL018834	283592	306489	+	2109	protein_coding	aarF domain containing kinase 2 [Source:HGNC Symbol;Acc:HGNC:19039]	-
ENSOCUG00000011346	636.891	532.885	563.58	1323.78	849.371	780.972	577.785	984.708	-0.769305	0.005115	0.349115	SORL1	1	96376631	96555397	-	7062	protein_coding	sortilin related receptor 1 [Source:NCBI gene;Acc:100009378]	-
ENSOCUG00000021258	83.2991	74.7534	165.276	145.671	208.808	195.243	107.776	183.241	-0.76587	0.0453837	0.760344	-	7	121447332	121448812	+	1391	protein_coding	-	CSD
ENSOCUG00000009063	172.672	290.47	248.427	444.295	418.704	342.189	237.19	401.729	-0.762217	0.00709124	0.401389	TXNL4B	5	27493117	27496600	+	450	protein_coding	thioredoxin like 4B [Source:HGNC Symbol;Acc:HGNC:26041]	-
ENSOCUG00000011978	1150.57	494.44	532.783	1189.95	1238.71	1267.02	725.931	1231.89	-0.762159	0.0291672	0.675273	FAM124B	7	165887588	165917296	-	4493	protein_coding	family with sequence similarity 124 member B [Source:HGNC Symbol;Acc:HGNC:26224]	-
ENSOCUG00000028091	169.201	193.291	205.312	224.879	430.667	307.251	189.268	320.932	-0.761259	0.013916	0.535761	THNSL2	2	99381943	99396658	-	2094	protein_coding	threonine synthase like 2 [Source:HGNC Symbol;Acc:HGNC:25602]	-
ENSOCUG00000010001	209.983	207.174	111.895	343.236	332.788	220.933	176.351	298.986	-0.761093	0.0259538	0.635767	HSF4	5	22779290	22783908	+	1649	protein_coding	heat shock transcription factor 4 [Source:HGNC Symbol;Acc:HGNC:5227]	HSF
ENSOCUG00000007235	50.3265	55.5311	70.8325	104.701	98.9664	94.5387	58.8967	99.4019	-0.757838	0.0168883	0.568286	TRDMT1	16	44124048	44183627	+	1719	protein_coding	tRNA aspartic acid methyltransferase 1 [Source:HGNC Symbol;Acc:HGNC:2977]	-
ENSOCUG00000012700	281.134	362.02	362.375	690.114	549.209	456.252	335.176	565.192	-0.75515	0.00373207	0.300277	CORO6	19	18580049	18585373	+	1539	protein_coding	coronin 6 [Source:HGNC Symbol;Acc:HGNC:21356]	-
ENSOCUG00000033018	130.155	111.062	174.515	256.744	253.397	190.105	138.577	233.416	-0.752522	0.0109004	0.483259	-	GL018763	917487	928435	+	1987	protein_coding	zinc finger protein 211 [Source:NCBI gene;Acc:100351453]	-
ENSOCUG00000002311	31.2372	43.7841	33.8764	66.4622	59.8148	56.5177	36.2992	60.9316	-0.752122	0.0438001	0.750862	PRSS36	GL018752	1159620	1168692	+	2819	protein_coding	serine protease 36 [Source:HGNC Symbol;Acc:HGNC:26906]	-
ENSOCUG00000022920	905.01	1076.45	1080.97	2358.95	1761.82	1024.51	1020.81	1715.09	-0.748863	0.0202252	0.590978	-	3	84510870	84511343	-	474	protein_coding	-	-
ENSOCUG00000003525	429.511	602.299	593.35	1316.5	935.287	470.638	541.72	907.474	-0.744903	0.0473732	0.765359	-	GL018739	2045710	2056847	-	2299	protein_coding	migration and invasion inhibitory protein [Source:NCBI gene;Acc:100352360]	-
ENSOCUG00000032262	218.66	320.372	273.064	571.757	471.993	314.444	270.699	452.731	-0.743406	0.0154391	0.546048	-	GL018820	708139	721879	+	2275	protein_coding	-	-
ENSOCUG00000022568	54.665	40.5804	59.5403	101.969	68.5152	88.3731	51.5953	86.2859	-0.742241	0.0372286	0.724424	-	4	37436138	37437100	-	963	protein_coding	heterogeneous nuclear ribonucleoprotein A1-like [Source:NCBI gene;Acc:100359118]	-
ENSOCUG00000035915	100.653	146.303	201.205	213.043	270.798	263.064	149.387	248.968	-0.738473	0.0231324	0.611558	-	7	162712985	162714110	+	1079	protein_coding	-	-
ENSOCUG00000016136	1469.88	1942.52	1613.75	2190.52	3470.35	2712.85	1675.38	2791.24	-0.736428	0.00367194	0.300277	-	17	7299188	7318475	+	2910	protein_coding	SPG21 abhydrolase domain containing, maspardin [Source:NCBI gene;Acc:100358285]	-
novel.1665	40.7818	37.3767	37.9826	63.7309	63.0775	66.7936	38.7137	64.534	-0.735843	0.034134	0.709784	-	GL018808	725548	733398	-	7851	-	- && - && -	-
ENSOCUG00000007719	581.358	461.335	822.273	681.92	864.596	1555.78	621.655	1034.1	-0.73404	0.0459074	0.76219	PDE3B	1	156399240	156576840	+	4452	protein_coding	phosphodiesterase 3B [Source:HGNC Symbol;Acc:HGNC:8779]	-
novel.1067	100.653	118.537	134.479	223.968	205.546	157.222	117.89	195.579	-0.732521	0.0102979	0.467654	-	7	62322937	62331096	-	6463	-	- && - && PF00069:Protein kinase domain	Pkinase
ENSOCUG00000009274	1929.76	2543.75	2410.36	4737.02	4084.81	2614.2	2294.62	3812.01	-0.732459	0.00896676	0.442257	SRSF5	GL018749	1552840	1558128	-	2334	protein_coding	serine and arginine rich splicing factor 5 [Source:HGNC Symbol;Acc:HGNC:10787]	-
ENSOCUG00000033908	72.019	72.6176	78.0184	131.103	153.343	85.2904	74.2183	123.246	-0.731647	0.0298513	0.682702	-	GL018878	67235	70042	+	1493	lncRNA	-	-
ENSOCUG00000027662	48.5911	45.9199	58.5138	70.1039	114.192	69.8764	51.0083	84.7241	-0.729941	0.0497541	0.781519	C16orf71	GL018787	950219	959748	+	1596	protein_coding	chromosome 16 open reading frame 71 [Source:HGNC Symbol;Acc:HGNC:25081]	-
ENSOCUG00000006636	229.94	132.42	140.638	239.446	259.923	336.023	167.666	278.464	-0.728987	0.0222897	0.608036	PECR	7	157478194	157508315	-	912	protein_coding	peroxisomal trans-2-enoyl-CoA reductase [Source:HGNC Symbol;Acc:HGNC:18281]	-
ENSOCUG00000037643	406.951	491.236	552.288	982.366	928.761	490.163	483.492	800.43	-0.727777	0.0220944	0.606097	SPINT2	5	2323183	2347634	+	759	protein_coding	serine peptidase inhibitor, Kunitz type 2 [Source:HGNC Symbol;Acc:HGNC:11247]	-
ENSOCUG00000003746	429.511	452.792	537.916	708.323	1078.84	560.039	473.406	782.401	-0.724709	0.0154687	0.546048	-	9	94868638	94891632	+	1902	protein_coding	DNA polymerase iota [Source:NCBI gene;Acc:100342545]	-
ENSOCUG00000013915	15197.7	13737.5	13248.8	31070.6	23830.2	14804.6	14061.3	23235.1	-0.724579	0.0142849	0.539051	-	19	40300584	40304302	-	508	protein_coding	ribosomal protein L23 [Source:NCBI gene;Acc:100008824]	-
ENSOCUG00000012491	205.645	98.2473	120.107	216.685	287.111	197.298	141.333	233.698	-0.721926	0.0427279	0.747954	OSGEPL1	7	130124348	130156631	-	2222	protein_coding	O-sialoglycoprotein endopeptidase like 1 [Source:HGNC Symbol;Acc:HGNC:23075]	-
novel.600	131.89	113.198	158.09	202.118	262.098	199.353	134.393	221.19	-0.717762	0.00966136	0.45169	-	17	80780823	80790304	-	4066	-	- && - && -	-
ENSOCUG00000004534	153.583	208.242	380.853	421.534	405.653	389.458	247.559	405.549	-0.713303	0.0451143	0.758558	MDN1	12	76477986	76656399	-	16788	protein_coding	midasin AAA ATPase 1 [Source:HGNC Symbol;Acc:HGNC:18302]	-
ENSOCUG00000001172	78.9606	84.3645	143.718	203.028	151.168	147.974	102.348	167.39	-0.712345	0.0399628	0.732684	CCDC138	2	83717266	83805611	-	2091	protein_coding	coiled-coil domain containing 138 [Source:HGNC Symbol;Acc:HGNC:26531]	-
ENSOCUG00000013396	105.859	200.766	253.56	298.625	337.138	280.533	186.728	305.432	-0.711831	0.042415	0.747954	EDN1	12	6011333	6016458	+	1345	protein_coding	endothelin 1 [Source:NCBI gene;Acc:100009270]	-
ENSOCUG00000029603	318.445	381.242	382.906	716.517	669.926	385.348	360.865	590.597	-0.71137	0.0169601	0.568325	ZNF74	GL018951	294033	301405	-	1941	protein_coding	zinc finger protein 74 [Source:HGNC Symbol;Acc:HGNC:13144]	zf-C2H2
ENSOCUG00000037346	107.595	68.3459	87.2574	147.491	115.28	168.526	87.7327	143.765	-0.709998	0.0277668	0.658199	-	9	31913020	32233680	+	3663	lncRNA	-	-
ENSOCUG00000001606	9372.88	13813.4	9853.93	25141.8	17665	11225.4	11013.4	18010.7	-0.709635	0.0315185	0.696703	RPS12	12	123074977	123077418	+	513	protein_coding	ribosomal protein S12 [Source:HGNC Symbol;Acc:HGNC:10385]	-
ENSOCUG00000000470	1444.72	1989.51	1771.84	3297.62	3158.22	2039.78	1735.35	2831.87	-0.706741	0.00834313	0.439419	-	18	69692248	69696255	+	2191	protein_coding	fucose mutarotase [Source:NCBI gene;Acc:100341556]	-
ENSOCUG00000037217	400.009	623.657	429.101	985.097	754.754	626.833	484.256	788.895	-0.705037	0.0146796	0.543592	-	GL019385	9350	63146	-	1330	lncRNA	-	-
ENSOCUG00000014663	261.177	331.051	372.64	313.192	505.707	753.227	321.623	524.042	-0.704364	0.0460871	0.76219	ATM	1	108214089	108365870	-	9801	protein_coding	ATM serine/threonine kinase [Source:HGNC Symbol;Acc:HGNC:795]	-
ENSOCUG00000009399	571.814	496.576	626.2	1409.36	747.142	596.005	564.863	917.503	-0.700192	0.0436054	0.750862	CA4	19	26488629	26492286	+	1544	protein_coding	carbonic anhydrase 4 [Source:NCBI gene;Acc:100009226]	-
ENSOCUG00000017544	106.727	149.507	124.213	183.909	219.684	213.74	126.816	205.777	-0.699914	0.00914127	0.445785	PNPLA7	GL018867	493253	577156	+	4813	protein_coding	patatin like phospholipase domain containing 7 [Source:HGNC Symbol;Acc:HGNC:24768]	-
ENSOCUG00000016740	68.5482	48.0557	73.9121	98.3276	113.104	97.6215	63.5054	103.018	-0.695068	0.0325466	0.702142	DPF3	20	32154033	32474423	+	2688	protein_coding	double PHD fingers 3 [Source:HGNC Symbol;Acc:HGNC:17427]	-
ENSOCUG00000011451	81.5637	90.772	82.1246	182.999	126.155	101.732	84.8201	136.962	-0.693925	0.0369166	0.724424	-	14	154163065	154163874	-	351	protein_coding	-	-
ENSOCUG00000010371	266.384	259.501	355.189	583.593	384.99	455.224	293.691	474.602	-0.69346	0.0108053	0.48105	FRZB	7	122924477	122969548	-	1588	protein_coding	frizzled related protein [Source:HGNC Symbol;Acc:HGNC:3959]	-
ENSOCUG00000012071	2718.5	4746.84	4704.71	7616.75	5029.88	7027.72	4056.68	6558.12	-0.693129	0.0198067	0.590069	GPAT3	15	62994664	63102201	+	2546	protein_coding	glycerol-3-phosphate acyltransferase 3 [Source:HGNC Symbol;Acc:HGNC:28157]	-
ENSOCUG00000022442	3528.93	3617	3242.9	6858.35	5939.07	3974.74	3462.94	5590.72	-0.691074	0.00706403	0.401282	-	17	7907918	7908172	+	255	protein_coding	40S ribosomal protein S27 [Source:NCBI gene;Acc:100348261]	-
ENSOCUG00000003872	7134.22	7505.24	4540.46	14276.6	10262.1	6414.25	6393.31	10317.6	-0.690494	0.042992	0.747954	-	19	43677146	43680645	+	461	protein_coding	ribosomal protein L27 [Source:NCBI gene;Acc:100354467]	-
ENSOCUG00000010300	4754.12	6008.04	4828.93	9730.79	9360.48	6046.37	5197.03	8379.21	-0.68918	0.00778019	0.42374	LGALS12	GL018717	409596	447389	-	3243	protein_coding	galectin 12 [Source:HGNC Symbol;Acc:HGNC:15788]	-
novel.1654	117.139	122.809	129.346	232.162	213.158	145.918	123.098	197.08	-0.680116	0.0191253	0.586521	-	GL018802	667178	673445	+	1033	-	- && - && -	-
novel.357	453.807	624.725	539.969	1134.41	775.418	680.268	539.5	863.365	-0.679274	0.015172	0.546048	-	14	1619016	1623772	+	767	-	- && - && PF00789:UBX domain	UBX
ENSOCUG00000012800	41.6495	42.7162	42.0889	63.7309	64.165	73.9868	42.1515	67.2942	-0.674898	0.0485448	0.773524	DGKE	19	31169486	31193373	-	1704	protein_coding	diacylglycerol kinase epsilon [Source:HGNC Symbol;Acc:HGNC:2852]	-
ENSOCUG00000002506	859.022	968.59	1395.09	1603.29	1319.19	2212.41	1074.23	1711.63	-0.672284	0.0238238	0.617273	-	GL018735	315256	318703	+	558	protein_coding	ribosomal protein L21 [Source:NCBI gene;Acc:100338855]	-
ENSOCUG00000015731	794.812	926.942	803.795	1380.23	1376.83	1260.86	841.85	1339.31	-0.670164	0.000401713	0.0820394	DRAM2	13	53005065	53019430	+	815	protein_coding	DNA damage regulated autophagy modulator 2 [Source:HGNC Symbol;Acc:HGNC:28769]	-
novel.1579	231.676	211.445	269.985	500.742	406.741	225.043	237.702	377.509	-0.667873	0.0479161	0.768646	-	GL018758	415475	423080	+	1197	-	- && Q5RED7.1 RecName: Full=Acylglycerol kinase, mitochondrial; AltName: Full=Multiple substrate lipid kinase; Short=MuLK; Short=Multi-substrate lipid kinase; Flags: Precursor && PF07728:AAA domain (dynein-related subfamily)	AAA_5
ENSOCUG00000007043	345.344	224.26	287.436	551.727	528.546	281.561	285.68	453.945	-0.667446	0.0456928	0.76219	-	21	14246621	14274558	+	1707	protein_coding	-	-
ENSOCUG00000006850	104.992	91.8399	133.452	131.103	168.569	225.043	110.095	174.905	-0.666866	0.0410497	0.738475	ZKSCAN8	9	43363097	43371394	-	1792	protein_coding	zinc finger with KRAB and SCAN domains 8 [Source:HGNC Symbol;Acc:HGNC:12983]	-
ENSOCUG00000029163	85.0345	114.266	90.3371	191.193	135.943	130.505	96.5458	152.547	-0.663542	0.0320636	0.699093	ZNF415	GL018792	588113	590635	-	1530	protein_coding	zinc finger protein 415 [Source:HGNC Symbol;Acc:HGNC:20636]	zf-C2H2
ENSOCUG00000017713	142.303	121.741	105.735	174.805	217.508	190.105	123.26	194.139	-0.652618	0.015133	0.546048	NUBPL	17	51382563	51626788	+	2668	protein_coding	nucleotide binding protein like [Source:HGNC Symbol;Acc:HGNC:20278]	-
ENSOCUG00000014905	90.2407	80.0929	108.815	144.76	145.731	147.974	93.0496	146.155	-0.651298	0.0184209	0.584251	SLC10A6	15	66580947	66604926	-	1194	protein_coding	solute carrier family 10 member 6 [Source:HGNC Symbol;Acc:HGNC:30603]	-
ENSOCUG00000029140	1147.97	1546.33	1014.24	1893.72	2353.44	1576.33	1236.18	1941.16	-0.651125	0.0144274	0.543134	-	14	98262825	98268910	-	953	protein_coding	NADH:ubiquinone oxidoreductase subunit B4 [Source:NCBI gene;Acc:100345777]	-
ENSOCUG00000009091	6543.32	7530.87	7217.73	15912.7	10557.9	6944.48	7097.3	11138.3	-0.650239	0.0391039	0.729127	-	2	28783608	28787973	-	683	protein_coding	ribosomal protein L9 [Source:NCBI gene;Acc:108175358]	-
ENSOCUG00000007245	5274.74	6291.03	5087.62	9944.74	8459.99	7640.17	5551.13	8681.63	-0.645255	0.00207563	0.220783	SIRT5	12	7279646	7304216	+	2656	protein_coding	sirtuin 5 [Source:HGNC Symbol;Acc:HGNC:14933]	-
ENSOCUG00000027476	150.98	175.136	167.329	281.326	246.872	241.485	164.482	256.561	-0.643168	0.00621854	0.382006	TSPYL2	X	34638614	34644879	+	2187	protein_coding	TSPY like 2 [Source:HGNC Symbol;Acc:HGNC:24358]	-
ENSOCUG00000009340	1509.8	1867.77	1360.19	2844.22	2362.14	2173.36	1579.25	2459.91	-0.639588	0.0052063	0.349115	ARAP3	3	23712562	23737910	-	4500	protein_coding	ArfGAP with RhoGAP domain, ankyrin repeat and PH domain 3 [Source:HGNC Symbol;Acc:HGNC:24097]	-
ENSOCUG00000017851	1961	2574.72	1638.39	3443.29	2424.13	3737.36	2058.04	3201.59	-0.637664	0.0202554	0.590978	-	1	20067205	20078746	+	1900	protein_coding	aquaporin 7 [Source:NCBI gene;Acc:100350611]	-
novel.504	116.272	115.334	89.3105	193.924	141.381	161.332	106.972	165.546	-0.630649	0.0280571	0.660615	-	16	65142731	65197052	+	3845	-	- && - && -	-
ENSOCUG00000027806	138.832	198.63	125.24	206.67	295.812	212.712	154.234	238.398	-0.628599	0.0406207	0.737944	-	GL018756	222774	225522	-	759	protein_coding	-	-
ENSOCUG00000011100	86.7699	105.723	85.2043	121.089	171.832	135.642	92.5656	142.854	-0.625615	0.0348207	0.714861	RANBP17	3	52186044	52550966	+	3651	protein_coding	RAN binding protein 17 [Source:HGNC Symbol;Acc:HGNC:14428]	-
ENSOCUG00000008507	13615.1	14906.9	14252.7	29190.6	22973.2	13762.6	14258.2	21975.5	-0.624116	0.0354557	0.716687	-	GL018721	246765	264690	+	2797	protein_coding	-	-
ENSOCUG00000004995	374.846	400.465	257.666	538.981	402.391	647.385	344.325	529.585	-0.621168	0.0339754	0.709784	PYROXD2	18	46466321	46477694	-	1255	protein_coding	pyridine nucleotide-disulphide oxidoreductase domain 2 [Source:HGNC Symbol;Acc:HGNC:23517]	-
ENSOCUG00000036556	1657.3	1886.99	2148.58	3253	2891.78	2593.65	1897.63	2912.81	-0.618446	0.00333303	0.290301	-	8	55476422	55478165	-	1520	lncRNA	-	-
ENSOCUG00000001249	379.184	451.724	482.482	670.084	799.344	542.57	437.797	670.666	-0.615705	0.0126367	0.511656	-	2	160214365	160480701	+	4966	protein_coding	dystrobrevin beta [Source:NCBI gene;Acc:100009525]	-
ENSOCUG00000007507	267.251	311.828	344.923	398.773	629.687	383.293	308.001	470.584	-0.61142	0.0329753	0.702142	SLC25A26	9	33423138	33582753	+	2757	protein_coding	solute carrier family 25 member 26 [Source:HGNC Symbol;Acc:HGNC:20661]	-
ENSOCUG00000010114	1279.86	1516.43	1235.98	2249.7	2431.74	1463.29	1344.09	2048.25	-0.607859	0.0203615	0.590978	-	4	39305570	39309411	+	1036	protein_coding	biogenesis of lysosomal organelles complex 1 subunit 1 [Source:NCBI gene;Acc:100341417]	-
ENSOCUG00000017653	414.76	589.484	438.34	609.085	929.849	658.688	480.861	732.541	-0.607423	0.0269773	0.647824	-	GL019508	12976	24457	+	2255	protein_coding	-	-
ENSOCUG00000029054	117.139	81.1608	107.789	143.85	159.869	163.388	102.03	155.702	-0.606684	0.0324069	0.702142	ZNF782	1	75535515	75594686	-	5013	protein_coding	zinc finger protein 782 [Source:HGNC Symbol;Acc:HGNC:33110]	zf-C2H2
novel.1158	242.956	295.81	299.755	557.19	400.216	311.361	279.507	422.922	-0.598918	0.0397614	0.732684	-	9	39124564	39127859	+	2600	-	- && - && -	-
ENSOCUG00000003377	1604.38	1796.22	2376.48	2531.03	2319.73	3885.34	1925.69	2912.03	-0.59674	0.0375464	0.724424	CYP27A1	7	160076718	160081657	+	1589	protein_coding	sterol 26-hydroxylase, mitochondrial [Source:NCBI gene;Acc:100348736]	-
ENSOCUG00000011720	637.759	778.503	949.566	1060.66	1278.95	1231.06	788.609	1190.22	-0.594128	0.0120088	0.506189	MTHFD1	20	12076772	12142466	+	2808	protein_coding	methylenetetrahydrofolate dehydrogenase, cyclohydrolase and formyltetrahydrofolate synthetase 1 [Source:HGNC Symbol;Acc:HGNC:7432]	-
ENSOCUG00000039017	472.028	353.477	365.454	600.891	724.303	473.721	396.986	599.638	-0.593975	0.0241773	0.617754	METTL27	GL018765	814056	816961	+	970	protein_coding	methyltransferase like 27 [Source:HGNC Symbol;Acc:HGNC:19068]	-
ENSOCUG00000013680	803.489	940.825	753.493	1537.73	1236.54	984.436	832.602	1252.9	-0.589952	0.017716	0.575372	PHF1	12	23795256	23799263	+	2087	protein_coding	PHD finger protein 1 [Source:HGNC Symbol;Acc:HGNC:8919]	-
ENSOCUG00000011088	443.394	558.515	409.596	933.202	677.539	512.77	470.502	707.837	-0.589933	0.0443872	0.75416	-	9	9794223	9800490	+	736	protein_coding	LSM3 homolog, U6 small nuclear RNA and mRNA degradation associated [Source:NCBI gene;Acc:100346711]	-
ENSOCUG00000014151	1699.82	2595.01	2700.87	4291.82	3332.23	2902.95	2331.9	3509	-0.58981	0.0313025	0.695435	PRPF6	GL019070	140380	185939	+	3926	protein_coding	pre-mRNA processing factor 6 [Source:HGNC Symbol;Acc:HGNC:15860]	-
ENSOCUG00000012682	1515	1503.61	1349.92	2265.18	1871.66	2427.18	1456.18	2188.01	-0.587468	0.0036844	0.300277	-	15	73342260	73356518	+	1177	protein_coding	cyclin I [Source:NCBI gene;Acc:100351342]	-
ENSOCUG00000014338	291.547	354.545	448.606	543.533	446.98	644.302	364.899	544.938	-0.57953	0.0329971	0.702142	ABCA5	19	53049593	53144677	-	5197	protein_coding	ATP binding cassette subfamily A member 5 [Source:HGNC Symbol;Acc:HGNC:35]	-
ENSOCUG00000015783	321.049	351.341	346.976	653.696	449.155	415.148	339.789	506	-0.575588	0.0277438	0.658199	CDKN2AIPNL	3	17180192	17188169	-	351	protein_coding	CDKN2A interacting protein N-terminal like [Source:HGNC Symbol;Acc:HGNC:30545]	-
ENSOCUG00000001565	1213.04	1061.5	907.477	1839.09	1667.2	1221.81	1060.67	1576.03	-0.571199	0.0217653	0.604131	MEA1	12	32508349	32509902	-	573	protein_coding	male-enhanced antigen 1 [Source:HGNC Symbol;Acc:HGNC:6986]	-
novel.1915	393.068	516.866	473.243	822.128	705.815	524.073	461.059	684.005	-0.56997	0.0291856	0.675273	-	GL019070	10903	12822	+	1753	-	- && Q9NR83.4 RecName: Full=SLC2A4 regulator; AltName: Full=GLUT4 enhancer factor; Short=GEF; AltName: Full=Huntington disease gene regulatory region-binding protein 1; Short=HDBP-1 && -	-
ENSOCUG00000014094	158.789	143.099	119.081	170.252	206.633	248.678	140.323	208.521	-0.569389	0.0436302	0.750862	SNAPC1	20	9433886	9454842	-	1107	protein_coding	small nuclear RNA activating complex polypeptide 1 [Source:HGNC Symbol;Acc:HGNC:11134]	-
ENSOCUG00000009233	1471.62	2096.3	1992.55	3051.8	3029.89	2167.2	1853.49	2749.63	-0.569237	0.0238947	0.617273	ADNP2	GL019205	30836	61173	+	4305	protein_coding	ADNP homeobox 2 [Source:HGNC Symbol;Acc:HGNC:23803]	Homeobox
ENSOCUG00000014281	219.528	191.155	162.196	268.58	306.687	274.368	190.96	283.212	-0.566796	0.0203881	0.590978	TRMT5	20	8547375	8554543	-	1926	protein_coding	tRNA methyltransferase 5 [Source:HGNC Symbol;Acc:HGNC:23141]	-
ENSOCUG00000003228	313.239	421.823	439.367	668.264	613.374	450.086	391.476	577.241	-0.561325	0.0354975	0.716687	CLK4	3	58647207	58672218	-	1673	protein_coding	CDC like kinase 4 [Source:HGNC Symbol;Acc:HGNC:13659]	-
ENSOCUG00000016955	111.933	140.964	142.692	166.611	188.145	228.126	131.863	194.294	-0.560287	0.0416946	0.743326	TMEM164	X	58422619	58587967	+	2728	protein_coding	transmembrane protein 164 [Source:HGNC Symbol;Acc:HGNC:26217]	-
ENSOCUG00000012958	617.802	627.928	631.333	1110.74	986.401	666.909	625.688	921.349	-0.558561	0.0292364	0.675462	-	7	2560849	2561318	-	468	pseudogene	-	-
ENSOCUG00000002151	596.109	449.588	636.466	1050.65	792.818	627.86	560.721	823.776	-0.555052	0.0477766	0.767962	SDR39U1	17	44484959	44487561	-	885	protein_coding	short chain dehydrogenase/reductase family 39U member 1 [Source:HGNC Symbol;Acc:HGNC:20275]	-
ENSOCUG00000003083	270.722	348.137	322.339	430.638	478.519	469.611	313.733	459.589	-0.551655	0.0121758	0.506925	TRIM13	GL018705	3628593	3629822	+	1230	protein_coding	tripartite motif containing 13 [Source:HGNC Symbol;Acc:HGNC:9976]	-
ENSOCUG00000015380	583.094	600.163	433.207	863.098	808.044	694.654	538.821	788.599	-0.549446	0.0195495	0.587933	MRPL55	GL019112	69767	71479	+	589	protein_coding	mitochondrial ribosomal protein L55 [Source:HGNC Symbol;Acc:HGNC:16686]	-
ENSOCUG00000011468	335.799	513.662	405.49	509.847	639.475	685.406	418.317	611.576	-0.548523	0.035786	0.717161	RDH8	GL018833	262629	269863	-	978	protein_coding	retinol dehydrogenase 8 [Source:HGNC Symbol;Acc:HGNC:14423]	-
ENSOCUG00000020995	631.685	737.923	590.271	1032.44	966.825	857.014	653.293	952.093	-0.543762	0.00949359	0.450668	HSD17B8	12	23629720	23631641	+	780	protein_coding	hydroxysteroid 17-beta dehydrogenase 8 [Source:HGNC Symbol;Acc:HGNC:3554]	-
ENSOCUG00000013848	326.255	348.137	338.764	476.161	545.946	454.197	337.719	492.101	-0.543106	0.00883662	0.442257	KIZ	4	15381489	15495028	-	2428	protein_coding	kizuna centrosomal protein [Source:HGNC Symbol;Acc:HGNC:15865]	-
ENSOCUG00000013147	199.571	166.593	203.258	260.386	264.273	305.196	189.807	276.618	-0.54236	0.0221039	0.606097	MECP2	GL018816	350592	426091	+	2337	protein_coding	methyl-CpG binding protein 2 [Source:HGNC Symbol;Acc:HGNC:6990]	MBD
ENSOCUG00000025121	3306.8	3329.73	3271.64	3835.69	4456.75	6132.68	3302.72	4808.37	-0.541847	0.0235636	0.613545	ALDH6A1	20	30932325	30955386	+	3211	protein_coding	aldehyde dehydrogenase 6 family member A1 [Source:HGNC Symbol;Acc:HGNC:7179]	-
ENSOCUG00000009479	294.15	219.989	264.852	390.579	414.354	327.803	259.663	377.578	-0.538895	0.0262223	0.639381	TTC9C	GL018717	1608939	1620113	-	2704	protein_coding	tetratricopeptide repeat domain 9C [Source:HGNC Symbol;Acc:HGNC:28432]	-
ENSOCUG00000005025	373.978	460.267	372.64	495.28	702.552	553.873	402.295	583.902	-0.537365	0.0276877	0.658199	-	17	40914606	40917592	-	889	protein_coding	phosphatidylinositol-4,5-bisphosphate 4-phosphatase 1 [Source:NCBI gene;Acc:100349176]	-
ENSOCUG00000026363	780.929	661.033	750.414	1356.56	1046.22	773.779	730.792	1058.85	-0.535075	0.0459708	0.76219	SPSB2	8	32893669	32895361	-	874	protein_coding	splA/ryanodine receptor domain and SOCS box containing 2 [Source:HGNC Symbol;Acc:HGNC:29522]	-
ENSOCUG00000005582	182.217	178.34	207.365	291.341	270.798	259.981	189.307	274.04	-0.534296	0.0187291	0.586521	ZFYVE19	17	31254417	31259994	-	1353	protein_coding	zinc finger FYVE-type containing 19 [Source:HGNC Symbol;Acc:HGNC:20758]	-
ENSOCUG00000003796	448.6	481.625	498.907	789.352	711.253	564.149	476.378	688.251	-0.531388	0.018738	0.586521	CEP63	14	28411246	28461357	+	2420	protein_coding	centrosomal protein 63 [Source:HGNC Symbol;Acc:HGNC:25815]	-
ENSOCUG00000008436	363.566	363.088	538.943	692.845	616.637	512.77	421.865	607.417	-0.526506	0.048802	0.773829	SUPT20H	GL018702	7918186	7959302	-	2710	protein_coding	SPT20 homolog, SAGA complex component [Source:HGNC Symbol;Acc:HGNC:20596]	-
ENSOCUG00000011305	1080.29	1238.77	1212.36	1989.31	1775.96	1308.13	1177.14	1691.13	-0.522985	0.0265769	0.640148	MRPL37	13	112578799	112594230	-	1389	protein_coding	mitochondrial ribosomal protein L37 [Source:HGNC Symbol;Acc:HGNC:14034]	-
ENSOCUG00000002295	313.239	399.397	353.136	637.309	493.744	398.707	355.257	509.92	-0.522622	0.0492967	0.776644	-	15	33613920	33615227	+	1272	protein_coding	-	-
ENSOCUG00000002225	765.31	775.299	998.841	1393.88	1159.32	1090.28	846.483	1214.49	-0.521196	0.0217522	0.604131	-	13	87490018	87526885	+	2809	protein_coding	far upstream element binding protein 1 [Source:NCBI gene;Acc:100345436]	-
ENSOCUG00000010552	5437.87	6232.3	5555.73	10125.9	8217.47	6373.14	5741.96	8238.84	-0.520961	0.0287394	0.668855	-	18	4410397	4414104	-	672	protein_coding	-	-
ENSOCUG00000017256	10057.5	12393	10179.3	20012.4	15141.9	11551.2	10876.6	15568.5	-0.517435	0.0487998	0.773829	-	GL018823	491767	493573	-	503	protein_coding	-	-
ENSOCUG00000004210	959.675	909.855	1026.56	1331.97	1369.22	1443.77	965.363	1381.65	-0.517168	0.00420468	0.31434	VMP1	19	28515139	28625298	-	1696	protein_coding	vacuole membrane protein 1 [Source:HGNC Symbol;Acc:HGNC:29559]	-
ENSOCUG00000028076	409.554	501.916	434.234	684.651	739.529	497.356	448.568	640.512	-0.514331	0.0381274	0.724558	-	2	33643001	33643692	+	576	protein_coding	40S ribosomal protein S6 [Source:NCBI gene;Acc:100339133]	-
ENSOCUG00000011380	87791.2	57680.8	56468.9	94448.2	104917	88378.3	67313.6	95914.6	-0.510844	0.0399754	0.732684	CIDEA	9	49848989	49870730	-	657	protein_coding	cell death inducing DFFA like effector a [Source:HGNC Symbol;Acc:HGNC:1976]	-
ENSOCUG00000013627	1912.41	1653.12	1440.26	2337.1	2808.03	1984.29	1668.6	2376.47	-0.509949	0.0289193	0.672056	UQCRQ	3	15890479	15891568	+	660	protein_coding	ubiquinol-cytochrome c reductase, complex III subunit VII [Source:NCBI gene;Acc:100338219]	-
ENSOCUG00000002740	186.555	195.427	156.037	219.416	259.923	286.699	179.34	255.346	-0.508858	0.0433973	0.750201	RPS6KA2	GL018947	15813	326004	+	4827	protein_coding	ribosomal protein S6 kinase A2 [Source:HGNC Symbol;Acc:HGNC:10431]	-
ENSOCUG00000023609	701.968	663.169	666.236	1109.83	1047.3	726.509	677.125	961.213	-0.505476	0.0359358	0.719086	POLR2J	GL019215	78875	83881	-	557	protein_coding	RNA polymerase II subunit J [Source:HGNC Symbol;Acc:HGNC:9197]	-
ENSOCUG00000000626	321.916	299.014	334.658	501.653	394.778	458.307	318.529	451.579	-0.504015	0.02117	0.600222	AS3MT	18	50826790	50848128	+	1362	protein_coding	arsenite methyltransferase [Source:HGNC Symbol;Acc:HGNC:17452]	-
ENSOCUG00000005572	172.672	219.989	242.268	301.356	276.236	321.637	211.643	299.743	-0.503855	0.0427	0.747954	ERAL1	19	19331078	19336142	-	1317	protein_coding	Era like 12S mitochondrial rRNA chaperone 1 [Source:HGNC Symbol;Acc:HGNC:3424]	-
ENSOCUG00000014697	529.296	513.662	671.369	845.799	776.505	802.551	571.442	808.285	-0.500592	0.0191501	0.586521	BTG3	14	145559896	145583281	-	2363	protein_coding	BTG anti-proliferation factor 3 [Source:HGNC Symbol;Acc:HGNC:1132]	-
ENSOCUG00000004462	1118.46	1082.86	1214.42	1854.57	1587.81	1380.06	1138.58	1607.48	-0.497756	0.0171046	0.568325	PCF11	1	133619055	133645216	-	5559	protein_coding	PCF11 cleavage and polyadenylation factor subunit [Source:HGNC Symbol;Acc:HGNC:30097]	-
ENSOCUG00000017246	508.472	438.909	434.234	769.322	655.788	525.101	460.538	650.07	-0.49719	0.0378017	0.724424	B3GAT3	GL018717	1706554	1710097	+	1005	protein_coding	beta-1,3-glucuronyltransferase 3 [Source:HGNC Symbol;Acc:HGNC:923]	-
ENSOCUG00000015065	206.512	223.192	228.922	344.147	324.088	259.981	219.542	309.405	-0.495944	0.0367741	0.724424	NFKBIL1	12	20369647	20383932	+	4905	protein_coding	NFKB inhibitor like 1 [Source:HGNC Symbol;Acc:HGNC:7800]	-
ENSOCUG00000003932	1145.36	908.787	916.716	1299.2	1383.35	1496.18	990.289	1392.91	-0.49165	0.0171006	0.568325	-	GL018723	2105687	2106374	+	637	protein_coding	-	-
ENSOCUG00000004111	695.895	556.379	551.261	910.441	879.822	742.951	601.178	844.405	-0.489609	0.0259445	0.635767	-	2	93007847	93016119	-	559	protein_coding	mitochondrial ribosomal protein L30 [Source:NCBI gene;Acc:100356272]	-
novel.330	248.162	218.921	234.055	325.938	356.714	302.113	233.713	328.255	-0.489104	0.0264464	0.640013	-	13	63051317	63142983	-	12541	-	- && P08548.1 RecName: Full=LINE-1 reverse transcriptase homolog && PF00995:Sec1 family	Sec1
ENSOCUG00000024948	396.538	386.582	452.712	661.89	562.259	506.604	411.944	576.918	-0.486477	0.0284155	0.665862	-	3	100866425	100871028	-	382	protein_coding	ribosomal biogenesis factor [Source:NCBI gene;Acc:100348728]	-
ENSOCUG00000004986	1193.95	1176.83	1478.24	1966.55	1963.01	1453.02	1283.01	1794.19	-0.483919	0.0357924	0.717161	XPO1	2	124743604	124791337	+	3708	protein_coding	exportin 1 [Source:HGNC Symbol;Acc:HGNC:12825]	-
ENSOCUG00000000765	1736.27	1494	1810.85	2496.43	1874.92	2674.83	1680.37	2348.73	-0.483131	0.033754	0.709135	HACL1	14	1623785	1675473	-	2448	protein_coding	2-hydroxyacyl-CoA lyase 1 [Source:HGNC Symbol;Acc:HGNC:17856]	-
ENSOCUG00000000728	140.567	174.069	148.851	203.939	230.559	212.712	154.496	215.737	-0.482545	0.048046	0.769173	GMNN	12	12231388	12240321	-	637	protein_coding	geminin DNA replication inhibitor [Source:HGNC Symbol;Acc:HGNC:17493]	-
ENSOCUG00000001913	190.026	187.951	253.56	298.625	305.599	277.451	210.512	293.892	-0.481942	0.0499	0.783035	LDHD	5	29859074	29862129	-	1455	protein_coding	lactate dehydrogenase D [Source:HGNC Symbol;Acc:HGNC:19708]	-
ENSOCUG00000009253	260.31	282.995	319.259	445.206	343.663	413.093	287.521	400.654	-0.479972	0.0392844	0.730773	-	GL018788	531205	542592	+	2094	protein_coding	-	-
ENSOCUG00000014072	424.305	398.329	410.623	580.861	572.047	566.205	411.085	573.038	-0.478961	0.0114187	0.493119	ISCA2	20	30596762	30597925	-	465	protein_coding	iron-sulfur cluster assembly 2 [Source:HGNC Symbol;Acc:HGNC:19857]	-
ENSOCUG00000013823	696.762	961.115	803.795	1133.5	1160.41	1131.38	820.557	1141.76	-0.477122	0.0246011	0.624844	CCS	1	194200010	194209291	+	825	protein_coding	copper chaperone for superoxide dismutase [Source:HGNC Symbol;Acc:HGNC:1613]	-
ENSOCUG00000012552	135.361	130.284	136.532	194.834	185.97	178.801	134.059	186.535	-0.476697	0.0459687	0.76219	SLC10A7	15	18173522	18459851	+	3256	protein_coding	solute carrier family 10 member 7 [Source:HGNC Symbol;Acc:HGNC:23088]	-
ENSOCUG00000002533	982.235	890.633	872.574	1312.86	1292	1215.64	915.147	1273.5	-0.476488	0.00888683	0.442257	-	2	101151286	101178216	-	1438	protein_coding	potassium channel modulatory factor 1 [Source:NCBI gene;Acc:100340732]	-
ENSOCUG00000026742	1934.1	2195.61	2092.12	3003.54	3064.69	2583.37	2073.95	2883.87	-0.475756	0.0110635	0.484381	-	GL018810	871095	873792	-	327	protein_coding	-	-
ENSOCUG00000008866	452.071	420.755	395.225	630.935	593.798	538.46	422.684	587.731	-0.475374	0.0192711	0.586521	PSMG1	GL018907	166842	175472	-	796	protein_coding	proteasome assembly chaperone 1 [Source:HGNC Symbol;Acc:HGNC:3043]	-
ENSOCUG00000002310	498.927	473.082	646.731	763.86	769.98	713.151	539.58	748.997	-0.473308	0.0330904	0.702142	TNFAIP3	12	128329706	128460517	+	3892	protein_coding	TNF alpha induced protein 3 [Source:HGNC Symbol;Acc:HGNC:11896]	-
ENSOCUG00000022911	360.095	375.903	370.587	559.921	526.371	445.976	368.862	510.756	-0.470021	0.0258163	0.635346	CBX7	4	84275498	84304029	+	3255	protein_coding	chromobox 7 [Source:HGNC Symbol;Acc:HGNC:1557]	-
ENSOCUG00000017666	2412.2	2436.96	2771.71	3688.2	3375.73	3469.16	2540.29	3511.03	-0.467002	0.0089878	0.442257	TEK	1	26309584	26438157	-	4432	protein_coding	TEK receptor tyrosine kinase [Source:HGNC Symbol;Acc:HGNC:11724]	-
ENSOCUG00000002882	1855.14	2199.89	2139.35	2660.31	2545.94	3353.04	2064.79	2853.1	-0.466661	0.0275637	0.657375	ACAT1	1	108423864	108446812	-	1465	protein_coding	acetyl-CoA acetyltransferase 1 [Source:HGNC Symbol;Acc:HGNC:93]	-
ENSOCUG00000014044	355.757	332.119	289.489	455.22	410.004	485.025	325.788	450.083	-0.465875	0.0328992	0.702142	OARD1	12	30817194	30825185	-	2310	protein_coding	O-acyl-ADP-ribose deacylase 1 [Source:HGNC Symbol;Acc:HGNC:21257]	-
ENSOCUG00000027756	498.927	477.354	446.553	557.19	628.6	775.834	474.278	653.874	-0.46276	0.0408231	0.737944	-	16	18303209	18546790	+	3143	protein_coding	pre-mRNA processing factor 18 [Source:NCBI gene;Acc:100340516]	-
ENSOCUG00000002865	2232.59	3126.83	2994.47	3273.03	4095.68	4143.26	2784.63	3837.33	-0.462712	0.0451813	0.758558	C19orf12	GL018722	528761	535262	-	438	protein_coding	chromosome 19 open reading frame 12 [Source:HGNC Symbol;Acc:HGNC:25443]	-
ENSOCUG00000001489	4245.65	4310.07	5088.65	6643.49	5335.48	6764.66	4548.12	6247.87	-0.458165	0.0257071	0.633641	ADGRF5	12	36217771	36322980	-	5340	protein_coding	adhesion G protein-coupled receptor F5 [Source:HGNC Symbol;Acc:HGNC:19030]	-
ENSOCUG00000026364	537.973	493.372	542.022	639.129	825.445	692.599	524.456	719.058	-0.454641	0.0313295	0.695435	FOXRED1	1	90807726	90813856	-	1979	protein_coding	FAD dependent oxidoreductase domain containing 1 [Source:HGNC Symbol;Acc:HGNC:26927]	-
ENSOCUG00000000575	238.617	245.618	215.577	301.356	311.037	344.244	233.271	318.879	-0.450693	0.0398636	0.732684	-	3	38520056	38609318	-	3822	protein_coding	hepatitis A virus cellular receptor 1 [Source:NCBI gene;Acc:103347939]	-
ENSOCUG00000012632	732.338	762.484	759.653	1091.62	1063.62	923.808	751.492	1026.35	-0.449902	0.0175815	0.575372	ERO1A	17	71476591	71539510	-	2576	protein_coding	endoplasmic reticulum oxidoreductase 1 alpha [Source:HGNC Symbol;Acc:HGNC:13280]	-
ENSOCUG00000010380	1633.01	1281.49	1384.83	1836.36	1993.47	2040.8	1433.11	1956.88	-0.449019	0.0234027	0.613545	-	13	27205010	27234877	+	2186	protein_coding	aldehyde dehydrogenase 9 family member A1 [Source:NCBI gene;Acc:100354540]	-
ENSOCUG00000010545	324.519	299.014	332.605	451.579	420.879	431.59	318.713	434.682	-0.447677	0.0264864	0.640013	FRA10AC1	18	41359863	41463102	-	1493	protein_coding	FRA10A associated CGG repeat 1 [Source:HGNC Symbol;Acc:HGNC:1162]	-
ENSOCUG00000009149	2096.36	2105.91	2001.79	2860.6	2842.84	2745.73	2068.02	2816.39	-0.445593	0.00743638	0.410659	ECHDC3	16	16385435	16405176	+	1162	protein_coding	enoyl-CoA hydratase domain containing 3 [Source:HGNC Symbol;Acc:HGNC:23489]	-
ENSOCUG00000016511	2423.48	3014.7	2786.08	3896.69	3740.06	3548.28	2741.42	3728.34	-0.443792	0.0186518	0.586521	PARK7	13	141851587	141906523	-	1060	protein_coding	Parkinsonism associated deglycase [Source:HGNC Symbol;Acc:HGNC:16369]	-
ENSOCUG00000009014	1304.15	1425.65	1252.4	1860.94	1765.08	1782.88	1327.4	1802.97	-0.44192	0.0127964	0.512281	LETMD1	4	35359583	35369738	+	3975	protein_coding	LETM1 domain containing 1 [Source:HGNC Symbol;Acc:HGNC:24241]	-
ENSOCUG00000014043	866.831	908.787	870.521	1233.65	1280.04	1074.86	882.046	1196.18	-0.439588	0.0196299	0.588117	DNAJC19	14	76595242	76599017	-	476	protein_coding	DnaJ heat shock protein family (Hsp40) member C19 [Source:HGNC Symbol;Acc:HGNC:30528]	-
ENSOCUG00000010190	471.16	467.743	452.712	655.517	601.411	624.778	463.872	627.235	-0.435429	0.0209559	0.598432	ACYP1	20	30057350	30072287	+	609	protein_coding	acylphosphatase 1 [Source:HGNC Symbol;Acc:HGNC:179]	-
ENSOCUG00000008362	546.65	502.983	654.944	822.128	714.515	767.613	568.192	768.086	-0.43516	0.0415805	0.742349	BRD8	3	20438715	20476648	-	5400	protein_coding	bromodomain containing 8 [Source:HGNC Symbol;Acc:HGNC:19874]	-
ENSOCUG00000011065	1665.11	1852.82	1698.95	2360.77	2568.78	2113.76	1738.96	2347.77	-0.433128	0.0215464	0.603336	SEC61G	10	45982069	45988756	+	448	protein_coding	SEC61 translocon gamma subunit [Source:HGNC Symbol;Acc:HGNC:18277]	-
ENSOCUG00000016763	1213.91	1274.01	979.336	1402.08	1762.91	1502.34	1155.75	1555.78	-0.428578	0.048924	0.774622	CIB2	GL018746	549177	565111	-	1023	protein_coding	calcium and integrin binding family member 2 [Source:HGNC Symbol;Acc:HGNC:24579]	-
ENSOCUG00000012296	794.812	814.812	877.707	1281.9	1057.09	994.712	829.11	1111.23	-0.422937	0.0398333	0.732684	THYN1	GL018742	1421606	1426212	+	1155	protein_coding	thymocyte nuclear protein 1 [Source:HGNC Symbol;Acc:HGNC:29560]	-
ENSOCUG00000004640	787.003	758.213	916.716	1125.3	1182.16	992.656	820.644	1100.04	-0.422769	0.0368729	0.724424	ZRANB2	13	94969055	94983707	+	1328	protein_coding	zinc finger RANBP2-type containing 2 [Source:HGNC Symbol;Acc:HGNC:13058]	-
ENSOCUG00000002920	839.933	760.349	892.079	1057.93	1049.48	1233.11	830.787	1113.51	-0.422418	0.0326828	0.702142	AIFM1	X	104530602	104566241	-	2080	protein_coding	apoptosis inducing factor mitochondria associated 1 [Source:HGNC Symbol;Acc:HGNC:8768]	-
ENSOCUG00000000473	7133.35	9236.31	7282.4	11325	10952.6	9406.6	7884.02	10561.4	-0.42185	0.0434896	0.750835	ECHS1	18	69681707	69688096	+	1056	protein_coding	enoyl-CoA hydratase, short chain 1 [Source:HGNC Symbol;Acc:HGNC:3151]	-
ENSOCUG00000022723	497.191	421.823	397.278	550.817	615.549	591.894	438.764	586.087	-0.41663	0.047748	0.767962	ACAD11	14	27424623	27520248	-	4027	protein_coding	acyl-CoA dehydrogenase family member 11 [Source:HGNC Symbol;Acc:HGNC:30211]	-
ENSOCUG00000011848	1823.04	1673.41	1836.51	2659.4	2458.93	1998.67	1777.65	2372.33	-0.416358	0.0415482	0.742349	PSMB6	19	12325823	12328003	+	1045	protein_coding	proteasome subunit beta 6 [Source:HGNC Symbol;Acc:HGNC:9543]	-
ENSOCUG00000010389	410.422	473.082	381.879	569.025	587.273	529.211	421.794	561.837	-0.413913	0.0470803	0.764508	MPDU1	19	11589200	11597021	-	949	protein_coding	mannose-P-dolichol utilization defect 1 [Source:HGNC Symbol;Acc:HGNC:7207]	-
ENSOCUG00000009038	694.159	604.434	663.156	937.754	814.569	826.186	653.917	859.503	-0.394336	0.0438228	0.750862	FRG1	2	67500328	67519199	+	886	protein_coding	FSHD region gene 1 [Source:HGNC Symbol;Acc:HGNC:3954]	-
ENSOCUG00000008145	937.115	961.115	919.796	1099.81	1340.94	1250.58	939.342	1230.44	-0.389216	0.0406627	0.737944	SMNDC1	18	57945928	57955547	-	967	protein_coding	survival motor neuron domain containing 1 [Source:HGNC Symbol;Acc:HGNC:16900]	-
novel.670	913.687	933.349	846.91	1162.63	1308.31	1057.39	897.982	1176.11	-0.389127	0.0469441	0.764508	-	19	14783726	14787123	-	2522	-	- && Q9BV81.1 RecName: Full=ER membrane protein complex subunit 6; AltName: Full=Transmembrane protein 93 >Q9CQW0.1 RecName: Full=ER membrane protein complex subunit 6; AltName: Full=Transmembrane protein 93 && -	-
ENSOCUG00000000477	707.175	678.12	713.458	994.201	927.674	820.02	699.584	913.965	-0.385751	0.0461702	0.76219	RALY	4	5661121	5722984	-	1916	protein_coding	RALY heterogeneous nuclear ribonucleoprotein [Source:HGNC Symbol;Acc:HGNC:15921]	-
ENSOCUG00000011110	947.527	1070.04	1122.03	1482.2	1280.04	1331.76	1046.53	1364.67	-0.383385	0.0473239	0.765359	-	14	118902037	118919214	-	646	protein_coding	PEST proteolytic signal-containing nuclear protein [Source:NCBI gene;Acc:100357742]	-
ENSOCUG00000024051	2284.65	2505.31	2304.62	3255.74	2747.13	3179.38	2364.86	3060.75	-0.372283	0.0430174	0.747954	IDH3B	4	9687023	9723940	-	2371	protein_coding	isocitrate dehydrogenase (NAD(+)) 3 beta [Source:HGNC Symbol;Acc:HGNC:5385]	-
ENSOCUG00000016380	1912.41	2092.03	2149.61	1512.24	1630.23	1630.79	2051.35	1591.09	0.366536	0.0384459	0.725353	LRP10	17	43103633	43108491	+	2142	protein_coding	LDL receptor related protein 10 [Source:HGNC Symbol;Acc:HGNC:14553]	-
ENSOCUG00000008056	1082.02	1074.31	964.964	823.038	741.704	831.324	1040.43	798.689	0.381385	0.0426273	0.747954	LDLRAP1	13	128122957	128144823	-	2029	protein_coding	low density lipoprotein receptor adaptor protein 1 [Source:HGNC Symbol;Acc:HGNC:18640]	-
ENSOCUG00000032372	21636.1	19039.7	18849.6	15456.6	16266.4	13914.7	19841.8	15212.5	0.383302	0.0356436	0.717037	-	GL018864	73650	74339	-	690	protein_coding	-	-
ENSOCUG00000027812	5042.2	4530.05	4913.1	3481.53	3481.22	4098.05	4828.45	3686.93	0.389196	0.0347265	0.713862	TUBA1B	4	33424470	33582193	-	3319	protein_coding	tubulin alpha 1b [Source:NCBI gene;Acc:100009327]	-
ENSOCUG00000012600	1491.57	1356.24	1515.2	1200.87	1066.88	1057.39	1454.34	1108.38	0.391789	0.0346167	0.713862	PTPN9	GL018768	864163	959022	+	3520	protein_coding	protein tyrosine phosphatase non-receptor type 9 [Source:HGNC Symbol;Acc:HGNC:9661]	-
ENSOCUG00000001280	8025.35	6956.34	7004.2	5332.45	4977.68	6406.02	7328.63	5572.05	0.395369	0.0488251	0.773829	HSP90AA1	GL018751	1373708	1377133	+	2456	protein_coding	heat shock protein 90 alpha family class A member 1 [Source:HGNC Symbol;Acc:HGNC:5253]	-
ENSOCUG00000023903	3122.85	2441.23	2444.23	1972.01	2125.06	1983.26	2669.44	2026.78	0.397586	0.048713	0.773829	TAX1BP3	19	14787349	14790938	+	695	protein_coding	Tax1 binding protein 3 [Source:HGNC Symbol;Acc:HGNC:30684]	-
ENSOCUG00000024055	3734.58	4426.47	4885.39	3019.02	3569.31	3294.47	4348.81	3294.27	0.400649	0.0491072	0.775973	MCAM	GL018823	757816	829191	-	1842	protein_coding	melanoma cell adhesion molecule [Source:HGNC Symbol;Acc:HGNC:6934]	-
ENSOCUG00000005131	669.864	569.194	659.05	473.429	471.993	483.997	632.702	476.473	0.409508	0.0378457	0.724424	NUCB2	GL018733	1289048	1332413	+	1714	protein_coding	nucleobindin 2 [Source:HGNC Symbol;Acc:HGNC:8044]	-
ENSOCUG00000005557	1080.29	1237.7	1064.54	804.83	884.172	832.352	1127.51	840.451	0.423904	0.0252438	0.630061	SLC39A13	1	186727115	186731593	+	1372	protein_coding	solute carrier family 39 member 13 [Source:HGNC Symbol;Acc:HGNC:20859]	-
ENSOCUG00000015500	8257.89	6976.63	7991.75	5287.84	6144.61	5850.1	7742.09	5760.85	0.426523	0.0217303	0.604131	SEPTIN2	GL018993	142538	180751	+	3993	protein_coding	septin 2 [Source:HGNC Symbol;Acc:HGNC:7729]	-
ENSOCUG00000009979	1956.66	1823.98	1547.02	1220.9	1319.19	1422.19	1775.89	1320.76	0.427423	0.0334366	0.706582	DDHD2	GL018706	5174616	5204241	-	5966	protein_coding	DDHD domain containing 2 [Source:HGNC Symbol;Acc:HGNC:29106]	-
ENSOCUG00000015807	574.417	514.73	537.916	357.803	439.367	413.093	542.354	403.421	0.42798	0.0401166	0.733342	TFE3	X	33659455	33669603	-	1710	protein_coding	transcription factor binding to IGHM enhancer 3 [Source:HGNC Symbol;Acc:HGNC:11752]	bHLH
ENSOCUG00000024320	512.81	516.866	454.765	378.743	349.101	374.044	494.814	367.296	0.429783	0.0330638	0.702142	SAE1	GL018835	457960	524544	+	981	protein_coding	SUMO1 activating enzyme subunit 1 [Source:HGNC Symbol;Acc:HGNC:30660]	-
ENSOCUG00000011228	1018.68	933.349	1125.11	840.337	741.704	687.461	1025.71	756.501	0.438956	0.0319326	0.699093	PDE4DIP	13	44308518	44657761	+	9093	protein_coding	phosphodiesterase 4D interacting protein [Source:HGNC Symbol;Acc:HGNC:15580]	-
ENSOCUG00000010747	2139.75	2526.66	2126	1325.6	1844.47	1812.68	2264.14	1660.92	0.44714	0.048044	0.769173	ZNF385A	4	38121032	38141067	-	1338	protein_coding	zinc finger protein 385A [Source:HGNC Symbol;Acc:HGNC:17521]	-
ENSOCUG00000001828	753.163	989.948	1073.78	715.606	605.761	726.509	938.963	682.626	0.45931	0.0490802	0.775973	CERK	GL018898	91880	135855	-	3307	protein_coding	ceramide kinase [Source:HGNC Symbol;Acc:HGNC:19256]	-
ENSOCUG00000005737	7795.41	6503.54	6019.73	4244.47	4734.07	5749.39	6772.89	4909.31	0.46434	0.0364461	0.720509	LGMN	20	13317915	13356729	+	1863	protein_coding	legumain [Source:HGNC Symbol;Acc:HGNC:9472]	-
ENSOCUG00000015443	1860.35	1868.83	1668.16	1336.53	1437.73	1135.49	1799.11	1303.25	0.465248	0.0190426	0.586521	ADCY3	2	173932107	174007632	-	3864	protein_coding	adenylate cyclase 3 [Source:HGNC Symbol;Acc:HGNC:234]	-
ENSOCUG00000010388	478.97	482.693	427.048	325.938	324.088	355.548	462.904	335.191	0.465922	0.0226065	0.608732	RBPMS2	17	7472796	7500099	+	2224	protein_coding	RNA binding protein, mRNA processing factor 2 [Source:HGNC Symbol;Acc:HGNC:19098]	-
ENSOCUG00000007960	1640.82	1350.9	1634.28	1177.2	1278.95	876.538	1542	1110.9	0.47322	0.0442316	0.754111	PLOD1	GL018739	2095679	2128426	-	2880	protein_coding	procollagen-lysine,2-oxoglutarate 5-dioxygenase 1 [Source:HGNC Symbol;Acc:HGNC:9081]	-
ENSOCUG00000007851	2006.12	2056.79	1669.18	1188.13	1384.44	1535.23	1910.7	1369.26	0.480909	0.0232656	0.611558	PLBD2	21	9010988	9023907	+	2444	protein_coding	phospholipase B domain containing 2 [Source:HGNC Symbol;Acc:HGNC:27283]	-
ENSOCUG00000029047	196.1	208.242	186.833	150.223	141.381	131.532	197.058	141.045	0.481676	0.0452677	0.759204	-	GL019261	22438	27041	+	3451	protein_coding	-	-
ENSOCUG00000014873	781.797	632.2	625.174	394.221	553.559	512.77	679.723	486.85	0.482646	0.0449218	0.758558	-	5	21968791	21996407	-	3023	protein_coding	thymidine kinase 2 [Source:NCBI gene;Acc:100341517]	-
ENSOCUG00000009226	681.144	659.966	829.459	457.041	464.381	631.971	723.523	517.798	0.482726	0.0465884	0.76219	FLII	GL018817	872235	879031	+	2817	protein_coding	FLII actin remodeling protein [Source:HGNC Symbol;Acc:HGNC:3750]	-
ENSOCUG00000005098	325.387	276.587	265.878	202.118	193.583	225.043	289.284	206.915	0.484331	0.0377652	0.724424	STK10	3	53230722	53348715	-	3006	protein_coding	serine/threonine kinase 10 [Source:HGNC Symbol;Acc:HGNC:11388]	-
ENSOCUG00000027517	591.771	622.589	644.678	356.893	450.243	522.018	619.679	443.051	0.484557	0.0375631	0.724424	-	GL018919	240165	293626	+	1505	protein_coding	-	-
ENSOCUG00000006771	354.889	419.687	376.747	262.207	261.01	298.002	383.774	273.74	0.486971	0.025171	0.629236	TFDP1	GL018956	24109	57683	-	1831	protein_coding	transcription factor Dp-1 [Source:HGNC Symbol;Acc:HGNC:11749]	E2F
ENSOCUG00000021825	2173.59	2074.94	1917.61	1494.03	1525.82	1373.89	2055.38	1464.58	0.489004	0.00658382	0.395254	-	2	113074229	113074534	-	306	protein_coding	non-histone chromosomal protein HMG-14 [Source:NCBI gene;Acc:100338481]	-
ENSOCUG00000021696	943.189	1174.7	1282.17	831.232	846.108	740.896	1133.35	806.079	0.491235	0.0234913	0.613545	POR	6	26900350	26913491	-	1369	protein_coding	P450 (cytochrome) oxidoreductase [Source:NCBI gene;Acc:100301554]	-
ENSOCUG00000009804	1285.93	976.066	1081.99	660.07	845.021	874.483	1114.66	793.191	0.491573	0.033017	0.702142	STX2	GL018821	741651	778066	+	1837	protein_coding	syntaxin 2 [Source:HGNC Symbol;Acc:HGNC:3403]	-
ENSOCUG00000023055	3004.84	2811.79	3134.08	1997.51	2460.02	1890.77	2983.57	2116.1	0.495778	0.0138502	0.535393	TXNDC5	12	1647400	1677274	-	2537	protein_coding	thioredoxin domain containing 5 [Source:HGNC Symbol;Acc:HGNC:21073]	-
ENSOCUG00000015126	757.501	589.484	608.749	543.533	458.943	380.21	651.911	460.895	0.500236	0.0411792	0.739965	FRMD6	17	70502705	70882117	+	2929	protein_coding	FERM domain containing 6 [Source:HGNC Symbol;Acc:HGNC:19839]	-
ENSOCUG00000016362	1980.09	1548.46	2007.95	1505.87	1199.56	1197.15	1845.5	1300.86	0.504442	0.0235681	0.613545	ADAMTS1	14	156049436	156058247	-	4440	protein_coding	ADAM metallopeptidase with thrombospondin type 1 motif 1 [Source:HGNC Symbol;Acc:HGNC:217]	-
ENSOCUG00000008024	383.523	402.6	320.286	310.46	239.259	229.154	368.803	259.624	0.505364	0.0420763	0.745103	SMOX	4	10990175	11002547	+	2171	protein_coding	spermine oxidase [Source:HGNC Symbol;Acc:HGNC:15862]	-
ENSOCUG00000013982	334.932	310.76	277.171	192.103	207.721	249.705	307.621	216.51	0.507819	0.034727	0.713862	ADSS	16	23101061	23142512	+	2103	protein_coding	adenylosuccinate synthase [Source:HGNC Symbol;Acc:HGNC:292]	-
ENSOCUG00000015765	2660.36	2088.82	2188.62	1383.87	1774.87	1721.22	2312.6	1626.65	0.50798	0.0194861	0.58714	IDH3A	GL018746	578771	595301	+	2572	protein_coding	isocitrate dehydrogenase (NAD(+)) 3 alpha [Source:HGNC Symbol;Acc:HGNC:5384]	-
ENSOCUG00000022141	291.547	307.557	290.516	202.118	231.647	191.133	296.54	208.299	0.510011	0.0228836	0.611558	SLC35F6	2	159212712	159225530	-	2116	protein_coding	solute carrier family 35 member F6 [Source:HGNC Symbol;Acc:HGNC:26055]	-
ENSOCUG00000015713	273.325	365.224	329.525	215.774	249.047	211.684	322.691	225.502	0.516499	0.0323773	0.702142	TMEM132A	1	193550488	193561477	+	3415	protein_coding	transmembrane protein 132A [Source:HGNC Symbol;Acc:HGNC:31092]	-
ENSOCUG00000010443	4105.08	4049.5	4514.8	3610.81	2710.16	2527.88	4223.13	2949.62	0.517632	0.0193197	0.586521	ACTG1	17	60707580	60709362	+	1475	protein_coding	actin gamma 1 [Source:HGNC Symbol;Acc:HGNC:144]	-
ENSOCUG00000006503	740.147	769.96	807.901	533.518	523.108	553.873	772.669	536.833	0.525181	0.00462408	0.331616	TBC1D2B	GL018746	475627	518730	-	4554	protein_coding	TBC1 domain family member 2B [Source:HGNC Symbol;Acc:HGNC:29183]	-
ENSOCUG00000002381	219.528	233.871	308.994	156.596	188.145	184.967	254.131	176.569	0.525548	0.0463175	0.76219	-	16	66833454	66859201	+	5253	protein_coding	plasma membrane calcium-transporting ATPase 4 [Source:NCBI gene;Acc:100356734]	-
ENSOCUG00000027243	672.467	459.199	615.935	429.728	381.727	402.817	582.533	404.758	0.525651	0.0280935	0.660615	-	GL018738	1734011	1745037	+	5262	protein_coding	arpin [Source:NCBI gene;Acc:100347443]	-
ENSOCUG00000001001	694.159	734.719	460.924	486.175	427.404	397.679	629.934	437.086	0.52711	0.0455611	0.76219	NMI	7	90269629	90292922	-	1256	protein_coding	N-myc and STAT interactor [Source:HGNC Symbol;Acc:HGNC:7854]	-
ENSOCUG00000011348	1613.05	1542.06	1641.47	856.725	1331.15	1130.35	1598.86	1106.08	0.532034	0.0232677	0.611558	CHPF	7	160731113	160734921	-	2108	protein_coding	Oryctolagus cuniculus chondroitin polymerizing factor (CHPF), mRNA. [Source:RefSeq mRNA;Acc:NM_001171483]	-
ENSOCUG00000013272	565.74	493.372	514.305	296.804	410.004	382.265	524.472	363.024	0.532153	0.0214787	0.602507	SEC24D	15	94031025	94168279	-	3110	protein_coding	SEC24 homolog D, COPII coat complex component [Source:HGNC Symbol;Acc:HGNC:10706]	-
ENSOCUG00000017302	3161.89	3751.55	5299.09	2701.28	2914.61	2824.86	4070.85	2813.58	0.532861	0.0338816	0.709366	SLIT3	3	50065075	50712180	-	6351	protein_coding	slit guidance ligand 3 [Source:HGNC Symbol;Acc:HGNC:11087]	-
ENSOCUG00000025663	452.939	358.816	491.721	316.833	272.973	310.334	434.492	300.047	0.53406	0.0235756	0.613545	-	GL019344	15302	57117	-	2938	protein_coding	-	-
ENSOCUG00000015509	244.691	287.267	287.436	173.894	188.145	203.464	273.131	188.501	0.534735	0.0216206	0.604131	NCAPG2	13	8592024	8662841	+	3605	protein_coding	non-SMC condensin II complex subunit G2 [Source:HGNC Symbol;Acc:HGNC:21904]	-
ENSOCUG00000010146	1652.97	1943.59	1927.88	1303.75	1152.8	1350.26	1841.48	1268.94	0.536943	0.00555733	0.356807	TNFRSF1A	8	32401204	32415579	-	2043	protein_coding	TNF receptor superfamily member 1A [Source:HGNC Symbol;Acc:HGNC:11916]	-
ENSOCUG00000025234	445.13	527.545	362.375	333.221	308.862	277.451	445.017	306.511	0.53738	0.0289936	0.672796	-	GL019153	88649	94938	-	1407	protein_coding	-	-
ENSOCUG00000006495	1395.26	909.855	1335.55	776.606	733.004	998.822	1213.56	836.144	0.5377	0.0408931	0.737944	ABHD5	9	801152	837412	-	1357	protein_coding	abhydrolase domain containing 5 [Source:HGNC Symbol;Acc:HGNC:21396]	-
ENSOCUG00000000249	408.686	363.088	351.083	222.148	294.724	256.899	374.286	257.923	0.538891	0.02085	0.596484	SMARCD3	13	12644708	12684490	-	4371	protein_coding	SWI/SNF related, matrix associated, actin dependent regulator of chromatin, subfamily d, member 3 [Source:HGNC Symbol;Acc:HGNC:11108]	-
ENSOCUG00000006299	557.063	448.52	581.032	363.266	377.377	351.437	528.872	364.027	0.539362	0.0133138	0.522303	ARVCF	GL018826	718961	735242	+	3046	protein_coding	ARVCF delta catenin family member [Source:HGNC Symbol;Acc:HGNC:728]	-
ENSOCUG00000028032	716.719	722.972	708.325	490.728	487.219	499.411	716.005	492.453	0.53997	0.00315235	0.285494	-	4	33460737	33536203	+	2554	protein_coding	tubulin alpha-1C chain [Source:NCBI gene;Acc:100357567]	-
ENSOCUG00000008947	1088.96	1119.16	1042.98	860.367	730.829	643.274	1083.7	744.823	0.540596	0.00954941	0.450668	MARCKSL1	GL018704	5858278	5862901	+	570	protein_coding	MARCKS like 1 [Source:HGNC Symbol;Acc:HGNC:7142]	-
ENSOCUG00000010041	299.356	452.792	474.27	286.789	312.125	242.512	408.806	280.475	0.542645	0.0491586	0.776011	FAM189B	13	37454956	37461098	+	2582	protein_coding	family with sequence similarity 189 member B [Source:HGNC Symbol;Acc:HGNC:1233]	-
ENSOCUG00000002435	622.14	753.941	516.358	394.221	499.182	405.9	630.813	433.101	0.542822	0.0282892	0.66423	-	GL019146	131310	137761	+	1006	protein_coding	-	-
ENSOCUG00000013369	1860.35	2130.47	1760.55	1305.57	1342.03	1299.91	1917.12	1315.84	0.542899	0.00347878	0.298028	ITGA5	4	38145962	38168044	-	4005	protein_coding	integrin subunit alpha 5 [Source:HGNC Symbol;Acc:HGNC:6141]	-
novel.1989	3184.45	3596.71	3481.06	2918.87	2229.46	1886.66	3420.74	2345	0.54451	0.0202913	0.590978	-	GL019220	108756	109814	-	889	-	- && P10668.3 RecName: Full=Cofilin-1; AltName: Full=Cofilin, non-muscle isoform >Q6B7M7.3 RecName: Full=Cofilin-1; AltName: Full=Cofilin, non-muscle isoform >Q5E9F7.3 RecName: Full=Cofilin-1; AltName: Full=Cofilin, non-muscle isoform >Q4R5C0.3 RecName: F	Cofilin_ADF
ENSOCUG00000013675	1053.39	1325.27	1356.08	1034.26	781.943	742.951	1244.91	853.052	0.544674	0.0224339	0.608732	FGL2	7	39124856	39128085	+	1513	protein_coding	fibrinogen like 2 [Source:HGNC Symbol;Acc:HGNC:3696]	-
ENSOCUG00000024047	190.026	199.698	161.17	105.611	121.805	150.029	183.631	125.815	0.546765	0.0483364	0.772262	-	GL019006	88002	90065	-	1682	protein_coding	-	-
ENSOCUG00000002011	380.92	295.81	317.206	192.103	238.172	249.705	331.312	226.66	0.549602	0.0262895	0.640013	EXTL2	13	63282570	63306675	+	1816	protein_coding	exostosin like glycosyltransferase 2 [Source:HGNC Symbol;Acc:HGNC:3516]	-
ENSOCUG00000029299	1406.54	2029.02	1896.05	1161.72	1115.82	1362.59	1777.2	1213.38	0.550312	0.018133	0.579417	CHD3	19	11291266	11312448	-	6342	protein_coding	chromodomain helicase DNA binding protein 3 [Source:HGNC Symbol;Acc:HGNC:1918]	HMG
ENSOCUG00000007723	510.207	410.076	367.508	230.342	304.512	344.244	429.263	293.033	0.552358	0.0396481	0.732684	NCK1	14	30612658	30845170	+	3539	protein_coding	NCK adaptor protein 1 [Source:HGNC Symbol;Acc:HGNC:7664]	-
ENSOCUG00000038415	2756.68	3390.6	2933.9	2491.88	2081.56	1610.24	3027.06	2061.22	0.554208	0.0210891	0.600073	PDE1B	4	38294892	38323526	+	3617	protein_coding	phosphodiesterase 1B [Source:HGNC Symbol;Acc:HGNC:8775]	-
ENSOCUG00000026040	296.753	273.384	247.4	182.999	175.094	198.326	272.512	185.473	0.555663	0.016027	0.554612	DOK4	5	13604669	13608328	-	2291	protein_coding	docking protein 4 [Source:HGNC Symbol;Acc:HGNC:19868]	-
ENSOCUG00000015902	188.291	185.816	185.807	115.626	131.593	133.587	186.638	126.935	0.557339	0.0223694	0.608119	TSHZ3	GL018722	2062603	2065836	-	3234	protein_coding	teashirt zinc finger homeobox 3 [Source:HGNC Symbol;Acc:HGNC:30700]	zf-C2H2
ENSOCUG00000000325	970.087	1118.1	886.946	556.279	794.994	671.019	991.71	674.097	0.557412	0.0175215	0.575372	GJA4	GL018704	3520372	3521373	-	1002	protein_coding	gap junction protein alpha 4 [Source:HGNC Symbol;Acc:HGNC:4278]	-
ENSOCUG00000003298	583.094	468.81	609.775	446.116	411.091	271.285	553.893	376.164	0.558103	0.0429165	0.747954	-	19	35832459	35834474	-	966	protein_coding	-	-
ENSOCUG00000003792	1488.1	1056.16	1058.38	892.232	687.327	864.207	1200.88	814.589	0.560069	0.0231765	0.611558	THBS1	17	32568969	32583143	-	4319	protein_coding	thrombospondin 1 [Source:HGNC Symbol;Acc:HGNC:11785]	-
ENSOCUG00000007504	385.258	430.366	323.366	193.013	286.024	293.892	379.663	257.643	0.560509	0.0403585	0.736067	VSTM4	GL019147	4028	95891	-	2759	protein_coding	V-set and transmembrane domain containing 4 [Source:HGNC Symbol;Acc:HGNC:26470]	-
ENSOCUG00000009174	286.341	270.18	259.719	195.745	206.633	151.056	272.08	184.478	0.560931	0.0229733	0.611558	CDHR4	9	17319846	17327493	-	3141	protein_coding	cadherin related family member 4 [Source:HGNC Symbol;Acc:HGNC:34527]	-
ENSOCUG00000001412	6617.07	5953.57	8366.44	5367.96	4705.8	4113.46	6979.03	4729.07	0.561422	0.0141809	0.538385	IGFBP6	4	36972410	36975798	+	726	protein_coding	insulin like growth factor binding protein 6 [Source:HGNC Symbol;Acc:HGNC:5475]	-
ENSOCUG00000017775	390.465	275.52	296.675	168.432	233.822	249.705	320.886	217.32	0.564504	0.0450128	0.758558	ADAMTS14	18	16227070	16393599	-	5613	protein_coding	ADAM metallopeptidase with thrombospondin type 1 motif 14 [Source:HGNC Symbol;Acc:HGNC:14899]	-
ENSOCUG00000022049	1608.71	1942.52	1407.41	1368.39	958.125	1024.51	1652.88	1117.01	0.564924	0.0222274	0.607382	SHISA5	9	16192679	16218750	-	728	protein_coding	shisa family member 5 [Source:HGNC Symbol;Acc:HGNC:30376]	-
ENSOCUG00000025224	493.721	478.422	431.154	277.684	320.825	350.41	467.765	316.306	0.565364	0.00979821	0.453872	LIMK1	GL018765	624041	647620	-	4112	protein_coding	LIM domain kinase 1 [Source:HGNC Symbol;Acc:HGNC:6613]	-
ENSOCUG00000016252	946.659	1427.79	893.105	762.039	657.963	785.082	1089.18	735.028	0.566934	0.0301429	0.683879	VSIR	18	15514879	15534211	+	2093	protein_coding	V-set immunoregulatory receptor [Source:HGNC Symbol;Acc:HGNC:30085]	-
ENSOCUG00000021705	1267.71	885.294	835.618	537.16	718.866	762.475	996.207	672.834	0.567015	0.035491	0.716687	-	X	62859685	62904096	+	1509	protein_coding	-	-
ENSOCUG00000008905	748.824	592.687	617.988	338.684	513.32	470.638	653.166	440.881	0.56835	0.0256777	0.633641	-	20	14870884	15088272	+	2411	protein_coding	tetratricopeptide repeat domain 7B [Source:NCBI gene;Acc:100348779]	-
ENSOCUG00000030580	567.475	764.62	674.448	456.131	550.296	340.134	668.848	448.854	0.57525	0.0318732	0.699093	-	GL019070	194486	195877	-	1113	lncRNA	-	-
ENSOCUG00000011862	347.08	328.915	283.33	191.193	174.007	277.451	319.775	214.217	0.578386	0.0375417	0.724424	-	GL018845	247034	254535	+	1812	protein_coding	-	-
ENSOCUG00000010891	684.614	686.663	585.138	385.116	483.956	440.838	652.138	436.637	0.57954	0.00697894	0.397875	-	GL019765	21	16738	-	1777	protein_coding	-	-
ENSOCUG00000025381	143.17	122.809	114.974	91.0441	78.3031	85.2904	126.985	84.8792	0.581404	0.039813	0.732684	RAB3D	GL019404	31633	35730	+	1189	protein_coding	RAB3D, member RAS oncogene family [Source:HGNC Symbol;Acc:HGNC:9779]	-
ENSOCUG00000003144	255.971	202.902	217.63	136.566	133.768	181.884	225.501	150.739	0.582422	0.0302273	0.683879	BPGM	7	13120053	13138345	+	1608	protein_coding	bisphosphoglycerate mutase [Source:NCBI gene;Acc:100009096]	-
ENSOCUG00000009598	1088.09	922.67	1390.99	691.025	678.627	901.2	1133.92	756.951	0.58311	0.0220483	0.606097	LTBP1	2	152969879	153409151	-	5173	protein_coding	latent transforming growth factor beta binding protein 1 [Source:HGNC Symbol;Acc:HGNC:6714]	-
ENSOCUG00000016047	542.312	521.138	484.535	325.027	410.004	296.975	515.995	344.002	0.585779	0.0109464	0.483259	CASP9	GL018791	786143	813098	+	2566	protein_coding	caspase 9 [Source:HGNC Symbol;Acc:HGNC:1511]	-
ENSOCUG00000002863	470.293	663.169	469.137	409.698	308.862	346.299	534.2	354.953	0.588479	0.0226933	0.608732	IFIH1	7	101416982	101474608	-	3340	protein_coding	interferon induced with helicase C domain 1 [Source:HGNC Symbol;Acc:HGNC:18873]	-
ENSOCUG00000024109	2333.24	2018.34	2818.93	1938.33	1553.01	1264.97	2390.17	1585.44	0.592067	0.0197233	0.589801	-	GL018764	24063	44326	+	3524	protein_coding	-	-
ENSOCUG00000032064	503.265	376.971	364.428	295.893	279.498	249.705	414.888	275.032	0.593826	0.0155215	0.546048	-	3	21842554	21917971	-	3101	lncRNA	-	-
ENSOCUG00000005779	1139.29	948.3	865.388	459.773	750.404	746.034	984.326	652.07	0.594938	0.0302266	0.683879	ACTR1A	18	50465860	50486482	-	1592	protein_coding	actin related protein 1A [Source:HGNC Symbol;Acc:HGNC:167]	-
ENSOCUG00000015784	2534.55	1725.74	1881.68	1283.72	1506.25	1277.3	2047.32	1355.76	0.595017	0.0112973	0.489209	FYN	12	99426871	99558352	-	2303	protein_coding	FYN proto-oncogene, Src family tyrosine kinase [Source:HGNC Symbol;Acc:HGNC:4037]	-
ENSOCUG00000016007	3103.76	3018.97	4381.35	1644.26	2159.86	3139.3	3501.36	2314.47	0.597299	0.0493711	0.777043	-	16	32162125	32236193	+	4178	protein_coding	-	-
ENSOCUG00000035831	318.445	420.755	422.942	276.774	281.674	208.602	387.381	255.683	0.598411	0.020222	0.590978	-	19	10171319	10174517	-	1562	lncRNA	-	-
ENSOCUG00000002672	701.101	743.262	1203.13	455.22	603.586	688.488	882.496	582.432	0.59963	0.0475453	0.767358	ADAMTSL3	GL018737	102059	510046	+	6930	protein_coding	ADAMTS like 3 [Source:HGNC Symbol;Acc:HGNC:14633]	-
ENSOCUG00000036747	149.244	135.624	178.621	111.074	77.2155	117.146	154.496	101.812	0.599916	0.0482096	0.771013	-	8	76667970	76669214	-	747	lncRNA	-	-
ENSOCUG00000028059	143.17	105.723	127.293	74.6561	77.2155	96.5939	125.395	82.8219	0.600821	0.0464212	0.76219	NLRC3	GL018828	763032	778047	-	3037	protein_coding	NLR family CARD domain containing 3 [Source:HGNC Symbol;Acc:HGNC:29889]	-
ENSOCUG00000015759	551.856	521.138	340.817	259.476	270.798	401.789	471.27	310.688	0.601709	0.0485618	0.773524	EHD4	17	30179178	30253268	+	1626	protein_coding	EH domain containing 4 [Source:HGNC Symbol;Acc:HGNC:3245]	-
novel.301	168.334	163.39	207.365	103.79	103.317	147.974	179.696	118.36	0.602544	0.0388238	0.727328	-	13	143321756	143328302	+	1436	-	- && Q8K0Z9.2 RecName: Full=Probable G-protein coupled receptor 153; AltName: Full=G-protein coupled receptor PGR1 && PF00001:7 transmembrane receptor (rhodopsin family)	7tm_1
ENSOCUG00000036750	313.239	380.174	247.4	183.909	252.31	182.912	313.605	206.377	0.604453	0.033865	0.709366	-	GL018896	433239	436227	+	2989	lncRNA	-	-
ENSOCUG00000002037	754.03	491.236	595.403	299.535	380.64	531.266	613.557	403.814	0.60452	0.046059	0.76219	PTPN21	20	16866666	16939555	+	4956	protein_coding	protein tyrosine phosphatase non-receptor type 21 [Source:HGNC Symbol;Acc:HGNC:9651]	-
ENSOCUG00000034299	990.044	848.985	1032.72	691.935	625.337	570.315	957.249	629.196	0.605255	0.00347717	0.298028	-	GL018972	98965	100664	+	1038	protein_coding	-	-
ENSOCUG00000017878	1754.49	1364.78	1237	981.455	881.997	999.85	1452.09	954.434	0.605633	0.00688027	0.397875	ANXA3	15	71759035	71819292	-	1299	protein_coding	annexin A3 [Source:HGNC Symbol;Acc:HGNC:541]	-
ENSOCUG00000011754	144.906	116.402	104.709	74.6561	92.4411	73.9868	122.005	80.3614	0.605808	0.0470191	0.764508	-	13	105503644	105503969	+	324	pseudogene	-	-
ENSOCUG00000026036	334.064	349.205	278.197	212.133	250.135	168.526	320.489	210.264	0.608628	0.0202675	0.590978	-	GL019462	34995	35426	-	432	protein_coding	-	-
ENSOCUG00000010011	3483.81	3064.89	3548.81	2714.93	2100.04	1797.26	3365.84	2204.08	0.610654	0.00850328	0.439419	LMNA	13	36727329	36764671	-	2489	protein_coding	lamin A/C [Source:HGNC Symbol;Acc:HGNC:6636]	-
ENSOCUG00000010756	522.355	431.434	379.826	336.863	325.175	210.657	444.538	290.898	0.612016	0.0303774	0.683879	DLL4	17	31143906	31151786	-	2058	protein_coding	delta like canonical Notch ligand 4 [Source:HGNC Symbol;Acc:HGNC:2910]	-
ENSOCUG00000012868	130.155	162.322	142.692	92.865	101.141	90.4283	145.056	94.8116	0.612678	0.0239914	0.617273	CHST10	2	91783158	91888961	+	1828	protein_coding	carbohydrate sulfotransferase 10 [Source:HGNC Symbol;Acc:HGNC:19650]	-
ENSOCUG00000023510	626.479	466.675	739.121	433.37	369.764	394.596	610.758	399.244	0.613198	0.0159583	0.554612	-	GL018815	21536	28309	-	861	protein_coding	-	-
ENSOCUG00000033801	186.555	153.778	121.134	91.9545	103.317	106.87	153.822	100.714	0.613603	0.0385351	0.725353	LRSAM1	GL018699	168762	201460	-	2321	protein_coding	leucine rich repeat and sterile alpha motif containing 1 [Source:HGNC Symbol;Acc:HGNC:25135]	-
ENSOCUG00000022794	196.1	190.087	149.877	122.91	114.192	113.035	178.688	116.712	0.614604	0.0200584	0.590978	F2R	GL018855	112217	119273	-	1383	protein_coding	coagulation factor II thrombin receptor [Source:HGNC Symbol;Acc:HGNC:3537]	-
ENSOCUG00000001729	1315.43	1047.62	754.52	579.04	718.866	737.813	1039.19	678.573	0.615511	0.0248985	0.626375	LRRC8A	GL019142	141469	143778	+	2310	protein_coding	leucine rich repeat containing 8 VRAC subunit A [Source:HGNC Symbol;Acc:HGNC:19027]	-
ENSOCUG00000005729	496.324	514.73	453.738	358.714	301.249	294.92	488.264	318.294	0.616505	0.00415529	0.313605	RIN3	20	13193251	13447206	-	4215	protein_coding	Ras and Rab interactor 3 [Source:HGNC Symbol;Acc:HGNC:18751]	-
ENSOCUG00000017672	743.618	762.484	726.803	434.28	454.593	566.205	744.302	485.026	0.618062	0.00357589	0.300277	TMEM184B	4	84749578	84828248	+	2000	protein_coding	transmembrane protein 184B [Source:HGNC Symbol;Acc:HGNC:1310]	-
ENSOCUG00000015790	166.598	183.68	148.851	96.5067	123.98	104.815	166.376	108.434	0.619158	0.0223572	0.608119	KIF20A	3	20477190	20485828	+	2885	protein_coding	kinesin family member 20A [Source:HGNC Symbol;Acc:HGNC:9787]	-
ENSOCUG00000026403	1026.49	787.046	789.423	429.728	558.997	705.957	867.652	564.894	0.619932	0.0213764	0.602507	-	12	137499957	137514737	+	1428	protein_coding	RAB32, member RAS oncogene family [Source:NCBI gene;Acc:100356462]	-
ENSOCUG00000004979	1110.65	1466.23	1253.43	871.292	1032.08	588.812	1276.77	830.727	0.619961	0.0245087	0.623496	KDELR3	4	84675822	84711773	-	1674	protein_coding	KDEL endoplasmic reticulum protein retention receptor 3 [Source:HGNC Symbol;Acc:HGNC:6306]	-
ENSOCUG00000013105	330.593	240.279	397.278	242.177	237.084	150.029	322.717	209.763	0.621477	0.0492251	0.776288	PLCG2	5	36095029	36244664	+	5710	protein_coding	phospholipase C gamma 2 [Source:HGNC Symbol;Acc:HGNC:9066]	-
ENSOCUG00000005107	211.719	192.223	162.196	152.954	105.492	108.925	188.713	122.457	0.622351	0.0321439	0.699793	-	15	92289123	92294935	+	410	protein_coding	HOP homeobox [Source:NCBI gene;Acc:100037714]	Homeobox
ENSOCUG00000036078	99.7854	89.7041	88.2839	60.0891	53.2896	66.7936	92.5911	60.0574	0.624873	0.0436875	0.750862	-	AAGW02081336	1824	15888	-	1484	protein_coding	-	-
ENSOCUG00000032044	1985.3	1587.98	2273.82	1399.35	1387.7	1002.93	1949.03	1263.33	0.62553	0.0121002	0.506925	-	1	141175599	141179718	-	831	protein_coding	-	-
novel.887	549.253	511.527	406.517	299.535	344.751	307.251	489.099	317.179	0.625743	0.00682339	0.397875	-	4	4528911	4532381	+	3365	-	- && - && -	-
ENSOCUG00000002017	201.306	222.124	129.346	110.163	131.593	116.118	184.259	119.291	0.628355	0.0425751	0.747954	-	GL018798	529428	534853	+	1857	protein_coding	-	-
ENSOCUG00000033876	862.493	878.886	721.67	363.266	729.741	499.411	821.016	530.806	0.630092	0.0365051	0.720509	-	GL019049	112032	133343	-	1617	protein_coding	-	-
novel.761	319.313	196.495	255.613	139.297	191.407	168.526	257.14	166.41	0.630567	0.0320623	0.699093	-	2	96463340	96536434	-	4877	-	- && - && -	-
ENSOCUG00000016320	537.973	520.07	620.041	312.281	321.913	449.059	559.361	361.084	0.631663	0.0107746	0.481034	-	13	38232097	38238634	-	2205	protein_coding	-	-
novel.1309	267.251	246.686	323.366	158.417	163.131	218.878	279.101	180.142	0.632023	0.0180955	0.579417	-	AAGW02082896	3952	8995	+	1038	-	- && Q91VN0.3 RecName: Full=Low-density lipoprotein receptor-related protein 5; Short=LRP-5; AltName: Full=Low-density lipoprotein receptor-related protein 7; Short=LRP-7; AltName: Full=Lr3; Flags: Precursor && PF01074:Glycosyl hydrolases family 38 N-term	-
ENSOCUG00000009884	3597.48	1966.01	2511.99	2001.15	1637.84	1566.05	2691.83	1735.01	0.633737	0.0239428	0.617273	TPM4	GL018776	768946	789118	+	2547	protein_coding	tropomyosin 4 [Source:HGNC Symbol;Acc:HGNC:12013]	-
ENSOCUG00000011362	844.271	498.712	615.935	406.057	378.465	477.831	652.972	420.784	0.634674	0.0206252	0.59332	RRAS2	1	156001994	156099181	-	3304	protein_coding	RAS related 2 [Source:HGNC Symbol;Acc:HGNC:17271]	-
ENSOCUG00000038441	204.777	132.42	162.196	120.178	118.542	83.2352	166.464	107.318	0.634692	0.0440569	0.753245	-	AAGW02081600	21698	24390	+	812	protein_coding	-	-
ENSOCUG00000014364	8455.73	11143.6	6881.02	4781.63	5976.05	6292.99	8826.78	5683.56	0.635111	0.0130513	0.515836	FADS3	GL018717	2852885	3063632	+	4608	protein_coding	fatty acid desaturase 3 [Source:HGNC Symbol;Acc:HGNC:3576]	-
ENSOCUG00000022471	260.31	236.007	181.701	143.85	138.118	154.139	226.006	145.369	0.637505	0.015874	0.553638	-	12	4166629	4167126	+	498	protein_coding	GTP-binding nuclear protein Ran [Source:NCBI gene;Acc:100357230]	-
ENSOCUG00000014245	368.772	341.73	244.321	146.581	246.872	220.933	318.274	204.795	0.638134	0.0384464	0.725353	METRNL	GL018866	599319	610838	+	1143	protein_coding	meteorin like, glial cell differentiation regulator [Source:HGNC Symbol;Acc:HGNC:27584]	-
ENSOCUG00000004239	714.116	741.126	859.229	606.354	471.993	407.955	771.49	495.434	0.638143	0.00852184	0.439419	HYOU1	GL018823	516210	527319	-	3925	protein_coding	hypoxia up-regulated 1 [Source:HGNC Symbol;Acc:HGNC:16931]	-
novel.1792	217.792	190.087	284.356	116.536	133.768	194.215	230.745	148.173	0.639825	0.0432043	0.748354	-	GL018905	215112	220368	-	1507	-	- && O15031.3 RecName: Full=Plexin-B2; AltName: Full=MM1; Flags: Precursor && PF01833:IPT/TIG domain|PF01437:Plexin repeat|PF01403:Sema domain|PF01352:KRAB box	KRAB
ENSOCUG00000017688	4945.88	3391.67	3438.97	2421.77	2428.48	2704.63	3925.51	2518.29	0.64059	0.0059967	0.372368	PEA15	13	32887973	32891689	-	1933	protein_coding	proliferation and apoptosis adaptor protein 15 [Source:HGNC Symbol;Acc:HGNC:8822]	-
ENSOCUG00000001235	295.018	176.204	206.338	129.283	153.343	152.084	225.853	144.903	0.643078	0.031051	0.693136	ADAM19	3	38918211	39113810	-	6398	protein_coding	ADAM metallopeptidase domain 19 [Source:HGNC Symbol;Acc:HGNC:197]	-
ENSOCUG00000001937	1373.57	1400.02	1393.04	785.71	916.798	963.884	1388.88	888.797	0.644282	0.000724167	0.112828	ARHGEF2	13	36843459	36895416	+	4362	protein_coding	Rho/Rac guanine nucleotide exchange factor 2 [Source:HGNC Symbol;Acc:HGNC:682]	-
ENSOCUG00000004170	178.746	207.174	215.577	132.014	119.63	132.56	200.499	128.068	0.645027	0.00948519	0.450668	TMEM201	13	140595352	140614809	-	2004	protein_coding	transmembrane protein 201 [Source:HGNC Symbol;Acc:HGNC:33719]	-
ENSOCUG00000008167	3803.12	2523.46	3030.4	1473.09	1803.15	2704.63	3118.99	1993.62	0.645884	0.0303515	0.683879	CALU	7	15797609	15815814	-	2153	protein_coding	calumenin [Source:NCBI gene;Acc:100008903]	-
ENSOCUG00000006943	623.876	836.17	719.617	322.296	470.906	598.06	726.554	463.754	0.648015	0.0264744	0.640013	UNC5B	18	15908957	15939077	-	3822	protein_coding	unc-5 netrin receptor B [Source:HGNC Symbol;Acc:HGNC:12568]	-
ENSOCUG00000007788	504.133	505.119	436.287	302.266	333.876	284.644	481.846	306.929	0.651169	0.00221385	0.230838	TTC7A	2	139239026	139346111	-	5073	protein_coding	tetratricopeptide repeat domain 7A [Source:HGNC Symbol;Acc:HGNC:19750]	-
ENSOCUG00000017409	280.267	246.686	217.63	126.551	177.269	170.581	248.194	158.134	0.65288	0.0151558	0.546048	WIPI1	19	52338689	52375375	-	1287	protein_coding	WD repeat domain, phosphoinositide interacting 1 [Source:HGNC Symbol;Acc:HGNC:25471]	-
ENSOCUG00000004928	5288.62	7774.35	11416.3	5003.78	6357.77	4193.61	8159.77	5185.06	0.654148	0.043134	0.747954	TGFBI	3	18446613	18553561	+	3175	protein_coding	transforming growth factor beta induced [Source:HGNC Symbol;Acc:HGNC:11771]	-
ENSOCUG00000026099	749.692	508.323	969.07	430.638	575.31	408.983	742.362	471.644	0.654917	0.0320677	0.699093	-	19	4699358	4732292	+	1666	protein_coding	peripheral myelin protein 22 [Source:NCBI gene;Acc:100346563]	-
ENSOCUG00000014993	842.536	720.836	752.467	569.025	531.808	365.824	771.946	488.886	0.65894	0.00866442	0.439419	DENND2A	GL018834	161647	243882	-	4050	protein_coding	DENN domain containing 2A [Source:HGNC Symbol;Acc:HGNC:22212]	-
ENSOCUG00000007048	158.789	199.698	274.091	154.775	112.017	132.56	210.859	133.117	0.660942	0.0354718	0.716687	KSR1	19	20314090	20378351	-	3743	protein_coding	kinase suppressor of ras 1 [Source:HGNC Symbol;Acc:HGNC:6465]	-
ENSOCUG00000006739	874.64	934.417	844.857	438.832	553.559	686.433	884.638	559.608	0.661115	0.00638682	0.386856	NAGA	GL018734	528463	541344	+	1499	protein_coding	alpha-N-acetylgalactosaminidase [Source:HGNC Symbol;Acc:HGNC:7631]	-
ENSOCUG00000005109	115.404	137.76	165.276	100.148	83.7408	80.1524	139.48	88.0139	0.661173	0.0270708	0.649085	-	4	39422255	39426446	-	900	protein_coding	-	-
ENSOCUG00000011350	2023.47	1581.57	3472.84	1518.62	1407.28	1547.56	2359.3	1491.15	0.661879	0.0359793	0.719086	SPON1	1	155696146	156016191	+	4578	protein_coding	spondin 1 [Source:HGNC Symbol;Acc:HGNC:11252]	-
ENSOCUG00000011636	5071.7	3551.85	5364.79	3852.99	2752.57	2226.8	4662.78	2944.12	0.663287	0.0214332	0.602507	HSPA5	GL018699	2138850	2143633	+	2359	protein_coding	heat shock protein family A (Hsp70) member 5 [Source:HGNC Symbol;Acc:HGNC:5238]	-
ENSOCUG00000004153	14715.3	13680.9	14028.9	10343.5	9001.59	7425.4	14141.7	8923.5	0.664253	0.00128194	0.164862	ICE2	17	11912721	12050769	+	6136	protein_coding	interactor of little elongation complex ELL subunit 2 [Source:HGNC Symbol;Acc:HGNC:29885]	-
ENSOCUG00000027507	276.796	181.544	239.188	163.879	120.717	155.167	232.509	146.588	0.665606	0.0211388	0.600222	VDR	GL018949	833	32672	-	2223	protein_coding	vitamin D receptor [Source:HGNC Symbol;Acc:HGNC:12679]	THR-like
ENSOCUG00000017427	491.118	296.878	299.755	184.819	210.983	289.782	362.583	228.528	0.667602	0.0372645	0.724424	HMGCR	GL018859	163335	193690	-	2928	protein_coding	3-hydroxy-3-methylglutaryl-CoA reductase [Source:HGNC Symbol;Acc:HGNC:5006]	-
ENSOCUG00000013750	3013.52	1813.3	2243.03	1310.12	1340.94	1781.85	2356.62	1477.64	0.67368	0.0128967	0.512281	WWTR1	14	43313111	43456455	-	3275	protein_coding	WW domain containing transcription regulator 1 [Source:HGNC Symbol;Acc:HGNC:24042]	-
ENSOCUG00000005900	2420.01	2741.31	4796.08	1644.26	2126.15	2461.09	3319.13	2077.16	0.676202	0.0345768	0.713862	FBLN2	9	4855903	4921923	-	4752	protein_coding	fibulin 2 [Source:HGNC Symbol;Acc:HGNC:3601]	-
ENSOCUG00000015555	133.626	103.587	88.2839	54.6264	67.4276	82.2076	108.499	68.0872	0.676222	0.0473643	0.765359	TTC8	20	16550800	16607529	-	1566	protein_coding	tetratricopeptide repeat domain 8 [Source:HGNC Symbol;Acc:HGNC:20087]	-
ENSOCUG00000002950	401.745	446.384	324.392	302.266	245.785	183.939	390.84	243.997	0.678758	0.0166589	0.564162	-	GL018845	555229	574874	+	3107	protein_coding	Jupiter microtubule associated homolog 1 [Source:NCBI gene;Acc:100346674]	-
ENSOCUG00000015510	2256.88	1122.37	1155.9	799.367	908.098	1124.19	1511.72	943.884	0.679967	0.0399881	0.732684	C2CD2	GL019181	63076	117344	+	3314	protein_coding	C2 calcium dependent domain containing 2 [Source:HGNC Symbol;Acc:HGNC:1266]	-
ENSOCUG00000016593	293.282	285.131	301.808	165.7	216.421	167.498	293.407	183.206	0.680835	0.00460241	0.331616	CSGALNACT1	15	4030371	4238133	-	2540	protein_coding	chondroitin sulfate N-acetylgalactosaminyltransferase 1 [Source:HGNC Symbol;Acc:HGNC:24290]	-
ENSOCUG00000012038	349.683	279.791	288.463	176.626	164.219	231.209	305.979	190.684	0.683128	0.00887312	0.442257	SLCO3A1	GL018759	532203	642235	-	1956	protein_coding	solute carrier organic anion transporter family member 3A1 [Source:HGNC Symbol;Acc:HGNC:10952]	-
ENSOCUG00000010474	1236.47	1315.66	1161.04	853.993	727.566	729.592	1237.72	770.384	0.683632	0.000427249	0.0846434	ADAM17	GL018803	345623	401380	+	3793	protein_coding	ADAM metallopeptidase domain 17 [Source:HGNC Symbol;Acc:HGNC:195]	-
ENSOCUG00000026532	1154.04	902.38	1863.2	575.399	917.886	945.387	1306.54	812.89	0.684891	0.0437524	0.750862	SCARA5	2	41661929	41805171	+	3401	protein_coding	scavenger receptor class A member 5 [Source:HGNC Symbol;Acc:HGNC:28701]	-
ENSOCUG00000008651	5469.97	5800.86	4249.95	2700.37	3959.74	2992.36	5173.59	3217.49	0.685352	0.00533977	0.352625	ITM2A	X	70894886	70901604	-	1321	protein_coding	integral membrane protein 2A [Source:HGNC Symbol;Acc:HGNC:6173]	-
ENSOCUG00000011746	983.971	716.565	668.289	497.101	563.347	410.01	789.608	490.153	0.688597	0.00785539	0.42637	NR4A1	4	36192175	36207003	+	2725	protein_coding	nuclear receptor subfamily 4 group A member 1 [Source:HGNC Symbol;Acc:HGNC:7980]	NGFIB-like
ENSOCUG00000008644	2800.93	4213.95	5655.31	1702.52	2673.18	3451.69	4223.4	2609.13	0.694853	0.0466365	0.76219	-	6	27216266	27221313	-	3467	protein_coding	insulin receptor substrate 1 [Source:NCBI gene;Acc:100339305]	-
ENSOCUG00000016141	483.308	497.644	516.358	252.192	247.96	423.369	499.104	307.84	0.697329	0.0146544	0.543592	KLF10	3	118137247	118142150	-	1739	protein_coding	Kruppel like factor 10 [Source:HGNC Symbol;Acc:HGNC:11810]	zf-C2H2
ENSOCUG00000036130	399.141	281.927	250.48	161.148	199.02	214.767	310.516	191.645	0.698395	0.0153994	0.546048	-	GL018783	836906	837838	+	855	protein_coding	-	-
ENSOCUG00000007866	1114.13	741.126	875.654	523.503	599.236	559.011	910.302	560.584	0.700225	0.00331812	0.290301	G6PD	GL018816	26857	39645	+	2001	protein_coding	glucose-6-phosphate dehydrogenase [Source:HGNC Symbol;Acc:HGNC:4057]	-
ENSOCUG00000016394	3810.07	2440.16	2328.23	1582.35	1433.38	2260.71	2859.49	1758.81	0.701315	0.0179598	0.577374	NDRG1	3	148947822	148991702	-	2023	protein_coding	N-myc downstream regulated 1 [Source:HGNC Symbol;Acc:HGNC:7679]	-
ENSOCUG00000026564	1645.16	1553.8	1915.56	1431.21	998.364	711.095	1704.84	1046.89	0.703183	0.0176212	0.575372	EFHD2	GL018791	847113	861595	-	1497	protein_coding	EF-hand domain family member D2 [Source:HGNC Symbol;Acc:HGNC:28670]	-
ENSOCUG00000002814	284.605	347.069	284.356	133.835	231.647	197.298	305.344	187.593	0.704367	0.0155695	0.546048	TOP2A	19	41535077	41568462	-	5548	protein_coding	DNA topoisomerase II alpha [Source:HGNC Symbol;Acc:HGNC:11989]	-
ENSOCUG00000004549	663.79	373.767	360.322	219.416	286.024	352.465	465.959	285.968	0.70588	0.0355522	0.716879	CYP51A1	10	36634693	36654515	+	1524	protein_coding	cytochrome P450 family 51 subfamily A member 1 [Source:HGNC Symbol;Acc:HGNC:2649]	-
ENSOCUG00000016624	1032.56	832.966	1163.09	396.952	530.721	925.863	1009.54	617.845	0.708745	0.0391633	0.729375	MYH10	19	10688067	10825106	+	6550	protein_coding	myosin heavy chain 10 [Source:HGNC Symbol;Acc:HGNC:7568]	-
ENSOCUG00000003178	1276.39	1565.55	1434.1	712.875	913.536	985.463	1425.35	870.625	0.711361	0.00154027	0.180827	SREBF2	GL018734	657101	719318	-	3943	protein_coding	sterol regulatory element binding transcription factor 2 [Source:HGNC Symbol;Acc:HGNC:11290]	bHLH
ENSOCUG00000000611	991.78	1142.66	1522.38	843.979	907.01	480.914	1218.94	743.968	0.712141	0.0231402	0.611558	FKBP10	19	42713118	42718967	+	1710	protein_coding	FKBP prolyl isomerase 10 [Source:HGNC Symbol;Acc:HGNC:18169]	-
ENSOCUG00000009363	373.111	399.397	277.171	216.685	208.808	214.767	349.893	213.42	0.713214	0.00411658	0.313605	HES1	14	89961660	89964982	+	1984	protein_coding	hes family bHLH transcription factor 1 [Source:HGNC Symbol;Acc:HGNC:5192]	bHLH
ENSOCUG00000023625	1501.99	1417.11	1269.85	983.276	830.882	739.868	1396.32	851.342	0.713599	0.000810588	0.122353	-	2	148673500	148674898	-	471	protein_coding	-	-
ENSOCUG00000008681	111.065	102.519	141.665	82.8501	51.1145	81.18	118.416	71.7149	0.720555	0.0340735	0.709784	SLC39A14	GL018798	267897	312844	-	2378	protein_coding	solute carrier family 39 member 14 [Source:HGNC Symbol;Acc:HGNC:20858]	-
ENSOCUG00000021745	287.208	221.056	214.551	135.656	154.431	149.001	240.938	146.363	0.72137	0.00517128	0.349115	LHFPL2	GL018820	15959	30954	+	1765	protein_coding	LHFPL tetraspan subfamily member 2 [Source:HGNC Symbol;Acc:HGNC:6588]	-
ENSOCUG00000037754	518.884	588.416	497.88	303.177	341.488	327.803	535.06	324.156	0.723255	0.00050927	0.0925717	HSD3B7	GL018752	1297055	1298645	-	1093	protein_coding	hydroxy-delta-5-steroid dehydrogenase, 3 beta- and steroid delta-isomerase 7 [Source:HGNC Symbol;Acc:HGNC:18324]	-
ENSOCUG00000003769	1289.4	903.448	764.785	445.206	619.899	726.509	985.878	597.205	0.723973	0.0160087	0.554612	MSMO1	GL018701	8343574	8352908	+	1135	protein_coding	methylsterol monooxygenase 1 [Source:HGNC Symbol;Acc:HGNC:10545]	-
ENSOCUG00000003405	183.084	210.377	190.94	155.685	91.3536	105.842	194.801	117.627	0.724202	0.0169921	0.568325	MFSD6	7	130819839	130879787	+	3211	protein_coding	major facilitator superfamily domain containing 6 [Source:HGNC Symbol;Acc:HGNC:24711]	-
ENSOCUG00000020994	910.216	861.8	577.952	427.907	504.62	490.163	783.323	474.23	0.724625	0.00482274	0.341108	ST6GALNAC4	GL018847	610108	619369	+	3822	protein_coding	ST6 N-acetylgalactosaminide alpha-2,6-sialyltransferase 4 [Source:HGNC Symbol;Acc:HGNC:17846]	-
novel.2032	185.688	244.55	333.631	101.969	155.519	204.491	254.623	153.993	0.725974	0.0443525	0.75416	-	GL019314	88023	91098	+	553	-	- && P20908.3 RecName: Full=Collagen alpha-1(V) chain; Flags: Precursor && PF15020:Cation channel sperm-associated protein subunit delta	-
ENSOCUG00000003370	827.785	570.261	898.238	381.475	504.62	502.494	765.428	462.863	0.726485	0.00682455	0.397875	MSRA	2	39527266	39938880	-	1211	protein_coding	methionine sulfoxide reductase A [Source:HGNC Symbol;Acc:HGNC:7377]	-
ENSOCUG00000001454	1875.97	1438.47	1874.49	1120.75	1027.73	982.38	1729.64	1043.62	0.728918	0.000552094	0.0983161	NES	13	36260071	36267928	+	4905	protein_coding	nestin [Source:HGNC Symbol;Acc:HGNC:7756]	-
ENSOCUG00000037356	157.921	146.303	107.789	96.5067	65.2525	86.3179	137.338	82.6924	0.730501	0.0228318	0.611253	-	1	184494101	184515616	+	899	lncRNA	-	-
ENSOCUG00000016002	852.948	588.416	784.29	397.863	396.953	544.625	741.885	446.48	0.733163	0.00498429	0.346474	DPYSL2	2	43046977	43119501	-	2238	protein_coding	dihydropyrimidinase like 2 [Source:HGNC Symbol;Acc:HGNC:3014]	-
ENSOCUG00000025068	2773.17	1868.83	1913.5	1007.86	1255.02	1681.14	2185.17	1314.68	0.733373	0.0102135	0.465153	KIF1C	19	12510826	12537794	+	4016	protein_coding	kinesin family member 1C [Source:HGNC Symbol;Acc:HGNC:6317]	-
ENSOCUG00000030349	98.05	149.507	112.921	92.865	64.165	58.5729	120.159	71.8676	0.736621	0.0341259	0.709784	-	4	39932751	39934506	-	735	protein_coding	-	-
ENSOCUG00000033536	492.853	323.575	340.817	210.312	279.498	205.519	385.748	231.776	0.736847	0.00950934	0.450668	FDPS	13	37384547	37397014	-	2237	protein_coding	farnesyl diphosphate synthase [Source:HGNC Symbol;Acc:HGNC:3631]	-
ENSOCUG00000017484	468.557	310.76	266.905	154.775	175.094	296.975	348.741	208.948	0.740426	0.0380324	0.724558	PNPO	19	39397349	39402723	-	786	protein_coding	pyridoxamine 5'-phosphate oxidase [Source:HGNC Symbol;Acc:HGNC:30260]	-
ENSOCUG00000008966	1070.74	782.775	1093.28	417.892	673.189	673.074	982.266	588.052	0.740969	0.00867804	0.439419	P4HA2	3	15256646	15305094	-	1701	protein_coding	prolyl 4-hydroxylase subunit alpha 2 [Source:HGNC Symbol;Acc:HGNC:8547]	-
ENSOCUG00000027277	249.897	343.866	273.064	205.76	159.869	152.084	288.942	172.571	0.741234	0.00601044	0.372368	LPH	7	73183823	73432553	-	15154	protein_coding	lactase-phlorizin hydrolase [Source:NCBI gene;Acc:100353264]	-
ENSOCUG00000000619	925.835	1367.99	803.795	762.039	612.286	475.776	1032.54	616.701	0.743002	0.0132949	0.522303	SAMD9L	10	35699236	35703990	+	4755	protein_coding	sterile alpha motif domain containing 9 like [Source:HGNC Symbol;Acc:HGNC:1349]	-
ENSOCUG00000008953	415.628	302.217	555.368	257.655	229.471	273.34	424.404	253.489	0.743446	0.0109433	0.483259	SYNPO2	15	94209337	94403714	+	4979	protein_coding	synaptopodin 2 [Source:HGNC Symbol;Acc:HGNC:17732]	-
ENSOCUG00000012322	178.746	102.519	142.692	101.969	76.128	75.0144	141.319	84.3706	0.744375	0.0277831	0.658199	MDFI	12	31272354	31284836	+	1425	protein_coding	MyoD family inhibitor [Source:NCBI gene;Acc:100328713]	-
ENSOCUG00000009677	1862.95	1574.09	1710.24	1016.05	1138.66	917.642	1715.76	1024.12	0.744759	0.000195645	0.0543995	MYADM	GL018924	159872	160948	-	1077	protein_coding	myeloid associated differentiation marker [Source:HGNC Symbol;Acc:HGNC:7544]	-
ENSOCUG00000017019	435.585	379.106	612.855	286.789	274.061	290.809	475.849	283.886	0.744977	0.00481084	0.341108	CDH11	5	20496058	20660096	-	3771	protein_coding	cadherin 11 [Source:HGNC Symbol;Acc:HGNC:1750]	-
ENSOCUG00000027827	558.798	814.812	447.579	479.802	346.926	256.899	607.063	361.209	0.748087	0.0262052	0.639381	-	19	12273333	12277627	-	684	protein_coding	-	-
ENSOCUG00000003868	218.66	249.89	217.63	93.7754	127.242	187.022	228.727	136.013	0.751082	0.0200201	0.590978	SLC38A7	5	14510712	14527586	-	4777	protein_coding	solute carrier family 38 member 7 [Source:HGNC Symbol;Acc:HGNC:25582]	-
ENSOCUG00000010438	1102.85	819.083	741.175	294.983	656.876	629.915	887.701	527.258	0.752513	0.0308665	0.68999	KLHL5	2	28431220	28486529	+	2311	protein_coding	kelch like family member 5 [Source:HGNC Symbol;Acc:HGNC:6356]	-
ENSOCUG00000015771	367.037	268.044	259.719	133.835	168.569	229.154	298.267	177.186	0.753344	0.0142094	0.538385	SQLE	3	140710644	140735727	+	2570	protein_coding	squalene epoxidase [Source:HGNC Symbol;Acc:HGNC:11279]	-
ENSOCUG00000021480	286.341	303.285	344.923	92.865	214.246	247.65	311.516	184.92	0.753939	0.0451778	0.758558	FOXS1	4	7410543	7411535	+	993	protein_coding	forkhead box S1 [Source:HGNC Symbol;Acc:HGNC:3735]	Fork_head
ENSOCUG00000031466	65.0774	61.9385	52.3544	42.7907	30.4512	32.883	59.7901	35.375	0.754142	0.0472185	0.7652	-	GL018912	258382	278618	+	1439	lncRNA	-	-
ENSOCUG00000021438	399.141	422.891	438.34	254.923	220.771	270.257	420.124	248.651	0.755872	0.000484895	0.0917806	ADGRE5	GL019538	9140	16404	-	2163	protein_coding	adhesion G protein-coupled receptor E5 [Source:HGNC Symbol;Acc:HGNC:1711]	-
ENSOCUG00000008818	5719.87	3055.28	4091.86	2182.33	2498.09	2939.95	4289	2540.12	0.755919	0.00818019	0.439419	CKB	GL018751	334755	370930	+	1704	protein_coding	Oryctolagus cuniculus creatine kinase B (CKB), mRNA. [Source:RefSeq mRNA;Acc:NM_001082261]	-
ENSOCUG00000021010	1218.25	877.818	1021.42	772.054	579.66	493.245	1039.16	614.986	0.756593	0.00413163	0.313605	-	9	49804385	49805989	-	1605	protein_coding	-	-
ENSOCUG00000009827	1485.5	1119.16	1223.66	782.069	722.128	759.392	1276.11	754.53	0.758339	0.000280198	0.0693885	TUBB2A	GL018715	2447345	2543367	+	3579	protein_coding	tubulin beta 2A class IIa [Source:HGNC Symbol;Acc:HGNC:12412]	-
ENSOCUG00000013515	152.715	95.0436	160.143	82.8501	94.6162	63.7109	135.967	80.3924	0.759951	0.0275824	0.657375	-	1	55714190	55726641	-	1594	protein_coding	-	-
ENSOCUG00000007617	6873.91	5274.38	4301.28	2897.02	3240.88	3563.7	5483.19	3233.87	0.761882	0.00193466	0.211465	TF	14	27655413	27758319	+	4787	protein_coding	inhibitor of carbonic anhydrase [Source:NCBI gene;Acc:100345698]	-
ENSOCUG00000001920	1137.55	858.596	898.238	555.369	651.438	498.383	964.796	568.397	0.763998	0.00100753	0.140072	GPRC5B	6	8384720	8405856	+	3160	protein_coding	G protein-coupled receptor class C group 5 member B [Source:HGNC Symbol;Acc:HGNC:13308]	-
ENSOCUG00000036984	105.859	113.198	96.4964	50.0742	57.6398	78.0972	105.185	61.9371	0.765723	0.0193558	0.586521	-	AAGW02082996	8072	8341	+	270	protein_coding	-	-
ENSOCUG00000000719	106.727	148.439	129.346	75.5666	98.9664	51.3797	128.171	75.3042	0.76708	0.0297372	0.682061	-	GL018754	1207133	1211118	-	2224	protein_coding	-	-
novel.943	301.092	452.792	326.445	271.311	202.283	160.305	360.11	211.3	0.767221	0.0123641	0.51031	-	4	39919339	39932389	-	1588	-	- && P52630.1 RecName: Full=Signal transducer and activator of transcription 2; AltName: Full=p113 && PF02864:STAT protein, DNA binding domain|PF01017:STAT protein, all-alpha domain	STAT_bind
novel.2160	137.964	152.71	129.346	55.5369	78.3031	113.035	140.007	82.2918	0.768754	0.0271676	0.650422	-	GL019777	13358	22175	-	808	-	- && O15013.4 RecName: Full=Rho guanine nucleotide exchange factor 10 && PF00621:RhoGEF domain|PF01593:Flavin containing amine oxidoreductase	RhoGEF
ENSOCUG00000026248	797.415	659.966	623.12	396.952	564.435	257.926	693.5	406.438	0.771514	0.0164302	0.562423	GAL3ST4	AAGW02081157	2434	7530	+	2733	protein_coding	galactose-3-O-sulfotransferase 4 [Source:HGNC Symbol;Acc:HGNC:24145]	-
ENSOCUG00000007192	103.256	102.519	131.399	49.1638	67.4276	81.18	112.391	65.9238	0.771859	0.0219409	0.60605	ZSCAN20	GL018704	4809401	4838534	-	4215	protein_coding	zinc finger and SCAN domain containing 20 [Source:HGNC Symbol;Acc:HGNC:13093]	zf-C2H2
ENSOCUG00000026796	1923.69	2283.18	2408.3	1491.3	1185.42	1194.06	2205.06	1290.26	0.772746	0.000301939	0.0736221	ZYX	7	8711903	8764239	-	1956	protein_coding	zyxin [Source:HGNC Symbol;Acc:HGNC:13200]	-
ENSOCUG00000017504	550.989	385.514	470.163	211.222	242.522	369.934	468.889	274.559	0.773215	0.010415	0.471619	SYT9	1	148774854	149014194	+	2143	protein_coding	synaptotagmin 9 [Source:HGNC Symbol;Acc:HGNC:19265]	-
ENSOCUG00000004501	1171.39	1421.38	970.097	904.978	479.606	698.764	1187.62	694.45	0.773496	0.00987987	0.453872	-	AAGW02082975	1416	8513	+	1124	protein_coding	-	-
ENSOCUG00000033240	125.816	185.816	175.541	70.1039	84.8283	129.477	162.391	94.8031	0.776398	0.025914	0.635767	-	AAGW02083671	1954	5903	-	896	protein_coding	-	-
ENSOCUG00000000187	307.165	349.205	390.092	168.432	177.269	264.092	348.821	203.264	0.779172	0.00539054	0.3545	CKAP4	4	90151943	90191587	+	1701	protein_coding	cytoskeleton associated protein 4 [Source:HGNC Symbol;Acc:HGNC:16991]	-
ENSOCUG00000003426	477.234	871.411	418.835	455.22	344.751	229.154	589.16	343.042	0.779347	0.0377519	0.724424	WSCD1	19	13382470	13411854	+	2713	protein_coding	WSC domain containing 1 [Source:HGNC Symbol;Acc:HGNC:29060]	-
ENSOCUG00000008023	333.196	446.384	470.163	205.76	265.36	256.899	416.581	242.673	0.779684	0.0024344	0.24575	ABCC9	8	18153383	18299922	+	6399	protein_coding	ATP binding cassette subfamily C member 9 [Source:NCBI gene;Acc:100008700]	-
ENSOCUG00000021074	95.4469	80.0929	72.8856	44.6116	47.8519	52.4073	82.8085	48.2903	0.781036	0.019193	0.586521	IFFO2	13	133941662	133979724	+	1119	protein_coding	intermediate filament family orphan 2 [Source:HGNC Symbol;Acc:HGNC:27006]	-
ENSOCUG00000026152	745.353	547.835	932.114	443.385	404.566	447.004	741.768	431.651	0.781099	0.00304908	0.280959	DBN1	3	57967267	57977467	-	1904	protein_coding	drebrin 1 [Source:HGNC Symbol;Acc:HGNC:2695]	-
ENSOCUG00000011000	793.077	554.243	949.566	404.236	525.283	406.927	765.628	445.482	0.78188	0.00512918	0.349115	GAS7	19	9331296	9575229	+	2728	protein_coding	growth arrest specific 7 [Source:HGNC Symbol;Acc:HGNC:4169]	-
novel.1195	152.715	162.322	80.0715	93.7754	78.3031	57.5453	131.703	76.5413	0.782102	0.0437658	0.750862	-	9	52820170	52822168	-	619	-	- && P30946.2 RecName: Full=Heat shock protein HSP 90-alpha && PF00183:Hsp90 protein|PF15150:Phorbol-12-myristate-13-acetate-induced	-
ENSOCUG00000026731	57.2681	86.5003	73.9121	50.9847	36.9764	38.021	72.5602	41.994	0.782636	0.0369844	0.724424	HELLS	18	42256580	42298192	+	2933	protein_coding	helicase, lymphoid specific [Source:HGNC Symbol;Acc:HGNC:4861]	-
ENSOCUG00000013807	87.6376	87.5682	96.4964	62.8204	63.0775	31.8554	90.5674	52.5844	0.783188	0.038976	0.728457	SPAG5	19	19558367	19579342	+	3534	protein_coding	sperm associated antigen 5 [Source:HGNC Symbol;Acc:HGNC:13452]	-
ENSOCUG00000028094	147.509	132.42	107.789	70.1039	96.7913	57.5453	129.239	74.8135	0.791633	0.0176781	0.575372	PRC1	GL018738	1362469	1377766	-	1840	protein_coding	protein regulator of cytokinesis 1 [Source:HGNC Symbol;Acc:HGNC:9341]	-
ENSOCUG00000004045	73.7544	71.5497	45.1685	38.2385	35.8889	35.9658	63.4909	36.6977	0.791661	0.0426608	0.747954	MFSD6L	19	10547262	10549025	+	1764	protein_coding	major facilitator superfamily domain containing 6 like [Source:HGNC Symbol;Acc:HGNC:26656]	-
ENSOCUG00000003596	433.849	409.008	308.994	222.148	224.034	218.878	383.95	221.686	0.792967	0.0010585	0.143385	GDE1	6	8670130	8685176	+	1612	protein_coding	glycerophosphodiester phosphodiesterase 1 [Source:HGNC Symbol;Acc:HGNC:29644]	-
ENSOCUG00000027557	354.889	373.767	374.694	148.402	330.613	158.25	367.783	212.421	0.793543	0.0247586	0.625836	-	GL018965	161485	164400	+	1871	protein_coding	-	-
ENSOCUG00000026623	211.719	304.353	295.649	195.745	155.519	116.118	270.573	155.794	0.793974	0.0098357	0.453872	IRF2BPL	20	28320961	28323452	+	1704	protein_coding	interferon regulatory factor 2 binding protein like [Source:HGNC Symbol;Acc:HGNC:14282]	-
ENSOCUG00000017494	451.203	857.528	1354.03	493.459	568.785	471.666	887.587	511.303	0.795405	0.0363499	0.720509	-	19	47634414	47653071	+	3930	protein_coding	-	-
ENSOCUG00000021506	3151.48	4526.85	2780.94	1522.26	2925.49	1553.72	3486.43	2000.49	0.801513	0.0168306	0.567549	FOS	20	29860717	29863277	-	1520	protein_coding	Fos proto-oncogene, AP-1 transcription factor subunit [Source:HGNC Symbol;Acc:HGNC:3796]	TF_bZIP
ENSOCUG00000035418	150.98	121.741	169.382	126.551	48.9394	77.0696	147.368	84.1868	0.803989	0.0438715	0.750885	-	AAGW02083711	21	5116	+	4945	lncRNA	-	-
ENSOCUG00000025219	242.956	165.525	233.029	121.089	130.505	116.118	213.837	122.571	0.804556	0.00370441	0.300277	OAF	1	97774160	97787619	-	1188	protein_coding	out at first homolog [Source:HGNC Symbol;Acc:HGNC:28752]	-
ENSOCUG00000014733	59.8712	72.6176	41.0623	32.7759	32.6263	33.9106	57.8504	33.1043	0.804998	0.0478837	0.768646	-	16	74080018	74132538	+	5652	protein_coding	abnormal spindle microtubule assembly [Source:NCBI gene;Acc:100346224]	-
ENSOCUG00000010618	1167.92	978.201	674.448	355.072	416.529	840.572	940.191	537.391	0.807392	0.0326696	0.702142	ANK2	15	36026698	36510339	-	13597	protein_coding	ankyrin 2 [Source:HGNC Symbol;Acc:HGNC:493]	-
ENSOCUG00000001305	64.2097	65.1422	61.5935	39.149	35.8889	33.9106	63.6485	36.3162	0.808182	0.0224848	0.608732	PHETA2	GL018734	523577	524359	-	783	protein_coding	PH domain containing endocytic trafficking adaptor 2 [Source:HGNC Symbol;Acc:HGNC:27161]	-
ENSOCUG00000010013	242.956	222.124	266.905	132.924	162.044	123.311	243.995	139.427	0.808559	0.0014785	0.177634	NOL3	5	22786884	22787773	+	639	protein_coding	nucleolar protein 3 [Source:HGNC Symbol;Acc:HGNC:7869]	-
ENSOCUG00000039229	79.8283	85.4324	68.7794	50.0742	38.064	45.2142	78.0134	44.4508	0.808674	0.0183028	0.582494	-	GL018761	82124	143822	+	986	protein_coding	-	-
ENSOCUG00000016321	111.933	143.099	148.851	48.2534	109.842	72.9592	134.628	77.0181	0.808759	0.0325082	0.702142	GLT8D2	4	83144310	83183712	-	1590	protein_coding	glycosyltransferase 8 domain containing 2 [Source:HGNC Symbol;Acc:HGNC:24890]	-
ENSOCUG00000023350	929.306	1445.94	829.459	478.892	630.775	719.316	1068.24	609.661	0.809235	0.00683288	0.397875	-	GL019617	21	7701	-	735	protein_coding	-	-
ENSOCUG00000013967	249.897	190.087	218.657	108.342	110.929	155.167	219.547	124.813	0.816407	0.00415277	0.313605	MVK	GL018892	419440	438870	+	1609	protein_coding	mevalonate kinase [Source:HGNC Symbol;Acc:HGNC:7530]	-
ENSOCUG00000001499	110.198	145.235	236.108	102.88	93.5287	82.2076	163.847	92.872	0.816876	0.0247567	0.625836	PLEKHA4	GL019028	141686	161007	+	1743	protein_coding	pleckstrin homology domain containing A4 [Source:HGNC Symbol;Acc:HGNC:14339]	-
ENSOCUG00000001710	96.3146	150.575	164.249	83.7605	73.9529	75.0144	137.046	77.5759	0.817622	0.0128652	0.512281	MCM4	3	62472878	62494099	+	3549	protein_coding	minichromosome maintenance complex component 4 [Source:HGNC Symbol;Acc:HGNC:6947]	-
ENSOCUG00000007938	1891.58	856.46	1695.87	635.488	666.664	1217.7	1481.31	839.95	0.818776	0.0306307	0.686383	-	GL019481	3815	31288	-	3571	protein_coding	-	-
ENSOCUG00000012028	591.771	359.884	307.967	172.984	293.636	247.65	419.874	238.09	0.820492	0.0171006	0.568325	PIM1	12	27027206	27031448	+	1557	protein_coding	Pim-1 proto-oncogene, serine/threonine kinase [Source:HGNC Symbol;Acc:HGNC:8986]	-
ENSOCUG00000006118	93.7115	129.217	110.868	50.0742	53.2896	85.2904	111.265	62.8847	0.822876	0.0206705	0.593489	-	GL018968	221422	225357	+	1749	protein_coding	-	-
ENSOCUG00000007499	276.796	308.625	396.251	173.894	202.283	177.774	327.224	184.65	0.825445	0.00127619	0.164862	LMNB1	3	10510934	10626359	+	2388	protein_coding	lamin B1 [Source:HGNC Symbol;Acc:HGNC:6637]	-
ENSOCUG00000009603	1193.09	826.559	1302.7	424.265	555.734	894.007	1107.45	624.669	0.826492	0.0136961	0.532032	FAM114A1	2	28270540	28342977	+	3392	protein_coding	family with sequence similarity 114 member A1 [Source:HGNC Symbol;Acc:HGNC:25087]	-
ENSOCUG00000004421	48.5911	58.7348	47.2216	23.6715	35.8889	27.7451	51.5159	29.1018	0.827336	0.0428308	0.747954	DSN1	4	3265595	3280225	+	1527	protein_coding	DSN1 component of MIS12 kinetochore complex [Source:HGNC Symbol;Acc:HGNC:16165]	-
ENSOCUG00000011161	369.64	331.051	685.74	207.58	249.047	324.72	462.144	260.449	0.827535	0.0190916	0.586521	LRRC17	7	39352393	39396530	+	2798	protein_coding	leucine rich repeat containing 17 [Source:HGNC Symbol;Acc:HGNC:16895]	-
ENSOCUG00000016651	2708.96	2473.27	4199.65	1862.76	1907.55	1511.59	3127.29	1760.63	0.828772	0.00237042	0.242379	AXL	GL018789	678090	697377	-	4398	protein_coding	AXL receptor tyrosine kinase [Source:HGNC Symbol;Acc:HGNC:905]	-
ENSOCUG00000004137	1770.97	825.491	1173.36	396.042	648.175	1074.86	1256.61	706.36	0.831569	0.0423075	0.747954	PRSS23	1	129898288	129899451	-	1164	protein_coding	serine protease 23 [Source:HGNC Symbol;Acc:HGNC:14370]	-
ENSOCUG00000011925	320.181	211.445	223.79	91.0441	169.657	164.415	251.805	141.705	0.832684	0.0151364	0.546048	OSBPL10	14	18875812	19176020	-	2802	protein_coding	oxysterol binding protein like 10 [Source:HGNC Symbol;Acc:HGNC:16395]	-
ENSOCUG00000025868	11001.6	13829.4	7760.78	3268.48	7178.87	7836.44	10863.9	6094.6	0.833987	0.0231993	0.611558	-	AAGW02082845	21	8069	+	5742	protein_coding	-	-
ENSOCUG00000014442	168.334	83.2966	93.4167	59.1786	48.9394	85.2904	115.016	64.4695	0.837873	0.0417539	0.743548	HIST1H1E	12	10914361	10915711	-	666	protein_coding	histone cluster 1 H1 family member e [Source:HGNC Symbol;Acc:HGNC:4718]	-
ENSOCUG00000024112	3741.52	8088.32	5004.47	3244.81	3601.94	2561.79	5611.43	3136.18	0.839287	0.00892832	0.442257	LGALS3BP	GL019848	21	9801	-	4168	protein_coding	galectin 3 binding protein [Source:HGNC Symbol;Acc:HGNC:6564]	-
ENSOCUG00000007225	973.558	1178.97	928.008	761.128	560.084	397.679	1026.84	572.964	0.841048	0.00393733	0.312014	CRABP2	13	36243166	36248144	+	835	protein_coding	cellular retinoic acid binding protein 2 [Source:HGNC Symbol;Acc:HGNC:2339]	-
ENSOCUG00000005284	541.444	297.946	446.553	134.745	239.259	344.244	428.647	239.416	0.84177	0.030608	0.686383	IGSF3	13	47642122	47766834	+	5886	protein_coding	immunoglobulin superfamily member 3 [Source:HGNC Symbol;Acc:HGNC:5950]	-
ENSOCUG00000026915	124.949	138.828	176.568	81.9397	97.8788	65.7661	146.781	81.8615	0.842283	0.00733185	0.408654	PTGIR	GL018835	100129	102523	-	1663	protein_coding	prostaglandin I2 receptor [Source:HGNC Symbol;Acc:HGNC:9602]	-
ENSOCUG00000007685	2683.79	3064.89	4523.01	2396.28	1994.55	1328.68	3423.9	1906.5	0.84455	0.00662049	0.395355	ANGPTL2	GL018699	483838	684005	+	4073	protein_coding	angiopoietin like 2 [Source:HGNC Symbol;Acc:HGNC:490]	-
ENSOCUG00000004741	92.8438	87.5682	90.3371	51.8951	38.064	60.6281	90.2497	50.1957	0.844761	0.0126873	0.511656	HOXC8	4	37793427	37795810	+	1055	protein_coding	homeobox C8 [Source:HGNC Symbol;Acc:HGNC:5129]	Homeobox
ENSOCUG00000002858	165.73	166.593	135.506	77.3875	119.63	63.7109	155.943	86.9093	0.846038	0.011945	0.506189	CDK1	18	25387567	25400950	-	1117	protein_coding	cyclin dependent kinase 1 [Source:HGNC Symbol;Acc:HGNC:1722]	-
ENSOCUG00000023019	132.758	284.063	132.426	105.611	116.367	83.2352	183.082	101.738	0.846182	0.0302971	0.683879	FOSB	GL019006	120892	124737	+	2154	protein_coding	FosB proto-oncogene, AP-1 transcription factor subunit [Source:HGNC Symbol;Acc:HGNC:3797]	TF_bZIP
ENSOCUG00000009736	277.664	218.921	267.932	101.059	172.919	152.084	254.839	142.021	0.846502	0.00462107	0.331616	NTRK2	GL018728	1681671	2068484	+	4427	protein_coding	neurotrophic receptor tyrosine kinase 2 [Source:HGNC Symbol;Acc:HGNC:8032]	-
ENSOCUG00000012971	212.586	297.946	359.295	136.566	150.081	196.271	289.942	160.973	0.848456	0.00565047	0.361106	GLIS2	GL018787	542661	578085	+	3164	protein_coding	GLIS family zinc finger 2 [Source:HGNC Symbol;Acc:HGNC:29450]	zf-C2H2
ENSOCUG00000026607	348.815	398.329	253.56	161.148	168.569	225.043	333.568	184.92	0.85148	0.00324209	0.290301	-	21	5558228	5561804	-	621	protein_coding	yippee like 1 [Source:NCBI gene;Acc:100344763]	-
ENSOCUG00000026378	349.683	202.902	255.613	184.819	164.219	98.6491	269.399	149.229	0.852613	0.0142069	0.538385	GDPD5	1	141207381	141282676	+	3782	protein_coding	glycerophosphodiester phosphodiesterase domain containing 5 [Source:HGNC Symbol;Acc:HGNC:28804]	-
ENSOCUG00000011942	327.99	288.334	555.368	237.625	196.845	213.74	390.564	216.07	0.853292	0.00718727	0.403744	FLNC	7	15713731	15738275	-	8526	protein_coding	filamin C [Source:HGNC Symbol;Acc:HGNC:3756]	-
ENSOCUG00000007362	290.679	210.377	191.966	81.0292	105.492	197.298	231.008	127.94	0.854446	0.0284847	0.665862	PRKCA	19	50626554	50989301	-	3165	protein_coding	protein kinase C alpha [Source:NCBI gene;Acc:100037720]	-
ENSOCUG00000000608	3140.2	2222.31	1699.98	587.234	1721.58	1594.83	2354.16	1301.21	0.855701	0.0377374	0.724424	PTGFRN	13	47306742	47384750	-	4084	protein_coding	prostaglandin F2 receptor inhibitor [Source:HGNC Symbol;Acc:HGNC:9601]	-
novel.1777	79.8283	68.3459	58.5138	21.8506	42.4142	50.3521	68.896	38.2056	0.857204	0.04711	0.764508	-	GL018896	442846	450018	-	611	-	- && Q68CZ2.2 RecName: Full=Tensin-3; AltName: Full=Tensin-like SH2 domain-containing protein 1; AltName: Full=Tumor endothelial marker 6 && -	-
ENSOCUG00000015227	55.5327	55.5311	74.9387	23.6715	34.8014	44.1866	62.0008	34.2198	0.860692	0.0382351	0.725353	ADAMTS17	GL018753	352698	621803	+	5263	protein_coding	ADAM metallopeptidase with thrombospondin type 1 motif 17 [Source:HGNC Symbol;Acc:HGNC:17109]	-
ENSOCUG00000006386	153.583	189.019	136.532	82.8501	90.266	90.4283	159.711	87.8482	0.862397	0.00228043	0.236226	ATP10A	17	80340533	80519441	+	4879	protein_coding	ATPase phospholipid transporting 10A (putative) [Source:HGNC Symbol;Acc:HGNC:13542]	-
ENSOCUG00000020931	255.103	271.248	281.277	214.864	110.929	117.146	269.209	147.646	0.863581	0.00861765	0.439419	SAMD9	10	35728925	35732926	+	4002	protein_coding	sterile alpha motif domain containing 9 [Source:HGNC Symbol;Acc:HGNC:1348]	-
ENSOCUG00000038704	840.8	1118.1	1341.71	408.788	693.852	711.095	1100.2	604.578	0.864066	0.00484254	0.341108	-	GL018973	27780	36205	-	1416	protein_coding	-	-
ENSOCUG00000009555	102.388	229.6	109.842	85.5814	100.054	56.5177	147.277	80.7177	0.866039	0.0409319	0.737944	ARHGAP22	GL018819	384924	571684	-	2515	protein_coding	Rho GTPase activating protein 22 [Source:HGNC Symbol;Acc:HGNC:30320]	-
ENSOCUG00000035839	132.758	52.3274	91.3636	40.9698	52.202	58.5729	92.1496	50.5816	0.870548	0.0442503	0.754111	-	15	40157062	40157975	+	324	protein_coding	-	-
ENSOCUG00000013534	1514.13	1018.78	1586.03	620.921	827.62	802.551	1372.98	750.364	0.872179	0.000908986	0.130968	ENPP2	3	135390032	135506643	-	2841	protein_coding	ectonucleotide pyrophosphatase/phosphodiesterase 2 [Source:HGNC Symbol;Acc:HGNC:3357]	-
ENSOCUG00000024295	386.994	203.97	243.294	166.611	98.9664	189.077	278.086	151.551	0.876007	0.0172521	0.570833	TRIB1	3	141117788	141122075	+	1303	protein_coding	tribbles pseudokinase 1 [Source:HGNC Symbol;Acc:HGNC:16891]	-
ENSOCUG00000016771	305.43	248.822	262.799	120.178	190.32	134.615	272.35	148.371	0.879118	0.00191214	0.210455	PTGS2	16	83706643	83713353	+	3243	protein_coding	prostaglandin-endoperoxide synthase 2 [Source:NCBI gene;Acc:100009248]	-
ENSOCUG00000020989	107.595	102.519	55.4341	60.0891	29.3636	54.4625	88.5159	47.9718	0.881208	0.044431	0.75416	-	GL018727	279041	284323	-	2261	protein_coding	carbonyl reductase [NADPH] 1 [Source:NCBI gene;Acc:100348276]	-
novel.1826	413.892	451.724	605.669	207.58	299.074	290.809	490.428	265.821	0.884272	0.00136128	0.168554	-	GL018946	44443	45888	-	413	-	- && Q04857.1 RecName: Full=Collagen alpha-1(VI) chain; Flags: Precursor && -	-
ENSOCUG00000003418	496.324	508.323	323.366	279.505	172.919	266.147	442.671	239.524	0.885229	0.00404399	0.313605	PARP14	14	96397207	96446674	-	5373	protein_coding	poly(ADP-ribose) polymerase family member 14 [Source:HGNC Symbol;Acc:HGNC:29232]	-
ENSOCUG00000027570	67.6805	72.6176	47.2216	22.761	31.5387	47.2694	62.5066	33.8564	0.888384	0.0431016	0.747954	-	9	14163914	14164516	+	603	protein_coding	-	-
ENSOCUG00000026354	104.992	130.284	143.718	72.8353	71.7778	59.6005	126.331	68.0712	0.889884	0.00356111	0.300277	PGF	20	30172447	30183094	+	513	protein_coding	placental growth factor [Source:HGNC Symbol;Acc:HGNC:8893]	-
novel.2122	538.841	973.93	1601.43	486.175	630.775	563.122	1038.07	560.024	0.890197	0.0193429	0.586521	-	GL019578	44446	48925	-	859	-	- && - && -	-
ENSOCUG00000000978	688.085	602.299	1163.09	473.429	404.566	444.948	817.825	440.981	0.890724	0.00333363	0.290301	LOXL1	GL019108	1684	18083	+	1907	protein_coding	lysyl oxidase like 1 [Source:HGNC Symbol;Acc:HGNC:6665]	-
ENSOCUG00000015415	242.956	242.415	137.559	100.148	123.98	112.008	207.643	112.045	0.891703	0.00591165	0.371801	-	GL018917	338519	374273	+	3106	protein_coding	-	-
ENSOCUG00000001035	786.135	795.59	1018.35	400.594	490.482	509.687	866.69	466.921	0.892693	0.000110446	0.0364678	ADAMTS2	GL018730	577904	831907	-	5088	protein_coding	ADAM metallopeptidase with thrombospondin type 1 motif 2 [Source:HGNC Symbol;Acc:HGNC:218]	-
ENSOCUG00000025029	350.55	478.422	465.031	233.073	201.195	262.037	431.334	232.102	0.892819	0.000393088	0.0820394	CSF1	13	54251256	54261114	-	1624	protein_coding	colony stimulating factor 1 [Source:HGNC Symbol;Acc:HGNC:2432]	-
ENSOCUG00000015312	2032.15	953.64	1228.79	440.653	800.431	1024.51	1404.86	755.199	0.896073	0.0205955	0.59332	PDGFD	1	112364735	112638071	+	1617	protein_coding	platelet derived growth factor D [Source:NCBI gene;Acc:100008912]	-
ENSOCUG00000002537	88.5053	85.4324	132.426	37.3281	44.5892	82.2076	102.121	54.7083	0.901675	0.0319042	0.699093	ROBO1	14	137897186	138959083	+	5761	protein_coding	roundabout guidance receptor 1 [Source:HGNC Symbol;Acc:HGNC:10249]	-
ENSOCUG00000015068	102.388	127.081	104.709	43.7012	89.1785	46.2418	111.393	59.7071	0.903313	0.0194286	0.586521	KIF23	GL018793	490385	516724	+	3844	protein_coding	kinesin family member 23 [Source:HGNC Symbol;Acc:HGNC:6392]	-
ENSOCUG00000025830	351.418	176.204	429.101	168.432	189.232	153.112	318.908	170.259	0.906213	0.0119286	0.506189	CAPN5	1	139822433	139877346	-	2621	protein_coding	calpain 5 [Source:HGNC Symbol;Acc:HGNC:1482]	-
ENSOCUG00000000475	1080.29	726.176	719.617	283.147	341.488	721.371	842.026	448.669	0.908772	0.0184318	0.584251	KCTD10	GL018892	326971	345592	-	1795	protein_coding	potassium channel tetramerization domain containing 10 [Source:HGNC Symbol;Acc:HGNC:23236]	-
novel.1779	702.836	266.976	527.651	212.133	283.849	301.085	499.154	265.689	0.911059	0.0146094	0.543592	-	GL018897	346335	347706	+	1372	-	- && - && -	-
ENSOCUG00000026933	131.023	115.334	158.09	101.059	57.6398	55.4901	134.815	71.3963	0.912916	0.01117	0.486353	NPTXR	4	84416896	84424355	+	1942	protein_coding	neuronal pentraxin receptor [Source:HGNC Symbol;Acc:HGNC:7954]	-
novel.1289	307.165	218.921	219.683	76.477	117.455	202.436	248.59	132.123	0.914033	0.0197633	0.589885	-	AAGW02082716	2092	8815	-	771	-	- && Q9Y2E5.4 RecName: Full=Epididymis-specific alpha-mannosidase; AltName: Full=Mannosidase alpha class 2B member 2; Flags: Precursor && PF01074:Glycosyl hydrolases family 38 N-terminal domain|PF00640:Phosphotyrosine interaction domain (PTB/PID)	PID
ENSOCUG00000012561	404.348	233.871	677.528	274.043	189.232	234.292	438.582	232.522	0.914959	0.020343	0.590978	SLC43A3	1	190497622	190520675	-	2020	protein_coding	solute carrier family 43 member 3 [Source:HGNC Symbol;Acc:HGNC:17466]	-
ENSOCUG00000010739	519.752	493.372	489.668	127.462	308.862	359.658	500.931	265.327	0.918151	0.014609	0.543592	SSPN	8	13953107	13986213	-	2067	protein_coding	sarcospan [Source:NCBI gene;Acc:100008714]	-
ENSOCUG00000007159	368.772	229.6	261.772	93.7754	172.919	189.077	286.715	151.924	0.919122	0.0094017	0.450668	-	GL018920	288771	288995	+	225	protein_coding	-	-
ENSOCUG00000016591	1341.46	523.274	1561.39	596.339	562.259	650.467	1142.04	603.022	0.921514	0.0161277	0.555671	GFPT2	GL018730	1769141	1816632	-	2214	protein_coding	glutamine-fructose-6-phosphate transaminase 2 [Source:HGNC Symbol;Acc:HGNC:4242]	-
ENSOCUG00000002673	7578.48	3165.27	4520.96	2078.54	1959.75	3961.38	5088.24	2666.55	0.932283	0.0176283	0.575372	AKAP12	12	141219737	141330444	+	5796	protein_coding	A-kinase anchoring protein 12 [Source:HGNC Symbol;Acc:HGNC:370]	-
ENSOCUG00000026384	38.1788	43.7841	47.2216	21.8506	28.2761	17.4691	43.0615	22.5319	0.935395	0.0350621	0.716687	HR	GL018798	540166	555578	+	5685	protein_coding	HR lysine demethylase and nuclear receptor corepressor [Source:HGNC Symbol;Acc:HGNC:5172]	-
ENSOCUG00000032132	1044.71	1511.09	680.608	830.322	532.896	326.775	1078.8	563.331	0.936864	0.0201173	0.590978	IFIT3	18	37240984	37246056	+	2147	protein_coding	interferon induced protein with tetratricopeptide repeats 3 [Source:HGNC Symbol;Acc:HGNC:5411]	-
ENSOCUG00000023147	102.388	48.0557	104.709	55.5369	50.027	27.7451	85.051	44.4363	0.937011	0.041376	0.740981	PDLIM4	3	15322522	15336779	+	946	protein_coding	PDZ and LIM domain 4 [Source:NCBI gene;Acc:100328722]	-
ENSOCUG00000010659	261.177	417.551	205.312	81.0292	246.872	133.587	294.68	153.83	0.939389	0.035333	0.716687	ADAM23	7	147263329	147464817	+	3813	protein_coding	ADAM metallopeptidase domain 23 [Source:HGNC Symbol;Acc:HGNC:202]	-
ENSOCUG00000005513	160.524	256.297	385.986	129.283	127.242	160.305	267.602	138.943	0.944521	0.00961107	0.450668	FKBP5	12	25474864	25754366	-	1910	protein_coding	FKBP prolyl isomerase 5 [Source:HGNC Symbol;Acc:HGNC:3721]	-
ENSOCUG00000012176	124.949	184.748	109.842	65.5517	115.28	36.9934	139.846	72.6082	0.94695	0.0364928	0.720509	UBE2C	GL018725	825535	828956	+	562	protein_coding	ubiquitin conjugating enzyme E2 C [Source:HGNC Symbol;Acc:HGNC:15937]	-
ENSOCUG00000036909	11283.6	9506.49	6150.11	4816.23	5948.86	3199.93	8980.05	4655.01	0.947985	0.00330672	0.290301	-	9	13949001	13958764	-	1528	protein_coding	-	-
ENSOCUG00000009144	5801.43	9693.38	8585.1	3181.08	5526.89	3735.31	8026.64	4147.76	0.952498	0.00168345	0.191159	SLC1A5	GL018835	199382	208599	-	2033	protein_coding	solute carrier family 1 member 5 [Source:HGNC Symbol;Acc:HGNC:10943]	-
ENSOCUG00000015141	583.094	397.261	398.304	108.342	238.172	363.768	459.553	236.761	0.958206	0.0230176	0.611558	ADCY5	14	95657715	95837532	+	3644	protein_coding	adenylate cyclase 5 [Source:NCBI gene;Acc:100009315]	-
ENSOCUG00000039434	1129.74	1499.34	1829.33	674.637	959.212	657.661	1486.14	763.837	0.96033	0.000581097	0.101207	-	14	163858770	163860656	-	1347	lncRNA	-	-
ENSOCUG00000015913	508.472	386.582	372.64	211.222	199.02	240.457	422.565	216.9	0.963003	0.000100793	0.0339886	-	19	49592429	49603980	-	2302	protein_coding	karyopherin subunit alpha 2 [Source:NCBI gene;Acc:100351853]	-
ENSOCUG00000002424	168.334	315.032	169.382	186.64	81.5657	65.7661	217.583	111.324	0.963344	0.0364995	0.720509	-	GL018733	2135282	2139361	-	554	protein_coding	-	-
ENSOCUG00000015136	231.676	264.841	177.594	85.5814	119.63	139.753	224.704	114.988	0.968346	0.00195932	0.212693	NIBAN1	GL018801	807577	867124	+	2640	protein_coding	niban apoptosis regulator 1 [Source:HGNC Symbol;Acc:HGNC:16784]	-
ENSOCUG00000025473	57.2681	53.3953	45.1685	23.6715	26.101	29.8002	51.944	26.5242	0.972697	0.0155887	0.546048	-	GL019345	51902	62091	-	3281	protein_coding	-	-
ENSOCUG00000026253	294.15	155.914	95.4699	67.3726	80.4781	130.505	181.845	92.7851	0.973339	0.0362071	0.720509	-	14	87441395	87442312	+	819	protein_coding	-	-
novel.2121	82.4314	196.495	190.94	81.0292	106.579	51.3797	156.622	79.6627	0.974128	0.0265309	0.640013	-	GL019578	41098	42266	-	409	-	- && O88207.2 RecName: Full=Collagen alpha-1(V) chain; Flags: Precursor && PF00067:Cytochrome P450	p450
ENSOCUG00000038853	170.937	58.7348	143.718	48.2534	59.8148	82.2076	124.463	63.4253	0.975947	0.0327696	0.702142	-	12	20884573	20889019	-	2496	protein_coding	-	-
ENSOCUG00000005820	148.377	274.452	191.966	122.91	127.242	61.6557	204.931	103.936	0.97782	0.0117145	0.500476	RRM2	GL018795	26975	33933	+	2061	protein_coding	ribonucleotide reductase regulatory subunit M2 [Source:HGNC Symbol;Acc:HGNC:10452]	-
ENSOCUG00000003185	623.876	809.472	1235.98	408.788	499.182	441.866	889.774	449.945	0.983605	0.00112647	0.148779	CSPG4	GL018768	772148	786387	+	7799	protein_coding	chondroitin sulfate proteoglycan 4 [Source:HGNC Symbol;Acc:HGNC:2466]	-
ENSOCUG00000025973	104.992	150.575	159.116	127.462	40.2391	41.1038	138.228	69.6015	0.984301	0.0465414	0.76219	POPDC3	12	93232222	93257398	-	1226	protein_coding	popeye domain containing 3 [Source:HGNC Symbol;Acc:HGNC:17649]	-
ENSOCUG00000015177	98.05	101.451	84.1777	39.149	58.7273	45.2142	94.5596	47.6968	0.991526	0.0034783	0.298028	-	GL018703	3267744	3314914	-	1593	protein_coding	-	bHLH
ENSOCUG00000003071	14588.6	9638.91	12454.2	5741.24	4740.6	7952.55	12227.2	6144.8	0.992681	0.000373035	0.0820394	LPIN1	2	160517056	160644482	+	4669	protein_coding	lipin 1 [Source:HGNC Symbol;Acc:HGNC:13345]	-
ENSOCUG00000005579	254.236	104.655	348.003	122.91	113.104	119.201	235.631	118.405	0.993146	0.0194162	0.586521	ITGB3	19	46700292	46761552	+	4224	protein_coding	integrin subunit beta 3 [Source:NCBI gene;Acc:100008735]	-
ENSOCUG00000034529	427.776	1133.05	349.03	482.534	247.96	227.098	636.618	319.197	0.994929	0.038125	0.724558	-	GL019111	101972	103839	-	1868	rRNA	-	-
ENSOCUG00000024446	199.571	147.371	168.355	79.2083	92.4411	87.3455	171.766	86.3317	0.995443	0.00038171	0.0820394	ID2	GL019040	19219	19678	-	330	protein_coding	inhibitor of DNA binding 2 [Source:HGNC Symbol;Acc:HGNC:5361]	bHLH
ENSOCUG00000002658	89.373	77.9571	96.4964	56.4473	23.9259	51.3797	87.9422	43.9177	0.996929	0.0154707	0.546048	EYA2	GL018725	1659546	1851032	+	3331	protein_coding	EYA transcriptional coactivator and phosphatase 2 [Source:HGNC Symbol;Acc:HGNC:3520]	-
ENSOCUG00000004282	1003.06	1089.26	2186.57	739.278	727.566	671.019	1426.3	712.621	1.00088	0.00265904	0.258547	-	GL019795	10322	16693	-	5248	protein_coding	-	-
ENSOCUG00000004418	283.738	282.995	548.182	182.999	191.407	181.884	371.638	185.43	1.00267	0.00247398	0.246605	CREB3L1	1	185637811	185673513	+	1434	protein_coding	cAMP responsive element binding protein 3 like 1 [Source:HGNC Symbol;Acc:HGNC:18856]	TF_bZIP
ENSOCUG00000003766	1823.9	785.978	1864.23	448.847	686.239	1091.31	1491.37	742.131	1.00725	0.0154244	0.546048	DPYSL3	3	29368463	29487299	-	3170	protein_coding	dihydropyrimidinase like 3 [Source:HGNC Symbol;Acc:HGNC:3015]	-
ENSOCUG00000025329	159.657	161.254	192.993	71.0144	88.0909	96.5939	171.301	85.2331	1.00864	0.000374134	0.0820394	MARVELD1	18	45872456	45872977	+	522	protein_coding	MARVEL domain containing 1 [Source:HGNC Symbol;Acc:HGNC:28674]	-
ENSOCUG00000029328	267.251	530.749	251.507	314.102	129.418	77.0696	349.836	173.53	1.00946	0.0484946	0.773524	OASL	GL018777	1158356	1172159	+	2312	protein_coding	2'-5'-oligoadenylate synthetase like [Source:HGNC Symbol;Acc:HGNC:8090]	-
ENSOCUG00000004389	55.5327	64.0743	49.2748	30.955	23.9259	28.7726	56.2939	27.8845	1.00984	0.0105576	0.474017	RAB19	GL018834	95706	109354	+	2396	protein_coding	RAB19, member RAS oncogene family [Source:HGNC Symbol;Acc:HGNC:19982]	-
ENSOCUG00000027183	190.026	154.846	162.196	57.3578	68.5152	125.367	169.023	83.7465	1.01533	0.00584899	0.369675	NTN1	19	10187536	10368240	-	1651	protein_coding	netrin 1 [Source:HGNC Symbol;Acc:HGNC:8029]	-
ENSOCUG00000007460	9444.9	15640.5	13036.3	5334.27	7419.21	6102.88	12707.2	6285.46	1.01557	0.000122138	0.0387154	-	2	15385375	15407874	+	1292	protein_coding	Extracellular superoxide dismutase [Cu-Zn] [Source:UniProtKB/Swiss-Prot;Acc:P41975]	-
ENSOCUG00000025956	467.69	394.057	606.696	217.595	305.599	203.464	489.481	242.22	1.01585	0.00042064	0.0843889	SDC1	2	169359488	169378439	-	2078	protein_coding	syndecan 1 [Source:HGNC Symbol;Acc:HGNC:10658]	-
ENSOCUG00000017043	59.8712	80.0929	45.1685	22.761	40.2391	28.7726	61.7109	30.5909	1.01666	0.0206271	0.59332	CDCA8	GL018704	770515	786784	-	1600	protein_coding	cell division cycle associated 8 [Source:HGNC Symbol;Acc:HGNC:14629]	-
ENSOCUG00000008499	429.511	348.137	366.481	158.417	213.158	194.215	381.376	188.597	1.01814	3.40102e-05	0.0141849	FGF10	11	64991608	65079991	-	2026	protein_coding	fibroblast growth factor 10 [Source:HGNC Symbol;Acc:HGNC:3666]	-
ENSOCUG00000021710	171.804	77.9571	91.3636	76.477	57.6398	33.9106	113.708	56.0091	1.02205	0.0251487	0.629236	CCL2	19	23720218	23722039	+	769	protein_coding	chemokine (C-C motif) ligand 2 [Source:NCBI gene;Acc:100009130]	-
ENSOCUG00000001765	221.263	126.013	364.428	79.2083	68.5152	202.436	237.235	116.72	1.02364	0.0447415	0.756786	DKK2	15	42513832	42624887	+	873	protein_coding	dickkopf WNT signaling pathway inhibitor 2 [Source:HGNC Symbol;Acc:HGNC:2892]	-
ENSOCUG00000000098	33.8403	28.8334	45.1685	19.1193	17.4007	16.4415	35.9474	17.6538	1.02417	0.0334935	0.706842	SLC16A10	12	98826732	98960764	+	1539	protein_coding	solute carrier family 16 member 10 [Source:HGNC Symbol;Acc:HGNC:17027]	-
ENSOCUG00000011669	386.994	289.402	198.126	145.671	128.33	156.194	291.507	143.398	1.02435	0.00130826	0.165624	KLHL25	GL018759	1505903	1522898	-	2225	protein_coding	kelch like family member 25 [Source:HGNC Symbol;Acc:HGNC:25732]	-
ENSOCUG00000009332	3179.25	876.75	1505.96	393.31	846.108	1482.82	1853.99	907.412	1.03114	0.0496339	0.780405	MCOLN3	13	79866334	79889121	+	1882	protein_coding	mucolipin 3 [Source:HGNC Symbol;Acc:HGNC:13358]	-
ENSOCUG00000012157	282.002	535.021	119.081	213.954	130.505	113.035	312.034	152.498	1.03158	0.0406372	0.737944	RSAD2	GL018721	3370545	3384058	+	1191	protein_coding	radical S-adenosyl methionine domain containing 2 [Source:HGNC Symbol;Acc:HGNC:30908]	-
ENSOCUG00000003594	153.583	409.008	349.03	95.5963	192.495	157.222	303.873	148.438	1.03393	0.0148557	0.546048	OLFML2B	13	31039119	31072446	+	2405	protein_coding	olfactomedin like 2B [Source:HGNC Symbol;Acc:HGNC:24558]	-
novel.1151	498.927	316.1	220.71	129.283	213.158	163.388	345.246	168.609	1.03625	0.00489275	0.341896	-	9	13944093	13947863	+	3771	-	- && - && -	-
novel.784	40.7818	38.4446	26.6905	21.8506	14.1381	15.4139	35.3056	17.1342	1.03863	0.0377926	0.724424	-	20	11375481	11376571	+	1091	-	- && - && -	-
ENSOCUG00000005177	332.329	473.082	194.019	113.805	185.97	187.022	333.143	162.266	1.03874	0.00693864	0.397875	FMO2	13	23444092	23476866	+	2600	protein_coding	flavin containing dimethylaniline monoxygenase 2 [Source:NCBI gene;Acc:100009119]	-
ENSOCUG00000029866	62.4743	50.1916	58.5138	40.0594	13.0505	29.8002	57.0599	27.6367	1.03886	0.03294	0.702142	-	AAGW02082907	707	5029	-	1085	protein_coding	-	-
ENSOCUG00000016137	94.5792	76.8892	68.7794	23.6715	32.6263	60.6281	80.0826	38.9753	1.04333	0.0192752	0.586521	HARBI1	1	185971036	185981842	-	1050	protein_coding	harbinger transposase derived 1 [Source:HGNC Symbol;Acc:HGNC:26522]	-
ENSOCUG00000000349	49.4588	50.1916	60.5669	31.8654	26.101	19.5243	53.4058	25.8302	1.04347	0.0125966	0.511656	TRIM46	13	37509151	37518278	-	4049	protein_coding	tripartite motif containing 46 [Source:HGNC Symbol;Acc:HGNC:19019]	-
ENSOCUG00000009443	1144.49	1593.31	2311.81	971.44	1109.29	362.741	1683.21	814.492	1.04713	0.0139304	0.535761	SLC7A10	5	3137339	3144625	-	1829	protein_coding	solute carrier family 7 member 10 [Source:HGNC Symbol;Acc:HGNC:11058]	-
ENSOCUG00000009444	21846.9	9059.04	10199.9	5777.66	6063.05	8052.23	13701.9	6630.98	1.04713	0.00376476	0.300277	ALDH1A1	1	59419752	59477893	-	1776	protein_coding	aldehyde dehydrogenase 1 family member A1 [Source:NCBI gene;Acc:100008636]	-
ENSOCUG00000002455	3703.34	6945.66	2755.28	3032.68	2202.27	1250.58	4468.09	2161.84	1.04727	0.0115755	0.498262	STAT1	7	131408213	131451713	-	3840	protein_coding	signal transducer and activator of transcription 1 [Source:HGNC Symbol;Acc:HGNC:11362]	STAT
ENSOCUG00000000532	1887.25	722.972	3039.64	971.44	895.047	863.179	1883.28	909.889	1.0495	0.0161739	0.556052	WLS	13	98050848	98202052	+	3515	protein_coding	Wnt ligand secretion mediator [Source:HGNC Symbol;Acc:HGNC:30238]	-
ENSOCUG00000009143	58.1358	69.4139	60.5669	26.4028	34.8014	29.8002	62.7055	30.3348	1.04974	0.00544888	0.356095	-	GL018722	610082	620503	+	2214	protein_coding	cyclin E1 [Source:NCBI gene;Acc:100134864]	-
ENSOCUG00000009526	428.643	310.76	274.091	111.984	148.993	229.154	337.832	163.377	1.04994	0.00242529	0.24575	VASH1	20	28492391	28507149	-	1924	protein_coding	vasohibin 1 [Source:HGNC Symbol;Acc:HGNC:19964]	-
ENSOCUG00000016975	653.377	319.304	497.88	138.387	252.31	319.582	490.187	236.76	1.05151	0.00664472	0.395355	CRYM	6	12137415	12156664	-	1141	protein_coding	crystallin mu [Source:HGNC Symbol;Acc:HGNC:2418]	-
ENSOCUG00000008765	65.9451	56.599	51.3279	15.4775	36.9764	31.8554	57.9573	28.1031	1.0534	0.0210764	0.600073	CKAP2L	2	97520244	97550729	-	2314	protein_coding	cytoskeleton associated protein 2 like [Source:HGNC Symbol;Acc:HGNC:26877]	-
ENSOCUG00000024203	40.7818	98.2473	73.9121	35.5072	32.6263	33.9106	70.9804	34.0147	1.05629	0.0173359	0.572409	SLC2A10	GL018725	1538197	1541627	+	2452	protein_coding	solute carrier family 2 member 10 [Source:HGNC Symbol;Acc:HGNC:13444]	-
ENSOCUG00000026601	93.7115	44.852	37.9826	34.5967	17.4007	32.883	58.8487	28.2935	1.05704	0.0434055	0.750201	-	GL019010	207187	208185	-	999	processed_pseudogene	-	-
ENSOCUG00000007721	970.955	1162.95	814.06	557.19	487.219	370.962	982.655	471.79	1.05805	4.9812e-05	0.0183598	-	GL019084	127372	142328	+	3267	protein_coding	-	-
ENSOCUG00000038219	37.3111	27.7655	26.6905	15.4775	17.4007	11.3035	30.589	14.7272	1.05868	0.0415929	0.742349	-	GL019206	60873	66596	-	423	protein_coding	-	-
ENSOCUG00000010624	62.4743	51.2595	59.5403	20.9401	35.8889	26.7175	57.758	27.8488	1.05985	0.0100074	0.458401	-	11	10247401	10278736	+	1741	protein_coding	RNA polymerase III subunit G [Source:NCBI gene;Acc:100339819]	-
ENSOCUG00000008140	33.8403	29.9014	35.9295	17.2984	8.70034	21.5795	33.2237	15.8594	1.06235	0.0462036	0.76219	TTLL7	13	80949075	81103810	+	3036	protein_coding	tubulin tyrosine ligase like 7 [Source:HGNC Symbol;Acc:HGNC:26242]	-
ENSOCUG00000038108	71.1513	82.2287	49.2748	30.0445	44.5892	22.6071	67.5516	32.4136	1.06253	0.014723	0.543927	-	GL018786	763405	764493	-	438	protein_coding	-	-
ENSOCUG00000005845	65.0774	82.2287	86.2308	34.5967	31.5387	45.2142	77.8457	37.1165	1.06649	0.00362042	0.300277	-	16	2410324	2507514	+	2478	protein_coding	amyloid beta precursor protein binding family B member 1 interacting protein [Source:NCBI gene;Acc:100350673]	-
novel.1366	132.758	149.507	207.365	32.7759	82.6532	118.173	163.21	77.8675	1.06994	0.0208209	0.596484	-	AAGW02083695	1598	5834	+	420	-	- && Q9JI03.1 RecName: Full=Collagen alpha-1(V) chain; Flags: Precursor && PF00621:RhoGEF domain	RhoGEF
ENSOCUG00000012979	222.999	858.596	401.384	309.55	118.542	277.451	494.326	235.181	1.07034	0.0348958	0.715476	NPTX1	GL019273	78571	85073	+	2365	protein_coding	neuronal pentraxin 1 [Source:HGNC Symbol;Acc:HGNC:7952]	-
ENSOCUG00000013659	208.248	227.464	122.16	70.1039	84.8283	110.98	185.957	88.6375	1.07055	0.00264211	0.258547	CDC25B	4	10667074	10671584	+	1242	protein_coding	cell division cycle 25B [Source:HGNC Symbol;Acc:HGNC:1726]	-
ENSOCUG00000031663	80.696	76.8892	162.196	29.1341	32.6263	90.4283	106.594	50.7296	1.07191	0.0451073	0.758558	MRC2	19	47604776	47647096	+	3123	protein_coding	mannose receptor C type 2 [Source:HGNC Symbol;Acc:HGNC:16875]	-
ENSOCUG00000038328	686.35	290.47	426.021	223.968	279.498	164.415	467.614	222.627	1.07194	0.00397971	0.313605	-	5	22981751	22981942	-	192	protein_coding	-	-
ENSOCUG00000002703	84.1668	114.266	69.8059	46.4325	50.027	30.8278	89.4129	42.4291	1.07425	0.00545972	0.356095	FOXM1	8	29084906	29098945	-	3475	protein_coding	forkhead box M1 [Source:HGNC Symbol;Acc:HGNC:3818]	Fork_head
ENSOCUG00000016151	95.4469	67.278	79.0449	32.7759	36.9764	45.2142	80.5899	38.3222	1.07673	0.00312215	0.284385	TMEM45A	14	120030132	120113770	-	864	protein_coding	transmembrane protein 45A [Source:HGNC Symbol;Acc:HGNC:25480]	-
ENSOCUG00000026842	433.849	206.106	314.127	132.924	127.242	192.16	318.027	150.776	1.07816	0.00216885	0.229161	LPAR1	1	2244104	2396742	+	2018	protein_coding	lysophosphatidic acid receptor 1 [Source:HGNC Symbol;Acc:HGNC:3166]	-
ENSOCUG00000011482	2076.4	1092.47	2225.58	670.084	760.192	1123.16	1798.15	851.146	1.07929	0.00151069	0.180022	POSTN	GL018719	554696	588822	-	2947	protein_coding	periostin [Source:HGNC Symbol;Acc:HGNC:16953]	-
ENSOCUG00000015924	120.61	248.822	226.869	108.342	83.7408	89.4007	198.767	93.828	1.07966	0.00247212	0.246605	MCM2	9	6675007	6697311	+	4402	protein_coding	minichromosome maintenance complex component 2 [Source:HGNC Symbol;Acc:HGNC:6944]	-
ENSOCUG00000006124	51.1942	58.7348	24.6374	14.5671	29.3636	19.5243	44.8555	21.1517	1.09128	0.0420361	0.745103	LNP1	14	120166049	120182579	-	831	protein_coding	leukemia NUP98 fusion partner 1 [Source:HGNC Symbol;Acc:HGNC:28014]	-
ENSOCUG00000009489	71.1513	86.5003	60.5669	24.5819	28.2761	49.3245	72.7395	34.0608	1.0964	0.00970762	0.452518	ARHGAP11A	17	37759708	37853644	+	4091	protein_coding	Rho GTPase activating protein 11A [Source:HGNC Symbol;Acc:HGNC:15783]	-
ENSOCUG00000011525	118.007	463.471	731.936	236.715	205.546	171.608	437.805	204.623	1.09645	0.0374258	0.724424	PPL	GL018787	1065007	1108302	-	5924	protein_coding	periplakin [Source:HGNC Symbol;Acc:HGNC:9273]	-
ENSOCUG00000010181	41.6495	63.0064	31.8233	27.3132	25.0135	11.3035	45.4931	21.2101	1.09678	0.0387863	0.727328	ARHGEF39	1	18263504	18266546	+	1449	protein_coding	Rho guanine nucleotide exchange factor 39 [Source:HGNC Symbol;Acc:HGNC:25909]	-
ENSOCUG00000010189	2943.23	1223.82	1186.7	252.192	816.744	1430.41	1784.58	833.116	1.09935	0.0463199	0.76219	LEP	7	16079679	16081684	-	554	protein_coding	leptin [Source:NCBI gene;Acc:100008747]	-
ENSOCUG00000007327	53.7973	63.0064	112.921	22.761	53.2896	30.8278	76.575	35.6261	1.10785	0.0231351	0.611558	CNTNAP1	19	43410831	43423128	+	4706	protein_coding	contactin associated protein 1 [Source:HGNC Symbol;Acc:HGNC:8011]	-
ENSOCUG00000015376	39.0465	29.9014	34.903	14.5671	15.2256	18.4967	34.6169	16.0964	1.10847	0.021673	0.604131	S1PR3	1	78760765	78761868	-	1104	protein_coding	sphingosine-1-phosphate receptor 3 [Source:HGNC Symbol;Acc:HGNC:3167]	-
ENSOCUG00000017402	56.4004	91.8399	78.0184	35.5072	46.7643	22.6071	75.4196	34.9595	1.10848	0.00938321	0.450668	ARSG	19	52250502	52337251	+	2117	protein_coding	arylsulfatase G [Source:HGNC Symbol;Acc:HGNC:24102]	-
ENSOCUG00000027846	23.4279	26.6976	29.7702	12.7462	9.78788	14.3863	26.6319	12.3068	1.10915	0.0408505	0.737944	DNAJB5	1	18870861	18878213	-	2135	protein_coding	DnaJ heat shock protein family (Hsp40) member B5 [Source:HGNC Symbol;Acc:HGNC:14887]	-
ENSOCUG00000003735	1646.89	884.226	956.752	405.146	340.401	868.317	1162.62	537.955	1.11214	0.00639513	0.386856	HCAR1	GL018824	92942	93997	+	1056	protein_coding	hydroxycarboxylic acid receptor 1 [Source:HGNC Symbol;Acc:HGNC:4532]	-
ENSOCUG00000005445	1910.67	2189.21	1225.71	1098.9	734.091	625.805	1775.2	819.599	1.11463	0.000486439	0.0917806	-	18	37294804	37356907	+	8052	protein_coding	interferon-induced protein with tetratricopeptide repeats 1 [Source:NCBI gene;Acc:100342321]	-
ENSOCUG00000013498	330.593	109.994	209.418	48.2534	89.1785	162.36	216.668	99.9306	1.11907	0.0296128	0.680194	ADAMTS4	13	31783221	31790418	+	2556	protein_coding	ADAM metallopeptidase with thrombospondin type 1 motif 4 [Source:HGNC Symbol;Acc:HGNC:220]	-
ENSOCUG00000005133	262.913	454.928	315.153	177.536	192.495	104.815	344.331	158.282	1.1204	0.00111956	0.148779	-	GL018726	2309145	2336260	-	9597	protein_coding	marker of proliferation Ki-67 [Source:NCBI gene;Acc:100343428]	-
ENSOCUG00000011124	65.0774	53.3953	50.3013	31.8654	25.0135	20.5519	56.258	25.8103	1.12204	0.00666035	0.395355	FGF18	3	52642090	52712398	+	2717	protein_coding	fibroblast growth factor 18 [Source:HGNC Symbol;Acc:HGNC:3674]	-
ENSOCUG00000016706	97.1823	92.9078	79.0449	40.9698	39.1515	43.159	89.7117	41.0934	1.12695	0.000646911	0.1078	KIF11	18	40400311	40460937	+	3798	protein_coding	kinesin family member 11 [Source:HGNC Symbol;Acc:HGNC:6388]	-
ENSOCUG00000024871	19.9571	33.1051	40.0357	13.6566	14.1381	14.3863	31.0326	14.0603	1.13784	0.0360731	0.720053	GDF11	4	39328672	39335123	+	1225	protein_coding	growth differentiation factor 11 [Source:HGNC Symbol;Acc:HGNC:4216]	-
ENSOCUG00000022694	497.191	454.928	251.507	142.939	189.232	214.767	401.209	182.313	1.1393	0.000704902	0.112589	-	11	55821087	55822668	+	1236	protein_coding	-	-
ENSOCUG00000015823	165.73	434.637	353.136	223.058	140.293	67.8212	317.835	143.724	1.14283	0.0178154	0.575663	OAS2	21	8749853	8878847	+	2122	protein_coding	2'-5'-oligoadenylate synthetase 2 [Source:HGNC Symbol;Acc:HGNC:8087]	-
ENSOCUG00000001652	144.906	161.254	117.028	61.91	81.5657	48.2969	141.062	63.9242	1.14361	0.000614364	0.105838	CCNB2	17	13262154	13306865	-	1200	protein_coding	cyclin B2 [Source:HGNC Symbol;Acc:HGNC:1580]	-
ENSOCUG00000005073	166.598	174.069	139.612	92.865	57.6398	65.7661	160.093	72.0903	1.14712	0.000276584	0.0693885	-	GL018809	638371	657958	+	1227	protein_coding	ubiquitin specific peptidase 18 [Source:NCBI gene;Acc:100355501]	-
ENSOCUG00000013618	56.4004	33.1051	44.142	34.5967	13.0505	12.3311	44.5492	19.9928	1.14808	0.0419653	0.74503	PHKG1	GL018788	781787	790385	+	1859	protein_coding	Oryctolagus cuniculus phosphorylase kinase catalytic subunit gamma 1 (PHKG1), mRNA. [Source:RefSeq mRNA;Acc:NM_001101705]	-
ENSOCUG00000003876	111.065	77.9571	104.709	50.0742	50.027	31.8554	97.9105	43.9855	1.15517	0.00155763	0.181521	FHDC1	15	11446585	11479466	-	3846	protein_coding	FH2 domain containing 1 [Source:HGNC Symbol;Acc:HGNC:29363]	-
ENSOCUG00000001719	46.8557	33.1051	36.9561	14.5671	21.7508	16.4415	38.9723	17.5865	1.15643	0.0154539	0.546048	DIAPH3	8	61109199	61648921	-	3576	protein_coding	diaphanous related formin 3 [Source:HGNC Symbol;Acc:HGNC:15480]	-
novel.1920	30.3695	46.9878	31.8233	10.0148	18.4882	20.5519	36.3935	16.3517	1.15881	0.0279741	0.660615	-	GL019074	130010	134644	+	402	-	- && Q92503.2 RecName: Full=SEC14-like protein 1 && -	-
ENSOCUG00000010416	57.2681	21.3581	53.381	11.8357	25.0135	22.6071	44.0024	19.8188	1.16042	0.0413229	0.740868	KCNJ2	19	53916674	53923901	+	2341	protein_coding	potassium voltage-gated channel subfamily J member 2 [Source:NCBI gene;Acc:100008987]	-
ENSOCUG00000012177	66.8128	82.2287	109.842	29.1341	44.5892	42.1314	86.2944	38.6182	1.16223	0.00276875	0.265443	IQGAP3	13	36335481	36386525	+	5364	protein_coding	IQ motif containing GTPase activating protein 3 [Source:HGNC Symbol;Acc:HGNC:20669]	-
ENSOCUG00000003569	728.867	281.927	333.631	134.745	176.182	288.754	448.142	199.894	1.16618	0.00737429	0.408654	HMGCS1	11	64085210	64098813	-	2129	protein_coding	3-hydroxy-3-methylglutaryl-CoA synthase 1 [Source:HGNC Symbol;Acc:HGNC:5007]	-
ENSOCUG00000015836	814.769	633.268	466.057	216.685	246.872	389.458	638.031	284.338	1.16688	0.000403753	0.0820394	MPZL2	GL018782	327682	336027	-	922	protein_coding	myelin protein zero like 2 [Source:HGNC Symbol;Acc:HGNC:3496]	-
ENSOCUG00000017848	135.361	61.9385	173.488	28.2237	44.5892	92.4835	123.596	55.0988	1.16816	0.0284476	0.665862	DCLK1	GL018702	6603690	6981867	-	2760	protein_coding	doublecortin like kinase 1 [Source:HGNC Symbol;Acc:HGNC:2700]	-
ENSOCUG00000024479	2787.92	1526.04	1730.78	590.876	489.394	1607.16	2014.91	895.809	1.16961	0.00986155	0.453872	-	16	7439690	7480120	-	1225	protein_coding	-	-
novel.1044	43.3849	61.9385	74.9387	24.5819	38.064	17.4691	60.0874	26.705	1.17115	0.0122299	0.507413	-	7	160681272	160689788	+	3348	-	- && Q15772.4 RecName: Full=Striated muscle preferentially expressed protein kinase; AltName: Full=Aortic preferentially expressed protein 1; Short=APEG-1 && PF00069:Protein kinase domain	Pkinase
ENSOCUG00000032006	59.0035	106.791	72.8856	19.1193	52.202	34.9382	79.5599	35.4198	1.17192	0.0137428	0.53254	-	GL019898	6054	8037	+	1915	lncRNA	-	-
ENSOCUG00000009967	176.143	113.198	280.25	144.76	58.7273	48.2969	189.864	83.9281	1.17459	0.0185694	0.586267	PLAT	GL018706	1094280	1113442	+	3184	protein_coding	Oryctolagus cuniculus plasminogen activator, tissue type (PLAT), mRNA. [Source:RefSeq mRNA;Acc:NM_001082769]	-
ENSOCUG00000027849	169.201	364.156	225.843	142.029	97.8788	95.5663	253.067	111.825	1.17517	0.00140188	0.172235	OAS3	21	8722667	8743763	+	3360	protein_coding	2'-5'-oligoadenylate synthetase 3 [Source:HGNC Symbol;Acc:HGNC:8088]	-
ENSOCUG00000034338	170.937	114.266	98.5495	50.0742	72.8653	47.2694	127.917	56.7363	1.1777	0.00147944	0.177634	-	16	73117325	73118806	+	1411	protein_coding	-	-
ENSOCUG00000038662	117.139	82.2287	116.001	54.6264	39.1515	45.2142	105.123	46.3307	1.18018	0.000652965	0.1078	-	9	49819696	49822463	-	401	protein_coding	-	-
ENSOCUG00000013423	75.4898	76.8892	46.1951	16.3879	31.5387	40.0762	66.1914	29.3343	1.18031	0.0125249	0.511656	STEAP3	7	63640013	63667505	-	1497	protein_coding	STEAP3 metalloreductase [Source:HGNC Symbol;Acc:HGNC:24592]	-
ENSOCUG00000032444	262.913	179.408	370.587	102.88	106.579	147.974	270.969	119.144	1.18605	0.000682725	0.111552	-	19	9576841	9578587	-	1667	lncRNA	-	-
ENSOCUG00000012043	78.0929	181.544	78.0184	58.2682	36.9764	52.4073	112.552	49.2173	1.18878	0.00852786	0.439419	CAMKK1	19	14630669	14656485	+	2745	protein_coding	calcium/calmodulin dependent protein kinase kinase 1 [Source:HGNC Symbol;Acc:HGNC:1469]	-
ENSOCUG00000007108	223.866	113.198	131.399	30.0445	80.4781	95.5663	156.155	68.6963	1.18941	0.0126553	0.511656	GALNT17	6	23084329	23584886	-	3355	protein_coding	polypeptide N-acetylgalactosaminyltransferase 17 [Source:HGNC Symbol;Acc:HGNC:16347]	-
ENSOCUG00000025713	280.267	206.106	158.09	24.5819	160.956	97.6215	214.821	94.3866	1.18989	0.0328972	0.702142	ASGR1	19	11953060	11954498	+	966	protein_coding	asialoglycoprotein receptor 1 [Source:HGNC Symbol;Acc:HGNC:742]	-
ENSOCUG00000022112	52.0619	81.1608	61.5935	32.7759	35.8889	16.4415	64.9387	28.3688	1.19218	0.00827228	0.439419	-	16	68897628	68907345	+	1674	protein_coding	-	-
ENSOCUG00000017822	27.7664	36.3088	84.1777	25.4923	17.4007	21.5795	49.4176	21.4908	1.19545	0.0324373	0.702142	-	GL019887	12852	20532	-	1167	protein_coding	-	-
ENSOCUG00000008068	38.1788	28.8334	44.142	13.6566	15.2256	19.5243	37.0514	16.1355	1.20279	0.0145317	0.543592	BCHE	14	60388864	60476468	-	3764	protein_coding	butyrylcholinesterase [Source:HGNC Symbol;Acc:HGNC:983]	-
ENSOCUG00000013192	361.83	407.94	259.719	155.685	172.919	118.173	343.163	148.926	1.20453	4.21522e-05	0.0167018	SULT1C2	2	84180002	84334602	-	5190	protein_coding	sulfotransferase 1C4 [Source:NCBI gene;Acc:100359112]	-
ENSOCUG00000029358	105.859	216.785	233.029	50.9847	66.3401	123.311	185.224	80.212	1.20732	0.00688903	0.397875	CRISPLD2	GL018911	261657	295506	+	2832	protein_coding	cysteine rich secretory protein LCCL domain containing 2 [Source:HGNC Symbol;Acc:HGNC:25248]	-
ENSOCUG00000000061	31.2372	42.7162	29.7702	18.2088	13.0505	13.3587	34.5745	14.8727	1.20952	0.0165692	0.563452	FBXO5	12	143099358	143108925	-	1654	protein_coding	F-box protein 5 [Source:HGNC Symbol;Acc:HGNC:13584]	-
ENSOCUG00000003913	31.2372	34.173	16.4249	9.10441	13.0505	13.3587	27.2784	11.8379	1.21035	0.040202	0.734058	TRIM14	1	14993676	15015704	+	2394	protein_coding	tripartite motif containing 14 [Source:HGNC Symbol;Acc:HGNC:16283]	-
novel.576	32.9726	37.3767	48.2482	14.5671	9.78788	26.7175	39.5325	17.0241	1.21297	0.0246682	0.625547	-	17	3942645	3996068	-	465	-	- && Q9UQ03.4 RecName: Full=Coronin-2B; AltName: Full=Coronin-like protein C; Short=Clipin-C; AltName: Full=Protein FC96 && -	-
novel.2103	146.641	184.748	134.479	50.9847	57.6398	90.4283	155.289	66.3509	1.22772	0.000369782	0.0820394	-	GL019527	7491	10244	-	2754	-	- && - && -	-
ENSOCUG00000028221	72.019	61.9385	56.4607	10.0148	45.6768	25.6899	63.4727	27.1272	1.23635	0.0236307	0.613972	CENPA	2	159193483	159198631	-	414	protein_coding	centromere protein A [Source:HGNC Symbol;Acc:HGNC:1851]	-
ENSOCUG00000003095	29.5018	30.9693	20.5312	10.0148	13.0505	11.3035	27.0007	11.4563	1.2416	0.0255831	0.633641	CIP2A	14	110896392	110941169	+	2727	protein_coding	cell proliferation regulating inhibitor of protein phosphatase 2A [Source:HGNC Symbol;Acc:HGNC:29302]	-
ENSOCUG00000017306	25.1633	29.9014	16.4249	10.0148	11.963	8.22076	23.8298	10.0662	1.24503	0.0389693	0.728457	STX1A	GL018765	885403	891814	+	948	protein_coding	syntaxin 1A [Source:HGNC Symbol;Acc:HGNC:11433]	-
ENSOCUG00000012881	10815	26996.6	38822.4	5084.81	13791.1	13347.4	25544.7	10741.1	1.24989	0.00952396	0.450668	COL1A1	19	37474785	37489593	+	5150	protein_coding	collagen type I alpha 1 chain [Source:HGNC Symbol;Acc:HGNC:2197]	-
ENSOCUG00000009635	85.0345	120.673	96.4964	38.2385	69.6027	18.4967	100.735	42.1126	1.26046	0.00959727	0.450668	CDK18	16	66621997	66644796	-	2241	protein_coding	cyclin dependent kinase 18 [Source:HGNC Symbol;Acc:HGNC:8751]	-
novel.677	435.585	342.798	450.659	95.5963	164.219	252.788	409.68	170.868	1.26321	0.000632366	0.107767	-	19	32272562	32420711	-	20485	-	- && - && -	-
ENSOCUG00000034586	7599.31	1157.61	8572.78	2865.16	2681.88	1662.65	5776.57	2403.23	1.26525	0.024084	0.617754	-	14	65240789	65340529	-	2054	protein_coding	-	-
novel.1798	179.614	137.76	170.409	91.0441	65.2525	46.2418	162.594	67.5128	1.26549	0.000261338	0.0693885	-	GL018911	1	9580	+	6666	-	- && O75185.2 RecName: Full=Calcium-transporting ATPase type 2C member 2; Short=ATPase 2C2; AltName: Full=Secretory pathway Ca(2+)-ATPase 2 && -	-
ENSOCUG00000017601	20.8248	28.8334	59.5403	12.7462	11.963	20.5519	36.3995	15.087	1.26804	0.0354064	0.716687	CDH19	9	106706415	106792215	-	3243	protein_coding	cadherin 19 [Source:HGNC Symbol;Acc:HGNC:1758]	-
ENSOCUG00000000829	32.1049	38.4446	120.107	34.5967	18.4882	25.6899	63.5522	26.2583	1.26956	0.0346978	0.713862	CYP2S1	GL018789	714724	727212	-	2751	protein_coding	cytochrome P450 family 2 subfamily S member 1 [Source:HGNC Symbol;Acc:HGNC:15654]	-
ENSOCUG00000000007	59.8712	46.9878	43.1154	20.9401	16.3131	24.6623	49.9915	20.6385	1.27686	0.00377027	0.300277	GLIPR2	1	17823272	17849792	-	1664	protein_coding	GLI pathogenesis related 2 [Source:HGNC Symbol;Acc:HGNC:18007]	-
ENSOCUG00000035505	81.5637	40.5804	36.9561	18.2088	28.2761	19.5243	53.0334	22.0031	1.27829	0.011947	0.506189	-	3	30186500	30203659	-	770	lncRNA	-	-
ENSOCUG00000009192	78.9606	42.7162	19.5046	16.3879	16.3131	25.6899	47.0605	19.4636	1.27916	0.0342092	0.709784	PLD5	16	25024395	25309297	+	1296	protein_coding	phospholipase D family member 5 [Source:HGNC Symbol;Acc:HGNC:26879]	-
novel.1825	191.761	234.939	209.418	78.2979	79.3906	103.787	212.039	87.1585	1.2824	3.30212e-06	0.00238772	-	GL018946	41401	42532	-	244	-	- && P12109.3 RecName: Full=Collagen alpha-1(VI) chain; Flags: Precursor && -	-
ENSOCUG00000023879	38.1788	99.3152	100.603	30.0445	44.5892	22.6071	79.3655	32.4136	1.29103	0.0104946	0.473581	-	GL018787	782477	851731	+	5106	protein_coding	chromosome unknown open reading frame, human C16orf96 [Source:NCBI gene;Acc:100342163]	-
ENSOCUG00000029538	113.669	100.383	47.2216	20.0297	27.1886	59.6005	87.0911	35.6062	1.29398	0.0152747	0.546048	FLVCR2	20	29487918	29567571	-	1615	protein_coding	feline leukemia virus subgroup C cellular receptor family member 2 [Source:HGNC Symbol;Acc:HGNC:20105]	-
ENSOCUG00000016944	72.019	124.945	73.9121	39.149	35.8889	34.9382	90.292	36.6587	1.29687	0.000880378	0.128199	BVES	12	93167902	93202883	-	2230	protein_coding	blood vessel epicardial substance [Source:HGNC Symbol;Acc:HGNC:1152]	-
ENSOCUG00000013625	950.13	465.607	466.057	252.192	283.849	222.988	627.265	253.01	1.3109	0.000129678	0.0395242	PRSS12	15	31393871	31466703	+	3180	protein_coding	serine protease 12 [Source:HGNC Symbol;Acc:HGNC:9477]	-
ENSOCUG00000003209	121.478	84.3645	48.2482	24.5819	25.0135	52.4073	84.6969	34.0009	1.32029	0.00857696	0.439419	CCBE1	9	99761609	100006754	-	4226	protein_coding	collagen and calcium binding EGF domains 1 [Source:HGNC Symbol;Acc:HGNC:29426]	-
ENSOCUG00000014468	2286.39	4495.88	3965.59	1383.87	1545.4	1367.73	3582.62	1432.33	1.32255	5.02336e-06	0.00327391	C1S	8	33038541	33046513	+	2220	protein_coding	complement C1s [Source:HGNC Symbol;Acc:HGNC:1247]	-
ENSOCUG00000012783	81.5637	58.7348	56.4607	20.0297	25.0135	33.9106	65.5864	26.3179	1.32345	0.00168858	0.191159	DAGLA	GL018717	3061607	3118004	-	3318	protein_coding	diacylglycerol lipase alpha [Source:HGNC Symbol;Acc:HGNC:1165]	-
ENSOCUG00000021037	209.115	412.211	274.091	159.327	107.667	88.3731	298.473	118.456	1.33026	0.00026962	0.0693885	-	GL019053	1239	9408	-	2573	protein_coding	-	-
ENSOCUG00000012016	436.453	106.791	194.019	27.3132	70.6903	195.243	245.754	97.7488	1.33203	0.0442489	0.754111	SEMA3D	10	42978232	43101726	+	3221	protein_coding	semaphorin 3D [Source:HGNC Symbol;Acc:HGNC:10726]	-
ENSOCUG00000001353	236.014	159.118	40.0357	18.2088	70.6903	83.2352	145.056	57.3781	1.34152	0.0426309	0.747954	UCHL1	2	30395751	30408987	+	927	protein_coding	ubiquitin C-terminal hydrolase L1 [Source:HGNC Symbol;Acc:HGNC:12513]	-
ENSOCUG00000017924	1751.02	985.677	949.566	609.085	444.805	398.707	1228.75	484.199	1.34346	3.20166e-05	0.0137143	MME	14	49297255	49394081	+	2821	protein_coding	membrane metalloendopeptidase [Source:NCBI gene;Acc:100009251]	-
ENSOCUG00000022122	53.7973	74.7534	62.62	21.8506	13.0505	40.0762	63.7236	24.9924	1.34751	0.00625465	0.382741	ZNF467	GL018806	859867	866585	+	2960	protein_coding	zinc finger protein 467 [Source:HGNC Symbol;Acc:HGNC:23154]	zf-C2H2
ENSOCUG00000013801	45.988	33.1051	37.9826	11.8357	23.9259	10.2759	39.0252	15.3459	1.35727	0.011008	0.484381	SHCBP1	GL018743	1374284	1413196	+	2058	protein_coding	SHC binding and spindle associated 1 [Source:HGNC Symbol;Acc:HGNC:29547]	-
ENSOCUG00000006892	134.493	75.8213	208.391	37.3281	40.2391	85.2904	139.569	54.2858	1.36367	0.0052552	0.349115	ACKR2	9	1450560	1462652	-	1847	protein_coding	atypical chemokine receptor 2 [Source:HGNC Symbol;Acc:HGNC:1565]	-
ENSOCUG00000025012	97.1823	60.8706	102.656	40.9698	46.7643	13.3587	86.9029	33.6976	1.36754	0.0067743	0.397875	ANGPT4	4	8378129	8406036	-	1993	protein_coding	angiopoietin 4 [Source:HGNC Symbol;Acc:HGNC:487]	-
ENSOCUG00000015887	103.256	43.7841	175.541	40.9698	30.4512	53.4349	107.527	41.6186	1.36903	0.00911622	0.445785	WSCD2	GL018777	643295	932218	-	3418	protein_coding	WSC domain containing 2 [Source:HGNC Symbol;Acc:HGNC:29117]	-
ENSOCUG00000005249	603.918	193.291	140.638	132.924	75.0404	155.167	312.616	121.044	1.36945	0.010518	0.473581	DDAH1	13	79390500	79553001	+	2933	protein_coding	dimethylarginine dimethylaminohydrolase 1 [Source:HGNC Symbol;Acc:HGNC:2715]	-
ENSOCUG00000009484	41.6495	51.2595	27.7171	10.0148	13.0505	23.6347	40.2087	15.5667	1.37304	0.012645	0.511656	ECT2	14	67719196	67789804	+	3760	protein_coding	epithelial cell transforming 2 [Source:HGNC Symbol;Acc:HGNC:3155]	-
ENSOCUG00000000651	941.453	740.058	776.078	273.132	389.34	286.699	819.196	316.39	1.37388	3.15019e-08	4.34041e-05	LDLR	GL018914	1802	11806	-	3150	protein_coding	low density lipoprotein receptor [Source:HGNC Symbol;Acc:HGNC:6547]	-
ENSOCUG00000001055	68.5482	293.674	57.4872	50.9847	71.7778	39.0486	139.903	53.937	1.37428	0.0248471	0.626375	TCHP	GL018766	55977	63925	+	1071	protein_coding	trichoplein keratin filament binding [Source:HGNC Symbol;Acc:HGNC:28135]	-
ENSOCUG00000011817	39.9141	32.0372	52.3544	8.19397	15.2256	24.6623	41.4352	16.0273	1.37744	0.0132461	0.522231	FBLIM1	GL018791	557581	577033	-	1068	protein_coding	filamin binding LIM protein 1 [Source:HGNC Symbol;Acc:HGNC:24686]	-
ENSOCUG00000009707	147.509	98.2473	370.587	34.5967	70.6903	131.532	205.448	78.9397	1.3812	0.0170265	0.568325	PRELP	16	68343577	68543160	-	1367	protein_coding	proline and arginine rich end leucine rich repeat protein [Source:HGNC Symbol;Acc:HGNC:9357]	-
ENSOCUG00000031181	298.488	380.174	187.86	135.656	65.2525	130.505	288.841	110.471	1.38452	0.000400467	0.0820394	TGM1	17	44289029	44304903	-	2601	protein_coding	transglutaminase 1 [Source:HGNC Symbol;Acc:HGNC:11777]	-
ENSOCUG00000009932	43.3849	48.0557	31.8233	9.10441	22.8384	15.4139	41.088	15.7856	1.39089	0.00857287	0.439419	ESCO2	2	41849852	41891705	-	2846	protein_coding	establishment of sister chromatid cohesion N-acetyltransferase 2 [Source:HGNC Symbol;Acc:HGNC:27230]	-
ENSOCUG00000014800	477.234	404.736	168.355	105.611	170.744	123.311	350.109	133.222	1.39573	0.000738772	0.113678	PLP1	X	86329659	86347013	-	2480	protein_coding	proteolipid protein 1 [Source:NCBI gene;Acc:100009169]	-
novel.77	49.4588	27.7655	21.5577	10.0148	9.78788	17.4691	32.9274	12.4239	1.41308	0.0181917	0.580121	-	1	55743170	55778638	-	1266	-	- && Q02410.3 RecName: Full=Amyloid beta A4 precursor protein-binding family A member 1; AltName: Full=Adapter protein X11alpha; AltName: Full=Neuron-specific X11 protein; AltName: Full=Neuronal Munc18-1-interacting protein 1; Short=Mint-1 && -	-
ENSOCUG00000029874	52.0619	54.4632	35.9295	8.19397	20.6633	24.6623	47.4849	17.8398	1.42182	0.00791015	0.427877	-	GL019444	53145	60678	+	6562	protein_coding	-	-
ENSOCUG00000008356	38.1788	88.6361	26.6905	8.19397	36.9764	12.3311	51.1685	19.1672	1.42312	0.0407123	0.737944	-	13	132897143	132911601	-	2274	protein_coding	phospholipase A2 group V [Source:NCBI gene;Acc:100343664]	-
ENSOCUG00000034927	251.633	91.8399	88.2839	81.9397	51.1145	27.7451	143.919	53.5997	1.42445	0.00846098	0.439419	-	19	23731287	23733738	+	820	protein_coding	-	-
ENSOCUG00000017565	34.708	12.8149	29.7702	12.7462	7.6128	8.22076	25.7643	9.52657	1.43285	0.0293629	0.675641	KCP	7	15675268	15695863	+	4049	protein_coding	kielin cysteine rich BMP regulator [Source:HGNC Symbol;Acc:HGNC:17585]	-
ENSOCUG00000030758	272.457	271.248	327.472	90.1336	155.519	76.042	290.392	107.231	1.43956	1.74517e-05	0.00813508	-	16	66277831	66284684	+	1282	lncRNA	-	-
ENSOCUG00000026111	33.8403	17.0865	34.903	4.5522	10.8754	16.4415	28.6099	10.623	1.44111	0.0301796	0.683879	-	18	68959625	69012536	+	5238	protein_coding	-	-
ENSOCUG00000010513	47.7234	37.3767	30.7967	10.9253	19.5758	12.3311	38.6323	14.2774	1.44675	0.0051895	0.349115	CEP55	18	41210071	41234345	+	1405	protein_coding	centrosomal protein 55 [Source:HGNC Symbol;Acc:HGNC:1161]	-
ENSOCUG00000009732	1472.49	1913.69	1213.39	833.053	560.084	286.699	1533.19	559.946	1.45267	0.000160998	0.0471512	NR1D1	19	41290746	41298450	-	3211	protein_coding	nuclear receptor subfamily 1 group D member 1 [Source:HGNC Symbol;Acc:HGNC:7962]	THR-like
ENSOCUG00000014957	215.189	184.748	200.179	68.2831	75.0404	76.042	200.039	73.1218	1.45385	3.2829e-08	4.34041e-05	FRMD3	GL018728	348764	635797	-	2615	protein_coding	FERM domain containing 3 [Source:HGNC Symbol;Acc:HGNC:24125]	-
ENSOCUG00000017111	52.0619	74.7534	36.9561	13.6566	14.1381	31.8554	54.5905	19.8834	1.45827	0.00633122	0.385936	KIF4A	X	48850995	48980464	+	3894	protein_coding	kinesin family member 4A [Source:HGNC Symbol;Acc:HGNC:13339]	-
ENSOCUG00000015582	27.7664	25.6297	10.2656	6.37309	7.6128	9.24835	21.2206	7.74474	1.4604	0.0363519	0.720509	HOXD1	7	115747210	115749263	+	1742	protein_coding	homeobox D1 [Source:HGNC Symbol;Acc:HGNC:5132]	Homeobox
ENSOCUG00000021527	43.3849	38.4446	29.7702	10.9253	16.3131	13.3587	37.1999	13.5324	1.46695	0.00370868	0.300277	-	5	21943516	21945889	+	504	protein_coding	-	-
ENSOCUG00000026795	1227.79	657.83	1037.85	437.012	259.923	353.493	974.491	350.142	1.47626	4.16974e-06	0.00287331	-	GL018771	741613	741933	-	321	protein_coding	-	-
ENSOCUG00000007985	297.621	74.7534	81.098	28.2237	76.128	58.5729	151.157	54.3082	1.48179	0.0126356	0.511656	STC2	3	54303438	54313460	-	1375	protein_coding	stanniocalcin 2 [Source:HGNC Symbol;Acc:HGNC:11374]	-
ENSOCUG00000004197	477.234	756.077	393.172	248.55	151.168	180.857	542.161	193.525	1.48443	1.10381e-05	0.0058314	-	AAGW02082736	1817	4681	+	1524	protein_coding	-	-
ENSOCUG00000038340	42.5172	33.1051	19.5046	11.8357	11.963	10.2759	31.709	11.3582	1.4847	0.00949665	0.450668	-	GL019206	78640	86589	-	2175	lncRNA	-	-
ENSOCUG00000033989	170.937	99.3152	64.6731	61.91	38.064	19.5243	111.642	39.8328	1.4849	0.00466776	0.33324	-	9	87848117	87926587	-	4336	protein_coding	-	-
ENSOCUG00000026233	52.0619	48.0557	39.0092	30.955	11.963	6.16557	46.3756	16.3612	1.49173	0.0152686	0.546048	PLAAT2	GL018717	366743	399439	+	1259	protein_coding	phospholipase A and acyltransferase 2 [Source:HGNC Symbol;Acc:HGNC:17824]	-
ENSOCUG00000005990	130.155	42.7162	64.6731	39.149	17.4007	27.7451	79.1814	28.0982	1.49308	0.00556068	0.356807	GASK1A	9	1328533	1385428	-	2762	protein_coding	golgi associated kinase 1A [Source:HGNC Symbol;Acc:HGNC:24485]	-
ENSOCUG00000002496	124.949	260.569	161.17	46.4325	85.9159	60.6281	182.229	64.3255	1.50396	0.000163627	0.0471512	-	GL019538	5921	7755	+	1330	protein_coding	-	-
ENSOCUG00000006596	29.5018	92.9078	52.3544	10.0148	23.9259	26.7175	58.2547	20.2194	1.52932	0.00956429	0.450668	CHST1	1	185055329	185056564	-	1236	protein_coding	carbohydrate sulfotransferase 1 [Source:HGNC Symbol;Acc:HGNC:1969]	-
ENSOCUG00000014438	660.319	275.52	407.543	96.5067	126.155	238.402	447.794	153.688	1.54433	0.000356825	0.0820394	-	12	10965701	11005499	+	1116	protein_coding	-	-
ENSOCUG00000004424	1758.83	1423.52	1293.46	261.296	809.132	451.114	1491.94	507.181	1.5575	6.55774e-05	0.0236213	-	GL018834	630052	636513	-	566	protein_coding	mitochondrial ribosomal protein S33 [Source:NCBI gene;Acc:100350958]	-
ENSOCUG00000024877	1081.15	1230.23	737.068	258.565	461.118	312.389	1016.15	344.024	1.56349	7.10771e-07	0.000799608	DMTN	GL018798	576621	592033	-	5475	protein_coding	dematin actin binding protein [Source:HGNC Symbol;Acc:HGNC:3382]	-
ENSOCUG00000005512	200.438	561.718	224.816	77.3875	112.017	143.863	328.991	111.089	1.56645	0.000498087	0.0925717	RXRG	13	27466751	27518420	+	2545	protein_coding	retinoid X receptor gamma [Source:HGNC Symbol;Acc:HGNC:10479]	RXR-like
ENSOCUG00000024939	253.368	435.705	117.028	94.6858	80.4781	96.5939	268.7	90.586	1.56778	0.000510534	0.0925717	IFIT2	18	37228300	37233847	+	1508	protein_coding	interferon induced protein with tetratricopeptide repeats 2 [Source:HGNC Symbol;Acc:HGNC:5409]	-
ENSOCUG00000022649	83.2991	26.6976	28.7436	11.8357	22.8384	12.3311	46.2468	15.6684	1.57276	0.01267	0.511656	APLN	X	104073869	104080730	-	234	protein_coding	apelin [Source:HGNC Symbol;Acc:HGNC:16665]	-
ENSOCUG00000012560	54.665	17.0865	10.2656	5.46264	9.78788	12.3311	27.339	9.19389	1.5853	0.0444435	0.75416	MYOZ1	18	13782222	13788230	+	1358	protein_coding	myozenin 1 [Source:NCBI gene;Acc:100009016]	-
ENSOCUG00000021137	4131.98	2948.49	2445.26	539.891	1667.2	964.911	3175.24	1057.34	1.58686	7.96312e-05	0.0274364	SFRP5	18	45921312	45925003	-	1118	protein_coding	secreted frizzled related protein 5 [Source:HGNC Symbol;Acc:HGNC:10779]	-
ENSOCUG00000022330	13.8832	19.2223	19.5046	1.82088	5.43771	10.2759	17.5367	5.84485	1.59532	0.0446831	0.75677	PCDHGB1	3	23379864	23383365	+	2520	protein_coding	protocadherin gamma subfamily B, 1 [Source:HGNC Symbol;Acc:HGNC:8708]	-
ENSOCUG00000027575	19.0894	16.0186	22.5843	6.37309	7.6128	5.13797	19.2307	6.37462	1.59575	0.0175681	0.575372	KCNH2	13	12370887	12403836	-	3900	protein_coding	potassium voltage-gated channel subfamily H member 2 [Source:NCBI gene;Acc:100009242]	-
ENSOCUG00000029760	322.784	295.81	164.249	98.3276	31.5387	126.394	260.948	85.4202	1.60969	0.000973999	0.13802	-	GL018937	70260	85699	-	570	protein_coding	-	-
ENSOCUG00000002028	22.5602	37.3767	14.3718	8.19397	14.1381	2.05519	24.7696	8.12907	1.61094	0.0378837	0.724424	USH1C	GL018733	1499280	1545917	-	3082	protein_coding	USH1 protein network component harmonin [Source:HGNC Symbol;Acc:HGNC:12597]	-
ENSOCUG00000027003	273.325	108.926	111.895	41.8803	34.8014	85.2904	164.715	53.9907	1.61142	0.00133015	0.165996	-	12	10944653	10945033	+	381	protein_coding	histone H2B type 1 [Source:NCBI gene;Acc:100344952]	-
novel.1902	42.5172	29.9014	29.7702	8.19397	10.8754	14.3863	34.0629	11.1519	1.61974	0.00300203	0.278241	-	GL019060	67841	75458	-	661	-	- && P56695.1 RecName: Full=Wolframin && -	-
ENSOCUG00000026191	14.7509	21.3581	41.0623	7.28353	3.26263	14.3863	25.7238	8.31083	1.62417	0.0299283	0.683477	-	GL018998	219229	234910	-	1409	protein_coding	-	-
novel.1190	86.7699	71.5497	82.1246	20.9401	35.8889	21.5795	80.1481	26.1362	1.62426	4.63112e-05	0.0179021	-	9	26194800	26195892	-	1093	-	- && Q5E954.2 RecName: Full=DnaJ homolog subfamily A member 1; Flags: Precursor && -	-
ENSOCUG00000000761	830.388	250.958	338.764	178.446	199.02	75.0144	473.37	150.827	1.65082	0.000992449	0.139198	NELL1	1	159609193	160661051	+	2433	protein_coding	neural EGFL like 1 [Source:HGNC Symbol;Acc:HGNC:7750]	-
ENSOCUG00000023896	39.0465	75.8213	30.7967	24.5819	15.2256	6.16557	48.5548	15.3244	1.65432	0.00820758	0.439419	E2F2	13	129693986	129718923	+	3791	protein_coding	E2F transcription factor 2 [Source:HGNC Symbol;Acc:HGNC:3114]	E2F
ENSOCUG00000012952	19.0894	99.3152	16.4249	15.4775	18.4882	8.22076	44.9432	14.0622	1.67304	0.0306618	0.686383	-	13	24452556	24457259	-	1297	protein_coding	lymphotactin [Source:NCBI gene;Acc:100349255]	-
ENSOCUG00000010078	80.696	41.6483	92.3902	12.7462	23.9259	30.8278	71.5782	22.5	1.67696	0.000975344	0.13802	GPER1	GL019453	43365	44447	-	1083	protein_coding	G protein-coupled estrogen receptor 1 [Source:HGNC Symbol;Acc:HGNC:4485]	-
ENSOCUG00000005509	40.7818	12.8149	33.8764	8.19397	7.6128	11.3035	29.1577	9.03677	1.69541	0.0106718	0.47779	LMX1A	13	27566923	27738727	+	2025	protein_coding	LIM homeobox transcription factor 1 alpha [Source:HGNC Symbol;Acc:HGNC:6653]	Homeobox
ENSOCUG00000010635	10.4124	13.8828	15.3984	2.73132	5.43771	4.11038	13.2312	4.09314	1.70168	0.0375224	0.724424	PERM1	GL019631	26942	31157	+	3329	protein_coding	PPARGC1 and ESRR induced regulator, muscle 1 [Source:HGNC Symbol;Acc:HGNC:28208]	-
ENSOCUG00000008060	119.742	83.2966	93.4167	3.64176	44.5892	43.159	98.8186	30.4633	1.70455	0.0110608	0.484381	SDR42E2	6	12910220	12928209	+	1269	protein_coding	short chain dehydrogenase/reductase family 42E, member 2 [Source:HGNC Symbol;Acc:HGNC:35414]	-
ENSOCUG00000029219	32.1049	29.9014	32.8498	10.0148	8.70034	10.2759	31.6187	9.66371	1.70848	0.00145949	0.177634	DHH	4	33388113	33392376	-	1167	protein_coding	desert hedgehog signaling molecule [Source:HGNC Symbol;Acc:HGNC:2865]	-
ENSOCUG00000011459	34.708	48.0557	83.1512	10.0148	13.0505	27.7451	55.305	16.9368	1.70894	0.00307651	0.281847	RYR3	17	38535540	39130514	+	15656	protein_coding	ryanodine receptor 3 [Source:NCBI gene;Acc:100009545]	-
ENSOCUG00000008285	82.4314	30.9693	34.903	5.46264	19.5758	20.5519	49.4345	15.1968	1.71504	0.00830159	0.439419	NEGR1	13	93666098	94607110	+	1129	protein_coding	neuronal growth regulator 1 [Source:HGNC Symbol;Acc:HGNC:17302]	-
ENSOCUG00000039297	55.5327	37.3767	20.5312	7.28353	14.1381	13.3587	37.8135	11.5934	1.71779	0.00461411	0.331616	-	18	7628418	7629386	+	969	processed_pseudogene	-	-
ENSOCUG00000030762	103.256	132.42	59.5403	41.8803	9.78788	36.9934	98.4056	29.5539	1.72904	0.00174813	0.195114	-	GL019042	48989	86245	+	1097	lncRNA	-	-
ENSOCUG00000008781	381.788	174.069	196.072	29.1341	32.6263	162.36	250.643	74.7068	1.74785	0.00504313	0.347515	ADAM12	GL018726	521543	843857	-	2715	protein_coding	ADAM metallopeptidase domain 12 [Source:HGNC Symbol;Acc:HGNC:190]	-
ENSOCUG00000027981	771.384	2135.81	590.271	516.22	269.711	228.126	1165.82	338.019	1.78537	0.000318296	0.0764344	ISG15	GL019631	9664	22130	-	1756	protein_coding	ISG15 ubiquitin like modifier [Source:HGNC Symbol;Acc:HGNC:4053]	-
ENSOCUG00000008699	10.4124	8.54324	19.5046	3.64176	4.35017	3.08278	12.8201	3.69157	1.7971	0.0380941	0.724558	-	3	154292338	154555735	-	5053	protein_coding	-	-
ENSOCUG00000034178	1258.16	1286.83	1111.76	379.654	295.812	353.493	1218.92	342.986	1.82854	5.88782e-18	3.20177e-14	-	7	87231579	87233365	+	1646	protein_coding	actin, cytoplasmic 1 [Source:NCBI gene;Acc:100008822]	-
ENSOCUG00000008543	20.8248	17.0865	13.3452	7.28353	3.26263	3.08278	17.0855	4.54298	1.89586	0.0146157	0.543592	TNN	13	2314018	2366773	+	4655	protein_coding	tenascin N [Source:HGNC Symbol;Acc:HGNC:22942]	-
ENSOCUG00000016280	1000.46	2038.63	332.605	387.848	407.828	103.787	1123.9	299.821	1.90617	0.00171114	0.192339	CXCL10	15	74369017	74370722	+	498	protein_coding	C-X-C motif chemokine ligand 10 [Source:HGNC Symbol;Acc:HGNC:10637]	-
ENSOCUG00000034765	292.415	32.0372	31.8233	33.6863	34.8014	26.7175	118.758	31.735	1.90639	0.0130423	0.515836	-	10	30994426	30995708	+	489	protein_coding	-	-
ENSOCUG00000025918	146.641	28.8334	18.478	6.37309	25.0135	20.5519	64.6509	17.3128	1.91031	0.017834	0.575663	HIST2H2AA4	13	42158889	42159281	-	393	protein_coding	histone cluster 2 H2A family member a4 [Source:HGNC Symbol;Acc:HGNC:29668]	-
ENSOCUG00000013617	11.2801	24.5618	17.4515	5.46264	8.70034	0	17.7645	4.72099	1.91255	0.0446928	0.75677	mc1R	GL018965	152309	153232	+	924	protein_coding	melanocortin 1 receptor [Source:HGNC Symbol;Acc:HGNC:6929]	-
ENSOCUG00000011500	479.837	194.359	323.366	70.1039	131.593	62.6833	332.521	88.1266	1.91895	6.73223e-06	0.00395182	TNC	GL018699	12582949	12654754	+	7999	protein_coding	tenascin C [Source:HGNC Symbol;Acc:HGNC:5318]	-
novel.26	21.6925	11.747	9.23902	0.910441	4.35017	6.16557	14.2261	3.80873	1.92506	0.0373987	0.724424	-	1	106565100	106571226	+	1072	-	- && - && -	-
ENSOCUG00000014189	321.049	117.47	225.843	42.7907	66.3401	65.7661	221.454	58.299	1.92949	5.16422e-06	0.00327391	ANXA8	18	8938090	8967246	-	2030	protein_coding	annexin A8 [Source:NCBI gene;Acc:100008655]	-
ENSOCUG00000014076	346.212	291.538	28.7436	19.1193	83.7408	70.904	222.165	57.9214	1.94206	0.00876642	0.441076	DGKB	GL018710	2950566	3715913	+	3548	protein_coding	diacylglycerol kinase beta [Source:HGNC Symbol;Acc:HGNC:2850]	-
novel.786	13.0155	5.33953	28.7436	2.73132	5.43771	4.11038	15.6995	4.09314	1.94942	0.0337811	0.709135	-	20	12484887	12494364	+	1069	-	- && Q86XR5.2 RecName: Full=Proline-rich membrane anchor 1; Short=PRiMA; Flags: Precursor && -	-
ENSOCUG00000013414	10.4124	9.61115	15.3984	1.82088	3.26263	4.11038	11.8073	3.06463	1.95671	0.0302211	0.683879	RASGEF1C	GL018730	1591993	1675930	-	1722	protein_coding	RasGEF domain family member 1C [Source:HGNC Symbol;Acc:HGNC:27400]	-
ENSOCUG00000011089	68.5482	40.5804	58.5138	10.0148	1.08754	31.8554	55.8808	14.3193	1.96402	0.0127258	0.511906	ITIH4	9	19842961	19857704	-	3097	protein_coding	inter-alpha-trypsin inhibitor heavy chain 4 [Source:NCBI gene;Acc:100008625]	-
ENSOCUG00000004887	242.956	58.7348	25.6639	18.2088	44.5892	19.5243	109.118	27.4408	1.99727	0.00695912	0.397875	RHOV	17	31200178	31201256	+	711	protein_coding	ras homolog family member V [Source:HGNC Symbol;Acc:HGNC:18313]	-
ENSOCUG00000011141	13.0155	28.8334	37.9826	0	5.43771	14.3863	26.6105	6.60801	2.01801	0.0383464	0.725353	RET	GL018805	326606	372805	+	3784	protein_coding	ret proto-oncogene [Source:HGNC Symbol;Acc:HGNC:9967]	-
ENSOCUG00000006205	31.2372	43.7841	16.4249	4.5522	4.35017	13.3587	30.4821	7.42037	2.04116	0.00442453	0.325232	OTOG	GL018733	1548764	1643843	+	8678	protein_coding	otogelin [Source:HGNC Symbol;Acc:HGNC:8516]	-
ENSOCUG00000013549	14.7509	16.0186	15.3984	2.73132	2.17508	6.16557	15.3893	3.69066	2.06107	0.0119814	0.506189	MLF1	14	52997440	53052594	+	1323	protein_coding	myeloid leukemia factor 1 [Source:HGNC Symbol;Acc:HGNC:7125]	-
ENSOCUG00000015877	3012.65	708.021	2719.35	567.205	467.643	502.494	2146.67	512.447	2.06665	5.75316e-06	0.003507	SFRP4	10	21235086	21243552	-	1108	protein_coding	secreted frizzled related protein 4 [Source:HGNC Symbol;Acc:HGNC:10778]	-
ENSOCUG00000010142	7.80929	22.426	45.1685	10.0148	4.35017	3.08278	25.1346	5.81593	2.09332	0.0144851	0.543592	PTX3	14	51841973	51934601	+	1857	protein_coding	pentraxin 3 [Source:HGNC Symbol;Acc:HGNC:9692]	-
novel.193	126.684	19.2223	148.851	8.19397	50.027	10.2759	98.2524	22.8323	2.1127	0.00862803	0.439419	-	12	26844777	26846753	+	207	-	- && Q6UXB8.1 RecName: Full=Peptidase inhibitor 16; Short=PI-16; AltName: Full=Cysteine-rich secretory protein 9; Short=CRISP-9; AltName: Full=PSP94-binding protein; Flags: Precursor && -	-
ENSOCUG00000038960	13.0155	10.6791	6.15935	4.5522	1.08754	1.02759	9.95129	2.22245	2.13344	0.0464744	0.76219	-	13	137809604	137810710	-	1107	lncRNA	-	-
ENSOCUG00000009699	13.0155	11.747	10.2656	3.64176	0	4.11038	11.676	2.58405	2.15538	0.0342151	0.709784	KIF5C	7	87488804	87664977	+	3299	protein_coding	kinesin family member 5C [Source:HGNC Symbol;Acc:HGNC:6325]	-
ENSOCUG00000007927	14.7509	29.9014	12.3187	3.64176	4.35017	4.11038	18.9903	4.0341	2.23422	0.00489687	0.341896	SKA1	9	91097928	91113279	+	776	protein_coding	spindle and kinetochore associated complex subunit 1 [Source:HGNC Symbol;Acc:HGNC:28109]	-
ENSOCUG00000004685	74.6221	9.61115	47.2216	11.8357	8.70034	7.19316	43.8183	9.24308	2.24517	0.00282913	0.265443	-	11	74834914	74835936	+	279	protein_coding	-	-
ENSOCUG00000011392	6.07389	19.2223	5.13279	1.82088	1.08754	3.08278	10.143	1.99707	2.33431	0.0370419	0.724424	ENKUR	16	1305124	1336555	-	2381	protein_coding	enkurin, TRPC channel interacting protein [Source:HGNC Symbol;Acc:HGNC:28388]	-
ENSOCUG00000023010	38.1788	30.9693	14.3718	4.5522	5.43771	6.16557	27.8399	5.38516	2.37749	0.000710384	0.112589	KLHDC8A	16	66778631	66785306	+	2240	protein_coding	kelch domain containing 8A [Source:HGNC Symbol;Acc:HGNC:25573]	-
novel.250	8.67699	24.5618	10.2656	1.82088	6.52525	0	14.5015	2.78205	2.39845	0.0286022	0.667623	-	12	140090809	140092904	-	912	-	- && - && -	-
ENSOCUG00000010678	20.8248	3.20372	12.3187	3.64176	0	3.08278	12.1157	2.24152	2.41763	0.0393678	0.731027	NOG	19	31415243	31415941	-	699	protein_coding	noggin [Source:HGNC Symbol;Acc:HGNC:7866]	-
ENSOCUG00000012798	52.0619	3.20372	54.4076	3.64176	1.08754	15.4139	36.5577	6.71441	2.44714	0.019616	0.588117	-	13	134336768	134339082	-	2310	pseudogene	kelch domain containing 7A [Source:NCBI gene;Acc:103350307]	-
ENSOCUG00000026641	76.3575	29.9014	25.6639	0.910441	0	22.6071	43.9743	7.83917	2.49261	0.0239673	0.617273	-	GL018760	136159	136771	+	582	pseudogene	-	-
ENSOCUG00000027315	196.1	17.0865	27.7171	2.73132	22.8384	15.4139	80.3012	13.6612	2.56552	0.00518343	0.349115	-	13	42169409	42169819	+	411	protein_coding	histone H3 [Source:NCBI gene;Acc:103350067]	-
ENSOCUG00000024589	16.4863	4.27162	8.21246	3.64176	1.08754	0	9.65679	1.57644	2.58568	0.0406381	0.737944	-	12	118952050	118952937	-	888	protein_coding	-	-
novel.1624	4.33849	6.40743	35.9295	6.37309	0	1.02759	15.5585	2.46689	2.61975	0.0413061	0.740868	-	GL018785	107325	109618	+	2294	-	- && - && -	-
novel.379	26.8987	3.20372	7.1859	0.910441	2.17508	3.08278	12.4294	2.0561	2.62049	0.0250489	0.628165	-	14	92791147	92817671	+	7849	-	- && Q99102.4 RecName: Full=Mucin-4; Short=MUC-4; AltName: Full=Ascites sialoglycoprotein; Short=ASGP; AltName: Full=Pancreatic adenocarcinoma mucin; AltName: Full=Testis mucin; AltName: Full=Tracheobronchial mucin; Contains: RecName: Full=Mucin-4 alpha c	-
ENSOCUG00000030569	13.0155	2.13581	16.4249	0	1.08754	4.11038	10.5254	1.73264	2.62469	0.0467412	0.762926	-	GL019453	45074	46138	+	1065	lncRNA	-	-
ENSOCUG00000032733	11.2801	5.33953	9.23902	0.910441	3.26263	0	8.61954	1.39102	2.66467	0.0349807	1	-	GL018714	3412644	3413770	+	414	protein_coding	-	-
ENSOCUG00000009959	60.7389	5.33953	5.13279	1.82088	1.08754	8.22076	23.7371	3.70973	2.68648	0.0219511	0.60605	CASQ1	13	32901407	32910158	-	1851	protein_coding	calsequestrin 1 [Source:NCBI gene;Acc:100009095]	-
ENSOCUG00000029191	2.6031	20.2902	31.8233	0.910441	7.6128	0	18.2389	2.84108	2.70275	0.0317021	0.698813	-	21	4589051	4589529	+	369	protein_coding	-	-
ENSOCUG00000002750	8.67699	53.3953	19.5046	10.0148	2.17508	0	27.1923	4.06331	2.71396	0.0116006	0.498262	-	19	12306534	12313534	+	1461	protein_coding	transmembrane 4 L six family member 5 [Source:NCBI gene;Acc:100348682]	-
ENSOCUG00000014414	17.354	8.54324	8.21246	0	1.08754	4.11038	11.3699	1.73264	2.74213	0.0201261	0.590978	MYOT	3	20189716	20227222	+	2790	protein_coding	myotilin [Source:HGNC Symbol;Acc:HGNC:12399]	-
ENSOCUG00000037856	12.1478	2.13581	20.5312	0	1.08754	4.11038	11.6049	1.73264	2.76411	0.0356958	0.717037	-	13	134334543	134346537	-	1367	lncRNA	-	-
ENSOCUG00000035089	16.4863	9.61115	9.23902	0	3.26263	2.05519	11.7788	1.77261	2.77887	0.0124908	0.511656	-	GL018822	486016	487605	-	1590	lncRNA	-	-
ENSOCUG00000034295	22.5602	27.7655	13.3452	1.82088	5.43771	2.05519	21.2237	3.10459	2.79608	0.000786221	0.119815	-	14	5203672	5205402	+	1680	protein_coding	-	-
ENSOCUG00000014028	52.0619	23.4939	40.0357	0.910441	0	14.3863	38.5305	5.09892	2.92375	0.0035693	0.300277	-	2	76918104	76918463	-	360	protein_coding	-	-
ENSOCUG00000010766	119.742	7.47534	124.213	18.2088	5.43771	6.16557	83.8104	9.93737	3.0671	0.000386615	0.0820394	LAMP5	4	26671262	26687129	-	1762	protein_coding	lysosomal associated membrane protein family member 5 [Source:HGNC Symbol;Acc:HGNC:16097]	-
ENSOCUG00000038900	19.0894	2.13581	13.3452	0.910441	1.08754	2.05519	11.5235	1.35106	3.1069	0.0123012	0.509037	-	9	63548304	63652159	+	2640	lncRNA	-	-
novel.696	5.20619	18.1544	13.3452	0	4.35017	0	12.2353	1.45006	3.12367	0.0194075	0.586521	-	2	6998528	7037508	+	406	-	- && - && -	-
ENSOCUG00000023563	22.5602	3.20372	14.3718	0.910441	1.08754	2.05519	13.3786	1.35106	3.3227	0.00526459	0.349115	-	2	22803318	22804673	-	807	protein_coding	-	-
ENSOCUG00000023246	10.4124	4.27162	6.15935	0.910441	1.08754	0	6.94778	0.665994	3.38692	0.0241618	1	-	9	17399287	17403000	-	3714	protein_coding	uncharacterized LOC100359206 [Source:NCBI gene;Acc:100359206]	-
ENSOCUG00000007427	49.4588	7.47534	8.21246	0	2.17508	4.11038	21.7155	2.09515	3.40413	0.00365549	0.300277	FAT3	1	124022789	124557115	-	13793	protein_coding	FAT atypical cadherin 3 [Source:HGNC Symbol;Acc:HGNC:23112]	-
ENSOCUG00000034351	4.33849	33.1051	23.6108	5.46264	0	0	20.3515	1.82088	3.42569	0.00720926	0.403744	-	AAGW02082045	46	17973	-	2975	lncRNA	-	-
ENSOCUG00000031201	14.7509	2.13581	5.13279	0	1.08754	1.02759	7.33983	0.705046	3.43521	0.0296698	1	-	5	30159194	30176192	-	2803	lncRNA	-	-
ENSOCUG00000023564	99.7854	3.20372	13.3452	0	5.43771	5.13797	38.7781	3.52523	3.48088	0.00412005	0.313605	-	13	42157271	42157975	-	348	protein_coding	-	-
ENSOCUG00000039112	87.6376	18.1544	19.5046	2.73132	3.26263	5.13797	41.7655	3.71064	3.50322	4.15775e-05	0.0167018	-	1	123932457	124021134	+	6267	lncRNA	-	-
ENSOCUG00000001969	9.54469	3.20372	10.2656	0.910441	0	1.02759	7.67133	0.646012	3.54101	0.0180842	1	RAB3B	13	114741523	114800210	+	660	protein_coding	RAB3B, member RAS oncogene family [Source:HGNC Symbol;Acc:HGNC:9778]	-
ENSOCUG00000010229	67.6805	53.3953	2.05312	0	7.6128	3.08278	41.043	3.56519	3.54945	0.00232496	0.239274	MYH8	19	9143412	9173315	+	6007	protein_coding	myosin heavy chain 8 [Source:HGNC Symbol;Acc:HGNC:7578]	-
ENSOCUG00000038477	5.20619	4.27162	5.13279	0	1.08754	0	4.8702	0.362514	3.7577	0.0338153	1	-	1	11694989	11696959	+	1971	protein_coding	-	-
ENSOCUG00000032572	3.4708	7.47534	6.15935	0.910441	0	0	5.70183	0.30348	3.97887	0.0217075	1	-	12	104527313	104528439	-	405	protein_coding	-	-
ENSOCUG00000009494	9.54469	23.4939	30.7967	2.73132	1.08754	0	21.2784	1.27295	4.01433	0.000214207	0.0585338	CSN2	15	79884753	79894620	+	1114	protein_coding	casein beta [Source:NCBI gene;Acc:100009539]	-
ENSOCUG00000027653	114.536	9.61115	114.974	3.64176	7.6128	3.08278	79.7073	4.77911	4.07156	2.0206e-06	0.00160123	-	12	86876001	86876309	-	309	protein_coding	U6 snRNA-associated Sm-like protein LSm3 [Source:NCBI gene;Acc:100345430]	-
ENSOCUG00000027879	4.33849	4.27162	2.05312	0	0	0	3.55441	0	4.2655	0.0443341	1	-	12	140093284	140097009	+	881	protein_coding	NKG2D ligand 1-like [Source:NCBI gene;Acc:103349960]	-
ENSOCUG00000037725	17.354	0	4.10623	0	0	1.02759	7.1534	0.342532	4.31965	0.0355927	1	-	14	14409855	14412448	-	774	lncRNA	-	-
ENSOCUG00000037016	4.33849	1.06791	6.15935	0	0	0	3.85525	0	4.38368	0.0414723	1	-	12	23733487	23733729	-	243	protein_coding	-	-
ENSOCUG00000000407	2.6031	4.27162	5.13279	0	0	0	4.0025	0	4.43188	0.029401	1	DCT	8	96365803	96408203	-	2057	protein_coding	Oryctolagus cuniculus dopachrome tautomerase (DCT), mRNA. [Source:RefSeq mRNA;Acc:NM_001297493]	-
ENSOCUG00000001105	1.7354	3.20372	7.1859	0	0	0	4.04167	0	4.44493	0.0334895	1	PLA2G1B	21	12240350	12245529	+	530	protein_coding	phospholipase A2 group IB [Source:HGNC Symbol;Acc:HGNC:9030]	-
novel.1029	26.8987	16.0186	9.23902	1.82088	0	0	17.3854	0.60696	4.7396	0.000442907	0.086662	-	7	96736706	96738684	+	711	-	- && - && -	-
novel.1030	9.54469	2.13581	5.13279	0	0	0	5.60443	0	4.92773	0.00997936	1	-	7	96695027	96734752	+	396	-	- && - && -	-
ENSOCUG00000029605	289.811	2.13581	467.084	7.28353	8.70034	6.16557	253.01	7.38314	5.09935	0.000648771	0.1078	-	GL019656	25096	36751	+	1528	protein_coding	odorant-binding protein [Source:NCBI gene;Acc:103347146]	-
ENSOCUG00000036727	10.4124	0	9.23902	0	0	0	6.55047	0	5.1498	0.0191861	1	-	X	25061067	25066683	+	1309	lncRNA	-	-
ENSOCUG00000029923	8.67699	7.47534	5.13279	0	0	0	7.09504	0	5.26304	0.00226357	1	-	16	69024545	69025723	-	1179	lncRNA	-	-
ENSOCUG00000005180	6.94159	4.27162	10.2656	0	0	0	7.1596	0	5.27485	0.00244591	1	-	13	111993789	112002599	-	1011	protein_coding	transmembrane protein 61 [Source:NCBI gene;Acc:100342716]	-
ENSOCUG00000031439	178.746	1.06791	271.011	0.910441	7.6128	3.08278	150.275	3.86867	5.28826	0.00167611	0.191159	-	2	20065915	20100132	-	1169	lncRNA	-	-
ENSOCUG00000021523	137.964	177.272	126.267	3.64176	3.26263	4.11038	147.168	3.67159	5.3223	4.98862e-22	7.90647e-18	-	3	620986	621381	-	396	protein_coding	-	-
ENSOCUG00000003079	13.0155	1.06791	35.9295	0.910441	0	0	16.671	0.30348	5.53191	0.00104703	0.143055	RGS9	19	51999202	52088717	-	2364	protein_coding	regulator of G protein signaling 9 [Source:HGNC Symbol;Acc:HGNC:10004]	-
novel.2211	8.67699	6.40743	23.6108	0	0	0	12.8984	0	6.1221	0.000119394	0.0386177	-	X	67438834	67439129	+	296	-	- && - && -	-
ENSOCUG00000039533	58.1358	0	89.3105	0.910441	0	0	49.1488	0.30348	7.09173	0.0117154	0.500476	-	9	51698370	51698840	+	471	protein_coding	60S ribosomal protein L23a [Source:NCBI gene;Acc:108176709]	-
novel.678	58.1358	41.6483	79.0449	0	0	0	59.6097	0	8.33216	9.95995e-11	2.25507e-07	-	19	32335375	32361565	-	4456	-	- && - && -	-
ENSOCUG00000022514	56.4004	89.7041	52.3544	0	0	0	66.153	0	8.4806	3.36121e-11	1.33179e-07	SYT2	16	69107427	69114054	+	1929	protein_coding	synaptotagmin 2 [Source:HGNC Symbol;Acc:HGNC:11510]	-
